# Supplementary material for: Dorsal and median raphe neuronal firing dynamics characterized by nonlinear measures
Source: PLoS Comput Biol. 2024 May 28;20(5):e1012111. doi: 10.1371/journal.pcbi.1012111 (PMC11161118; doi:10.1371/journal.pcbi.1012111)
Supplement: S1 Data — (ZIP) [file pcbi.1012111.s002.zip]

Archive with 344 entries (341 files):
- data/
- data/N143_N2_100712.txt
- __MACOSX/
- __MACOSX/data/
- __MACOSX/data/._N143_N2_100712.txt
- data/N132_N3_040112s.txt
- __MACOSX/data/._N132_N3_040112s.txt
- data/N66_N3_250714.txt
- __MACOSX/data/._N66_N3_250714.txt
- data/N38_N9_180712.txt
- __MACOSX/data/._N38_N9_180712.txt
- data/N152_N1_211112.txt
- __MACOSX/data/._N152_N1_211112.txt
- data/N78_N3_070218.txt
- __MACOSX/data/._N78_N3_070218.txt
- data/N50_N1_300114.txt
- __MACOSX/data/._N50_N1_300114.txt
- data/N58_N6_030514.txt
- __MACOSX/data/._N58_N6_030514.txt
- data/N06_N10_290710.txt
- __MACOSX/data/._N06_N10_290710.txt
- data/N26_N4_020312.txt
- __MACOSX/data/._N26_N4_020312.txt
- data/N32_N4_130312.txt
- __MACOSX/data/._N32_N4_130312.txt
- data/N90_N12_030718.txt
- __MACOSX/data/._N90_N12_030718.txt
- data/N27_N7_020312.txt
- __MACOSX/data/._N27_N7_020312.txt
- data/N128_N5_090611s.txt
- __MACOSX/data/._N128_N5_090611s.txt
- data/N70_N2_151217.txt
- __MACOSX/data/._N70_N2_151217.txt
- data/N68_N2_010814.txt
- __MACOSX/data/._N68_N2_010814.txt
- data/N151_N3_280812s.txt
- __MACOSX/data/._N151_N3_280812s.txt
- data/N100_N3__180209.txt
- __MACOSX/data/._N100_N3__180209.txt
- data/N72_N4_151217.txt
- __MACOSX/data/._N72_N4_151217.txt
- data/N147_N7_100712s.txt
- __MACOSX/data/._N147_N7_100712s.txt
- data/N123_N14_300311s.txt
- __MACOSX/data/._N123_N14_300311s.txt
- data/N93_N15_030718.txt
- __MACOSX/data/._N93_N15_030718.txt
- data/Parameters.csv
- __MACOSX/data/._Parameters.csv
- data/N34_N1_210312.txt
- __MACOSX/data/._N34_N1_210312.txt
- data/N76_N14_151217.txt
- __MACOSX/data/._N76_N14_151217.txt
- data/N48_N6_010413.txt
- __MACOSX/data/._N48_N6_010413.txt
- data/N17_N3_220212.txt
- __MACOSX/data/._N17_N3_220212.txt
- data/N12_N4_010711.txt
- __MACOSX/data/._N12_N4_010711.txt
- data/N134_N10_140212.txt
- __MACOSX/data/._N134_N10_140212.txt
- data/N106_N11_100309.txt
- __MACOSX/data/._N106_N11_100309.txt
- data/N77_N8_300118.txt
- __MACOSX/data/._N77_N8_300118.txt
- data/N79_N5_070218.txt
- __MACOSX/data/._N79_N5_070218.txt
- data/N14_N8_240112.txt
- __MACOSX/data/._N14_N8_240112.txt
- data/N25_N8_280212.txt
- __MACOSX/data/._N25_N8_280212.txt
- data/N56_N4_030514.txt
- __MACOSX/data/._N56_N4_030514.txt
- data/N89_N9_030718.txt
- __MACOSX/data/._N89_N9_030718.txt
- data/N136_N7_280212.txt
- __MACOSX/data/._N136_N7_280212.txt
- data/N109_N2__230709.txt
- __MACOSX/data/._N109_N2__230709.txt
- data/N08_N2_300710.txt
- __MACOSX/data/._N08_N2_300710.txt
- data/N125_N1_090611.txt
- __MACOSX/data/._N125_N1_090611.txt
- data/N153_N2_051212s.txt
- __MACOSX/data/._N153_N2_051212s.txt
- data/N108_N13_100309.txt
- __MACOSX/data/._N108_N13_100309.txt
- data/N127_N3_090611s.txt
- __MACOSX/data/._N127_N3_090611s.txt
- data/N116_N2_290710s.txt
- __MACOSX/data/._N116_N2_290710s.txt
- data/N61_N4_130514.txt
- __MACOSX/data/._N61_N4_130514.txt
- data/N73_N8_151217.txt
- __MACOSX/data/._N73_N8_151217.txt
- data/N113_N4_060809.txt
- __MACOSX/data/._N113_N4_060809.txt
- data/N154_N1exp121212s.txt
- __MACOSX/data/._N154_N1exp121212s.txt
- data/N49_N7_090413.txt
- __MACOSX/data/._N49_N7_090413.txt
- data/N150_N11_100712s.txt
- __MACOSX/data/._N150_N11_100712s.txt
- data/N160_N8_010413s.txt
- __MACOSX/data/._N160_N8_010413s.txt
- data/N41_N10_240712.txt
- __MACOSX/data/._N41_N10_240712.txt
- data/N37_N7_180712.txt
- __MACOSX/data/._N37_N7_180712.txt
- data/N46_N5_121212.txt
- __MACOSX/data/._N46_N5_121212.txt
- data/N23_N4_280212.txt
- __MACOSX/data/._N23_N4_280212.txt
- data/N71_N3_151217.txt
- __MACOSX/data/._N71_N3_151217.txt
- data/N81_N1_210318.txt
- __MACOSX/data/._N81_N1_210318.txt
- data/N44_N3_121212.txt
- __MACOSX/data/._N44_N3_121212.txt
- data/N114_N9_220710.txt
- __MACOSX/data/._N114_N9_220710.txt
- data/N33_N5_130312.txt
- __MACOSX/data/._N33_N5_130312.txt
- data/N148_N9_100712.txt
- __MACOSX/data/._N148_N9_100712.txt
- data/N156_N3_190313.txt
- __MACOSX/data/._N156_N3_190313.txt
- data/N169_N11_030718s.txt
- __MACOSX/data/._N169_N11_030718s.txt
- data/N119_N5_030311s.txt
- __MACOSX/data/._N119_N5_030311s.txt
- data/N167_N7_030718s.txt
- __MACOSX/data/._N167_N7_030718s.txt
- data/N103_N5__100309.txt
- __MACOSX/data/._N103_N5__100309.txt
- data/N19_N6_220212.txt
- __MACOSX/data/._N19_N6_220212.txt
- data/N67_N1_010814.txt
- __MACOSX/data/._N67_N1_010814.txt
- data/N54_N1_300414.txt
- __MACOSX/data/._N54_N1_300414.txt
- data/N39_N11b_180712.txt
- __MACOSX/data/._N39_N11b_180712.txt
- data/N88_N8_030718.txt
- __MACOSX/data/._N88_N8_030718.txt
- data/N130_N2_090611.txt
- __MACOSX/data/._N130_N2_090611.txt
- data/N95_N3_011008.txt
- __MACOSX/data/._N95_N3_011008.txt
- data/N53_N8_120314.txt
- __MACOSX/data/._N53_N8_120314.txt
- data/N64_N1_160714.txt
- __MACOSX/data/._N64_N1_160714.txt
- data/N121_N7_300311s.txt
- __MACOSX/data/._N121_N7_300311s.txt
- data/N40_N8_240712.txt
- __MACOSX/data/._N40_N8_240712.txt
- data/N133_N9_140212.txt
- __MACOSX/data/._N133_N9_140212.txt
- data/N01_N7_071009.txt
- __MACOSX/data/._N01_N7_071009.txt
- data/N165_N2_300414.txt
- __MACOSX/data/._N165_N2_300414.txt
- data/N57_N5_030514.txt
- __MACOSX/data/._N57_N5_030514.txt
- data/N21_N8_220212.txt
- __MACOSX/data/._N21_N8_220212.txt
- data/N51_N4_100314.txt
- __MACOSX/data/._N51_N4_100314.txt
- data/N166_N3_210318s.txt
- __MACOSX/data/._N166_N3_210318s.txt
- data/N85_N7_210318.txt
- __MACOSX/data/._N85_N7_210318.txt
- data/N47_N3_010413.txt
- __MACOSX/data/._N47_N3_010413.txt
- data/N84_N4_210318.txt
- __MACOSX/data/._N84_N4_210318.txt
- data/N35_N3_210312.txt
- __MACOSX/data/._N35_N3_210312.txt
- data/N69_N1_151217.txt
- __MACOSX/data/._N69_N1_151217.txt
- data/N10_N4_090611.txt
- __MACOSX/data/._N10_N4_090611.txt
- data/N162_N1_090413s.txt
- __MACOSX/data/._N162_N1_090413s.txt
- data/N80_N6_070218.txt
- __MACOSX/data/._N80_N6_070218.txt
- data/N159_N7_010413s.txt
- __MACOSX/data/._N159_N7_010413s.txt
- data/N91_N13_030718.txt
- __MACOSX/data/._N91_N13_030718.txt
- data/N82_N2_210318.txt
- __MACOSX/data/._N82_N2_210318.txt
- data/N164_N6_090413.txt
- __MACOSX/data/._N164_N6_090413.txt
- data/N131_N1_040112s.txt
- __MACOSX/data/._N131_N1_040112s.txt
- data/N141_N1exp030712s.txt
- __MACOSX/data/._N141_N1exp030712s.txt
- data/N07_N11_290710.txt
- __MACOSX/data/._N07_N11_290710.txt
- data/N65_N2_250714.txt
- __MACOSX/data/._N65_N2_250714.txt
- data/N122_N9_300311.txt
- __MACOSX/data/._N122_N9_300311.txt
- data/N138_N5_130312.txt
- __MACOSX/data/._N138_N5_130312.txt
- data/N137_N1_130312.txt
- __MACOSX/data/._N137_N1_130312.txt
- data/N29_N9_020312.txt
- __MACOSX/data/._N29_N9_020312.txt
- data/N144_N3_100712.txt
- __MACOSX/data/._N144_N3_100712.txt
- data/N59_N1_130514.txt
- __MACOSX/data/._N59_N1_130514.txt
- data/N126_N1x_090611s.txt
- __MACOSX/data/._N126_N1x_090611s.txt
- data/N146_N6_100712s.txt
- __MACOSX/data/._N146_N6_100712s.txt
- data/N158_N5_010413.txt
- __MACOSX/data/._N158_N5_010413.txt
- data/N13_N4_120112.txt
- __MACOSX/data/._N13_N4_120112.txt
- data/N140_N4_080512s.txt
- __MACOSX/data/._N140_N4_080512s.txt
- data/N157_N1_010413.txt
- __MACOSX/data/._N157_N1_010413.txt
- data/N145_N5_100712.txt
- __MACOSX/data/._N145_N5_100712.txt
- data/N168_N10_030718.txt
- __MACOSX/data/._N168_N10_030718.txt
- data/N111_N1_060809.txt
- __MACOSX/data/._N111_N1_060809.txt
- data/N110_Nxxx230709s.txt
- __MACOSX/data/._N110_Nxxx230709s.txt
- data/N05_N4_290710.txt
- __MACOSX/data/._N05_N4_290710.txt
- data/N124_N3_290411s.txt
- __MACOSX/data/._N124_N3_290411s.txt
- data/N02_N6_140510.txt
- __MACOSX/data/._N02_N6_140510.txt
- data/N115_N10_220710.txt
- __MACOSX/data/._N115_N10_220710.txt
- data/N142_N1exp100712s.txt
- __MACOSX/data/._N142_N1exp100712s.txt
- data/N16_N15_240112.txt
- __MACOSX/data/._N16_N15_240112.txt
- data/N104_N7__100309.txt
- __MACOSX/data/._N104_N7__100309.txt
- data/N92_N14_030718.txt
- __MACOSX/data/._N92_N14_030718.txt
- data/N139_N1_080512.txt
- __MACOSX/data/._N139_N1_080512.txt
- data/N15_N10_240112.txt
- __MACOSX/data/._N15_N10_240112.txt
- data/N22_N3_280212.txt
- __MACOSX/data/._N22_N3_280212.txt
- data/N52_N7_120314.txt
- __MACOSX/data/._N52_N7_120314.txt
- data/N105_N10_100309.txt
- __MACOSX/data/._N105_N10_100309.txt
- data/N45_N4_121212.txt
- __MACOSX/data/._N45_N4_121212.txt
- data/N83_N3_210318.txt
- __MACOSX/data/._N83_N3_210318.txt
- data/N43_N2_121212.txt
- __MACOSX/data/._N43_N2_121212.txt
- data/N161_N9_010413s.txt
- __MACOSX/data/._N161_N9_010413s.txt
- data/N18_N4_220212.txt
- __MACOSX/data/._N18_N4_220212.txt
- data/N117_N1_030311s.txt
- __MACOSX/data/._N117_N1_030311s.txt
- data/N36_N4_210312.txt
- __MACOSX/data/._N36_N4_210312.txt
- data/N20_N7_220212.txt
- __MACOSX/data/._N20_N7_220212.txt
- data/N24_N5_280212.txt
- __MACOSX/data/._N24_N5_280212.txt
- data/N11_N5_090611.txt
- __MACOSX/data/._N11_N5_090611.txt
- data/N155_N2_190313.txt
- __MACOSX/data/._N155_N2_190313.txt
- data/N163_N2_090413s.txt
- __MACOSX/data/._N163_N2_090413s.txt
- data/N04_N16_220710.txt
- __MACOSX/data/._N04_N16_220710.txt
- data/N60_N3_130514.txt
- __MACOSX/data/._N60_N3_130514.txt
- data/N87_N2_130618.txt
- __MACOSX/data/._N87_N2_130618.txt
- data/N94_N1_011008.txt
- __MACOSX/data/._N94_N1_011008.txt
- data/N28_N8_020312.txt
- __MACOSX/data/._N28_N8_020312.txt
- data/N135_N5_130312.txt
- __MACOSX/data/._N135_N5_130312.txt
- data/N101_N4__180209.txt
- __MACOSX/data/._N101_N4__180209.txt
- data/N62_N5_130514.txt
[truncated: 44 more entries]
