# Supplementary material for: Dorsal and median raphe neuronal firing dynamics characterized by nonlinear measures
Source: PLoS Comput Biol. 2024 May 28;20(5):e1012111. doi: 10.1371/journal.pcbi.1012111 (PMC11161118; doi:10.1371/journal.pcbi.1012111)
Supplement: S1 Data — (ZIP) [file pcbi.1012111.s002.zip › data/N143_N2_100712.txt]

Event times and instantaneous frequencies between 5162.77 s and 5325.57 s on channel 402
Time	Inst freq
5163.2	0.000193678
5163.81	1.65399
5164.71	1.11
5165.2	2.03791
5166.76	0.642352
5167.38	1.59844
5168	1.61413
5168.42	2.40801
5169.22	1.25138
5170.01	1.26417
5170.87	1.16243
5171.59	1.38523
5172.2	1.63924
5173.46	0.793651
5174.3	1.1892
5175.04	1.34864
5175.75	1.40952
5176.32	1.76373
5176.89	1.7473
5177.51	1.62203
5178.07	1.78824
5178.58	1.95187
5179.09	1.97875
5179.66	1.72822
5180.3	1.57908
5181.1	1.23911
5181.95	1.18089
5182.37	2.38572
5183.06	1.45787
5183.77	1.39443
5184.64	1.14716
5185.49	1.18286
5186.14	1.5369
5187.1	1.03748
5187.81	1.41197
5188.13	3.13686
5188.86	1.36992
5189.55	1.45159
5190.27	1.3811
5190.98	1.42373
5191.61	1.59114
5192.57	1.03628
5193.7	0.888068
5194.41	1.39396
5195.06	1.54057
5195.63	1.76264
5196.65	0.985698
5197.24	1.68129
5198.2	1.03641
5198.76	1.81258
5199.45	1.45022
5200.23	1.2681
5200.71	2.10761
5201.72	0.986699
5202.37	1.5534
5202.93	1.7734
5203.54	1.64856
5204.26	1.37857
5204.9	1.55909
5205.5	1.67199
5206.46	1.04442
5207.09	1.57332
5207.53	2.3154
5208.21	1.45491
5208.73	1.93866
5209.53	1.25568
5210.21	1.45851
5212.05	0.545019
5212.76	1.40156
5213.26	1.99872
5213.91	1.54481
5214.66	1.32783
5215.42	1.31605
5216.28	1.15816
5216.94	1.5174
5217.77	1.21311
5218.42	1.528
5218.97	1.83955
5220.16	0.834369
5220.68	1.9354
5221.36	1.46325
5222.52	0.866874
5223.37	1.17534
5224.38	0.98957
5225.36	1.02441
5226.02	1.50775
5227.02	1.00338
5227.73	1.39018
5228.33	1.67729
5228.99	1.51651
5229.82	1.21139
5230.36	1.83601
5231.44	0.929722
5232.14	1.41463
5233.36	0.818773
5233.72	2.82231
5234.88	0.858885
5235.75	1.14815
5236.47	1.39862
5236.97	2.00329
5237.56	1.69701
5238.16	1.66019
5238.73	1.74883
5239.55	1.22184
5240.59	0.965726
5241.39	1.23759
5242.01	1.61462
5243.04	0.975106
5243.7	1.50964
5244.53	1.21242
5245.07	1.84186
5246.43	0.734435
5247.2	1.29567
5247.71	1.94958
5248.49	1.28791
5249.12	1.59434
5249.71	1.6852
5250.28	1.7507
5250.87	1.70701
5251.98	0.901681
5252.56	1.73127
5253.32	1.31253
5253.95	1.57498
5254.57	1.61705
5256.11	0.650187
5256.78	1.49867
5257.52	1.35046
5258.51	1.00213
5259.28	1.30786
5260.68	0.711389
5261.23	1.82548
5261.74	1.97316
5263.31	0.637601
5264.13	1.2223
5264.71	1.69863
5265.45	1.35798
5266.23	1.29117
5266.97	1.33786
5267.88	1.09831
5268.55	1.49954
5269.66	0.899159
5270.23	1.75052
5270.89	1.52223
5271.32	2.33171
5271.94	1.60736
5272.43	2.02819
5273.02	1.7059
5273.6	1.73403
5274.31	1.40714
5275.1	1.26525
5276.06	1.03821
5276.67	1.65412
5277.38	1.40093
5278.28	1.10959
5278.96	1.46864
5279.5	1.86241
5280.35	1.17841
5281.04	1.44308
5281.73	1.44005
5282.31	1.7445
5282.94	1.59203
5283.6	1.5152
5284.32	1.37523
5284.89	1.76835
5285.46	1.73599
5286.04	1.73145
5286.53	2.03236
5287.14	1.64525
5287.92	1.28824
5288.71	1.27129
5289.5	1.25726
5290.09	1.68449
5290.77	1.47195
5291.45	1.46933
5292.21	1.33005
5293.23	0.978273
5293.86	1.57846
5294.73	1.14961
5295.54	1.23157
5296.13	1.70908
5296.77	1.55301
5297.68	1.10763
5298.23	1.80616
5298.96	1.3659
5299.51	1.81613
5300.2	1.46195
5300.92	1.3819
5301.77	1.18208
5302.41	1.5456
5303.07	1.53165
5303.71	1.55674
5304.36	1.54361
5304.93	1.74718
5305.46	1.87688
5306.21	1.33142
5307.01	1.25902
5307.72	1.4096
5308.9	0.847257
5309.66	1.31679
5310.49	1.20344
5311.18	1.43154
5311.79	1.65989
5312.58	1.25914
5313.42	1.19594
5313.9	2.08594
5314.85	1.04444
5315.34	2.07697
5316	1.51094
5316.53	1.86372
5317.05	1.93517
5317.58	1.88644
5318.35	1.30274
5319.01	1.5202
5319.77	1.30979
5320.69	1.08119
5322.27	0.636845
5322.96	1.44504
5323.65	1.44336
5324.66	0.994322
5325.31	1.52886
