# Supplementary material for: Dorsal and median raphe neuronal firing dynamics characterized by nonlinear measures
Source: PLoS Comput Biol. 2024 May 28;20(5):e1012111. doi: 10.1371/journal.pcbi.1012111 (PMC11161118; doi:10.1371/journal.pcbi.1012111)
Supplement: S1 Data — (ZIP) [file pcbi.1012111.s002.zip › data/N132_N3_040112s.txt]

Event times and instantaneous frequencies between 423.829 s and 446.469 s on channel 402
Time	Inst freq
424.026	5.06252
424.174	6.73764
424.259	11.8301
424.329	14.243
424.396	14.9633
424.491	10.4734
424.678	5.35017
424.88	4.97043
425.048	5.93049
425.123	13.3209
425.216	10.7712
425.3	11.989
425.365	15.3233
425.446	12.2926
425.637	5.24742
425.791	6.4855
425.927	7.35402
425.976	20.247
426.056	12.5109
426.118	16.1786
426.195	12.9752
426.283	11.3135
426.426	7.03037
426.562	7.3185
426.661	10.1833
426.73	14.4488
426.802	13.9237
426.89	11.3469
427.055	6.04449
427.165	9.10415
427.242	13.0361
427.304	16.1342
427.393	11.2309
427.488	10.4493
427.618	7.69645
427.73	8.99361
427.847	8.52515
427.942	10.5441
428.038	10.3702
428.094	17.8508
428.175	12.3701
428.24	15.3468
428.356	8.62962
428.478	8.18666
428.547	14.6177
428.637	11.0351
428.739	9.82801
428.833	10.5731
428.968	7.42997
429.079	9.04814
429.192	8.80282
429.285	10.7562
429.426	7.09471
429.597	5.86132
429.74	6.99937
429.823	11.9904
429.9	13.0242
429.968	14.7667
430.054	11.5314
430.216	6.19579
430.493	3.6062
430.566	13.6463
430.624	17.2384
430.696	13.9431
430.77	13.459
430.888	8.51136
430.959	13.9489
431.06	9.96314
431.165	9.54745
431.29	7.95545
431.37	12.4719
431.463	10.8342
431.626	6.13384
431.743	8.51354
431.836	10.7354
431.918	12.1729
432.004	11.7
432.081	12.9182
432.166	11.8259
432.275	9.14746
432.359	11.892
432.429	14.2878
432.524	10.5943
432.626	9.80296
432.795	5.92031
432.873	12.7453
432.97	10.3263
433.096	7.9164
433.209	8.89284
433.305	10.367
433.401	10.4734
433.546	6.87332
433.748	4.94413
433.854	9.47688
433.995	7.06914
434.255	3.84867
434.324	14.4425
434.399	13.328
434.453	18.5667
434.501	20.8986
434.559	17.3551
434.634	13.3103
434.731	10.3573
434.809	12.6598
434.899	11.1632
435.001	9.76849
435.118	8.60585
435.301	5.45554
435.379	12.8634
435.46	12.3625
435.585	7.95798
435.688	9.71062
435.775	11.5234
435.882	9.34842
435.971	11.2385
436.045	13.5814
436.114	14.4571
436.177	15.7282
436.247	14.403
436.526	3.57667
436.643	8.59402
436.784	7.06115
436.862	12.9349
436.927	15.2022
437.125	5.07151
437.212	11.4403
437.284	13.8427
437.349	15.5569
437.432	12.0077
437.506	13.5612
437.688	5.48546
437.88	5.19157
437.958	12.9517
438.075	8.5317
438.164	11.1907
438.251	11.5447
438.32	14.5054
438.383	15.9236
438.45	14.9454
438.524	13.4463
438.867	2.91036
438.977	9.11245
439.057	12.5849
439.118	16.176
439.209	11.0951
439.291	12.0715
439.373	12.3396
439.434	16.2602
439.513	12.6183
439.59	13.0395
439.695	9.47867
439.79	10.6146
439.87	12.4285
439.954	11.9732
440.047	10.755
440.231	5.41594
440.4	5.94177
440.5	9.93443
440.589	11.2397
440.664	13.3654
440.743	12.7307
440.834	10.9613
440.901	14.8787
441.005	9.60799
441.094	11.236
441.178	11.9446
441.261	12.0875
441.343	12.0642
441.504	6.22007
441.639	7.4195
441.734	10.5042
441.817	12.0424
441.884	14.997
441.953	14.374
442.008	18.1686
442.066	17.4886
442.131	15.3704
442.194	15.7953
442.256	16.2655
442.304	20.8073
442.367	15.8053
442.429	16.2022
442.497	14.5666
442.573	13.2661
442.64	14.9343
442.701	16.4096
442.759	17.1028
442.906	6.81803
442.998	10.8061
443.098	10.0442
443.174	13.0412
443.271	10.4058
443.331	16.5645
443.394	15.921
443.453	16.8577
443.526	13.6743
443.61	11.9005
443.749	7.20409
443.828	12.6598
443.886	17.1116
443.935	20.5086
444	15.5304
444.053	18.546
444.117	15.7085
444.191	13.5906
444.264	13.7287
444.328	15.6177
444.383	18.0995
444.446	15.8128
444.507	16.3399
444.584	12.982
444.922	2.96007
444.995	13.6463
445.073	12.8518
445.152	12.7324
445.228	13.2048
445.299	14.0036
445.381	12.1433
445.46	12.6871
445.51	19.857
445.573	15.9617
445.776	4.93218
445.916	7.13572
446.072	6.41972
446.163	10.9517
446.22	17.4551
446.286	15.2346
446.352	15.058
446.405	18.9861
446.452	21.3584
