# Supplementary material for: Dorsal and median raphe neuronal firing dynamics characterized by nonlinear measures
Source: PLoS Comput Biol. 2024 May 28;20(5):e1012111. doi: 10.1371/journal.pcbi.1012111 (PMC11161118; doi:10.1371/journal.pcbi.1012111)
Supplement: S1 Data — (ZIP) [file pcbi.1012111.s002.zip › data/N66_N3_250714.txt]

Event times and instantaneous frequencies between 0 s and 291.327 s on channel 1
Time	Inst freq
0.080934	12.3557
0.171108	11.0897
0.265776	10.5632
0.327936	16.0875
0.374196	21.6169
0.528636	6.47501
0.682998	6.47828
0.758904	13.1742
0.83187	13.705
0.854556	44.08
0.933756	12.6263
1.02332	11.1647
1.12385	9.94787
1.15136	36.3425
1.18629	28.632
1.29775	8.97167
1.44196	6.93462
1.55943	8.51252
1.68301	8.09179
1.75432	14.0233
1.89625	7.04573
1.93423	26.3296
2.04191	9.2866
2.2313	5.28028
2.35409	8.14359
2.42009	15.1529
2.48841	14.6366
2.55072	16.0488
2.64688	10.3998
2.7542	9.31775
2.95414	5.00155
3.03641	12.1548
3.06517	34.7657
3.11686	19.3483
3.21319	10.3803
3.28905	13.1825
3.40389	8.70777
3.45677	18.9093
3.56435	9.29593
3.65209	11.3968
3.76408	8.92985
3.90922	6.88961
3.99931	11.1
4.10091	9.84271
4.2245	8.09101
4.33999	8.65891
4.54495	4.87914
4.65391	9.17717
4.71953	15.2402
4.81168	10.8514
4.93516	8.09848
5.05392	8.42049
5.16962	8.64274
5.25818	11.2925
5.37968	8.23005
5.61329	4.28064
5.72533	8.92602
5.83684	8.96781
5.94625	9.13993
6.03641	11.0911
6.12762	10.9635
6.21867	10.983
6.29542	13.029
6.3698	13.4452
6.44891	12.6397
6.56837	8.371
6.65484	11.5652
6.8204	6.03996
6.9409	8.29931
7.04442	9.6596
7.16075	8.59594
7.24764	11.5093
7.32985	12.1637
7.48823	6.31385
7.59524	9.34492
7.68739	10.8521
7.7614	13.5117
7.87223	9.02315
7.94709	13.3579
8.05805	9.01242
8.13557	12.8989
8.21846	12.0651
8.30455	11.6152
8.42716	8.15594
8.49301	15.186
8.55031	17.452
8.7091	6.29786
8.85302	6.94821
8.97838	7.97715
9.07523	10.325
9.1583	12.038
9.27737	8.398
9.39206	8.71961
9.50458	8.88747
9.64153	7.30162
9.78522	6.95952
9.85024	15.3794
9.96202	8.94662
10.1176	6.42731
10.1887	14.0564
10.2768	11.3572
10.4392	6.15847
10.5085	14.4213
10.6101	9.83923
10.7245	8.74523
10.7744	20.0393
10.9191	6.91133
11.0516	7.54797
11.1743	8.14558
11.2442	14.3049
11.3175	13.659
11.4147	10.2862
11.4917	12.9874
11.6228	7.62532
11.7512	7.79071
11.8692	8.47357
11.9695	9.9687
12.0581	11.2849
12.2185	6.23542
12.3153	10.334
12.3881	13.7344
12.5442	6.40656
12.6039	16.7386
12.7191	8.67739
12.7636	22.48
12.8995	7.3577
12.992	10.8127
13.0748	12.0861
13.1781	9.67417
13.256	12.8383
13.3211	15.3681
13.3905	14.4113
13.5269	7.33052
13.5552	35.3332
13.6642	9.17364
13.8595	5.12049
13.9888	7.73288
14.1215	7.53704
14.2097	11.3417
14.236	38.0431
14.375	7.19321
14.4409	15.1653
14.5183	12.9269
14.6013	12.0441
14.7307	7.72535
14.8809	6.66081
14.9953	8.73881
15.0759	12.4119
15.2311	6.44048
15.299	14.7388
15.4499	6.62691
15.5459	10.4134
15.5501	236.742
15.7591	4.78625
15.8495	11.0573
15.922	13.7958
16.0418	8.34752
16.1725	7.64947
16.2857	8.83986
16.4452	6.26826
16.5137	14.6045
16.5752	16.2602
16.6531	12.8333
16.7273	13.48
16.8311	9.63503
16.9421	9.00609
17.1179	5.68692
17.1763	17.1432
17.2691	10.7742
17.3809	8.93895
17.4521	14.0552
17.5101	17.2372
17.6432	7.51428
17.7409	10.2293
17.8221	12.3238
17.9555	7.49603
18.0962	7.10581
18.2171	8.27623
18.3303	8.82815
18.4016	14.0221
18.4941	10.8169
18.5722	12.8028
18.6426	14.1977
18.836	5.17084
18.9462	9.0782
19.0218	13.2286
19.0945	13.7525
19.1979	9.67417
19.2616	15.6937
19.3159	18.402
19.4315	8.65531
19.5375	9.43378
19.6235	11.6176
19.7441	8.2927
19.8047	16.5
19.93	7.9848
19.9842	18.4284
20.1177	7.49266
20.2387	8.26187
20.3103	13.9751
20.4434	7.5136
20.5371	10.6653
20.637	10.0166
20.7253	11.3209
20.8244	10.0955
20.8976	13.6455
20.9763	12.7188
21.0628	11.562
21.1809	8.46582
21.3019	8.2631
21.3607	17.0068
21.4555	10.5445
21.5407	11.7437
21.6322	10.9275
21.6935	16.3239
21.8132	8.35087
21.9567	6.96825
22.0502	10.7023
22.0736	42.604
22.2027	7.74797
22.2905	11.3836
22.2942	275.028
22.4047	9.04421
22.5293	8.02826
22.6221	10.7728
22.737	8.70549
22.8273	11.0786
22.9424	8.68417
23.0131	14.1555
23.0801	14.9182
23.1477	14.7977
23.2324	11.8011
23.2893	17.5735
23.3711	12.2261
23.4694	10.1738
23.622	6.55214
23.7876	6.03755
23.9503	6.14915
24.0457	10.4815
24.1189	13.6522
24.2395	8.29064
24.3252	11.6673
24.4153	11.1104
24.5366	8.24185
24.6372	9.94194
24.7224	11.7272
24.8226	9.98602
24.9231	9.9455
24.9907	14.7977
25.1003	9.12342
25.2037	9.67361
25.2952	10.9282
25.4626	5.97393
25.5374	13.3708
25.6596	8.18277
25.7204	16.4366
25.8526	7.56716
25.9533	9.93068
26.0196	15.0666
26.164	6.92655
26.2488	11.7927
26.3998	6.62269
26.5263	7.90339
26.5964	14.2706
26.6769	12.4304
26.7628	11.6347
26.8353	13.7981
26.9362	9.90766
26.9949	17.0398
27.1297	7.41961
27.2054	13.1992
27.2926	11.4753
27.3773	11.8078
27.5062	7.75518
27.5341	35.8577
27.6405	9.40345
27.7083	14.7467
27.8029	10.5706
27.8717	14.5319
27.9361	15.5328
28.0233	11.4579
28.107	11.9577
28.2239	8.55227
28.29	15.1185
28.3416	19.4137
28.4501	9.20861
28.5759	7.95355
28.7033	7.84609
28.8129	9.12592
28.8804	14.8227
28.9605	12.4722
28.9903	33.6089
29.0938	9.6624
29.1715	12.874
29.2561	11.8178
29.3434	11.4516
29.4314	11.3665
29.5272	10.4408
29.6029	13.2013
29.7312	7.79618
29.84	9.1878
29.9176	12.8869
29.9907	13.6938
30.0746	11.915
30.1315	17.5772
30.2071	13.2223
30.2776	14.1929
30.414	7.32987
30.4695	18.0239
30.6021	7.53943
30.6653	15.8353
30.7388	13.5921
30.8535	8.72372
30.9338	12.4517
31.0236	11.1326
31.1214	10.2193
31.2266	9.51348
31.356	7.72427
31.4379	12.2082
31.5224	11.8371
31.6108	11.3117
31.7154	9.56645
31.8095	10.6211
31.9089	10.0614
32.0204	8.97118
32.0632	23.3492
32.1278	15.4751
32.2079	12.4938
32.2985	11.0266
32.4195	8.26679
32.5959	5.66836
32.6588	15.9033
32.8053	6.82389
32.8834	12.8077
32.9565	13.6881
33.07	8.80949
33.1459	13.1711
33.2611	8.67875
33.2922	32.1626
33.3678	13.2412
33.4095	23.9636
33.4742	15.4579
33.5196	22.0371
33.6094	11.1252
33.6829	13.6043
33.8195	7.32086
33.889	14.4076
34.0008	8.94039
34.0937	10.7652
34.1565	15.9337
34.263	9.38597
34.327	15.623
34.3992	13.8589
34.4775	12.7577
34.5746	10.3078
34.6659	10.9448
34.7989	7.5197
34.8778	12.6752
34.9676	11.1423
35.0304	15.9094
35.0866	17.7835
35.2165	7.70214
35.2538	26.8082
35.3843	7.6646
35.494	9.11344
35.6109	8.5492
35.6708	16.695
35.7633	10.8197
35.8206	17.4447
35.9387	8.46927
36.0407	9.80046
36.1392	10.1576
36.3376	5.04012
36.4123	13.3751
36.5391	7.88843
36.6889	6.67655
36.8006	8.94903
36.9139	8.82535
37.0396	7.95507
37.1623	8.15474
37.2091	21.3374
37.2955	11.5733
37.4006	9.5162
37.4759	13.2897
37.5272	19.4955
37.6023	13.3025
37.7711	5.92361
37.8421	14.098
37.929	11.503
38.0692	7.13196
38.0971	35.8809
38.1813	11.8802
38.2548	13.5932
38.3752	8.30758
38.4819	9.3733
38.5388	17.5586
38.6382	10.0626
38.6998	16.2411
38.8286	7.76241
38.8961	14.8254
38.9886	10.8099
39.0608	13.8485
39.168	9.32453
39.3385	5.86565
39.3816	23.232
39.4671	11.6934
39.4723	191.571
39.6098	7.27421
39.65	24.8385
39.7519	9.81431
39.8291	12.955
39.9179	11.2674
40.028	9.07869
40.1006	13.7855
40.1766	13.1503
40.2649	11.3309
40.3576	10.7868
40.4443	11.5316
40.5322	11.3773
40.6154	12.0137
40.7238	9.22594
40.8098	11.6339
40.9092	10.0523
41.003	10.6653
41.1226	8.35925
41.3069	5.42711
41.4432	7.33504
41.5554	8.91552
41.6111	17.9424
41.7143	9.69274
41.8032	11.2483
41.9097	9.38544
41.9664	17.6591
42.019	18.9955
42.1257	9.37594
42.1816	17.8674
42.2823	9.93483
42.3505	14.6559
42.4541	9.65065
42.5446	11.0588
42.6301	11.6918
42.6641	29.4308
42.7285	15.5111
42.774	22.0109
42.8973	8.10714
42.9879	11.0441
43.0523	15.5169
43.1431	11.0135
43.2442	9.88944
43.3259	12.2405
43.3702	22.5927
43.5273	6.36351
43.5675	24.8905
43.669	9.85552
43.7851	8.61104
43.9163	7.62462
44.0031	11.5133
44.0833	12.4769
44.1624	12.6378
44.2278	15.2807
44.3315	9.65009
44.4012	14.3431
44.5143	8.83986
44.6122	10.2112
44.6711	16.9774
44.7465	13.2739
44.8698	8.11069
44.9383	14.5981
45.0029	15.4823
45.0725	14.3616
45.1681	10.4565
45.2475	12.6053
45.3153	14.744
45.4203	9.51837
45.4725	19.1813
45.57	10.2577
45.6728	9.72214
45.737	15.5807
45.8645	7.84388
45.9244	16.7001
45.9614	27.0431
46.0642	9.71987
46.1669	9.73862
46.2742	9.31828
46.3788	9.5637
46.5318	6.53569
46.6099	12.8067
46.6794	14.3839
46.7364	17.5476
46.8228	11.5668
46.88	17.4868
46.9712	10.9649
47.0779	9.3733
47.1844	9.39443
47.2495	15.3525
47.3624	8.85583
47.4355	13.6758
47.5264	11.0062
47.6059	12.5805
47.7267	8.27541
47.7657	25.6885
47.8252	16.8011
47.9277	9.75572
48.1119	5.4287
48.2337	8.20775
48.3051	14.0068
48.4125	9.31671
48.4838	14.0091
48.564	12.476
48.6165	19.0302
48.7277	8.99442
48.8411	8.81834
48.9633	8.18357
49.0653	9.80854
49.1425	12.945
49.3259	5.4534
49.4852	6.27723
49.5381	18.8943
49.6114	13.6455
49.7423	7.63755
49.8683	7.93651
49.9459	12.8929
50.0154	14.3815
50.1498	7.44214
50.2535	9.64618
50.3204	14.9437
50.3878	14.8333
50.511	8.12018
50.6191	9.24334
50.7596	7.11734
50.845	11.7115
50.9209	13.1752
51.033	8.9222
51.1404	9.31567
51.2465	9.41939
51.3214	13.3622
51.4186	10.2881
51.5062	11.4124
51.6159	9.11295
51.7308	8.70549
51.8553	8.02903
51.9006	22.0809
51.962	16.2856
52.1372	5.70933
52.2358	10.136
52.3501	8.7512
52.4614	8.98424
52.5345	13.678
52.6025	14.7167
52.6885	11.6201
52.7833	10.5479
52.8701	11.5237
53.0099	7.15461
53.0897	12.5266
53.1816	10.8819
53.2591	12.9059
53.3269	14.7571
53.4385	8.95865
53.5183	12.521
53.5948	13.076
53.7322	7.2812
53.7915	16.8401
53.9092	8.49733
53.9528	22.9284
54.0559	9.7012
54.127	14.0754
54.2141	11.48
54.3495	7.38378
54.498	6.73319
54.6269	7.75843
54.7297	9.73066
54.8463	8.57692
54.9485	9.7855
54.9545	165.344
55.0871	7.54318
55.1648	12.8601
55.247	12.1717
55.3905	6.97058
55.4678	12.9309
55.5514	11.9637
55.6798	7.78889
55.7762	10.3752
55.8341	17.2676
55.9454	8.98327
56.0187	13.6411
56.1405	8.20978
56.2683	7.8262
56.3551	11.5173
56.4838	7.76965
56.6476	6.10501
56.808	6.23519
56.8781	14.2682
56.9423	15.5603
57.0565	8.75764
57.1524	10.4317
57.2444	10.8677
57.2949	19.8012
57.3493	18.3878
57.4731	8.07728
57.5561	12.0415
57.6401	11.9082
57.7254	11.7313
57.828	9.74659
57.9067	12.7023
58.052	6.87994
58.1467	10.5612
58.2215	13.3761
58.3073	11.6493
58.4146	9.32297
58.4953	12.3907
58.5487	18.7161
58.6068	17.2265
58.6907	11.9141
58.7681	12.9209
58.892	8.06946
59.0406	6.72857
59.1131	13.7969
59.1845	14.0174
59.2529	14.6058
59.3479	10.5265
59.4199	13.8866
59.5702	6.65602
59.6325	16.0364
59.7792	6.81691
59.8866	9.31151
59.9263	25.2105
60.0293	9.70572
60.1155	11.6039
60.2316	8.61104
60.3407	9.16456
60.4333	10.8071
60.5083	13.3259
60.6254	8.53825
60.7315	9.42791
60.8336	9.79873
60.9011	14.7977
60.9775	13.0955
61.1313	6.50001
61.1967	15.313
61.2825	11.642
61.3523	14.3357
61.4615	9.15701
61.5544	10.7624
61.647	10.7966
61.8145	5.97243
61.9149	9.9556
62.0013	11.5725
62.0826	12.3092
62.2413	6.30167
62.3	17.0277
62.4221	8.19162
62.4954	13.6299
62.6049	9.13843
62.6647	16.7017
62.7592	10.5827
62.8449	11.6705
62.9113	15.0652
63.0388	7.84055
63.1273	11.3109
63.231	9.63614
63.3151	11.9005
63.3923	12.946
63.4857	10.7092
63.5776	10.8797
63.7124	7.41631
63.8225	9.08909
63.8721	20.1434
63.9498	12.866
64.0237	13.5402
64.1169	10.7319
64.2059	11.2339
64.3368	7.64
64.4362	10.0523
64.53	10.6687
64.5825	19.0324
64.6912	9.19845
64.7512	16.6767
64.88	7.76494
64.9787	10.1317
65.0817	9.70968
65.1567	13.3323
65.2158	16.9222
65.3773	6.19095
65.4752	10.2105
65.5643	11.2339
65.6326	14.6327
65.7654	7.53023
65.8588	10.7002
65.9755	8.56986
66.0792	9.65009
66.2279	6.72395
66.3499	8.19645
66.5054	6.43153
66.5792	13.5391
66.7042	8.00051
66.8022	10.2018
66.9386	7.33181
67.0145	13.1877
67.0774	15.8897
67.2516	5.73941
67.2808	34.2583
67.4769	5.09934
67.5657	11.2689
67.6526	11.4982
67.7557	9.70007
67.8242	14.6135
67.9334	9.15198
68.022	11.2864
68.1418	8.35213
68.215	13.6489
68.323	9.26132
68.4219	10.1114
68.5243	9.76486
68.6264	9.79068
68.6917	15.3144
68.8073	8.64992
68.8977	11.072
68.9517	18.5185
69.0367	11.7578
69.1804	6.95807
69.2667	11.5926
69.3861	8.37395
69.4827	10.3545
69.564	12.3056
69.6783	8.74891
69.722	22.8781
69.8309	9.17768
69.9122	12.2974
70.0512	7.19663
70.1535	9.7746
70.2052	19.3483
70.2948	11.1557
70.3888	10.636
70.4737	11.7811
70.6082	7.43815
70.6426	29.036
70.7773	7.42357
70.8972	8.34042
70.9533	17.8234
71.0178	15.4981
71.1038	11.6379
71.2161	8.90599
71.2712	18.1376
71.389	8.48608
71.4676	12.7256
71.5518	11.8844
71.6786	7.88059
71.7577	12.6454
71.883	7.98021
71.9768	10.668
72.0774	9.9366
72.1744	10.3129
72.2504	13.1565
72.3381	11.4046
72.5024	6.08583
72.6331	7.64842
72.6992	15.1446
72.7918	10.791
72.8545	15.9658
72.96	9.47185
73.0182	17.191
73.1199	9.8369
73.2751	6.44272
73.3623	11.4634
73.439	13.0331
73.5504	8.97698
73.6482	10.2256
73.7568	9.21268
73.8787	8.20089
74.004	7.98441
74.1045	9.95025
74.2035	10.098
74.2914	11.3766
74.4636	5.80761
74.4738	98.0969
74.6078	7.46146
74.7047	10.3167
74.7627	17.2586
74.895	7.55652
75.0387	6.95749
75.1061	14.8359
75.209	9.72101
75.328	8.40138
75.4232	10.5086
75.5648	7.06095
75.6192	18.3817
75.744	8.01128
75.9163	5.807
75.9468	32.7697
76.0127	15.1625
76.1154	9.74146
76.2278	8.89268
76.4016	5.75487
76.5089	9.3188
76.6086	10.0269
76.6689	16.5953
76.7866	8.493
76.9039	8.52995
76.9934	11.1662
77.1021	9.20505
77.1954	10.716
77.2995	9.60836
77.4406	7.08587
77.5391	10.1515
77.728	5.29487
77.8752	6.79357
77.9281	18.8879
78.0267	10.1397
78.0585	31.5
78.212	6.51347
78.2783	15.0734
78.4404	6.16964
78.5377	10.2798
78.6744	7.31668
78.7548	12.4397
78.8229	14.6701
78.9238	9.91591
78.9967	13.7208
79.1043	9.29385
79.1878	11.9646
79.3229	7.40346
79.5587	4.24153
79.651	10.8253
79.7014	19.8649
79.7889	11.428
79.9046	8.64364
79.9876	12.0406
80.0919	9.59177
80.2069	8.69142
80.2793	13.8301
80.3565	12.94
80.4237	14.8823
80.5429	8.38828
80.6471	9.59674
80.7655	8.44909
80.9361	5.86091
81.0461	9.09405
81.1453	10.0778
81.2466	9.87245
81.3848	7.23788
81.5061	8.2394
81.6064	9.97347
81.7239	8.51383
81.809	11.7503
81.8516	23.4643
82.1159	3.78358
82.1884	13.7832
82.2845	10.4076
82.3477	15.8248
82.5711	4.47716
82.6017	32.6349
82.6891	11.4445
82.7782	11.2241
82.8785	9.97168
82.9919	8.81368
83.0459	18.5206
83.1728	7.8791
83.2522	12.5957
83.3717	8.37058
83.4757	9.6128
83.6099	7.45279
83.7272	8.52602
83.8212	10.6354
83.9596	7.22721
84.033	13.6221
84.1698	7.31154
84.2266	17.5939
84.366	7.17185
84.4996	7.48525
84.6159	8.60037
84.7861	5.87496
84.9281	7.04215
85.0262	10.1899
85.1241	10.2187
85.2486	8.03445
85.375	7.90789
85.4833	9.23566
85.6187	7.38313
85.7344	8.64768
85.9112	5.65643
86.0643	6.53006
86.1798	8.65891
86.4022	4.49539
86.4784	13.1296
86.6162	7.2571
86.7389	8.15195
86.8444	9.47616
86.9569	8.89316
87.064	9.33602
87.1815	8.50774
87.2623	12.3769
87.3451	12.0834
87.4463	9.87479
87.5406	10.6056
87.6046	15.6304
87.7171	8.89079
87.8041	11.4895
87.9468	7.0081
88.0454	10.1459
88.0944	20.3824
88.1911	10.3404
88.3819	5.24093
88.4335	19.3889
88.5319	10.1626
88.6074	13.2443
88.746	7.21719
88.8397	10.6687
88.9302	11.0485
89.0673	7.29458
89.1869	8.36134
89.2596	13.7536
89.3997	7.13593
89.4806	12.3723
89.5468	15.1007
89.644	10.2868
89.7155	13.9962
89.8222	9.37014
90.0106	5.30769
90.1374	7.88469
90.2373	10.0148
90.3118	13.4106
90.4196	9.27885
90.4926	13.6904
90.6379	6.8825
90.7048	14.9584
90.796	10.9649
90.9104	8.74065
91.0296	8.3925
91.1088	12.6167
91.1829	13.4909
91.2429	16.6667
91.3687	7.95241
91.4547	11.6282
91.6729	4.58354
91.8135	7.10914
91.8634	20.0489
91.9775	8.76132
92.0873	9.11245
92.1433	17.8387
92.2424	10.09
92.3371	10.5659
92.4126	13.2401
92.4702	17.3611
92.5735	9.67867
92.7845	4.7401
92.888	9.66576
93.0306	7.01134
93.1416	9.0095
93.2015	16.7017
93.3811	5.5678
93.4534	13.8278
93.5051	19.3371
93.6579	6.54493
93.7724	8.73332
93.9363	6.10165
94.1931	3.89372
94.3806	5.33419
94.4891	9.21727
94.6075	8.44224
94.7299	8.17074
94.829	10.0961
94.9493	8.30675
95.0701	8.27869
95.1098	25.1876
95.2161	9.41301
95.3249	9.18425
95.4409	8.62128
95.5059	15.3965
95.7743	3.72556
95.8704	10.4076
95.9147	22.5805
96.0387	8.06361
96.1673	7.77508
96.2914	8.05542
96.4166	7.98862
96.4195	351.617
96.5024	12.0555
96.6101	9.28712
96.7056	10.467
96.821	8.66746
96.9608	7.15093
97.0857	8.01012
97.2007	8.6955
97.2814	12.3925
97.4189	7.27421
97.5145	10.4526
97.6097	10.502
97.6728	15.8715
97.7587	11.6379
97.9085	6.67307
98.0573	6.72043
98.1406	12.0155
98.1874	21.3675
98.3186	7.61905
98.4348	8.60393
98.5562	8.23859
98.7142	6.32871
98.8	11.6518
98.8731	13.6803
98.9718	10.1391
99.0931	8.2394
99.1945	9.86777
99.3377	6.9811
99.4758	7.24323
99.5524	13.0535
99.6473	10.5392
99.7088	16.2491
99.9756	3.74827
100.077	9.8631
100.359	3.54037
100.431	14.0611
100.528	10.2325
100.586	17.3394
100.681	10.5405
100.745	15.6377
100.875	7.70357
100.952	12.9299
101.085	7.5214
101.145	16.7168
101.269	8.02169
101.354	11.8187
101.565	4.74334
101.701	7.35803
101.748	21.373
101.858	9.02462
101.953	10.5894
102.013	16.7034
102.112	10.098
102.211	10.0383
102.283	14.0009
102.402	8.38448
102.552	6.65203
102.65	10.1968
102.71	16.8862
102.818	9.25052
102.931	8.79925
103.099	5.95536
103.217	8.4611
103.305	11.4015
103.409	9.63837
103.515	9.43112
103.637	8.20129
103.74	9.69612
103.862	8.16513
103.979	8.60926
104.088	9.10996
104.227	7.23348
104.358	7.63755
104.411	18.693
104.471	16.6517
104.581	9.08216
104.664	12.0241
104.771	9.40769
104.902	7.60896
105.058	6.42831
105.156	10.1447
105.345	5.2905
105.516	5.8702
105.646	7.67766
105.852	4.84693
105.96	9.31255
106.042	12.13
106.161	8.39969
106.272	9.02804
106.376	9.61113
106.498	8.21342
106.641	6.99575
106.693	19.0847
106.787	10.58
106.896	9.20149
107.002	9.4162
107.098	10.4362
107.248	6.66134
107.379	7.67024
107.502	8.10636
107.661	6.28172
107.752	10.9555
107.877	8.01089
107.953	13.277
108.027	13.5018
108.121	10.6036
108.286	6.04544
108.382	10.4186
108.552	5.91163
108.644	10.8486
108.704	16.64
108.834	7.69894
108.933	10.0323
109.112	5.60865
109.223	9.01534
109.338	8.6801
109.501	6.11262
109.585	11.9792
109.688	9.68767
109.72	31.1701
109.888	5.95259
110.003	8.72235
110.066	15.8745
110.074	123.183
110.178	9.62501
110.311	7.52513
110.44	7.73754
110.515	13.4149
110.696	5.50255
110.811	8.71232
110.935	8.09808
111.043	9.24744
111.195	6.57592
111.515	3.12016
111.598	12.0224
111.699	9.89825
111.814	8.73378
111.915	9.86193
112.068	6.53569
112.142	13.5888
112.282	7.12921
112.345	15.8293
112.501	6.44571
112.679	5.60205
112.759	12.5644
112.846	11.4437
112.918	13.8982
112.962	22.5043
113.075	8.90218
113.182	9.33184
113.241	16.8554
113.337	10.4258
113.43	10.7527
113.53	10.0541
113.669	7.19197
113.755	11.5934
113.833	12.8048
113.881	20.9433
114.054	5.78122
114.101	21.3484
114.217	8.56722
114.318	9.91709
114.448	7.69148
114.547	10.1416
114.627	12.4462
114.711	11.8531
114.888	5.6726
114.99	9.79355
115.026	27.7639
115.171	6.90675
115.24	14.3976
115.323	11.9956
115.43	9.39179
115.536	9.42578
115.655	8.39081
115.732	13.0473
115.801	14.4338
115.908	9.35646
115.975	14.9236
116.053	12.8403
116.168	8.65396
116.242	13.5711
116.319	13.0647
116.42	9.90766
116.555	7.37953
116.62	15.3837
116.761	7.09069
116.881	8.32501
116.972	11.0033
117.05	12.87
117.133	12.0276
117.216	12.0241
117.306	11.1932
117.469	6.12858
117.536	14.8161
117.664	7.85238
117.905	4.14449
117.989	11.8827
118.141	6.56944
118.25	9.2081
118.355	9.53798
118.438	12.0008
118.518	12.4966
118.615	10.2817
118.669	18.6199
118.759	11.0838
118.88	8.30551
118.994	8.74156
119.092	10.185
119.206	8.79786
119.279	13.6032
119.382	9.78033
119.514	7.57094
119.588	13.443
119.667	12.7226
119.732	15.3638
119.854	8.15235
119.977	8.16193
120.066	11.2007
120.158	10.8698
120.289	7.67201
120.382	10.6749
120.531	6.71366
120.577	21.9906
120.675	10.175
120.761	11.554
120.839	12.8989
120.92	12.3174
121.035	8.73836
121.129	10.6306
121.233	9.62723
121.351	8.46754
121.441	11.1022
121.531	11.0353
121.597	15.3172
121.735	7.20409
121.894	6.30955
121.993	10.0961
122.076	12.0233
122.16	11.9775
122.226	15.1639
122.361	7.39984
122.437	13.1244
122.543	9.40982
122.683	7.15553
122.737	18.595
122.886	6.70556
122.971	11.7844
123.111	7.10581
123.23	8.44395
123.318	11.3232
123.429	9.00706
123.502	13.7901
123.615	8.86195
123.696	12.2883
123.765	14.3988
123.957	5.21812
124.061	9.63558
124.138	12.9965
124.267	7.73216
124.388	8.29518
124.493	9.45197
124.57	13.0351
124.662	10.8472
124.731	14.5307
124.815	11.9099
124.911	10.381
125.067	6.44097
125.132	15.3553
125.236	9.63837
125.341	9.46647
125.481	7.14541
125.61	7.77327
125.709	10.0851
125.806	10.283
125.867	16.3415
125.938	14.0885
125.985	21.2884
126.167	5.51968
126.241	13.4311
126.295	18.4386
126.41	8.69233
126.506	10.471
126.654	6.73836
126.759	9.52762
126.831	13.9774
126.971	7.10338
127.046	13.492
127.134	11.2895
127.204	14.2487
127.398	5.163
127.458	16.7202
127.55	10.8677
127.633	12.0259
127.732	10.0802
127.809	12.9732
127.899	11.12
127.996	10.3372
128.089	10.7896
128.179	11.1104
128.257	12.8146
128.319	16.0411
128.533	4.68283
128.625	10.8394
128.711	11.5749
128.81	10.1311
128.885	13.2528
129.016	7.67095
129.08	15.5212
129.17	11.083
129.254	11.9637
129.344	11.1015
129.396	19.3753
129.495	10.0553
129.593	10.2162
129.699	9.40557
129.791	10.8904
129.913	8.21585
129.917	266.667
130.025	9.20709
130.105	12.5398
130.231	7.90789
130.325	10.6721
130.428	9.70064
130.513	11.8523
130.645	7.53602
130.787	7.04037
130.867	12.5088
130.98	8.86855
131.085	9.5249
131.156	14.0091
131.238	12.1975
131.339	9.91709
131.455	8.66882
131.575	8.29187
131.69	8.72189
131.784	10.6164
131.919	7.4028
131.956	27.0168
132.032	13.2506
132.145	8.83939
132.279	7.44879
132.377	10.2206
132.54	6.12475
132.614	13.4822
132.704	11.1505
132.79	11.5676
132.936	6.86464
133.075	7.21345
133.147	13.8612
133.226	12.5805
133.322	10.4291
133.453	7.66636
133.558	9.47777
133.682	8.07728
133.746	15.6392
133.818	13.947
133.915	10.257
134.03	8.71186
134.089	17.0242
134.183	10.5659
134.253	14.3715
134.416	6.14462
134.498	12.1495
134.666	5.93415
134.733	15.0326
134.808	13.311
134.901	10.784
134.956	17.952
135.073	8.58752
135.175	9.7878
135.268	10.7147
135.348	12.5483
135.429	12.4082
135.515	11.6477
135.643	7.7991
135.741	10.175
135.843	9.7924
135.91	14.9732
136.007	10.2906
136.084	12.9995
136.156	13.9739
136.258	9.81431
136.339	12.3475
136.449	9.0886
136.563	8.71551
136.619	17.9443
136.736	8.57162
136.802	15.0912
136.868	15.1268
136.949	12.4082
137.11	6.17902
137.154	22.9917
137.292	7.25458
137.411	8.36554
137.505	10.6886
137.596	10.988
137.655	17.0329
137.771	8.59683
137.862	11.0331
137.975	8.83986
138.044	14.3839
138.181	7.32022
138.278	10.2754
138.357	12.7178
138.434	12.9742
138.531	10.3359
138.631	9.95203
138.738	9.34335
138.831	10.7105
138.901	14.2951
139.009	9.30215
139.159	6.67147
139.212	18.7709
139.306	10.6211
139.438	7.57989
139.555	8.57604
139.637	12.1168
139.689	19.4205
139.851	6.17375
140.013	6.18177
140.098	11.6566
140.182	11.9697
140.287	9.49505
140.339	19.4545
140.442	9.67249
140.463	47.6054
140.607	6.95517
140.675	14.57
140.801	7.95963
140.873	13.8301
140.944	14.2426
141.029	11.7437
141.096	14.8122
141.153	17.7532
141.326	5.75248
141.4	13.5248
141.502	9.84737
141.65	6.74655
141.702	19.2991
141.765	15.9352
141.815	19.8342
141.935	8.31007
142.015	12.6205
142.068	18.6867
142.158	11.1699
142.281	8.13286
142.406	7.99974
142.518	8.91695
142.684	6.01793
142.771	11.542
142.881	9.03049
142.988	9.40026
143.118	7.69219
143.275	6.36862
143.39	8.66431
143.537	6.79025
143.604	14.9276
143.778	5.75367
143.897	8.44523
144.041	6.91907
144.138	10.3091
144.264	7.95507
144.442	5.62019
144.526	11.9014
144.654	7.80129
144.788	7.47988
144.895	9.31932
145.003	9.25617
145.101	10.2482
145.199	10.2124
145.34	7.06155
145.409	14.6289
145.507	10.2005
145.571	15.4579
145.738	5.9952
145.835	10.3648
145.936	9.83458
146.058	8.17835
146.174	8.66611
146.374	5.00636
146.471	10.2413
146.577	9.42525
146.694	8.57339
146.774	12.476
146.857	12.0703
146.955	10.208
147.038	11.9921
147.147	9.19794
147.243	10.3784
147.351	9.29126
147.47	8.37437
147.526	17.983
147.618	10.884
147.661	23.0425
147.797	7.35446
147.878	12.4555
147.983	9.45895
148.046	16.0179
148.131	11.7082
148.219	11.4163
148.293	13.5512
148.494	4.97097
148.602	9.27368
148.745	6.98344
148.839	10.6218
148.999	6.2303
149.101	9.8666
149.171	14.2025
149.292	8.26351
149.358	15.0953
149.446	11.3921
149.52	13.5822
149.595	13.2202
149.666	14.1579
149.721	18.3311
149.855	7.44812
150.028	5.78081
150.093	15.3936
150.169	13.0904
150.251	12.2091
150.308	17.5125
150.397	11.2385
150.53	7.52989
150.62	11.1059
150.749	7.73288
150.82	14.1291
150.879	16.8759
150.989	9.11145
151.071	12.282
151.264	5.16812
151.358	10.6137
151.516	6.34413
151.574	17.1081
151.666	10.9505
151.741	13.2633
151.83	11.2256
151.944	8.76409
152.031	11.4887
152.133	9.84039
152.271	7.23914
152.344	13.7174
152.415	14.1543
152.501	11.5942
152.664	6.11374
152.769	9.60227
152.872	9.71704
153.009	7.28661
153.117	9.23054
153.186	14.5841
153.272	11.5749
153.326	18.67
153.417	10.9895
153.46	23.19
153.561	9.90943
153.656	10.4941
153.756	10.0233
153.982	4.42134
154.056	13.4909
154.151	10.5013
154.227	13.1867
154.307	12.5616
154.447	7.11339
154.567	8.36134
154.632	15.3894
154.706	13.5788
154.761	17.925
154.847	11.6104
154.947	10.0699
155.074	7.83982
155.176	9.87713
155.282	9.38016
155.388	9.41301
155.482	10.6687
155.536	18.4081
155.62	12.0372
155.746	7.90864
155.855	9.15097
155.982	7.88656
156.039	17.4447
156.131	10.9483
156.209	12.6974
156.281	13.9365
156.353	13.8404
156.503	6.66587
156.572	14.6882
156.678	9.40557
156.786	9.28557
156.906	8.28487
157.012	9.47724
157.089	12.951
157.13	24.4559
157.212	12.1451
157.297	11.8321
157.419	8.16273
157.505	11.6282
157.617	8.94614
157.702	11.8338
157.78	12.7881
157.898	8.45166
158.009	9.03049
158.088	12.5891
158.207	8.41453
158.297	11.061
158.392	10.5265
158.557	6.09295
158.64	12.0302
158.702	16.0349
158.812	9.12043
158.923	9.02657
158.987	15.5574
159.034	21.1399
159.12	11.6095
159.235	8.74845
159.314	12.5116
159.416	9.82473
159.476	16.6517
159.573	10.29
159.644	14.1579
159.749	9.49722
159.847	10.297
159.989	7.04096
160.081	10.7854
160.14	17.0172
160.211	13.9974
160.318	9.42631
160.37	19.2256
160.47	9.95798
160.571	9.93305
160.611	24.6257
160.716	9.57359
160.802	11.5813
160.892	11.1595
161.014	8.16313
161.103	11.2811
161.153	20.061
161.251	10.1931
161.361	9.09355
161.424	15.9337
161.524	9.9998
161.707	5.44076
161.777	14.4275
161.871	10.6326
161.961	11.0926
162.038	12.954
162.092	18.5144
162.21	8.50644
162.314	9.60117
162.373	16.7909
162.511	7.26628
162.598	11.4351
162.701	9.74032
162.762	16.3111
162.848	11.7255
162.962	8.72007
163.042	12.5342
163.109	14.9948
163.233	8.07533
163.311	12.7314
163.408	10.3314
163.465	17.5309
163.595	7.69006
163.671	13.1461
163.76	11.2796
163.885	7.97715
163.995	9.06339
164.082	11.5484
164.152	14.3641
164.225	13.6221
164.314	11.3071
164.406	10.7631
164.489	12.0659
164.65	6.21798
164.739	11.2818
164.811	13.8692
164.955	6.96127
165.03	13.2086
165.114	11.962
165.207	10.7791
165.316	9.13142
165.491	5.71716
165.605	8.77147
165.762	6.38178
165.843	12.2847
165.949	9.40504
166.07	8.27952
166.176	9.41088
166.288	8.96732
166.358	14.2804
166.424	15.2597
166.501	12.9682
166.594	10.7541
166.657	15.6892
166.77	8.8832
166.863	10.705
166.955	10.9154
167.066	9.04077
167.168	9.7683
167.258	11.083
167.354	10.4644
167.479	8.00397
167.558	12.6839
167.707	6.66933
167.897	5.28463
168.008	8.95817
168.109	9.9455
168.144	28.2103
168.277	7.54182
168.367	11.0749
168.46	10.7784
168.543	12.0302
168.685	7.03176
168.746	16.4026
168.846	9.9968
168.926	12.5891
169.043	8.51165
169.136	10.7534
169.239	9.71647
169.32	12.386
169.44	8.30675
169.547	9.37647
169.631	11.9286
169.732	9.92713
169.786	18.2428
169.961	5.72384
170.034	13.678
170.122	11.3286
170.208	11.6298
170.297	11.3025
170.377	12.4137
170.462	11.8346
170.565	9.6888
170.67	9.51674
170.751	12.3138
170.886	7.43848
170.995	9.14746
171.079	11.9973
171.127	20.47
171.248	8.29683
171.309	16.2491
171.376	15.1035
171.467	11.0018
171.567	9.94372
171.719	6.60406
171.808	11.1595
171.874	15.0775
171.957	12.161
172.048	10.9225
172.164	8.63334
172.275	8.98763
172.361	11.7371
172.421	16.559
172.553	7.56681
172.66	9.37699
172.7	24.9016
172.831	7.60896
172.969	7.24165
172.979	102.438
173.09	8.98763
173.165	13.3643
173.3	7.41367
173.415	8.72281
173.497	12.1655
173.583	11.6722
173.661	12.6994
173.727	15.2513
173.852	8.01937
173.955	9.71534
174.134	5.56
174.248	8.79461
174.309	16.3688
174.402	10.7882
174.486	11.8717
174.595	9.18375
174.698	9.71081
174.806	9.25258
174.948	7.03621
175.016	14.7911
175.063	21.073
175.163	9.99201
175.264	9.9366
175.346	12.2378
175.432	11.6039
175.549	8.52079
175.672	8.13167
175.774	9.8462
175.827	18.9674
175.915	11.3572
176.015	9.97705
176.125	9.05699
176.18	18.3473
176.276	10.416
176.38	9.5659
176.507	7.87315
176.581	13.6455
176.68	10.0784
176.785	9.51022
176.915	7.70464
176.982	14.953
177.138	6.3901
177.224	11.629
177.29	15.2221
177.349	16.8384
177.432	12.1336
177.533	9.83574
177.596	15.8474
177.688	10.8677
177.876	5.32635
178.004	7.85238
178.064	16.5082
178.152	11.3742
178.235	12.0103
178.314	12.6598
178.4	11.6648
178.528	7.81006
178.594	15.2611
178.782	5.29504
178.911	7.75807
179.006	10.5572
179.11	9.60892
179.19	12.4499
179.311	8.32418
179.398	11.3727
179.603	4.89146
179.717	8.79693
179.776	16.8811
179.929	6.51525
180.02	11.0551
180.136	8.62396
180.224	11.3325
180.358	7.47619
180.438	12.5153
180.511	13.6232
180.629	8.47788
180.744	8.70413
180.823	12.6119
180.907	11.9947
181.036	7.74078
181.14	9.55055
181.234	10.6769
181.32	11.6738
181.424	9.57359
181.53	9.42045
181.612	12.1761
181.761	6.75557
181.865	9.58405
181.979	8.77101
182.083	9.55986
182.148	15.4622
182.235	11.5725
182.337	9.77288
182.462	7.96077
182.6	7.2882
182.682	12.1521
182.743	16.4398
182.846	9.67811
182.941	10.5445
183.02	12.6263
183.123	9.74032
183.202	12.7081
183.289	11.4571
183.422	7.5316
183.499	12.9309
183.595	10.4362
183.669	13.4942
183.756	11.5197
183.869	8.83564
183.973	9.57744
184.045	13.8808
184.237	5.22597
184.244	137.061
184.368	8.06205
184.431	15.9612
184.561	7.68191
184.626	15.3865
184.709	11.962
184.841	7.57335
184.924	12.0511
185.003	12.7792
185.074	13.9622
185.206	7.60584
185.26	18.2809
185.337	12.9853
185.506	5.94771
185.575	14.4375
185.724	6.71123
185.814	11.1349
185.906	10.8514
185.973	14.941
186.059	11.6039
186.152	10.7603
186.241	11.2773
186.343	9.74146
186.398	18.2929
186.529	7.62288
186.604	13.3601
186.664	16.645
186.794	7.68368
186.985	5.23664
187.089	9.6367
187.152	15.8188
187.269	8.56722
187.41	7.0931
187.481	13.961
187.605	8.11069
187.697	10.8352
187.748	19.7589
187.854	9.42365
187.905	19.6425
187.989	11.859
188.204	4.65666
188.258	18.317
188.324	15.2765
188.407	12.0555
188.598	5.24109
188.744	6.84772
188.939	5.10433
188.993	18.6095
189.072	12.6945
189.207	7.40807
189.271	15.604
189.357	11.6087
189.447	11.1274
189.545	10.2105
189.643	10.2037
189.739	10.3959
189.839	9.98124
189.978	7.18825
190.031	18.9157
190.137	9.4493
190.263	7.96572
190.36	10.2951
190.506	6.83592
190.584	12.7694
190.69	9.43165
190.774	11.9184
190.846	13.8866
190.924	12.88
191.019	10.5285
191.158	7.20503
191.248	11.1483
191.319	13.9412
191.376	17.6835
191.459	11.999
191.538	12.6569
191.611	13.773
191.709	10.2268
191.923	4.65901
192.034	9.00657
192.113	12.6675
192.215	9.76944
192.317	9.89883
192.399	12.0966
192.479	12.5767
192.555	13.0893
192.664	9.14344
192.872	4.81306
192.959	11.4618
193.062	9.7901
193.161	10.0888
193.363	4.93974
193.551	5.31768
193.642	11.0215
193.737	10.5225
193.888	6.61454
193.962	13.4582
194.105	7.02168
194.197	10.8641
194.292	10.4677
194.407	8.69959
194.523	8.65261
194.624	9.88474
194.772	6.77259
194.923	6.60877
194.985	16.0643
195.152	5.99456
195.221	14.4538
195.264	23.4709
195.367	9.71817
195.443	13.1627
195.493	20.0176
195.579	11.6241
195.696	8.52428
195.865	5.9331
195.93	15.2709
196.029	10.0973
196.105	13.2296
196.175	14.2706
196.255	12.5408
196.363	9.25001
196.447	11.8666
196.581	7.4428
196.683	9.84795
196.744	16.2633
196.82	13.143
196.928	9.28971
197.031	9.67642
197.171	7.17958
197.279	9.27936
197.357	12.7655
197.443	11.6583
197.516	13.6154
197.653	7.30802
197.748	10.5179
197.764	60.7386
197.915	6.64275
198.061	6.85956
198.174	8.8422
198.289	8.67739
198.376	11.4943
198.478	9.85727
198.558	12.5013
198.627	14.3098
198.764	7.30898
198.839	13.4615
199.043	4.879
199.198	6.46872
199.257	16.9584
199.399	7.0371
199.497	10.2672
199.573	13.0576
199.65	13.0524
199.766	8.56678
[truncated: 956 more rows]
