# Supplementary material for: Dorsal and median raphe neuronal firing dynamics characterized by nonlinear measures
Source: PLoS Comput Biol. 2024 May 28;20(5):e1012111. doi: 10.1371/journal.pcbi.1012111 (PMC11161118; doi:10.1371/journal.pcbi.1012111)
Supplement: S1 Data — (ZIP) [file pcbi.1012111.s002.zip › data/N38_N9_180712.txt]

Event times and instantaneous frequencies between 3209.97 s and 3272.03 s on channel 401
Time	Inst freq
3210.15	0.000347022
3210.35	4.88615
3210.56	4.81603
3210.83	3.69031
3210.91	12.5976
3211.09	5.44722
3211.23	7.51371
3211.38	6.29564
3211.53	6.99056
3211.95	2.36055
3213.36	0.709708
3214.1	1.35665
3214.54	2.2314
3214.67	8.09717
3215.03	2.79455
3215.17	7.18856
3215.27	9.38879
3215.35	12.3259
3215.5	6.97253
3215.96	2.14938
3216.17	4.91014
3217.05	1.1334
3217.31	3.79636
3217.92	1.65442
3218.72	1.2383
3219.47	1.34599
3219.62	6.32511
3219.82	5.07305
3220.19	2.73883
3220.32	7.38225
3220.5	5.6205
3220.71	4.7524
3220.86	6.8278
3221.09	4.2171
3221.24	6.85918
3221.39	6.49182
3221.57	5.59534
3221.79	4.69925
3221.99	4.90485
3222.12	7.60225
3222.72	1.66381
3222.95	4.40218
3224.83	0.530467
3225.73	1.11876
3225.85	8.04894
3226.9	0.955511
3227.15	4.04334
3227.4	3.88666
3227.65	4.1232
3228.85	0.831338
3228.97	8.24674
3229.43	2.15355
3229.59	6.39918
3229.87	3.55404
3230.16	3.47174
3230.41	3.996
3230.61	4.97934
3230.97	2.80718
3231.12	6.73537
3231.69	1.73133
3231.94	3.99233
3233.14	0.836162
3233.61	2.1292
3234.39	1.28074
3235.64	0.799322
3235.72	13.2556
3235.95	4.1971
3236.53	1.74122
3236.7	5.77534
3236.74	29.753
3236.95	4.61297
3237.14	5.23889
3237.78	1.56067
3237.9	8.72372
3237.99	11.2575
3238.07	12.6295
3238.28	4.59284
3238.43	6.84697
3238.47	28.4495
3239.18	1.40924
3239.55	2.67294
3240.11	1.77961
3240.56	2.20994
3240.76	4.97711
3240.92	6.46705
3241.06	7.31957
3241.56	1.99191
3241.84	3.59041
3242.04	4.91159
3242.18	7.19942
3242.41	4.26603
3242.79	2.66873
3242.89	9.68523
3243.05	6.43749
3243.42	2.66425
3244.06	1.56099
3244.39	3.02051
3244.69	3.38432
3244.86	5.84522
3245.21	2.89654
3245.29	12.5723
3245.54	3.97014
3245.91	2.68305
3246.13	4.58421
3246.51	2.58732
3246.87	2.78149
3247.04	6.06391
3247.43	2.52653
3247.73	3.35379
3247.96	4.3163
3248.12	6.55136
3250.57	0.407694
3251.17	1.65579
3251.42	4.14714
3251.73	3.14465
3252	3.72273
3252.19	5.25597
3252.48	3.4638
3253.9	0.703571
3255.08	0.849242
3255.61	1.89775
3255.76	6.668
3255.97	4.70256
3256.38	2.46002
3257.02	1.54178
3257.34	3.2078
3257.67	3.00996
3257.93	3.85951
3258.18	3.97614
3259.75	0.634884
3260.33	1.72435
3260.5	6.1717
3260.87	2.6718
3261.05	5.6993
3261.19	6.94444
3261.38	5.32028
3261.61	4.36662
3261.78	5.61514
3262.17	2.61568
3262.62	2.22658
3262.79	5.87544
3263.07	3.57884
3263.22	6.38488
3263.28	17.0794
3264.03	1.3393
3264.71	1.4652
3265.16	2.20308
3265.39	4.33708
3265.77	2.65463
3266.03	3.89879
3266.44	2.40552
3266.61	5.91401
3266.85	4.22887
3267.37	1.90803
3267.65	3.56417
3268.17	1.93994
3268.22	20.6356
3268.66	2.25805
3268.89	4.27679
3269.06	5.85652
3269.46	2.53197
3269.71	4.04269
3270.23	1.92585
3270.43	4.93803
3270.9	2.10318
3271.29	2.58839
3271.39	9.97506
3271.6	4.8452
3271.79	5.27176
3272	4.80261
3349.97	9.24385
3350.42	2.25505
3350.51	10.0949
3350.56	23.5849
3351.04	2.08594
3351.22	5.33646
3351.36	7.50469
3351.55	5.1581
3352.12	1.75472
3352.54	2.36714
3352.84	3.35717
3353.28	2.29326
3353.88	1.6704
3354.54	1.50249
3355.65	0.90112
3355.74	11.5327
3355.82	12.4162
3356.36	1.8308
3356.6	4.15282
3356.92	3.20318
3357.03	9.21234
3358.07	0.96043
3358.79	1.37382
3359.12	3.04739
3359.39	3.68745
3360.1	1.41693
3360.81	1.41625
3361.37	1.78686
3362.02	1.53144
3362.07	18.9573
3362.33	3.90244
3362.7	2.6894
3363.06	2.77139
3363.13	14.9589
3363.64	1.93237
3363.75	9.18864
3363.8	22.6706
3364.29	2.02143
3365.37	0.929377
3365.51	7.07514
3366.38	1.14249
3367.25	1.1499
3367.59	2.98036
3368.23	1.56255
3368.41	5.45078
3369.17	1.32006
3369.53	2.77269
3369.59	16.2101
3370.34	1.33237
3371.69	0.745579
3371.8	8.59623
3372.37	1.75562
3372.51	7.16178
3374.18	0.599154
3376.01	0.546911
3376.14	7.43218
3376.84	1.44148
3377.18	2.93781
3377.97	1.25794
3378.54	1.75208
3378.82	3.63029
3381.1	0.438673
3383.81	0.368381
3384.3	2.04801
3384.74	2.25459
3385.12	2.66574
3385.5	2.65696
3385.82	3.04368
3387.32	0.668905
3387.98	1.51527
3388.67	1.44892
3388.93	3.86458
3389.26	2.98089
3389.6	2.9529
3390.88	0.782889
3391.33	2.20405
3391.96	1.60539
3392.04	11.426
3392.08	27.7855
3392.17	11.1545
3392.59	2.36049
3393.18	1.71262
3393.53	2.80584
3393.9	2.74446
3395.56	0.603136
3396.19	1.58655
3396.26	13.2521
3396.77	1.95031
3397.36	1.70794
3397.54	5.42505
3397.89	2.86623
3399.37	0.675087
3399.53	6.31233
3399.84	3.23342
3400.6	1.31237
3400.82	4.66592
3400.95	7.4228
3401.21	3.89257
3402.32	0.903228
3402.67	2.82861
3403.04	2.685
3403.62	1.74195
3404.16	1.83918
3405.03	1.15243
3405.38	2.83849
3406.35	1.03451
3406.75	2.49963
3406.78	34.2936
3406.84	14.6284
3407.16	3.16126
3407.4	4.17223
3407.51	9.08018
3407.99	2.07082
3408.84	1.17963
3409.76	1.09316
3411.05	0.774102
3411.34	3.44732
3411.61	3.62161
3412.94	0.754848
3413.9	1.03709
3414.62	1.40465
3416.28	0.598917
3416.7	2.41039
3416.95	3.92943
3417.07	8.60733
3417.27	4.99127
3417.43	6.3484
3417.52	10.5463
3417.59	16.0979
3417.7	9.07194
3417.93	4.1834
3418.17	4.23801
3418.39	4.49095
3418.71	3.12246
3418.89	5.81125
3418.99	9.59049
3420.09	0.904764
3420.16	14.3123
3420.91	1.33529
3421.98	0.941646
3422.47	2.00369
3422.58	9.522
3423.32	1.3567
3423.35	30.2297
3424.04	1.44103
3424.13	11.1645
3424.58	2.25535
3425.2	1.60979
3426.9	0.588457
3427.38	2.06718
3427.62	4.12201
3428.9	0.781409
3429.99	0.920099
3430.14	6.749
3430.53	2.54797
3431.25	1.38719
3433.13	0.533185
3433.58	2.22168
3433.73	6.69478
3434.61	1.13085
3435.87	0.794029
3437.36	0.673065
3437.8	2.24674
3438.66	1.15908
3438.87	4.92199
3439.08	4.80492
3439.33	3.88697
3439.46	7.69172
3440.11	1.55451
3440.28	5.81632
3440.71	2.29706
3441.2	2.04215
3441.75	1.81347
3442.08	3.05577
3442.37	3.41939
3442.71	2.99464
3443.17	2.15513
3443.51	2.96912
3444.14	1.58426
3444.77	1.59337
3444.92	6.56642
3446.07	0.869142
3446.6	1.90288
3446.74	6.93577
3447.2	2.15601
3448.01	1.24428
3449.08	0.930691
3449.34	3.95351
3450.97	0.609883
3451.78	1.24343
3451.92	7.22126
3452.28	2.76289
3453.94	0.602261
3454.96	0.979989
3455.69	1.36812
3456.38	1.45632
3456.74	2.75794
3458.12	0.723155
3458.72	1.6744
3459.09	2.68528
3459.62	1.91402
3460.35	1.35674
3460.9	1.83278
3461.78	1.13386
3462.54	1.3106
3463.05	1.96518
3464.53	0.675402
3465.09	1.78009
3466.89	0.557181
3466.97	12.3839
3467.04	13.9684
3467.11	15.4991
3468.1	1.00826
3468.38	3.5841
3468.59	4.73619
3469.13	1.83284
3469.27	7.36106
3469.59	3.13067
3469.89	3.29413
3470.64	1.343
3470.92	3.57871
3471.12	4.88544
3471.37	3.95116
3471.74	2.71312
3472.33	1.7043
3473.06	1.37031
3473.42	2.75467
3473.79	2.70548
3474.43	1.57473
3474.47	25.5297
3474.97	1.96734
3475.71	1.35433
3476.95	0.805341
3477.38	2.36027
3477.59	4.72188
3477.66	13.6295
3477.76	9.997
3478.17	2.47194
3478.77	1.66072
3479.96	0.84076
3480.27	3.21295
3480.36	10.7643
3480.51	6.65247
3480.58	16.0308
3480.96	2.63317
3481.23	3.65805
3482	1.30596
3482.09	10.7991
3482.78	1.43565
3483.14	2.83624
3483.2	16.2734
3483.25	19.1939
3483.74	2.02155
3483.77	35.9971
3483.87	9.84446
3484.51	1.57082
3484.85	2.98356
3485.12	3.66865
3486.01	1.11957
3486.32	3.22945
3487.9	0.632975
3487.94	28.4657
3487.97	28.3366
3488.22	3.98899
3488.53	3.24391
3489.15	1.61197
3490.06	1.10069
3490.87	1.22675
3491.66	1.27688
3492.18	1.92775
3493.68	0.666489
3493.76	12.3213
3493.83	13.624
3493.96	7.64234
3494.18	4.50025
3495	1.23189
3495.65	1.53177
3495.87	4.62577
3496.67	1.24241
3498.22	0.645265
3498.33	9.28333
3498.39	15.5982
3498.54	6.67601
3499.14	1.65862
3499.51	2.76312
3499.77	3.73065
3500.26	2.04344
3500.83	1.7642
3501.55	1.39486
3501.6	20.028
3501.98	2.62323
