# Supplementary material for: Dorsal and median raphe neuronal firing dynamics characterized by nonlinear measures
Source: PLoS Comput Biol. 2024 May 28;20(5):e1012111. doi: 10.1371/journal.pcbi.1012111 (PMC11161118; doi:10.1371/journal.pcbi.1012111)
Supplement: S1 Data — (ZIP) [file pcbi.1012111.s002.zip › data/N152_N1_211112.txt]

Event times and instantaneous frequencies between 0 s and 106.684 s on channel 401
Time	Inst freq
0.02413	41.4422
0.20064	5.6654
0.36577	6.05583
0.47505	9.15081
0.61449	7.17154
0.81242	5.05229
1.01422	4.9554
1.16495	6.63438
1.33594	5.8483
1.40074	15.4321
1.57625	5.69768
1.76562	5.28067
1.96947	4.90557
2.14783	5.60664
2.38115	4.28596
2.51505	7.46826
2.74379	4.37178
2.90277	6.2901
3.11739	4.6594
3.40284	3.50324
3.59454	5.21648
3.75155	6.36902
3.94108	5.27621
4.12261	5.50873
4.27728	6.46538
4.44166	6.08347
4.64682	4.87424
4.85334	4.84215
5.06853	4.64706
5.32992	3.8257
5.58762	3.88048
5.75982	5.8072
5.90377	6.94686
6.06651	6.14477
6.27568	4.7808
6.48082	4.87472
6.66048	5.56607
6.76779	9.3188
6.8952	7.84868
7.01488	8.35561
7.1762	6.19886
7.33203	6.41725
7.4965	6.08014
7.66476	5.94318
7.78214	8.51934
7.97134	5.28541
8.1226	6.61113
8.27705	6.47459
8.40344	7.91202
8.48652	12.0366
8.61922	7.5358
8.77123	6.57851
8.92768	6.39182
9.03781	9.08018
9.18253	6.90989
9.27056	11.3598
9.38949	8.40831
9.5356	6.84416
9.64553	9.0967
9.76363	8.4674
9.92507	6.19425
10.0976	5.79744
10.2432	6.8653
10.447	4.90605
10.6227	5.69444
10.8012	5.60193
10.9611	6.25234
11.13	5.92066
11.2991	5.91506
11.4059	9.35716
11.5091	9.6965
11.6966	5.33191
11.8167	8.32848
12.0551	4.19463
12.1536	10.1492
12.288	7.4438
12.3723	11.8582
12.4197	21.1104
12.6246	4.88043
12.7811	6.38651
12.8713	11.0914
12.9909	8.35911
13.1812	5.25514
13.3966	4.64403
13.5807	5.43154
13.8033	4.49196
13.9608	6.34921
14.0453	11.8245
14.0685	43.1593
14.297	4.37618
14.7274	2.32369
15.0089	3.55164
15.1681	6.28259
15.3781	4.76145
15.557	5.59128
15.7891	4.30737
15.9631	5.74878
16.1611	5.05076
16.3415	5.54109
16.5028	6.20309
16.712	4.77943
16.8392	7.85855
17.3988	1.78696
17.5856	5.35561
17.8472	3.82146
18.0148	5.96908
18.2121	5.06765
18.3906	5.60255
18.5742	5.44633
18.9016	3.05455
19.3925	2.03716
19.616	4.47387
19.792	5.68085
19.9158	8.08146
20.1309	4.64878
20.3457	4.65463
20.5391	5.1717
20.7643	4.4403
20.9317	5.97407
21.1121	5.54232
21.3741	3.81607
21.6056	4.31984
21.7091	9.66931
21.9786	3.70961
22.1138	7.40028
22.2871	5.77034
22.5221	4.25405
22.7297	4.81649
22.9171	5.33789
23.1625	4.07465
23.4158	3.94773
23.5549	7.18804
23.8204	3.7669
24.2349	2.41272
24.4051	5.87544
24.585	5.55864
24.9217	2.96965
25.1915	3.70617
25.483	3.43147
25.7156	4.29886
26.1196	2.47525
26.3832	3.7932
26.6052	4.5041
26.8296	4.45712
27.0451	4.63994
27.3146	3.71058
27.5701	3.91328
27.8507	3.56455
27.9781	7.85114
28.162	5.43715
28.3082	6.83901
28.5578	4.00705
28.72	6.16295
29.1856	2.14772
29.3489	6.1237
29.5235	5.72967
29.7007	5.64111
29.8989	5.04515
30.2485	2.86058
30.4868	4.19586
30.75	3.8004
30.9642	4.6681
31.236	3.67891
31.4752	4.18148
31.6326	6.35001
31.7986	6.02627
31.9602	6.18927
32.1793	4.56392
32.5361	2.80222
32.9809	2.2483
33.2633	3.54158
33.4479	5.41477
33.6568	4.78744
33.8295	5.79139
34.2365	2.45676
34.4409	4.89237
34.6221	5.51998
34.7621	7.14235
35.0113	4.01236
35.2041	5.18699
35.3337	7.71903
35.4202	11.562
35.5903	5.87717
35.7296	7.18184
35.9099	5.54508
36.2353	3.07314
36.4893	3.93654
36.6374	6.75493
36.8704	4.29166
37.1349	3.77972
37.4294	3.39593
37.5899	6.23247
37.8477	3.87883
38.0632	4.63973
38.2367	5.76336
38.5103	3.65564
38.7954	3.50742
39.1096	3.18228
39.2627	6.53125
39.431	5.94354
39.5701	7.18907
39.8316	3.82395
40.1442	3.19928
40.3491	4.87852
40.5437	5.13927
40.8169	3.66046
41.01	5.17947
41.1659	6.41231
41.4812	3.17138
41.6992	4.58863
41.8875	5.30983
42.129	4.14027
42.3798	3.98772
42.6548	3.6365
42.932	3.60763
43.1852	3.94945
43.5551	2.70314
43.9539	2.50784
44.2714	3.14971
44.4678	5.08984
44.6035	7.37191
44.7885	5.40511
45.1324	2.9074
45.4695	2.96701
45.6802	4.74496
45.9524	3.67417
46.2134	3.83215
46.5278	3.18016
46.714	5.37028
46.8409	7.87836
47.0134	5.79945
47.2429	4.35692
47.5927	2.85869
47.8081	4.64166
47.9094	9.88045
48.0756	6.01504
48.3024	4.40839
48.5387	4.2328
48.731	5.20048
48.9156	5.41741
49.1061	5.24907
49.3905	3.51556
49.6361	4.07232
49.9378	3.31444
50.1931	3.91727
50.3899	5.08104
50.5001	9.07606
50.7419	4.13462
50.9788	4.22119
51.1911	4.71187
51.3428	6.59022
51.6363	3.40704
51.8223	5.3775
52.0398	4.59643
52.1796	7.15308
52.4362	3.89833
52.6552	4.56475
52.804	6.72314
52.9537	6.67869
53.1561	4.93974
53.3521	5.10412
53.494	7.04275
53.7549	3.83406
53.9153	6.23131
54.0737	6.31353
54.2118	7.24323
54.3129	9.8912
54.5459	4.2924
54.7138	5.95486
54.987	3.66086
55.2397	3.95632
55.5365	3.3695
55.6618	7.98148
55.801	7.18391
56.0014	4.98853
56.4596	2.1826
56.6866	4.40548
56.8707	5.43272
57.0588	5.31632
57.2345	5.6899
57.4244	5.26565
57.6312	4.83723
57.961	3.03186
58.1427	5.50327
58.4894	2.88442
58.7233	4.27442
58.8329	9.13075
58.9903	6.35122
59.2371	4.05236
59.6239	2.58552
59.784	6.24259
59.9351	6.62164
60.106	5.85035
60.3158	4.76554
60.4328	8.54847
60.6045	5.82445
60.7949	5.25293
61.0284	4.28211
61.2081	5.56514
61.5532	2.89796
61.8094	3.90198
62.0381	4.37388
62.3974	2.78288
62.6072	4.76735
62.9123	3.27783
63.056	6.95894
63.2861	4.34556
63.763	2.09674
64.0001	4.21692
64.1299	7.70416
64.3546	4.45157
64.6586	3.28958
65.1566	2.00791
65.417	3.84098
65.6148	5.05433
65.7729	6.32551
65.8234	19.7824
66.3106	2.05292
66.7095	2.50645
66.8364	7.88333
67.0305	5.15198
67.2719	4.14199
67.6095	2.96244
67.8323	4.48853
68.0663	4.27223
68.2525	5.37172
68.5465	3.40078
68.7044	6.33593
68.9588	3.93066
69.2156	3.89302
69.4128	5.07151
69.6033	5.24879
69.7914	5.31802
69.9805	5.28877
70.187	4.84121
70.4756	3.46548
70.734	3.87042
70.9918	3.87777
71.2771	3.50594
71.5673	3.44531
71.8138	4.05712
72.0213	4.82021
72.3478	3.06241
72.5038	6.40943
72.7652	3.82599
73.0802	3.1747
73.3166	4.22976
73.5244	4.81116
73.8539	3.03536
74.0726	4.57164
74.2799	4.82462
74.6535	2.67695
74.8999	4.05712
75.1006	4.9848
75.1744	13.5483
75.4331	3.86533
75.6928	3.85015
76.0451	2.83849
76.3081	3.80214
76.5117	4.91256
76.6672	6.43004
76.7126	22.0459
77.1109	2.51023
77.2949	5.43596
77.5943	3.33979
77.9188	3.08214
78.1526	4.27716
78.4457	3.4118
78.7496	3.2898
79.067	3.151
79.2193	6.56728
79.4179	5.03474
79.7517	2.99536
80.0443	3.41845
80.3407	3.37348
80.5033	6.14968
80.6642	6.21504
80.9929	3.0421
81.3355	2.91937
81.5107	5.70581
81.8488	2.95814
82.0571	4.79893
82.3883	3.01969
82.6694	3.5572
83.0094	2.94109
83.1643	6.45536
83.3614	5.0746
83.779	2.39487
84.1645	2.59363
84.4004	4.23998
84.5657	6.04997
84.713	6.78518
85.0462	3.00147
85.3026	3.8997
85.5928	3.44626
85.9322	2.9462
86.279	2.88392
86.4941	4.649
86.707	4.6977
86.8905	5.44692
87.1639	3.65885
87.3974	4.28211
87.528	7.65638
87.8743	2.88759
88.0397	6.04705
88.2102	5.86407
88.3798	5.89657
88.7388	2.78559
89.1885	2.22346
89.3827	5.15013
89.6217	4.18375
89.9442	3.10058
90.091	6.81477
90.2985	4.81951
90.5152	4.61382
90.7932	3.59764
91.0917	3.34952
91.4612	2.70687
91.7116	3.99345
91.9073	5.10777
92.1242	4.61127
92.3358	4.72634
92.7772	2.26557
92.9906	4.6845
93.2679	3.60724
93.4889	4.52325
93.7358	4.05088
93.9328	5.07614
94.1339	4.97389
94.649	1.94118
94.8589	4.76508
95.0658	4.83138
95.2577	5.21349
95.496	4.19639
95.8914	2.52896
96.0966	4.87329
96.3317	4.25224
96.6197	3.47283
96.8206	4.97834
97.0676	4.04776
97.3581	3.44199
97.6185	3.84113
97.8228	4.89452
98.0574	4.26257
98.4288	2.6928
98.7257	3.36746
98.9182	5.19642
99.2363	3.14317
99.3694	7.51484
99.7147	2.89578
99.9178	4.9249
100.102	5.4227
100.256	6.51678
100.469	4.69131
100.68	4.73485
100.905	4.43833
101.322	2.39756
101.549	4.41014
101.706	6.38529
101.867	6.1885
102.006	7.23066
102.179	5.77067
102.469	3.45054
102.717	4.02091
102.933	4.64059
103.073	7.13776
103.377	3.29337
103.794	2.39435
104.156	2.7664
104.543	2.58178
104.71	5.9755
105.091	2.62867
105.31	4.55996
105.628	3.14842
105.839	4.72389
