# Supplementary material for: Dorsal and median raphe neuronal firing dynamics characterized by nonlinear measures
Source: PLoS Comput Biol. 2024 May 28;20(5):e1012111. doi: 10.1371/journal.pcbi.1012111 (PMC11161118; doi:10.1371/journal.pcbi.1012111)
Supplement: S1 Data — (ZIP) [file pcbi.1012111.s002.zip › data/N78_N3_070218.txt]

Event times and instantaneous frequencies between 365.518 s and 508.877 s on channel 401
Time	Inst freq
366.597	0.00272779
366.885	3.46443
367.092	4.83863
367.336	4.09964
367.525	5.29916
367.607	12.1353
367.614	157.159
367.798	5.4102
367.819	47.5919
367.825	168.776
367.831	185.082
368.254	2.36162
368.262	130.617
368.403	7.07894
368.579	5.69596
368.592	74.0905
368.797	4.88358
369.034	4.21679
369.15	8.60482
369.19	24.8886
369.254	15.8255
369.685	2.31654
369.779	10.6517
370.034	3.92711
370.351	3.15579
370.608	3.88958
370.669	16.2507
370.812	6.99487
371.071	3.86451
371.36	3.46123
371.592	4.3073
371.641	20.4775
372.22	1.72571
372.363	7.03784
372.713	2.85547
372.925	4.71663
373.421	2.01333
373.54	8.44438
374.133	1.68603
374.289	6.41729
374.292	279.174
374.844	1.81326
374.986	7.05931
375.045	16.9661
375.233	5.30465
375.353	8.35673
375.356	301.659
375.494	7.23882
375.56	15.1715
375.879	3.13372
376.029	6.65469
376.048	55.3434
376.302	3.93397
376.416	8.76294
376.496	12.5327
376.565	14.3406
376.61	22.5744
376.614	223.864
376.756	7.03873
376.827	14.0445
376.835	129.55
377.015	5.56474
377.022	141.243
377.153	7.64035
377.157	251.572
377.242	11.7243
377.319	13.03
377.322	322.685
377.328	153.468
377.51	5.50691
377.54	33.4975
377.552	80.3019
377.595	23.2304
377.631	27.7801
377.768	7.3215
377.79	45.0999
378.027	4.22326
378.058	32.3029
378.093	28.3567
378.303	4.76122
378.534	4.33796
378.785	3.97934
378.963	5.63054
379.018	18.1534
379.103	11.6787
379.153	19.9386
379.172	54.0687
379.478	3.27092
379.511	29.9545
379.707	5.10324
379.714	136.444
379.793	12.7851
379.824	31.6797
379.916	10.934
380.449	1.87623
380.528	12.5601
380.74	4.7217
380.832	10.8144
381.027	5.14546
381.24	4.67987
381.603	2.75516
382.182	1.72757
382.363	5.53986
382.564	4.96571
382.766	4.94949
383.108	2.92904
383.511	2.47942
383.7	5.29327
384.152	2.21224
384.708	1.79881
385.017	3.23653
385.093	13.0868
385.311	4.59574
385.377	14.988
386.092	1.40032
386.195	9.62418
386.401	4.87094
386.668	3.73558
387.077	2.44999
387.08	320.205
387.192	8.88202
387.234	23.912
387.597	2.75938
387.757	6.25215
388.51	1.32651
388.899	2.57063
389	9.96721
389.589	1.69815
389.65	16.3857
389.788	7.20316
389.834	21.9674
389.848	73.7953
389.854	159.261
390.065	4.74179
390.402	2.96096
390.685	3.53989
390.858	5.79076
390.891	29.738
391.107	4.64194
391.192	11.6726
391.227	28.7208
391.269	23.7315
391.339	14.3926
391.613	3.64064
391.748	7.41779
391.81	16.1585
391.814	251.762
391.829	67.4764
391.997	5.96282
392.013	62.822
392.203	5.24439
392.333	7.73431
392.429	10.3684
392.556	7.88693
392.581	39.0869
392.664	12.0729
394.26	0.626539
394.525	3.77193
395.024	2.00423
395.188	6.09496
395.219	32.6541
395.413	5.15517
395.45	27.0783
395.563	8.84079
395.78	4.61004
395.924	6.93505
395.998	13.5805
396.047	20.4073
396.22	5.78071
396.336	8.59173
396.365	34.7005
396.538	5.7963
396.701	6.12149
396.777	13.1218
396.92	6.98431
396.946	38.85
396.986	25.2985
397.135	6.68753
397.508	2.68365
397.532	41.9445
397.541	106.975
397.745	4.88981
397.977	4.32361
398.036	16.7656
398.495	2.18083
398.659	6.08206
398.875	4.62719
399.778	1.10752
400.171	2.54838
400.353	5.47507
400.364	91.0996
400.444	12.4788
400.948	1.98654
401.209	3.83481
401.443	4.26525
401.743	3.3351
401.906	6.13004
402.102	5.091
402.551	2.2284
402.709	6.34389
402.839	7.65632
403.034	5.13809
403.389	2.81415
403.523	7.4777
403.586	15.9155
403.6	70.2346
403.609	112.994
403.642	30.5698
403.92	3.59723
404.354	2.30362
404.432	12.8358
404.435	289.101
404.596	6.23123
404.643	21.1977
405.34	1.43372
405.398	17.2694
405.424	38.7417
406.11	1.45794
406.272	6.17684
406.359	11.5133
406.521	6.182
406.594	13.621
406.698	9.59592
406.755	17.5522
406.794	25.9242
406.998	4.89987
407.003	196.194
407.058	18.3019
407.11	19.0259
407.296	5.38425
407.43	7.47703
407.558	7.79435
407.838	3.5732
408.404	1.76521
408.617	4.70876
408.85	4.28929
408.882	31.4258
408.886	226.142
409.075	5.28254
409.139	15.7731
409.144	190.15
409.349	4.87529
409.482	7.50751
409.577	10.5106
409.661	11.918
409.665	297.089
409.818	6.50343
409.856	26.5752
410.058	4.96239
410.063	178.827
410.067	243.309
410.131	15.759
410.347	4.63053
410.38	30.0192
410.422	24.0657
410.53	9.23924
410.586	17.7607
410.613	37.1443
410.904	3.43862
410.979	13.388
411.34	2.76894
411.464	8.04007
411.786	3.10658
411.931	6.88463
412.186	3.92869
412.68	2.02372
412.868	5.32583
413.314	2.23796
413.387	13.875
413.765	2.64284
413.783	55.6019
414.029	4.06564
414.241	4.71229
414.514	3.6697
414.544	33.0721
414.62	13.0545
414.742	8.23106
414.819	13.0188
414.955	7.3178
415.063	9.26055
415.661	1.67208
415.781	8.38638
415.866	11.7503
416.133	3.74275
416.158	39.6825
416.219	16.4959
416.363	6.93087
416.602	4.19187
416.657	17.9375
416.724	15.0319
416.875	6.63535
417.107	4.29919
417.186	12.6115
417.28	10.6517
417.352	14.0528
417.4	20.4637
417.505	9.59757
417.677	5.79962
417.744	14.9229
418.009	3.7707
418.467	2.18334
418.676	4.78955
418.706	33.6666
419.081	2.66682
419.129	20.5444
419.232	9.78062
419.235	319.285
419.245	101.999
419.258	73.5186
419.284	39.3871
419.385	9.83661
419.571	5.38546
419.597	38.9045
419.643	21.6605
419.756	8.83423
419.994	4.20249
420.631	1.56906
420.798	5.98176
421.548	1.33431
421.647	10.1074
421.7	18.8548
422.251	1.81449
422.385	7.44313
422.474	11.2203
422.725	3.98676
423.015	3.45016
423.261	4.07513
423.363	9.75714
423.5	7.3077
423.583	12.0585
423.83	4.05017
424.168	2.95553
424.608	2.27173
425.323	1.39863
425.665	2.92924
425.969	3.28974
426.224	3.90764
426.229	205.761
426.459	4.35679
426.551	10.8911
426.577	38.2395
426.67	10.6844
426.737	14.9102
426.741	322.685
426.783	23.5139
426.916	7.50548
427.134	4.58783
427.188	18.6752
427.846	1.51842
427.904	17.3946
428.258	2.82366
428.272	73.9098
428.368	10.3623
428.415	21.332
428.53	8.71619
428.532	386.698
428.838	3.27623
428.979	7.09084
429.069	11.1119
429.171	9.754
429.314	6.99193
429.394	12.4891
429.545	6.611
429.574	35.5745
429.874	3.32442
430.198	3.08616
430.421	4.48595
430.51	11.3321
430.647	7.29331
430.957	3.22613
431.151	5.14657
431.269	8.48889
431.295	38.0822
431.824	1.89141
432.334	1.96105
432.604	3.70078
432.831	4.39858
433.023	5.21738
433.077	18.3614
433.152	13.4664
433.647	2.01813
433.877	4.34764
433.895	55.5278
434.034	7.21423
434.416	2.61374
434.452	28.2294
434.553	9.88416
434.635	12.1921
434.767	7.54831
434.936	5.9255
435.333	2.51827
435.426	10.7475
435.573	6.82529
435.596	43.8251
435.748	6.55884
435.758	98.2704
435.906	6.77245
435.922	64.1766
436.059	7.28661
436.11	19.3439
436.83	1.38935
437.193	2.75475
437.959	1.30596
438.263	3.28423
438.27	150.015
438.528	3.88129
438.925	2.51618
438.956	32.7794
439.37	2.41106
439.377	154.25
439.494	8.57361
440.418	1.08135
440.76	2.92403
440.937	5.66575
441.223	3.49567
441.445	4.49745
441.49	22.4618
441.781	3.43735
442.009	4.37124
442.08	14.0909
442.242	6.18188
442.325	12.1252
442.518	5.17213
442.912	2.54071
442.98	14.6103
443.079	10.0596
443.26	5.53636
443.497	4.21413
443.687	5.27969
444.363	1.47798
444.671	3.24877
444.802	7.64088
445.023	4.53071
445.295	3.67784
445.546	3.98305
445.626	12.4736
445.803	5.64732
445.922	8.4241
446.024	9.81142
446.046	45.6059
446.123	12.9863
446.172	20.0321
446.234	16.2443
446.352	8.49582
446.355	309.502
446.418	15.8098
446.436	55.1602
446.478	23.8983
446.527	20.3886
446.625	10.2728
446.686	16.3639
446.716	32.9023
446.737	47.221
446.944	4.84292
447.094	6.672
447.254	6.23776
447.419	6.06932
447.538	8.37374
447.56	46.1106
447.582	44.9297
447.747	6.068
448.244	2.01053
448.314	14.3883
448.414	9.99081
448.609	5.12434
448.755	6.82459
448.782	38.1345
449	4.57888
449.064	15.5945
449.112	20.7361
449.119	154.679
449.348	4.37004
449.55	4.93432
449.764	4.67266
450.053	3.46616
450.356	3.30504
450.513	6.36363
450.645	7.5555
450.78	7.41697
451.01	4.33644
451.094	11.9432
451.295	4.98912
451.302	129.45
451.548	4.06311
451.69	7.07219
451.781	10.9376
451.785	259.808
452.011	4.43092
452.216	4.88393
452.285	14.3326
452.319	29.9733
452.803	2.06475
452.925	8.20695
453.066	7.07339
453.323	3.90028
453.359	27.6465
453.489	7.69503
453.633	6.93924
453.745	8.92411
454.067	3.10768
454.57	1.98695
454.729	6.28871
455.618	1.12525
455.688	14.3092
456.648	1.04149
456.69	23.7654
456.717	36.7958
456.963	4.06678
457.12	6.3589
457.881	1.31409
458.328	2.24005
458.716	2.57585
458.915	5.02114
458.95	28.7257
459.199	4.01597
459.264	15.361
459.336	13.8089
459.374	26.2715
459.445	14.2359
459.661	4.62039
459.664	308.928
459.687	43.7503
459.815	7.8284
459.944	7.73485
460.128	5.43658
460.388	3.8457
460.557	5.91415
460.613	17.7617
460.639	39.1788
460.704	15.5032
461.014	3.21809
461.051	27.1245
461.437	2.59192
461.687	4.00213
461.813	7.90058
461.877	15.6348
461.961	11.965
462.239	3.59897
462.382	6.97219
462.698	3.16265
462.723	41.4388
462.85	7.82822
462.965	8.71277
463.778	1.22992
463.962	5.45143
464.171	4.77042
464.369	5.05104
464.57	4.97787
464.713	7.0053
464.902	5.27944
465.504	1.66267
465.647	6.97277
465.928	3.55472
466.251	3.09536
466.558	3.25756
466.734	5.68712
467.115	2.62921
467.574	2.17828
468.222	1.54353
468.662	2.27085
468.958	3.37994
469.2	4.13493
469.439	4.18508
469.592	6.5371
469.597	171.028
469.679	12.2136
469.941	3.82539
471.428	0.67245
471.454	37.428
471.671	4.61374
471.706	28.8002
471.917	4.74354
472.197	3.56674
472.395	5.05043
472.507	8.97432
472.905	2.50793
473.206	3.32798
473.41	4.88766
473.435	40.9199
473.439	253.678
473.603	6.0845
473.743	7.15292
474.121	2.64374
474.144	43.779
474.222	12.8904
474.225	289.101
474.32	10.4861
474.332	85.1209
474.48	6.77383
474.697	4.60189
474.831	7.46597
474.835	277.316
475.1	3.76575
475.282	5.50982
475.608	3.06477
475.711	9.70036
475.776	15.4514
475.863	11.428
475.92	17.6367
475.938	54.5732
475.941	333.333
476.049	9.2967
476.207	6.34172
476.308	9.84271
476.342	29.8632
476.354	78.4868
476.54	5.38042
476.693	6.54699
476.715	45.4009
476.828	8.88249
476.831	323.311
476.849	53.6942
476.912	16.0179
477.107	5.1208
477.11	366.703
477.168	17.2783
477.291	8.11603
477.645	2.82541
477.877	4.30035
478.119	4.13078
478.283	6.09329
478.344	16.3937
478.508	6.1234
478.535	36.6623
478.647	8.94182
479.255	1.64388
479.474	4.56258
479.941	2.14207
480.236	3.39557
480.331	10.5189
480.37	25.6885
480.502	7.57817
480.695	5.16948
480.768	13.8072
480.778	98.9707
480.839	16.3768
480.842	271.887
480.922	12.5616
480.979	17.4101
481.004	41.1777
481.074	14.3264
481.14	14.9544
481.269	7.75789
481.285	62.7865
481.689	2.47938
481.715	37.428
481.741	38.6922
481.935	5.16788
482.067	7.55909
482.156	11.1748
482.249	10.7655
482.606	2.80501
482.71	9.61086
482.893	5.47247
482.961	14.5167
482.97	116.713
483.057	11.5588
483.06	302.48
483.293	4.28642
483.307	71.2403
483.69	2.609
483.698	140.885
483.873	5.70337
483.878	209.38
484.013	7.39311
484.166	6.54056
484.363	5.07457
484.427	15.6414
484.471	22.4482
484.588	8.57736
484.591	298.686
484.698	9.3733
484.755	17.4593
484.785	33.548
484.993	4.81348
485.18	5.33171
485.286	9.42978
485.412	7.98575
485.55	7.24906
485.597	21.1051
485.683	11.5918
485.814	7.62881
485.845	32.9804
486.023	5.59162
486.521	2.00928
486.681	6.27404
486.845	6.08906
486.872	37.3106
486.889	57.6203
487.07	5.52151
487.076	167.42
487.203	7.88432
487.226	43.4367
487.312	11.5496
487.469	6.37458
487.574	9.54098
487.621	21.5652
487.713	10.8624
488.469	1.32172
488.551	12.173
488.765	4.68257
488.974	4.77275
489.087	8.89553
489.56	2.1112
489.601	24.5369
489.837	4.24558
489.881	22.6912
489.987	9.46163
490.051	15.4866
490.441	2.56302
490.676	4.2604
490.709	30.2151
490.982	3.65886
491.633	1.53817
491.794	6.19383
491.821	36.9877
491.856	28.2294
492.102	4.07558
492.343	4.14496
492.456	8.86737
492.557	9.85144
492.668	9.03832
492.826	6.33979
492.85	41.3309
493	6.64752
493.311	3.22021
493.395	11.9342
493.815	2.37871
493.875	16.6742
493.944	14.4582
494.121	5.6501
494.203	12.2293
494.294	10.934
495.027	1.36522
495.087	16.5697
495.193	9.44581
495.197	258.398
495.549	2.83862
495.599	20.2597
495.696	10.2785
495.771	13.2707
496.163	2.55465
496.303	7.11354
496.488	5.41011
496.947	2.1778
496.97	43.482
497.024	18.5175
497.394	2.7024
497.49	10.5063
497.577	11.4335
497.75	5.79529
497.785	28.0018
498.143	2.79384
498.39	4.05648
498.668	3.58805
498.784	8.68191
499.06	3.6187
499.288	4.39267
499.817	1.89067
499.839	44.0917
499.955	8.61037
500.291	2.98258
500.448	6.33762
500.653	4.8883
500.728	13.4111
500.969	4.13514
500.994	40.8247
501.119	7.99802
501.122	277.085
501.253	7.66883
501.318	15.3879
501.341	43.1165
501.39	20.4411
501.414	42.0663
501.441	36.9549
501.462	46.3542
501.636	5.75417
501.699	16.0303
501.771	13.886
501.835	15.4931
501.932	10.2868
501.945	78.9515
502.066	8.25185
502.119	18.948
502.277	6.33834
502.307	33.5649
502.465	6.32775
502.562	10.2725
502.904	2.9207
502.959	18.3019
502.996	27.1003
503.124	7.7818
503.257	7.55669
503.381	8.06029
503.5	8.39757
503.616	8.61928
503.697	12.3516
503.702	211.909
503.752	19.8779
503.801	20.4989
503.876	13.1992
503.934	17.2167
504.151	4.61924
504.155	269.687
504.16	183.857
504.476	3.16094
504.673	5.07751
504.881	4.82114
504.894	77.7907
504.94	21.4142
505.132	5.20955
505.188	18.0698
505.345	6.33641
505.396	19.6344
505.612	4.64427
505.884	3.66861
505.909	40.1268
506.222	3.19732
506.448	4.41524
506.452	256.213
506.534	12.2662
506.607	13.6674
506.725	8.48781
506.784	16.8418
506.844	16.7867
506.916	13.9243
506.951	28.627
507.05	10.0465
507.098	20.7477
507.457	2.7876
507.798	2.93324
507.929	7.61905
507.991	16.1374
508.289	3.35359
