# Supplementary material for: Dorsal and median raphe neuronal firing dynamics characterized by nonlinear measures
Source: PLoS Comput Biol. 2024 May 28;20(5):e1012111. doi: 10.1371/journal.pcbi.1012111 (PMC11161118; doi:10.1371/journal.pcbi.1012111)
Supplement: S1 Data — (ZIP) [file pcbi.1012111.s002.zip › data/N50_N1_300114.txt]

Event times and instantaneous frequencies between 0 s and 287.649 s on channel 401
Time	Inst freq
0.180978	5.52553
1.98979	0.55285
2.17728	5.3335
2.77619	1.66971
3.26058	2.06444
3.42596	6.04675
3.53015	9.5973
3.74786	4.59327
4.45951	1.4052
4.77025	3.21806
5.42705	1.52253
5.49813	14.0694
8.20979	0.368778
9.38135	0.853563
11.4598	0.481137
11.687	4.40125
13.1902	0.665243
13.3778	5.32975
13.8256	2.23321
14.6171	1.26335
14.7467	7.71605
15.098	2.84667
15.5012	2.48056
15.6407	7.16414
17.3452	0.586683
17.5556	4.7543
18.4569	1.10947
19.5684	0.899661
20.2658	1.43406
21.4256	0.862186
21.5683	7.00987
22.3233	1.32449
22.601	3.60026
24.9066	0.433737
25.4228	1.93729
26.4185	1.00424
26.473	18.3453
26.6511	5.61659
29.1994	0.392415
29.378	5.59867
30.3447	1.03441
30.9269	1.71789
31.0808	6.49671
31.813	1.36575
32.8621	0.953198
33.2073	2.89649
34.4348	0.814701
34.6518	4.60685
35.4396	1.26941
35.9005	2.16955
36.9213	0.979701
37.6583	1.35681
38.5369	1.13815
39.1945	1.52056
40.327	0.883007
42.3897	0.484819
43.1843	1.25838
43.75	1.76788
44.5644	1.22793
45.1111	1.82897
46.0437	1.0723
48.8351	0.358247
49.7236	1.1254
51.895	0.460539
52.9862	0.916436
56.9866	0.249976
57.8468	1.16244
59.6595	0.551679
61.65	0.502379
63.275	0.615383
64.3595	0.922145
64.9775	1.61803
65.5639	1.70533
65.7483	5.42376
65.8881	7.15154
66.53	1.55791
67.5783	0.953907
68.207	1.5906
68.5742	2.72331
69.2317	1.52079
69.7211	2.04371
70.4156	1.43976
70.543	7.84905
72.0591	0.65958
73.0951	0.965299
73.2717	5.66239
73.3963	8.02517
75.032	0.611363
76.5476	0.659797
78.2391	0.591184
78.6518	2.42301
78.7624	9.04617
78.8346	13.8393
79.0027	5.95026
79.6914	1.45204
79.7453	18.5577
80.0324	3.48231
80.1114	12.6656
80.4423	3.02146
80.9853	1.84186
81.8993	1.09412
81.9981	10.1139
82.907	1.10028
84.0418	0.881223
84.8918	1.17645
85.6457	1.32644
85.9426	3.36843
87.009	0.937705
87.1068	10.2293
87.8235	1.39523
87.9622	7.21126
88.0181	17.8597
90.6622	0.378204
91.5069	1.18395
92.1017	1.68107
92.2871	5.39427
93.0154	1.37299
93.8574	1.18774
94.7686	1.09736
95.9427	0.851722
96.2586	3.16544
97.1841	1.0806
99.6448	0.406389
99.9846	2.94225
100.723	1.35487
102.723	0.499815
102.99	3.74776
104.201	0.825958
105.059	1.16522
106.01	1.05168
106.175	6.0461
106.435	3.84556
107.24	1.24365
107.763	1.91149
109.004	0.805795
109.167	6.11217
110.299	0.884042
110.98	1.4679
111.405	2.35282
112.214	1.23507
112.49	3.63441
112.654	6.06458
113.167	1.95304
116.905	0.267456
117.332	2.34702
118.688	0.73714
119.791	0.906926
120.456	1.50341
121.65	0.837386
122.922	0.786408
123.969	0.954448
124.168	5.02993
125.217	0.953771
126.385	0.855671
126.501	8.66026
126.609	9.25874
126.843	4.27285
127.331	2.04702
127.873	1.84699
127.904	32.0143
128.102	5.05863
130.588	0.402231
130.874	3.49399
133.776	0.344601
134.478	1.42523
134.64	6.16622
135.695	0.947605
136.583	1.12576
138.591	0.498036
138.778	5.36924
139.747	1.03121
140.24	2.02799
140.547	3.25826
140.989	2.26296
141.435	2.24123
141.715	3.5783
141.792	12.9884
142.79	1.00181
143.398	1.64445
143.842	2.25186
144.382	1.85113
144.748	2.73291
146.441	0.590891
146.772	3.01889
148.073	0.768354
148.16	11.5532
148.265	9.50534
148.773	1.96952
150.387	0.619546
152.036	0.606336
152.682	1.54834
152.793	9.02364
152.96	5.96986
153.641	1.46829
154.597	1.04702
155.707	0.900823
156.264	1.79345
156.343	12.7479
156.67	3.0515
157.448	1.28628
157.934	2.05754
159.076	0.875787
159.933	1.16659
160.366	2.30987
161.259	1.11949
162.024	1.30794
162.413	2.56726
162.525	8.94518
163.633	0.902662
164.637	0.995941
166.052	0.706886
166.889	1.19389
168.271	0.723753
168.437	6.02185
170.407	0.507629
171.195	1.26802
172.638	0.692986
172.773	7.45779
173.882	0.901344
174.107	4.43959
174.206	10.0772
174.814	1.64481
175.092	3.59925
175.214	8.21301
175.959	1.34229
177.607	0.606968
177.804	5.07048
178.323	1.92469
178.973	1.53973
179.386	2.42262
180.017	1.58404
180.496	2.08672
182.227	0.577587
182.343	8.6423
183.318	1.02635
184.346	0.972146
184.541	5.12647
185.873	0.751032
187.018	0.872911
187.251	4.28978
187.724	2.11401
187.898	5.7503
188.382	2.06729
188.558	5.68925
188.78	4.51048
188.867	11.4194
189.553	1.4589
190.242	1.45041
190.73	2.05113
191.3	1.75392
191.528	4.38804
191.654	7.89216
192.137	2.07114
193.903	0.566229
194.517	1.63045
195.432	1.09275
196.706	0.784912
198.747	0.489829
198.951	4.89793
199.805	1.17167
200.185	2.62927
200.403	4.58897
201.912	0.662938
202.433	1.91732
205.712	0.304938
205.832	8.39715
206.484	1.5322
206.897	2.42206
207.708	1.23396
207.827	8.34418
208.643	1.22669
208.788	6.86493
209.319	1.88377
210.019	1.42882
211.224	0.830001
212.068	1.18492
212.71	1.5568
213.267	1.79544
214.314	0.95505
214.437	8.12374
216.224	0.559517
216.732	1.96903
218.041	0.764291
218.055	69.7058
218.33	3.63893
218.974	1.55221
219.074	9.97526
219.153	12.6579
220.094	1.06352
220.978	1.13078
221.893	1.09309
223.454	0.640521
223.731	3.6068
224.607	1.14215
224.846	4.17324
225.881	0.966184
225.942	16.4528
226.019	13.0015
226.65	1.58477
226.955	3.28491
228.428	0.678751
228.542	8.726
229.278	1.36018
229.622	2.90755
230.06	2.28245
230.88	1.21879
231.064	5.43136
231.113	20.4826
231.521	2.45473
232.11	1.69734
232.202	10.8064
233.111	1.10095
233.82	1.40979
234.99	0.854425
235.751	1.31512
236.723	1.02888
237.473	1.33307
237.675	4.9333
238.49	1.2276
240.103	0.619804
240.239	7.35154
242.334	0.477322
242.581	4.0592
243.231	1.53912
243.395	6.08139
244.347	1.05072
244.62	3.66365
244.791	5.82059
245.574	1.2773
245.735	6.2436
245.824	11.1274
246.754	1.07541
246.871	8.54307
247.87	1.00143
247.932	16.0705
248.027	10.5626
248.217	5.25646
250.066	0.54076
250.257	5.25232
250.458	4.97825
250.529	13.9156
250.734	4.89563
251.519	1.27348
253.688	0.461018
253.955	3.75257
254.841	1.12841
255.1	3.85321
256.102	0.998387
256.272	5.88803
258.186	0.522461
258.919	1.36363
260.32	0.713657
260.401	12.3292
261.321	1.0877
262.272	1.0508
262.458	5.40108
262.582	8.01513
263.385	1.24539
263.571	5.39462
264.598	0.973628
264.686	11.2902
265.114	2.33738
265.595	2.08068
266.13	1.8688
266.724	1.68236
267.473	1.33567
268.496	0.977288
268.652	6.41717
270.146	0.669465
270.994	1.17877
271.212	4.58998
271.454	4.12449
272.325	1.1482
273.267	1.06163
274.117	1.17752
274.604	2.05212
274.7	10.3946
275.11	2.44043
276.376	0.789661
276.645	3.7224
277.194	1.82104
277.638	2.2524
278.239	1.66372
278.485	4.07259
279.144	1.51576
280.029	1.13033
280.194	6.06678
281.031	1.19404
282.598	0.638345
282.789	5.24307
283.006	4.60049
283.833	1.20866
284.941	0.903088
285.039	10.1422
285.418	2.63884
285.952	1.87365
286.442	2.04216
286.84	2.50966
