# Supplementary material for: Dorsal and median raphe neuronal firing dynamics characterized by nonlinear measures
Source: PLoS Comput Biol. 2024 May 28;20(5):e1012111. doi: 10.1371/journal.pcbi.1012111 (PMC11161118; doi:10.1371/journal.pcbi.1012111)
Supplement: S1 Data — (ZIP) [file pcbi.1012111.s002.zip › data/N58_N6_030514.txt]

Event times and instantaneous frequencies between 0 s and 122.726 s on channel 5
Time	Inst freq
0.061056	16.3784
0.210906	6.67334
0.304362	10.7002
0.40584	9.85435
1.43428	0.97235
1.6108	5.66489
1.69916	11.3171
1.93551	4.23108
2.12779	5.20069
2.20502	12.948
2.60376	2.50793
2.74639	7.01134
2.90465	6.31864
3.00939	9.54727
3.41171	2.4856
4.24225	1.20404
4.43575	5.1678
4.55799	8.18076
4.62013	16.0922
4.7734	6.52443
5.03269	3.85677
5.14898	8.5986
5.69624	1.82731
5.83477	7.21876
5.93522	9.95441
6.08785	6.55214
7.15486	0.937193
7.23362	12.6965
7.39051	6.37397
7.47411	11.962
7.85391	2.63296
8.00348	6.68565
8.06822	15.4464
8.16295	10.5565
8.27284	9.10001
8.60228	3.03544
8.79944	5.07218
9.16868	2.70827
9.35138	5.47345
9.39599	22.4135
9.52757	7.60029
9.91221	2.59982
10.2353	3.0953
10.4168	5.51019
10.5003	11.9697
10.6036	9.68317
11.1432	1.85329
11.3085	6.04653
11.3875	12.6695
11.6354	4.03268
12.0377	2.48574
12.2651	4.39881
12.3587	10.681
12.4639	9.50968
12.5983	7.43981
12.7964	5.04821
13.0118	4.64253
13.157	6.88591
13.3243	5.978
13.4165	10.8429
13.5402	8.0812
13.6359	10.4559
13.9195	3.5257
14.2114	3.42597
14.4225	4.73781
14.4911	14.5649
14.5872	10.4024
14.7366	6.69425
14.86	8.10596
15.0286	5.93141
15.2423	4.67876
15.5027	3.84078
15.6023	10.0432
15.6988	10.3629
15.8078	9.1691
15.9375	7.70927
16.4213	2.06706
16.608	5.35751
16.7556	6.77369
16.8245	14.5155
16.9229	10.1626
17.1067	5.43916
17.3046	5.05387
17.4136	9.17566
17.5792	6.03777
17.8456	3.7535
17.9514	9.45519
18.0545	9.69612
18.1863	7.58956
18.2769	11.0361
18.4466	5.89282
18.5798	7.50548
18.6964	8.57736
18.8605	6.09518
19.1749	3.18048
19.3261	6.61192
19.409	12.0624
19.5079	10.1114
19.6052	10.2836
19.7625	6.35768
19.8959	7.49704
20.215	3.13307
20.3121	10.3001
20.4932	5.5226
20.7866	3.40853
21.0612	3.64187
21.1876	7.90864
21.3742	5.3582
21.5254	6.61349
21.6449	8.36932
21.7307	11.6558
21.8245	10.6646
22.1545	3.03041
22.3608	4.8475
22.4681	9.32088
22.5389	14.1076
22.6518	8.85771
22.7382	11.5821
22.9778	4.17397
23.1585	5.53361
23.3999	4.14202
23.5509	6.62032
23.6266	13.2254
23.7149	11.3155
24.017	3.31102
24.2429	4.42497
24.3794	7.32697
24.6299	3.99221
24.7646	7.42457
24.8725	9.26853
24.9616	11.2233
25.0509	11.1947
25.2132	6.1612
25.4371	4.46744
25.6195	5.48101
25.9179	3.35103
26.0912	5.77241
26.1796	11.3086
26.2535	13.5369
26.3411	11.4101
26.6827	2.92747
26.8253	7.014
27.0019	5.66123
27.1184	8.58797
27.2456	7.85941
27.4691	4.47499
27.6702	4.97245
27.8386	5.93817
28.0267	5.31649
28.2233	5.08471
28.435	4.72478
28.6096	5.72836
28.7537	6.93635
28.8389	11.7363
28.9262	11.4595
28.9987	13.7878
29.1429	6.93491
29.2743	7.61209
29.6164	2.92316
29.8239	4.81835
30.1027	3.5867
30.1872	11.843
30.2496	16.0087
30.3301	12.4267
30.4105	12.4369
30.5608	6.65283
30.773	4.71236
30.9882	4.64796
31.1456	6.35138
31.2447	10.0949
31.312	14.8597
31.4048	10.7791
31.5168	8.92459
31.6034	11.5548
31.8685	3.77185
32.0667	5.04531
32.1958	7.74473
32.4687	3.66365
32.5849	8.61104
32.7867	4.95412
32.8392	19.0542
32.9534	8.75488
33.2655	3.2042
33.4141	6.73237
33.5251	9.00511
33.6958	5.85967
33.7898	10.6367
33.8814	10.9089
33.9818	9.96572
34.2244	4.12245
34.4117	5.33914
34.5236	8.93416
34.6717	6.75064
34.8089	7.29044
34.9644	6.43227
35.1406	5.67492
35.383	4.1247
35.5175	7.43749
35.782	3.78066
35.952	5.88055
36.1054	6.51831
36.187	12.2666
36.2833	10.3745
36.4154	7.573
36.6371	4.51084
36.7501	8.84502
37.0162	3.7579
37.2103	5.15294
37.5017	3.43239
37.6266	8.00205
37.7064	12.5398
37.7885	12.177
37.9463	6.33738
38.1523	4.85399
38.3561	4.90586
38.5847	4.3748
38.7413	6.38692
38.9604	4.56421
39.0896	7.74042
39.1857	10.4056
39.2811	10.4822
39.4115	7.66601
39.8104	2.50717
39.9773	5.99219
40.0982	8.26843
40.242	6.95633
40.4645	4.49418
40.6655	4.97394
40.9603	3.39236
41.203	4.12113
41.4885	3.50169
41.6638	5.70425
41.7935	7.71355
41.8956	9.79643
42.0545	6.29026
42.2971	4.12245
42.5586	3.82377
43.0084	2.22329
43.104	10.4605
43.2216	8.50601
43.3353	8.79183
43.542	4.83793
43.7903	4.02839
44.0269	4.22636
44.1913	6.08073
44.4888	3.36191
44.8153	3.06294
44.8998	11.8312
44.9756	13.1877
45.0635	11.3812
45.2115	6.75749
45.513	3.31589
45.6488	7.36811
46.0154	2.72746
46.109	10.6858
46.2331	8.05776
46.3335	9.9556
46.5538	4.53885
46.783	4.36312
47.0479	3.77595
47.432	2.60327
47.7252	3.41013
47.847	8.21666
47.9435	10.3597
48.0541	9.03881
48.1614	9.31932
48.2475	11.6168
48.31	15.9933
48.7127	2.48352
48.9207	4.80723
49.025	9.58571
49.1428	8.49127
49.2614	8.43284
49.4366	5.70718
49.6316	5.12931
49.8497	4.58442
50.0779	4.38251
50.5051	2.34082
50.6143	9.15399
50.767	6.55008
50.888	8.26105
51.1075	4.55647
51.5296	2.36901
51.7536	4.46468
51.8855	7.58162
52.0341	6.72721
52.1347	9.94728
52.2208	11.6152
52.4561	4.24834
52.6177	6.19141
52.8827	3.77304
53.1446	3.81825
53.324	5.5732
53.5359	4.7209
53.7269	5.23483
54.0051	3.59428
54.1233	8.46024
54.2065	12.0198
54.2955	11.2324
54.4137	8.46024
54.5969	5.4584
54.9503	2.83004
55.1422	5.2111
55.4344	3.42217
55.5236	11.2135
55.6373	8.79183
55.7437	9.3992
55.9853	4.13852
56.1766	5.22777
56.3854	4.789
56.6666	3.55692
56.8249	6.31792
56.9198	10.5365
57.0309	8.99685
57.1596	7.77218
57.3147	6.44621
57.4108	10.4115
57.6654	3.92721
57.8851	4.55063
58.0095	8.04143
58.1217	8.90932
58.3445	4.4891
58.6367	3.42217
58.8033	6.0019
59.0016	5.0447
59.2403	4.18887
59.4329	5.19243
59.7176	3.51151
59.9716	3.93843
60.1786	4.82952
60.3912	4.70451
60.5136	8.16633
60.6014	11.3976
60.7443	6.99722
60.9111	5.99456
61.1238	4.70252
61.2195	10.4388
61.4586	4.1834
61.5883	7.71069
61.6583	14.2829
61.7978	7.16784
61.9562	6.31457
62.1484	5.20134
62.3564	4.80765
62.566	4.77213
62.981	2.40935
63.0742	10.7319
63.1792	9.52381
63.2233	22.6757
63.4385	4.64602
63.8265	2.5777
64.1758	2.86285
64.4671	3.43267
64.5719	9.54453
64.668	10.403
64.7932	7.98594
64.9454	6.57203
65.6153	1.4928
65.7177	9.75972
65.831	8.83189
65.9553	8.03988
66.6961	1.35003
66.8887	5.19114
67.3039	2.40837
67.573	3.71692
67.7485	5.69547
67.9664	4.59023
68.053	11.5436
68.1671	8.76824
68.2599	10.7728
68.5757	3.16598
68.9386	2.75564
69.0429	9.58901
69.2171	5.7404
69.9272	1.40822
70.0567	7.72535
70.2207	6.0963
71.0004	1.28266
71.1513	6.62401
71.2593	9.2572
71.7102	2.21776
72.0735	2.75273
72.2721	5.03555
72.6241	2.84138
72.7354	8.9823
72.8354	9.995
72.9054	14.289
73.0755	5.8791
73.9468	1.14777
74.0272	12.4332
74.1513	8.05776
74.2689	8.5008
74.8106	1.84629
75.4699	1.51676
75.5878	8.48133
75.7126	8.01051
75.9412	4.37434
76.1691	4.38781
76.7413	1.74754
77.2258	2.06406
77.458	4.30685
77.5746	8.57559
77.671	10.3778
77.7617	11.0193
77.8749	8.83611
78.4116	1.86343
78.5718	6.24173
78.6682	10.3694
78.7984	7.68262
79.1885	2.56327
79.4707	3.54406
79.6616	5.23582
79.9898	3.04781
80.2101	4.53762
80.5508	2.93546
80.7747	4.46612
80.8908	8.61237
80.978	11.465
81.4164	2.28117
81.7224	3.26785
81.9194	5.07666
82.0254	9.43378
82.5641	1.85629
83.1819	1.6188
83.3002	8.45251
83.4118	8.95865
83.5401	7.79217
84.0532	1.94907
84.2668	4.68073
84.348	12.3201
84.4273	12.6167
84.6811	3.93964
84.868	5.3496
85.2726	2.47177
85.376	9.67193
85.472	10.4102
85.6544	5.4821
85.7975	6.99076
86.0106	4.69259
86.3341	3.09123
86.5383	4.8962
86.6873	6.71258
86.8413	6.49443
87.2657	2.35635
87.5839	3.14252
87.7671	5.45857
87.8768	9.11046
87.975	10.1868
88.1036	7.77617
88.4967	2.54379
88.9678	2.12282
89.1273	6.26873
89.3441	4.61272
89.4497	9.47077
89.5957	6.85025
89.6802	11.8346
89.9628	3.53865
90.2765	3.18747
90.8041	1.89543
90.9669	6.141
91.1306	6.11127
91.2516	8.26433
91.3887	7.29203
91.5472	6.30883
91.7613	4.6701
92.2247	2.15828
92.4003	5.69197
92.6443	4.09923
92.8044	6.24664
93.6074	1.24524
93.8693	3.81886
94.0384	5.9131
94.2414	4.92674
94.3865	6.88961
94.5692	5.47507
94.842	3.66502
95.3884	1.83038
95.9259	1.86035
96.0914	6.04062
96.196	9.56096
96.3465	6.64699
97.0052	1.51815
97.1855	5.54723
97.3587	5.77221
97.5946	4.2398
98.3353	1.34998
98.4332	10.2155
98.5387	9.47831
98.6183	12.5625
98.7366	8.45423
99.6773	1.06303
99.7801	9.72555
99.9312	6.62085
100.172	4.15369
101.384	0.824813
101.731	2.88366
101.9	5.93183
102.046	6.85194
102.851	1.24214
103.055	4.89404
103.595	1.85247
104.138	1.83957
104.257	8.41666
104.425	5.95855
105.329	1.10663
105.436	9.30683
105.582	6.87342
106.531	1.05285
106.627	10.4277
106.794	5.98638
107.124	3.0335
107.779	1.52579
107.89	9.07869
107.99	9.94253
108.227	4.22883
109.076	1.1767
109.204	7.85349
109.561	2.80296
110.289	1.37275
110.473	5.42146
110.95	2.10056
111.868	1.08868
112.064	5.09186
112.208	6.95053
112.299	11.0478
112.529	4.34752
113.048	1.92678
113.542	2.02546
113.671	7.73647
113.846	5.70776
113.942	10.3752
114.501	1.79084
114.681	5.56093
114.857	5.66681
114.972	8.67513
115.162	5.26493
115.758	1.67899
115.962	4.89649
116.248	3.50125
116.978	1.36979
117.098	8.30427
117.269	5.85638
117.505	4.24574
118.185	1.47059
118.772	1.70336
118.975	4.91425
119.087	8.90837
119.188	9.91709
119.368	5.57078
120.081	1.40149
120.156	13.4052
120.276	8.33792
120.423	6.80494
120.964	1.84611
121.203	4.18214
122.051	1.1794
122.196	6.90875
