# Supplementary material for: Dorsal and median raphe neuronal firing dynamics characterized by nonlinear measures
Source: PLoS Comput Biol. 2024 May 28;20(5):e1012111. doi: 10.1371/journal.pcbi.1012111 (PMC11161118; doi:10.1371/journal.pcbi.1012111)
Supplement: S1 Data — (ZIP) [file pcbi.1012111.s002.zip › data/N06_N10_290710.txt]

Event times and instantaneous frequencies between 94.4531 s and 135.804 s on channel 401
Time	Inst freq
94.5728	0.0105739
94.5773	222.222
94.5851	128.041
95.0597	2.10726
95.0707	90.3342
95.0735	357.143
95.3118	4.19657
95.3586	21.3995
95.4322	13.5888
95.4452	76.864
95.4601	67.1592
95.7322	3.67404
95.7719	25.227
96.1908	2.38726
96.434	4.11117
97.0635	1.58859
98.5149	0.688976
98.6915	5.66412
98.8108	8.38012
98.8151	235.294
98.8446	33.8066
99.7947	1.05261
99.9146	8.33611
99.9741	16.818
100.614	1.56304
100.654	24.9066
100.921	3.75094
100.939	55.4324
101.132	5.1709
101.138	170.648
101.146	128.535
101.799	1.53137
102.053	3.93856
102.058	198.02
103.378	0.757375
103.63	3.97251
103.631	581.395
103.634	431.034
104.069	2.2979
104.275	4.85178
104.301	39.0168
104.529	4.3779
104.995	2.14671
105.004	113.636
105.008	250
105.064	17.618
105.102	27.0051
105.103	534.759
105.158	18.3016
105.279	8.27335
105.916	1.56875
105.923	161.031
105.94	58.1734
105.979	25.2334
105.99	92.081
105.997	158.73
106.028	31.746
106.448	2.37874
106.451	411.523
106.466	68.1199
106.471	198.02
107.159	1.45218
107.172	75.8725
107.189	59.3824
107.215	39.032
107.221	173.31
107.343	8.19001
107.344	628.931
107.653	3.23761
107.673	50.7614
107.679	173.913
108.085	2.46227
108.144	16.8322
108.161	59.8802
108.177	60.7903
108.223	21.8245
108.263	24.8571
108.31	21.4823
108.314	235.849
108.39	13.2153
108.484	10.6542
108.508	41.8936
108.538	33.2116
108.575	27.0636
109.246	1.48869
109.315	14.6071
109.328	76.2777
109.371	23.4082
109.374	346.021
109.413	25.3229
109.457	22.9043
109.47	76.0456
109.477	144.3
109.698	4.52776
109.721	42.3012
110.548	1.20991
110.577	34.0832
110.58	307.692
110.593	80.4505
110.595	476.19
110.603	119.76
110.605	450.45
110.609	291.545
110.682	13.7419
110.862	5.54017
111.148	3.49296
111.181	30.9693
111.211	33.5121
111.257	21.6357
111.968	1.40647
112.066	10.1781
112.078	84.9618
112.501	2.362
112.514	77.3395
112.947	2.30958
112.952	224.215
112.976	40.7332
113.059	12.0077
113.194	7.44713
113.54	2.88659
113.557	60.9385
113.824	3.73678
114.48	1.52358
114.553	13.816
114.606	18.8857
114.613	148.81
114.705	10.8472
114.706	591.716
114.72	75.1315
114.723	302.115
115.314	1.69282
115.454	7.13572
115.502	20.9424
115.7	5.03195
115.725	40.6669
115.729	256.41
115.971	4.12303
115.984	81.3008
116.469	2.0602
116.534	15.3492
116.559	39.7456
116.643	11.9503
117.376	1.36361
117.434	17.3671
117.613	5.57818
117.676	16.0256
117.685	103.842
117.822	7.31957
117.842	49.9251
118.011	5.90842
118.018	138.504
118.432	2.41867
118.451	51.0725
118.522	14.2066
118.549	36.2056
118.698	6.72993
118.727	34.3761
118.782	18.352
118.83	20.8117
118.88	19.9641
119.304	2.35916
119.311	145.985
119.379	14.5054
119.388	113.766
119.494	9.44287
119.713	4.57854
119.715	414.938
119.884	5.92979
119.92	27.533
120.318	2.50998
120.334	64.5161
120.969	1.57347
121.016	21.2359
121.066	20
121.084	56.1798
121.418	2.99679
121.423	194.553
121.436	77.7001
121.44	259.74
121.519	12.5486
121.805	3.50582
122.232	2.33978
122.289	17.5685
122.535	4.06339
122.573	26.434
122.621	21.0305
122.653	30.6843
122.724	14.1044
123.011	3.48202
123.02	118.203
123.044	41.806
123.094	19.7902
123.114	50.5051
123.182	14.6542
123.215	30.4599
123.233	56.3698
123.238	186.567
123.366	7.80518
123.369	349.65
123.447	12.8304
123.497	19.984
123.936	2.28014
123.943	138.313
123.946	340.136
123.952	170.94
123.989	26.9179
124.7	1.40647
124.71	97.9432
124.728	56.4016
124.986	3.87132
125.014	35.3232
125.428	2.41762
125.44	86.4304
125.589	6.67111
125.633	22.7687
125.657	41.9287
125.735	12.8008
125.864	7.74353
126.712	1.17989
126.728	61.9963
126.821	10.8237
126.846	39.5883
126.921	13.2784
126.978	17.7179
127.074	10.3295
127.105	32.6052
127.173	14.7667
127.593	2.38197
127.843	3.99186
127.897	18.5391
127.919	45.2694
127.923	238.663
128.133	4.76599
128.521	2.57486
128.76	4.2008
128.829	14.3637
128.836	140.845
128.853	59.5593
128.869	63.3714
128.872	289.855
129.476	1.65582
129.691	4.6477
129.723	31.2989
129.991	3.73315
130.029	26.5463
130.074	22.3914
130.138	15.5352
130.277	7.20202
130.279	450.45
130.309	32.8623
130.817	1.96912
130.893	13.1735
130.942	20.3874
130.956	74.4602
130.961	182.149
131.647	1.457
131.663	63.8978
131.672	114.548
131.763	10.9589
132.495	1.36543
132.501	179.856
132.668	6.00348
132.763	10.457
132.77	139.082
133.37	1.66733
133.378	125.156
133.428	19.9243
133.611	5.48908
133.627	59.0667
133.693	15.2648
133.719	38.0518
134.366	1.5466
134.37	265.957
134.404	28.9771
134.443	25.9403
134.488	22.2618
134.522	28.8018
134.729	4.83582
134.766	27.1223
135.165	2.50595
135.191	39.0016
135.576	2.59653
135.595	53.2198
135.598	265.252
