# Supplementary material for: Dorsal and median raphe neuronal firing dynamics characterized by nonlinear measures
Source: PLoS Comput Biol. 2024 May 28;20(5):e1012111. doi: 10.1371/journal.pcbi.1012111 (PMC11161118; doi:10.1371/journal.pcbi.1012111)
Supplement: S1 Data — (ZIP) [file pcbi.1012111.s002.zip › data/N26_N4_020312.txt]

Event times and instantaneous frequencies between 812.111 s and 840.001 s on channel 401
Time	Inst freq
812.443	0.00123086
812.495	18.9897
812.529	29.4551
812.56	32.2685
812.609	20.6782
812.632	42.2297
812.666	29.3513
812.706	25.1193
812.737	32.9707
812.772	28.6123
812.813	24.3784
812.863	19.9164
812.911	20.6911
812.939	36.3636
812.967	35.5366
813.011	22.686
813.038	36.324
813.072	29.4638
813.096	42.3191
813.136	25.1572
813.169	30.1841
813.21	24.3843
813.237	36.4564
813.264	37.1747
813.303	25.7599
813.326	43.554
813.351	39.9361
813.369	56.2114
813.395	37.8644
813.427	31.6756
813.455	35.4108
813.497	23.855
813.548	19.4477
813.585	27.4348
813.631	21.8341
813.66	33.9559
813.698	26.0688
813.748	20.1572
813.797	20.5086
813.827	32.8299
813.885	17.3974
813.945	16.5289
813.997	19.1681
814.04	23.2829
814.069	34.904
814.111	23.7135
814.136	39.9521
814.16	42.4628
814.181	47.7783
814.212	31.6857
814.248	27.7162
814.281	30.2115
814.309	36.7918
814.341	30.7125
814.395	18.5632
814.436	24.2424
814.489	18.7935
814.529	25.4453
814.578	20.1207
814.648	14.3596
814.714	15.1355
814.751	27.4273
814.789	25.8933
814.816	37.5516
814.838	44.6229
814.858	49.4071
814.886	35.7782
814.915	34.7464
814.948	30.3859
814.974	38.0662
815.001	38.2995
815.022	46.5766
815.049	37.5235
815.077	35.4862
815.113	27.6932
815.159	21.4869
815.214	18.4196
815.266	19.2271
815.312	21.7344
815.356	22.4065
815.405	20.5128
815.445	24.8447
815.482	27.6778
815.525	23.1214
815.578	18.7301
815.643	15.321
815.672	34.4709
815.703	32.7547
815.758	18.2216
815.788	32.8731
815.819	32.2685
815.86	24.2895
815.895	29.2056
815.935	24.9626
815.967	31.1818
816.001	29.0023
816.037	27.8396
816.087	20.284
816.121	28.9519
816.143	45.4133
816.185	23.9751
816.23	21.978
816.274	23.0681
816.309	28.5959
816.351	23.4302
816.385	29.994
816.425	24.7219
816.463	26.5675
816.498	27.9564
816.542	22.9568
816.567	40.5186
816.605	26.001
816.671	15.2952
816.691	48.2625
816.731	24.9066
816.753	47.1921
816.777	41.2201
816.828	19.6618
816.853	40.2901
816.891	26.2536
816.934	23.3046
816.959	39.1236
816.982	44.4642
817.013	32.113
817.05	27.0783
817.102	19.1608
817.133	31.6857
817.191	17.319
817.233	24.0154
817.288	17.9727
817.332	23.1857
817.372	24.5038
817.408	28.1215
817.449	24.3309
817.521	13.9665
817.572	19.5848
817.615	23.0362
817.666	19.6002
817.717	19.802
817.761	22.6449
817.807	21.6076
817.867	16.7001
817.911	22.8938
817.95	25.5428
817.996	21.8579
818.015	51.4139
818.063	20.9205
818.1	27.1223
818.123	43.3839
818.151	35.4736
818.193	23.9636
818.231	25.9202
818.265	29.8597
818.313	20.5255
818.382	14.5412
818.424	23.7586
818.494	14.2918
818.523	34.638
818.567	22.9095
818.62	18.7899
818.663	23.3918
818.714	19.5963
818.766	19.1902
818.8	29.0107
818.845	22.1926
818.929	12.025
818.983	18.4196
819.032	20.4207
819.058	38.2263
819.088	33.0469
819.131	23.6463
819.156	38.61
819.19	29.8597
819.222	31.5657
819.243	46.9704
819.29	21.1506
819.324	29.9043
819.339	63.8978
819.386	21.2947
819.414	35.8295
819.444	33.1455
819.483	25.7998
819.502	51.6796
819.547	22.2469
819.595	21.1551
819.621	38.0228
819.669	20.6484
819.712	23.5905
819.754	23.5571
819.8	21.815
819.834	29.1121
819.877	23.6239
819.922	22.1926
819.97	20.5634
820.008	26.6312
820.062	18.4809
820.105	23.31
820.132	36.63
820.163	32.4044
820.216	18.9717
820.258	23.8095
820.291	30.4414
820.329	25.8198
820.37	24.7831
820.411	23.9866
820.441	33.3222
820.475	29.8597
820.505	33.1236
820.561	18.0083
820.591	32.8407
820.659	14.8038
820.696	26.5041
820.732	28.1136
820.795	15.9134
820.839	22.5073
820.884	22.2717
820.917	30.8452
820.946	33.8868
820.971	39.5413
821.006	28.5796
821.029	44.5434
821.056	36.4697
821.1	22.5989
821.123	44.1696
821.17	21.45
821.204	29.0529
821.23	38.0662
821.256	39.7931
821.296	24.564
821.32	41.4766
821.353	30.2939
821.375	46.729
821.424	20.4374
821.469	22.3065
821.506	26.976
821.539	30.1205
821.561	46.1255
821.605	22.3164
821.657	19.4818
821.688	31.5756
821.712	42.9553
821.752	24.8201
821.781	34.5304
821.822	24.2542
821.867	22.041
821.906	25.9269
821.958	19.1755
821.986	36.1402
822.023	27.2257
822.06	26.5675
822.121	16.3639
822.164	23.218
822.189	40.9836
822.217	35.4988
822.244	37.594
822.264	49.3583
822.31	21.8388
822.335	39.8883
822.373	26.1301
822.409	27.8396
822.439	33.2889
822.469	33.4225
822.507	26.1849
822.56	19.0331
822.608	20.7814
822.65	23.546
822.699	20.2675
822.731	31.5259
822.778	21.1954
822.842	15.7159
822.89	20.8681
822.944	18.6532
822.983	25.0941
823.046	16.0539
823.091	21.9394
823.114	43.4405
823.15	27.8242
823.179	34.7222
823.205	38.373
823.222	60.241
823.263	24.432
823.288	39.7298
823.316	35.9971
823.346	32.6477
823.386	25.4259
823.44	18.5082
823.48	24.5339
823.539	17.1556
823.593	18.4094
823.632	25.2845
823.683	19.6464
823.732	20.5381
823.798	15.1378
823.848	19.9601
823.91	16.2075
823.933	43.802
823.973	25.0376
824.001	34.8918
824.028	37.4251
824.057	34.0136
824.094	27.6243
824.116	44.0917
824.154	26.9034
824.205	19.5008
824.242	26.6028
824.27	36.7647
824.31	24.7831
824.348	26.5322
824.383	28.2885
824.413	33.7724
824.436	42.4809
824.461	40.2576
824.488	36.3769
824.525	27.5255
824.578	18.8359
824.628	20.0361
824.673	22.1533
824.716	23.1107
824.751	28.5307
824.811	16.7001
824.846	28.6944
824.881	28.8351
824.934	18.6324
824.998	15.7505
825.019	48.0538
825.063	22.6757
825.118	18.1094
825.167	20.404
825.206	25.5689
825.248	24.1022
825.309	16.1551
825.345	28.2566
825.386	24.5399
825.429	22.9305
825.469	24.8571
825.516	21.4454
825.562	21.5843
825.613	19.8965
825.65	26.7023
825.693	23.2019
825.73	27.3598
825.786	17.8063
825.826	25.2589
825.872	21.5008
825.909	27.115
825.941	31.3381
825.965	41.9639
825.989	40.6669
826.031	24.2131
826.076	22.041
826.11	29.2997
826.147	26.9469
826.177	33.4896
826.209	31.5856
826.253	22.553
826.305	19.1755
826.354	20.6143
826.397	22.8571
826.443	21.9635
826.492	20.2758
826.547	18.3959
826.591	22.2916
826.642	19.6967
826.688	21.7486
826.709	48.1
826.737	35.9842
826.773	27.6091
826.807	29.7796
826.841	28.8268
826.889	21.0881
826.948	16.8067
826.998	20.0763
827.048	20.0401
827.103	18.2216
827.151	20.7814
827.185	29.7354
827.238	18.8715
827.281	23.1803
827.316	28.169
827.395	12.7502
827.446	19.6386
827.517	14.0924
827.596	12.6598
827.65	18.2017
827.692	24.3132
827.724	30.7787
827.744	51.3611
827.777	30.2115
827.799	45.7038
827.835	27.3149
827.879	22.7169
827.92	24.4918
827.947	37.5516
827.99	22.9621
828.019	34.3171
828.065	22.0313
828.112	21.0571
828.159	21.3129
828.216	17.4948
828.271	18.1884
828.336	15.4036
828.375	25.8732
828.449	13.5007
828.518	14.5033
828.57	19.0078
828.605	28.7191
828.648	23.5183
828.722	13.43
828.771	20.5339
828.838	14.9633
828.873	28.0584
828.934	16.6141
828.966	30.6091
828.983	60.9013
829.012	33.8524
829.039	37.6364
829.065	38.3289
829.104	25.3743
829.141	27.4499
829.178	26.9542
829.23	19.2901
829.265	28.5307
829.301	27.7239
829.337	27.8164
829.367	32.6691
829.421	18.8005
829.472	19.3125
829.502	33.2005
829.569	14.9388
829.627	17.2176
829.673	22.0946
829.751	12.7324
829.788	27.1223
829.859	14.0964
829.889	32.9489
829.935	22.0313
829.99	18.018
830.054	15.6789
830.095	24.6305
830.115	49.9002
830.149	29.2312
830.189	25.227
830.211	44.9438
830.232	46.5766
830.254	45.5166
830.282	35.7526
830.317	28.9603
830.353	27.7701
830.378	38.9105
830.417	26.1575
830.452	28.3607
830.479	37.1471
830.523	22.6449
830.564	24.4738
830.595	32.1337
830.646	19.7981
830.678	30.8928
830.727	20.3583
830.755	35.3607
830.811	17.9921
830.863	19.2012
830.932	14.5285
830.977	21.9394
831.044	15.0602
831.077	30.2847
831.127	20.0441
831.159	30.6937
831.2	24.8201
831.236	27.1076
831.277	24.6366
831.301	41.876
831.343	23.9636
831.386	22.9095
831.41	42.2654
831.434	42.4088
831.48	21.5983
831.517	26.7809
831.548	32.3625
831.578	33.1016
831.612	29.3169
831.674	16.3479
831.717	22.8833
831.765	20.9249
831.821	17.8731
831.889	14.7384
831.957	14.5943
832.022	15.569
832.079	17.4064
832.12	24.5038
832.163	23.3973
832.215	19.0259
832.253	26.5816
832.293	24.5942
832.314	47.619
832.351	27.0197
832.368	61.4628
832.403	28.6041
832.428	40.1445
832.455	36.4299
832.493	26.0756
832.526	30.9598
832.555	34.638
832.592	26.688
832.633	24.426
832.686	18.7231
832.737	19.755
832.771	29.4291
832.818	21.1954
832.873	18.2882
832.927	18.305
833	13.7608
833.075	13.421
833.117	23.5905
833.169	19.1755
833.212	23.2612
833.286	13.4753
833.341	18.2183
833.398	17.7368
833.452	18.3184
833.504	19.4553
833.522	55.1572
833.536	72.8863
833.554	53.0786
833.585	33.1016
833.625	24.667
833.658	30.1386
833.685	37.092
833.744	17.1409
833.788	22.4669
833.842	18.4264
833.88	26.8456
833.929	20.1857
833.974	22.5276
834.001	37.0645
834.049	20.7598
834.089	24.6366
834.133	22.9621
834.163	33.036
834.201	26.1917
834.245	22.7894
834.28	28.6779
834.316	27.8087
834.34	41.684
834.377	27.2405
834.391	71.736
834.415	41.3223
834.436	47.7555
834.468	30.8547
834.488	51.6262
834.515	36.1533
834.535	49.3827
834.565	34.118
834.592	36.6838
834.626	29.7265
834.664	26.0146
834.703	25.7931
834.731	35.8166
834.78	20.3293
834.833	18.7582
834.863	33.3778
834.9	27.4952
834.932	30.6843
834.972	25.0627
835.017	22.041
835.053	28.0899
835.094	24.5158
835.123	34.0483
835.169	21.7061
835.198	34.3525
835.237	26.2605
835.272	27.9877
835.325	18.8288
835.35	39.8724
835.379	35.5999
835.4	46.7727
835.442	23.5682
835.482	24.9439
835.516	29.7
835.537	48.9716
835.569	31.2207
835.604	28.2326
835.635	32.2997
835.676	24.4918
835.704	35.5872
835.738	29.4551
835.771	29.7177
835.807	28.1452
835.853	21.8579
835.904	19.4666
835.94	28.169
835.957	57.3066
835.996	25.9943
836.04	22.5276
836.063	43.2526
836.083	48.9237
836.106	45.0248
836.134	34.8675
836.154	50.7099
836.188	29.3945
836.235	21.245
836.273	26.2881
836.301	35.4108
836.335	29.6824
836.364	34.3643
836.392	36.6435
836.408	60.1323
836.432	42.1585
836.463	32.3415
836.485	45.8295
836.516	32.3729
836.538	43.63
836.562	41.7014
836.598	28.2326
836.634	28.0034
836.683	20.404
836.716	30.0842
836.776	16.488
836.811	29.18
836.847	27.4198
836.907	16.756
836.947	25.1067
836.986	25.641
837.023	26.7738
837.064	24.3072
837.109	22.1043
837.14	32.6584
837.176	27.6855
837.216	24.9439
837.262	21.8388
837.296	29.8063
837.336	24.9688
837.378	23.5018
837.397	52.9661
837.422	39.6983
837.449	37.6223
837.466	58.072
837.493	37.2578
837.517	41.1523
837.545	35.9454
837.571	39.032
837.594	42.8266
837.621	36.7377
837.643	45.683
837.661	56.7537
837.693	31.1042
837.712	51.0204
837.74	36.0101
837.765	40.7664
837.794	33.7952
837.82	39.6983
837.851	31.5358
837.877	39.4789
837.911	29.3686
837.924	72.7802
837.945	48.8043
837.984	25.8331
838.009	39.3856
838.042	30.3951
838.077	28.7687
838.114	26.976
838.141	36.5631
838.175	29.7
838.211	27.5255
838.248	27.3448
838.302	18.3655
838.34	26.2192
838.384	22.5989
838.42	28.1294
838.483	15.9541
838.518	28.177
838.59	14.0115
838.629	25.3293
838.658	34.1763
838.693	28.7356
838.717	41.806
838.747	33.1016
838.789	23.912
838.829	25.1256
838.86	32.2477
838.885	39.1696
838.92	29.129
838.956	27.6014
838.986	33.1455
839.035	20.6016
839.089	18.5219
839.122	29.9491
839.176	18.6047
839.213	27.1076
839.275	16.0462
839.315	25.0815
839.365	19.7668
839.409	23.0947
839.468	16.8805
839.513	22.1877
839.551	26.2812
839.585	29.8507
839.65	15.3799
839.719	14.4844
839.765	21.4179
839.817	19.3311
839.85	30.1477
839.877	38.0952
839.907	32.6371
