# Supplementary material for: Dorsal and median raphe neuronal firing dynamics characterized by nonlinear measures
Source: PLoS Comput Biol. 2024 May 28;20(5):e1012111. doi: 10.1371/journal.pcbi.1012111 (PMC11161118; doi:10.1371/journal.pcbi.1012111)
Supplement: S1 Data — (ZIP) [file pcbi.1012111.s002.zip › data/N32_N4_130312.txt]

Event times and instantaneous frequencies between 0 s and 128.401 s on channel 7
Time	Inst freq
0.69919	1.43023
1.29534	1.67743
1.49812	4.93145
1.6576	6.27038
2.102	2.25023
2.96015	1.1653
3.24858	3.46705
3.9033	1.52737
4.10646	4.92223
4.94089	1.19842
5.1839	4.11506
6.09135	1.10199
6.2596	5.94354
6.66418	2.4717
7.51856	1.17044
8.01669	2.00751
8.13379	8.53971
8.26636	7.54318
8.53189	3.76605
8.95829	2.34522
9.35052	2.54952
9.54235	5.21295
9.82975	3.47947
10.2063	2.65562
10.643	2.2899
10.7853	7.02593
10.9249	7.16589
11.4048	2.08377
11.5311	7.9164
11.7262	5.12453
12.2929	1.76482
12.4623	5.9011
12.5817	8.37521
13.2666	1.46009
13.4344	5.9609
14.3907	1.04569
14.8227	2.31465
15.8693	0.955475
16.0653	5.10386
16.223	6.33834
16.4908	3.73413
16.8595	2.71231
17.3295	2.12793
17.5018	5.8008
18.0846	1.71603
18.2665	5.49602
18.5173	3.98804
18.8986	2.62268
19.0247	7.92833
19.1578	7.51654
19.6625	1.98106
19.7912	7.7688
20.0094	4.58316
20.8952	1.129
21.0149	8.35003
21.4125	2.51503
21.5427	7.68226
21.7042	6.19387
21.9258	4.51284
22.0827	6.37024
22.2652	5.47975
22.4476	5.48456
22.5882	7.10884
22.8406	3.96259
23.192	2.846
23.8784	1.45677
23.9935	8.68659
24.0665	13.7118
24.2066	7.13419
24.3441	7.2759
24.892	1.82492
24.9505	17.094
25.1119	6.19848
25.684	1.74785
25.8733	5.28206
26.0384	6.05657
26.4793	2.2684
26.5752	10.4232
27.2258	1.537
27.3731	6.79071
27.5053	7.56258
28.2086	1.42197
28.3749	6.01287
28.4831	9.23617
29.3089	1.21098
29.4855	5.66283
29.5646	12.647
29.7055	7.09824
29.8953	5.26898
30.1507	3.91466
30.3093	6.30477
30.7741	2.15132
31.1215	2.87919
31.5104	2.57109
32.0576	1.82759
32.6231	1.76819
32.8081	5.40511
33.3457	1.8604
33.6086	3.80358
33.7218	8.83236
34.8042	0.92383
35.3809	1.73415
35.4868	9.44376
36.3249	1.19316
36.8151	2.03973
36.9741	6.2901
37.8789	1.10528
38.6577	1.28403
38.7887	7.63242
38.9668	5.61325
39.0893	8.16526
39.5224	2.30878
40.0881	1.76791
40.3059	4.59053
40.6286	3.09876
40.7063	12.87
40.8861	5.56421
41.182	3.37941
41.8602	1.4744
42.5598	1.42943
42.7977	4.20398
44.0691	0.786497
44.2397	5.86304
44.9138	1.48335
45.4288	1.94186
45.5841	6.44039
45.6828	10.1297
46.286	1.65788
46.4359	6.67111
46.5702	7.44214
47.6495	0.926569
48.849	0.833681
49.1005	3.97599
49.2834	5.46627
49.493	4.77281
50.3184	1.21153
51.1974	1.13757
51.3101	8.87626
52.1342	1.21349
52.2666	7.55059
52.6803	2.41744
52.8781	5.05433
53.2395	2.7674
53.5067	3.74167
53.654	6.79117
54.1394	2.06003
54.2664	7.87402
54.6408	2.67108
55.2551	1.62779
56.1495	1.11813
56.807	1.52089
57.2827	2.10181
58.4681	0.843604
58.7076	4.17571
59.8497	0.875595
60.0348	5.40336
60.2269	5.20481
60.4126	5.38532
61.237	1.21303
61.6543	2.3959
62.2429	1.69909
62.8687	1.5979
63.02	6.61201
63.4042	2.60234
63.5231	8.41255
63.9597	2.29043
64.3637	2.475
64.7381	2.67108
65.0607	3.09972
65.3936	3.00445
65.8725	2.08799
66.1411	3.72245
66.9386	1.2539
67.0727	7.46157
67.2554	5.47256
67.7385	2.06979
68.4554	1.39493
68.6361	5.53403
69.9161	0.781281
70.8069	1.12251
71.0116	4.88687
71.8272	1.22599
71.9602	7.52106
72.1426	5.48095
72.8394	1.43515
74.6567	0.550273
75.2112	1.80333
75.8927	1.46752
76.2577	2.73905
77.5115	0.79762
78.0567	1.83422
78.6687	1.63388
78.9584	3.45209
79.4816	1.91121
80.6914	0.826624
80.8797	5.30926
81.3447	2.15054
82.2951	1.05221
83.2664	1.02952
83.3699	9.65997
83.4817	8.94454
84.677	0.836603
86.1144	0.695734
86.9968	1.13329
88.1123	0.896435
88.5946	2.07344
89.301	1.41553
89.5156	4.66135
90.9302	0.706874
91.2974	2.72368
91.8114	1.94534
92.5429	1.36711
93.2682	1.37874
93.944	1.47982
94.0647	8.28638
94.7705	1.41675
95.3101	1.85316
96.3085	1.00159
96.4352	7.89266
96.5727	7.27326
96.8458	3.66166
97.7106	1.15632
97.7968	11.6077
98.0145	4.59284
98.4783	2.15596
98.6654	5.34559
99.5801	1.09328
99.6632	12.0366
99.795	7.58668
100.241	2.24306
100.882	1.56048
100.972	11.0546
101.157	5.40424
102.108	1.05114
102.183	13.4463
103.327	0.873775
103.417	11.1944
103.605	5.31547
104.27	1.50358
104.641	2.69593
105.57	1.07595
105.77	5.00952
106.366	1.6776
107.475	0.901299
107.59	8.76424
107.718	7.80214
108.377	1.51573
109.008	1.58687
109.563	1.79995
109.81	4.04645
110.709	1.11217
111.377	1.49869
112.056	1.47243
112.265	4.78629
112.978	1.40142
113.471	2.02877
114.412	1.0625
115.632	0.819645
115.743	9.04323
115.945	4.9581
116.223	3.59131
116.918	1.43877
117.092	5.75838
117.204	8.90472
117.837	1.58135
118.555	1.39171
119.058	1.99025
119.748	1.44766
121.07	0.756624
121.295	4.44227
121.703	2.45441
122.473	1.29725
122.753	3.58179
123.66	1.10148
124.751	0.917162
124.935	5.43213
125.178	4.11845
125.419	4.14989
126.208	1.26741
126.403	5.12321
127.012	1.64268
127.746	1.36166
128.026	3.5727
