# Supplementary material for: Dorsal and median raphe neuronal firing dynamics characterized by nonlinear measures
Source: PLoS Comput Biol. 2024 May 28;20(5):e1012111. doi: 10.1371/journal.pcbi.1012111 (PMC11161118; doi:10.1371/journal.pcbi.1012111)
Supplement: S1 Data — (ZIP) [file pcbi.1012111.s002.zip › data/N90_N12_030718.txt]

Event times and instantaneous frequencies between 878.516 s and 1039.61 s on channel 6
Time	Inst freq
878.618	0.00113815
878.635	57.3625
878.687	19.5572
878.732	21.7893
878.768	28.512
878.823	17.9704
878.868	22.424
878.896	34.8857
878.946	20.3103
879.061	8.68078
879.164	9.67642
879.207	23.3117
879.26	18.9534
879.299	25.5389
879.35	19.5114
879.394	22.7702
879.421	36.7634
879.535	8.78256
879.6	15.4981
879.613	77.4473
879.635	44.6468
879.665	33.5717
879.723	17.2622
879.769	21.4211
879.809	25.1212
879.832	44.8571
879.876	22.412
879.916	24.8942
879.956	25.5017
879.982	38.1519
880.042	16.7101
880.066	40.2771
880.085	53.8242
880.145	16.6558
880.24	10.586
880.287	20.9894
880.351	15.7344
880.391	24.8441
880.461	14.2609
880.506	22.1985
880.54	29.8632
880.624	11.8878
880.674	19.8566
880.708	29.4386
880.739	32.715
880.753	68.573
880.795	24.0414
880.815	50.7743
880.834	50.0801
880.87	27.8987
880.918	20.862
880.963	22.2148
880.986	44.4563
881.034	20.5711
881.061	37.7629
881.108	21.4266
881.152	22.5043
881.197	22.3909
881.215	53.5906
881.276	16.4536
881.401	8.0362
881.522	8.26146
881.578	17.7051
881.684	9.42978
881.704	49.581
881.72	64.0164
881.769	20.2339
881.804	28.5095
881.869	15.455
881.914	22.2445
881.948	29.3118
881.996	20.9249
882.023	36.5417
882.059	28.082
882.083	41.6927
882.109	37.635
882.147	26.9339
882.173	37.8659
882.218	22.1249
882.256	26.4131
882.298	23.8863
882.321	43.8193
882.358	26.656
882.402	22.6557
882.435	31.1497
882.486	19.2723
882.536	20.0369
882.599	15.8368
882.704	9.57689
882.767	15.7515
882.811	22.9284
882.845	29.3221
882.937	10.8982
882.98	23.4296
883.03	19.7227
883.064	29.9545
883.096	30.9847
883.119	43.3463
883.146	37.5629
883.181	28.5608
883.208	35.9428
883.265	17.7636
883.331	15.0795
883.351	50.0952
883.428	13.0315
883.453	39.9393
883.494	24.499
883.535	24.3772
883.569	29.3945
883.602	29.7221
883.652	20.107
883.718	15.1688
883.907	5.30001
883.961	18.4081
884.027	15.1391
884.086	16.9739
884.148	16.1569
884.209	16.3929
884.305	10.4225
884.385	12.4802
884.441	17.8434
884.482	24.2565
884.516	29.8659
884.55	29.3945
884.601	19.2979
884.622	47.7145
884.674	19.2734
884.724	20.0248
884.744	50.8906
884.779	28.5608
884.818	25.4239
884.843	40.3161
884.908	15.3348
884.954	22.0751
884.988	28.86
885.076	11.368
885.167	11.0196
885.25	12.0446
885.33	12.4736
885.385	18.1258
885.41	40.7697
885.457	21.317
885.524	14.8511
885.554	33.5278
885.583	33.8478
885.61	38.1825
885.66	19.6796
885.714	18.7361
885.737	43.2732
885.789	19.3596
885.827	25.8158
885.856	34.3289
885.906	20.2253
885.945	25.7679
885.987	23.8863
886.002	65.9022
886.05	20.6028
886.099	20.5495
886.131	31.08
886.146	66.8539
886.187	24.5966
886.231	22.817
886.264	29.8525
886.312	20.8294
886.347	28.7579
886.373	38.4867
886.416	23.0984
886.484	14.6746
886.543	17.0564
886.58	26.718
886.633	18.8441
886.729	10.4033
886.757	35.9816
886.801	22.9442
886.836	28.1746
886.921	11.8683
886.981	16.509
887.056	13.2935
887.093	27.571
887.122	34.1986
887.197	13.3467
887.239	23.936
887.256	58.7786
887.285	34.3749
887.354	14.5218
887.4	21.3429
887.448	20.8438
887.499	19.6448
887.532	30.422
887.615	12.0944
887.694	12.643
887.719	39.8153
887.797	12.8636
887.85	18.9233
887.907	17.3892
887.945	26.4718
887.98	28.5071
888.019	25.894
888.047	34.9809
888.091	22.9727
888.136	22.0517
888.162	37.9305
888.201	25.8538
888.265	15.7575
888.288	42.4196
888.321	30.6796
888.377	17.8396
888.424	21.0571
888.454	34.1775
888.495	23.9774
888.552	17.6125
888.579	37.5375
888.62	24.5026
888.647	36.3069
888.69	23.4461
888.723	29.9383
888.764	24.37
888.812	21.0531
888.836	40.7249
888.88	22.7066
888.907	37.1982
888.932	40.0208
888.974	23.9343
889.02	21.4707
889.064	23.1273
889.115	19.4103
889.16	22.1764
889.233	13.8364
889.308	13.276
889.379	14.0215
889.452	13.6915
889.473	47.2746
889.525	19.2834
889.562	27.3157
889.634	13.8301
889.651	58.2343
889.708	17.811
889.743	27.9971
889.786	23.2677
889.822	28.1128
889.874	19.1604
889.907	30.7191
889.954	21.2409
889.993	25.2966
890.028	28.4438
890.089	16.5722
890.129	24.706
890.159	33.7109
890.206	21.1024
890.246	25.3872
890.286	24.4594
890.333	21.6774
890.379	21.568
890.4	48.3372
890.439	25.5526
890.476	26.9709
890.535	16.9368
890.616	12.3379
890.716	10.0266
890.746	32.5425
890.779	30.6965
890.792	74.4713
890.843	19.7274
890.877	29.6112
890.917	25.1876
890.943	37.7586
891.001	17.2667
891.026	39.248
891.052	38.549
891.08	36.0555
891.104	41.1269
891.2	10.448
891.236	28.1817
891.278	23.8402
891.334	17.6106
891.358	42.3334
891.403	21.9964
891.445	23.8385
891.477	31.3814
891.575	10.1977
891.602	38.0691
891.666	15.6011
891.723	17.3602
891.77	21.5903
891.788	52.9353
891.857	14.5751
891.886	34.3501
891.931	22.1823
891.957	38.7237
892.003	21.5694
892.079	13.2681
892.133	18.4121
892.16	37.7544
892.213	18.7899
892.274	16.2356
892.297	43.7963
892.358	16.5418
892.431	13.5766
892.461	33.6598
892.507	21.8838
892.561	18.6126
892.586	38.6563
892.636	20.2204
892.695	16.9558
892.731	27.3673
892.817	11.6807
892.918	9.89266
893.067	6.70691
893.109	23.6776
893.137	36.4339
893.168	32.2747
893.206	26.1849
893.259	18.7224
893.321	16.2983
893.363	23.7806
893.393	33.5514
893.435	23.713
893.486	19.3968
893.531	22.6111
893.589	17.2622
893.628	25.3736
893.654	38.345
893.686	30.8043
893.746	16.8665
893.766	49.9226
893.804	26.0559
893.839	28.323
893.864	41.2031
893.973	9.19236
894.025	18.9512
894.058	30.1823
894.128	14.3536
894.212	11.9248
894.241	34.4709
894.303	16.0658
894.321	57.5209
894.383	16.0326
894.47	11.4654
894.499	35.014
894.608	9.18501
894.64	30.472
894.667	38.3936
894.728	16.2784
894.767	25.6687
894.811	22.6388
894.86	20.4826
894.889	33.9305
894.963	13.5386
894.995	31.5567
895.035	25.025
895.068	29.8098
895.131	15.933
895.169	26.4634
895.205	27.6924
895.243	26.4382
895.33	11.4241
895.459	7.78434
895.516	17.4822
895.566	19.9195
895.616	20.0513
895.671	18.3949
895.717	21.6324
895.761	22.7609
895.793	31.296
895.834	24.0379
895.855	49.0846
895.932	12.9843
895.991	16.835
896.028	27.0563
896.059	32.4444
896.107	20.6937
896.207	10.004
896.231	41.5058
896.259	36.0946
896.298	25.9041
896.346	20.5368
896.368	46.0596
896.417	20.3674
896.443	38.4911
896.489	21.7708
896.589	9.955
896.645	17.8272
896.725	12.6143
896.756	32.2904
896.807	19.3382
896.828	48.79
896.884	17.6844
896.931	21.5151
896.949	56.5163
897.022	13.6243
897.056	29.577
897.096	24.9203
897.123	36.3583
897.196	13.8704
897.232	27.3763
897.328	10.4516
897.369	24.2954
897.465	10.4336
897.525	16.7395
897.57	22.1675
897.622	19.2545
897.651	33.8995
897.697	21.6605
897.723	39.3314
897.766	22.817
897.813	21.3552
897.846	30.5698
897.909	15.9375
897.952	23.0425
898.001	20.509
898.028	36.4339
898.064	28.0183
898.134	14.3394
898.192	17.1954
898.245	18.8836
898.296	19.4659
898.369	13.7855
898.491	8.20129
898.517	38.3539
898.571	18.5919
898.636	15.2242
898.7	15.6216
898.742	23.7417
898.798	18.0463
898.834	27.8195
898.881	21.3963
898.923	23.6172
898.979	17.7825
899.022	23.1626
899.06	26.6709
899.099	25.6746
899.137	26.3109
899.172	28.5266
899.226	18.566
899.34	8.77655
899.392	19.0661
899.468	13.112
899.508	25.4395
899.562	18.2648
899.611	20.6245
899.631	50.8984
899.72	11.2064
899.763	23.3198
899.819	17.7626
899.868	20.35
899.908	25.1705
899.963	18.1742
899.996	30.248
900.033	26.9099
900.112	12.5924
900.146	29.6296
900.201	18.2179
900.22	52.3204
900.288	14.8201
900.335	21.2789
900.392	17.53
900.423	31.7038
900.465	24.1932
900.506	24.3416
900.587	12.2333
900.621	30.0138
900.663	23.4676
900.729	15.3285
900.785	17.7145
900.848	15.8015
900.894	22.0095
900.926	30.5838
900.981	18.205
901.044	15.9528
901.086	23.779
901.124	26.5965
901.194	14.278
901.237	22.9001
901.281	22.8624
901.332	19.7215
901.425	10.7669
901.497	13.8877
901.609	8.89221
901.691	12.193
901.776	11.8359
901.841	15.3695
901.871	33.1576
901.914	23.2029
901.981	15.0076
902.017	27.4258
902.074	17.675
902.101	36.5858
902.127	39.1144
902.19	15.6686
902.234	22.9032
902.283	20.2634
902.323	25.3081
902.364	24.3505
902.391	37.1319
902.415	41.724
902.451	27.5619
902.5	20.3066
902.528	36.6703
902.673	6.87569
902.711	26.1192
902.763	19.2935
902.805	24.0327
902.837	31.1789
902.917	12.4234
902.976	16.9903
903.037	16.3471
903.079	24.2671
903.116	26.9753
903.193	12.8665
903.22	37.1443
903.25	33.3267
903.309	17.2123
903.338	33.5379
903.388	20.2856
903.429	24.083
903.473	22.6619
903.511	26.3193
903.56	20.6552
903.598	26.1582
903.663	15.3567
903.686	43.6586
903.761	13.3403
903.842	12.3833
903.896	18.303
904.083	5.36406
904.147	15.6575
904.22	13.5949
904.301	12.3814
904.325	41.1523
904.354	34.8311
904.392	26.4047
904.463	14.1189
904.509	21.6296
904.585	13.0801
904.616	32.514
904.672	17.7598
904.72	20.7775
904.741	49.5958
904.783	23.8368
904.87	11.4737
904.921	19.5618
905.064	6.99589
905.102	25.8779
905.155	19.0226
905.242	11.4792
905.284	23.9515
905.356	13.871
905.412	17.9144
905.458	21.878
905.499	24.3433
905.545	21.7
905.599	18.2438
905.622	43.8943
905.682	16.8469
905.74	17.0879
905.861	8.2672
905.988	7.85515
906.041	18.9923
906.072	32.5521
906.19	8.46582
906.211	48.0654
906.257	21.6212
906.3	23.1465
906.348	20.9341
906.39	23.7891
906.447	17.4119
906.482	28.8077
906.525	23.5838
906.562	26.6177
906.587	40.36
906.618	32.4823
906.665	21.1761
906.693	36.1808
906.713	47.8034
906.875	6.18452
906.954	12.7222
907.03	13.1415
907.092	16.0295
907.139	21.5387
907.215	13.1373
907.248	29.8338
907.297	20.35
907.389	10.9029
907.478	11.2906
907.558	12.4881
907.595	26.9012
907.625	33.1312
907.697	13.9628
907.719	44.9479
907.749	33.8857
907.787	25.9666
907.826	25.3428
907.857	32.3593
907.885	36.6946
907.934	20.1349
907.984	19.9565
908.012	36.1494
908.031	52.5679
908.055	41.5939
908.135	12.4825
908.177	24.2424
908.258	12.296
908.337	12.5886
908.389	19.2278
908.439	20.2302
908.491	19.0738
908.576	11.7177
908.623	21.3963
908.655	31.7128
908.689	29.5823
908.769	12.3999
908.834	15.5183
908.889	18.0102
908.908	52.1812
908.96	19.3686
909.048	11.351
909.119	14.1004
909.174	18.1732
909.238	15.6084
909.336	10.258
909.387	19.2623
909.456	14.4883
909.516	16.769
909.564	20.7039
909.597	30.9962
909.646	20.4148
909.71	15.5531
909.743	30.3168
909.828	11.752
909.938	9.07721
910.005	14.8816
910.088	12.169
910.15	15.9581
910.179	35.2398
910.201	44.8994
910.299	10.1822
910.383	11.9826
910.413	32.7729
910.464	19.4886
910.535	14.2462
910.63	10.4572
910.645	67.4491
910.694	20.3874
910.754	16.7555
910.842	11.2899
910.885	23.2499
910.947	16.146
911.003	17.9879
911.028	40.2771
911.13	9.76114
911.356	4.42827
911.526	5.86989
911.594	14.8538
911.613	50.8208
911.717	9.60144
911.789	13.971
911.834	22.3639
911.884	19.8436
911.93	21.9964
911.985	18.209
912.034	20.0321
912.063	35.624
912.097	28.8376
912.169	13.875
912.206	27.2398
912.296	11.1412
912.483	5.3394
912.668	5.39829
912.721	18.9739
912.823	9.84271
912.874	19.279
912.929	18.2999
912.981	19.1263
913.011	33.4035
913.073	16.3039
913.134	16.292
913.182	20.8021
913.228	22.0022
913.292	15.54
913.35	17.1265
913.403	19.1549
913.437	29.1045
913.495	17.256
913.583	11.3336
913.703	8.36953
913.744	24.253
913.823	12.6057
913.898	13.2792
913.933	29.1732
914.054	8.26638
914.144	11.0076
914.185	24.7758
914.238	18.6491
914.274	28.3591
914.308	29.3893
914.382	13.4827
914.433	19.4454
914.462	35.3632
914.502	25.0419
914.739	4.21813
914.838	10.0824
914.854	60.2337
914.909	18.2
914.951	23.9292
915.128	5.65509
915.172	22.7175
915.22	20.8047
915.263	23.1691
915.313	20.1922
915.359	21.6633
915.389	32.7343
915.459	14.4107
915.503	22.5088
915.562	17.0242
915.67	9.25489
915.774	9.6103
915.815	24.3469
915.864	20.6194
915.944	12.4313
916.016	13.8889
916.067	19.6645
916.122	18.2889
916.17	20.6028
916.213	23.6088
916.293	12.3663
916.311	58.4078
916.369	17.2337
916.396	36.4737
916.446	19.8791
916.468	45.92
916.507	25.8178
916.584	13.0173
916.604	49.1135
916.664	16.6675
916.7	27.7362
916.757	17.518
916.818	16.3736
916.952	7.48576
917.022	14.2481
917.142	8.32584
917.17	36.4299
917.227	17.2685
917.282	18.4284
917.354	13.89
917.417	15.8361
917.467	19.9601
917.516	20.3364
917.572	17.9937
917.651	12.5824
917.684	30.7503
917.841	6.35732
918.019	5.62427
918.058	25.6964
918.108	19.7496
918.219	9.07548
918.281	16.1288
918.389	9.2495
918.446	17.3403
918.497	19.5526
918.546	20.7646
918.619	13.6724
918.661	23.4841
918.704	23.4165
918.765	16.4487
918.802	27.0299
918.842	25.1061
918.887	22.2638
919.001	8.74455
919.058	17.4776
919.105	21.3333
919.186	12.3174
919.233	21.5151
919.284	19.4194
919.379	10.5452
919.418	25.7679
919.531	8.80739
919.575	22.9537
919.661	11.6318
919.698	27.2087
919.759	16.2697
919.796	27.2264
919.882	11.6164
919.952	14.3068
920.047	10.5379
920.107	16.5607
920.173	15.1364
920.25	13.055
920.429	5.56948
920.561	7.61209
920.635	13.5177
920.713	12.7915
920.75	26.8168
920.863	8.82394
920.938	13.4009
920.98	23.6625
921.127	6.80786
921.374	4.0553
921.463	11.2041
921.577	8.81811
921.655	12.7436
921.706	19.4932
921.757	19.7977
921.815	17.2301
921.946	7.64544
922.005	16.7496
922.044	25.7321
922.192	6.75543
922.329	7.32762
922.407	12.7265
922.474	15.0871
922.556	12.181
922.604	20.5571
922.744	7.14602
922.87	7.95279
922.958	11.3025
923.102	6.94314
923.145	23.4445
923.207	16.0867
923.27	15.8844
923.301	32.7504
923.406	9.47535
923.54	7.48324
923.574	28.9931
923.635	16.5164
923.664	34.3501
923.706	23.6558
923.758	19.3035
923.842	11.9521
923.923	12.2779
923.966	23.3149
924.014	21.1037
924.062	20.4374
924.104	24.1179
924.175	14.0677
924.276	9.92832
924.33	18.5556
924.511	5.52929
924.552	24.0188
924.591	25.8659
924.612	47.2612
924.694	12.1917
924.741	21.1024
924.788	21.5123
924.829	24.593
924.864	27.9057
924.904	24.924
925.037	7.52123
925.085	21.1466
925.137	19.3091
925.25	8.78025
925.282	31.2022
925.319	27.7062
925.401	12.1018
925.465	15.5458
925.512	21.5806
925.604	10.9079
925.658	18.207
925.713	18.1911
925.808	10.5733
925.894	11.6217
925.945	19.7519
925.972	35.9816
926.026	18.6428
926.085	16.9549
926.163	12.9089
926.229	15.0245
926.256	37.7715
926.306	19.9768
926.363	17.4804
926.42	17.4575
926.471	19.5412
926.523	19.327
926.573	20.1849
926.635	16.0612
926.702	14.8227
926.784	12.2522
926.836	19.028
926.887	19.7484
926.93	23.2775
927.021	11.016
927.063	23.6692
927.14	13.0775
927.181	23.9653
927.258	13.1063
927.276	54.7345
927.356	12.4863
927.391	28.5657
927.431	24.8311
927.451	49.6919
927.498	21.428
927.538	25.0025
927.579	24.5894
927.641	16.121
927.692	19.532
927.743	19.5503
927.775	31.5388
927.827	18.9707
927.876	20.7348
927.918	23.4
927.946	36.8609
927.981	28.0986
928.019	26.3713
928.052	30.722
928.08	35.0435
928.135	18.2829
928.23	10.506
928.264	29.0689
928.29	39.1742
928.365	13.3552
928.394	34.3466
928.443	20.3911
928.491	20.8359
928.521	33.6973
928.55	34.6069
928.63	12.4998
928.711	12.2802
928.751	25.0532
928.805	18.6313
928.889	11.8346
928.913	41.0206
928.944	33.1477
929	17.8034
929.029	34.0344
929.056	37.4784
929.09	28.983
929.172	12.3156
929.194	44.5812
929.245	19.4556
929.288	23.4775
929.333	22.0677
929.387	18.6501
929.413	38.4867
929.456	23.3558
929.618	6.16508
929.701	12.0817
929.763	15.9497
929.812	20.6283
929.829	59.8229
929.897	14.5497
929.967	14.3982
930.012	22.0153
930.054	24.057
930.107	18.6303
930.177	14.3567
930.241	15.7085
930.274	29.656
930.301	37.2481
930.354	18.8548
930.388	29.8258
930.422	29.1758
930.467	22.3669
930.551	11.8325
930.59	26.1623
930.606	61.1845
930.673	15.0022
930.76	11.465
930.798	26.3442
930.819	47.2344
930.849	33.0229
930.893	22.8232
930.943	20.2008
931.021	12.7367
931.065	22.6757
931.134	14.4431
931.181	21.249
931.236	18.4601
931.341	9.47454
931.387	22.0022
931.456	14.366
931.516	16.6102
931.534	57.0776
931.692	6.34268
931.77	12.8092
931.824	18.2558
931.855	32.9413
931.906	19.7285
931.95	22.3909
931.996	21.8079
932.027	32.6222
932.073	21.5499
932.119	21.8264
932.148	34.0067
932.173	41.0357
932.215	23.7671
932.243	35.4308
932.318	13.2935
932.349	32.6509
932.409	16.5574
932.467	17.362
932.6	7.53602
932.671	14.031
932.728	17.411
932.793	15.488
932.83	27.1909
932.883	18.7024
932.972	11.2116
933.007	29.1911
933.051	22.31
933.083	31.6857
933.162	12.6834
933.21	20.7207
933.249	25.8799
933.311	15.9155
933.331	49.9451
933.388	17.5698
933.432	23.0457
933.467	28.03
933.493	38.8229
933.531	26.3588
933.563	31.6857
933.628	15.395
933.697	14.4802
933.767	14.3178
934.001	4.27296
934.155	6.47828
934.253	10.1713
934.308	18.1416
934.321	78.5238
934.396	13.2712
934.462	15.2548
934.501	25.7043
934.564	15.9772
934.598	29.4412
934.653	18.0024
934.706	19.028
934.771	15.4078
934.83	16.7622
934.875	22.48
935.047	5.7967
935.191	6.96709
935.273	12.0904
935.307	29.4933
935.355	21.0757
935.409	18.2698
935.449	25.0721
935.479	33.3968
935.529	20.1873
935.593	15.6885
935.708	8.70163
935.806	10.1728
935.913	9.34414
935.972	16.8751
936.097	8.0188
936.184	11.4919
936.272	11.2803
936.316	23.0617
936.376	16.5418
936.4	41.7554
936.43	33.7895
936.569	7.17695
936.65	12.3425
936.682	31.1672
936.71	35.9428
936.749	25.5957
936.765	61.9348
936.839	13.5298
936.885	21.9457
936.975	11.0657
937.02	22.3055
937.08	16.7858
937.13	19.8993
937.191	16.4228
937.215	41.9762
937.274	16.7968
937.298	41.4491
937.376	12.8864
937.412	27.9525
937.461	20.2499
937.494	30.6852
937.543	20.3252
937.584	24.3986
937.634	19.793
937.737	9.71704
937.797	16.758
937.823	38.1345
937.888	15.3936
937.924	27.6809
938.02	10.4438
938.136	8.65014
938.186	19.668
938.322	7.37382
938.384	16.164
938.432	20.9407
938.484	18.9534
938.539	18.1574
938.579	24.9894
938.614	28.5608
938.675	16.4107
938.73	18.1703
938.793	15.9299
938.819	39.3918
938.904	11.6632
938.959	18.3291
938.986	37.103
939.036	19.8827
939.187	6.61954
939.332	6.91965
939.382	19.8413
939.463	12.3732
939.491	35.158
939.524	30.9962
939.544	50.3297
939.582	26.0518
939.648	15.2172
939.694	21.4583
939.75	17.853
939.792	24.1336
939.834	23.7045
939.888	18.4652
939.954	15.1971
939.979	39.0274
940.062	12.1186
940.103	24.4559
940.239	7.34134
940.259	50.574
940.32	16.3031
940.368	20.9921
940.432	15.4679
940.454	47.2813
940.493	25.5291
940.532	25.5369
940.563	31.9744
940.604	24.5549
940.669	15.3972
940.701	30.6626
940.743	23.9395
940.785	23.8453
940.811	38.6608
940.884	13.6679
940.925	24.2636
940.997	13.9704
941.075	12.8343
941.152	13.0254
941.299	6.80397
941.324	39.2573
941.358	29.9249
941.407	20.1215
941.484	13.0112
941.554	14.3369
941.569	64.8508
941.59	48.3653
941.626	27.5938
941.689	15.824
941.776	11.5492
941.824	20.6962
941.914	11.0923
941.948	30.1987
941.986	26.2881
942.015	33.7314
942.08	15.501
942.211	7.63108
942.255	22.4255
942.394	7.1943
942.475	12.4774
942.504	34.0136
942.595	10.9613
942.657	16.2856
942.716	16.7563
942.765	20.677
942.805	24.8145
942.857	19.2511
942.89	29.8739
942.946	17.8884
942.983	27.0256
943.064	12.3585
943.095	32.6958
943.186	10.9761
943.266	12.5229
943.33	15.45
943.382	19.3024
943.488	9.46755
943.596	9.27472
943.703	9.30423
943.787	11.9801
943.879	10.7878
943.931	19.3147
944.076	6.91592
944.105	33.6395
944.172	15.0177
944.243	14.0274
944.356	8.86054
944.393	27.4914
944.45	17.4001
944.513	15.9995
944.56	20.8685
944.632	13.8999
944.702	14.2743
944.737	29.1988
944.802	15.3837
944.959	6.33714
945.223	3.8011
945.301	12.7144
945.357	18.0278
945.386	33.6939
945.433	21.3881
945.446	75.8783
945.488	24.0344
945.544	17.9375
945.583	25.4861
945.616	30.4303
945.655	25.5624
945.745	11.1163
945.8	18.2488
945.855	18.1653
946.028	5.76851
946.108	12.5829
946.175	14.8849
946.209	29.0385
946.283	13.5248
946.344	16.4309
946.393	20.2278
946.45	17.7362
946.48	33.0131
946.534	18.5422
946.555	47.2277
946.645	11.1535
946.751	9.37884
946.797	22.0604
946.901	9.58901
946.95	20.2388
947.012	16.135
947.112	10.0073
947.17	17.3016
947.198	36.1337
947.268	14.2389
947.31	24.1092
947.375	15.2451
947.454	12.7426
947.512	17.0844
947.595	12.0367
947.731	7.37741
947.758	36.0907
947.864	9.47777
947.95	11.5801
948.057	9.36935
948.157	9.96542
948.218	16.4739
948.28	16.0418
948.347	14.9162
948.422	13.4838
948.5	12.8447
948.577	12.9505
948.636	16.8384
948.725	11.2639
948.83	9.4705
949.062	4.32193
949.124	16.1907
949.265	7.09567
949.34	13.285
949.407	14.9846
949.492	11.6693
949.546	18.5216
949.588	23.9326
949.629	24.695
949.705	13.1244
949.74	28.364
949.831	10.9347
949.856	40.9149
949.902	21.7794
949.973	14.0357
949.998	39.7488
950.037	25.535
950.123	11.6367
950.205	12.2897
950.332	7.8496
950.408	13.2123
950.453	21.9674
950.527	13.655
950.563	27.2331
950.613	20.2745
950.652	25.1477
950.695	23.4066
950.732	27.4055
950.801	14.3246
950.851	20.1788
950.885	29.6191
950.942	17.4438
950.998	17.8683
951.054	17.899
951.099	21.9154
951.148	20.4863
951.22	13.9815
951.329	9.1749
951.385	17.9192
951.468	12.0485
951.512	22.298
951.629	8.54219
951.667	26.3255
951.741	13.6618
951.761	49.7661
951.806	22.1322
951.845	25.5252
951.901	17.9279
951.953	19.3002
951.984	31.743
952.03	21.9732
952.104	13.3917
952.136	31.5328
952.167	32.0544
952.194	37.7159
952.268	13.5369
952.416	6.76325
952.579	6.10355
952.64	16.5722
952.738	10.1946
952.782	22.8545
952.804	43.756
952.903	10.1252
952.944	24.7776
952.995	19.2845
953.068	13.7775
953.127	16.905
953.18	18.9869
953.254	13.5446
953.306	19.1197
953.364	17.2649
953.426	16.1054
953.497	14.1615
953.532	27.915
953.574	24.0587
953.699	8.01629
953.748	20.4725
953.8	19.2112
953.899	10.0344
953.925	38.6787
954.053	7.80001
954.116	16.0003
954.159	22.9048
954.218	17.0625
954.342	8.04085
954.394	19.5297
954.455	16.3487
954.501	21.638
954.578	12.9777
954.686	9.27652
954.734	20.832
954.786	19.1483
954.861	13.4322
954.917	17.6152
955.004	11.4954
955.07	15.3391
955.13	16.6085
955.185	18.0219
955.255	14.3585
955.283	35.727
955.481	5.0418
955.581	9.97944
955.625	22.8061
955.682	17.7079
955.751	14.4732
955.78	34.3147
955.83	19.9517
955.899	14.5732
955.931	31.3107
955.971	25.0589
956.031	16.518
956.073	23.9946
956.144	13.9476
956.191	21.3497
956.284	10.792
956.32	27.8265
956.392	13.8918
956.429	27.0102
956.483	18.3726
956.515	31.4703
956.636	8.28878
956.671	28.5193
956.703	30.9157
956.756	19.0346
956.809	18.8676
956.87	16.4447
956.918	20.4838
956.963	22.4679
956.989	37.5756
957.037	20.8255
957.068	32.9153
957.12	19.1835
957.167	21.3265
957.219	19.1494
957.37	6.61494
957.467	10.3174
957.587	8.33938
957.616	35.1766
957.698	12.0992
957.744	21.9111
957.808	15.6988
957.827	51.1797
957.838	90.8265
957.875	27.4033
957.913	25.7699
957.961	20.8882
957.994	30.8471
958.061	14.7689
958.11	20.4625
958.151	24.613
958.197	21.8493
958.224	36.0985
958.286	16.1875
958.327	24.3789
958.393	15.2221
958.421	35.7999
958.468	21.1936
958.588	8.3273
958.672	11.9209
958.774	9.81345
958.97	5.08766
958.992	45.5872
959.019	37.4195
959.083	15.6333
959.125	23.5455
959.194	14.6649
959.225	31.7098
959.261	28.3086
959.294	29.6481
959.323	34.3643
959.365	23.9481
959.392	37.2065
959.452	16.5656
959.495	23.3492
959.544	20.2918
959.597	18.975
959.628	32.8634
959.697	14.3191
959.74	23.6206
959.782	23.6356
959.847	15.4022
959.928	12.4193
959.993	15.3567
960.017	41.542
960.042	40.1849
960.115	13.6938
960.173	17.2274
960.289	8.57184
960.336	21.2599
960.428	10.966
960.521	10.734
960.647	7.8888
960.677	33.6973
960.727	20.014
960.811	11.9367
960.875	15.6959
960.921	21.6647
960.965	22.4044
960.993	36.2437
961.114	8.29538
961.283	5.91467
961.372	11.1861
961.451	12.6936
961.537	11.627
961.571	29.0765
961.584	76.4701
961.607	43.2059
961.634	38.1476
961.674	24.517
961.719	22.1808
961.754	28.7902
961.791	26.9862
961.839	21.1318
961.869	33.1312
961.907	26.0947
961.957	20.24
962.007	19.6773
962.025	56.0507
962.066	24.5549
962.12	18.459
962.172	19.0749
962.2	36.7999
962.249	20.319
962.301	19.3181
962.338	26.5414
962.399	16.4845
962.43	32.7633
962.493	15.8053
962.528	28.3833
962.723	5.13864
962.795	13.8929
962.821	38.398
962.849	34.8967
962.872	44.4622
962.937	15.2842
962.978	24.3789
963.012	29.2039
963.053	24.9054
963.13	12.9762
963.16	32.8926
963.243	12.1186
963.265	44.08
963.303	26.255
963.347	22.8639
963.398	19.7543
963.438	24.9016
963.498	16.5098
963.567	14.6546
963.615	20.5787
963.79	5.73378
963.832	23.7637
963.873	24.2142
963.916	23.31
963.977	16.3848
964.008	31.8583
964.115	9.41566
964.171	17.7778
964.201	32.9739
964.313	8.95287
964.35	26.9753
964.393	23.0904
964.464	14.1471
964.495	32.1626
964.548	19.0563
964.594	21.3703
964.641	21.5554
964.677	27.8195
964.743	15.0353
964.784	24.706
964.821	26.9884
964.841	48.2602
964.864	44.156
964.95	11.5999
965.046	10.4467
965.087	24.4972
965.105	56.2398
965.165	16.6625
965.217	19.0422
965.26	23.3754
965.301	24.2283
965.357	17.793
965.39	30.739
965.445	18.1081
965.473	36.2555
965.496	42.1088
965.545	20.5419
965.597	19.3979
965.71	8.82441
965.749	25.6786
965.804	18.1012
965.882	12.8775
965.942	16.55
966.001	16.9127
966.038	27.309
966.068	33.2602
966.112	22.9458
966.204	10.8236
966.224	49.7067
966.253	34.5423
966.305	19.1968
966.34	29.1197
966.385	21.8022
966.419	30.1359
966.466	21.0451
966.517	19.6252
966.544	36.5497
966.584	25.2239
966.677	10.7721
966.727	19.9529
966.82	10.7281
966.886	15.1964
966.916	33.9443
966.985	14.3746
967.067	12.2784
967.113	21.6169
967.177	15.6194
967.233	17.875
967.292	16.8546
967.323	32.8375
967.345	45.4194
967.376	32.0914
967.42	22.3999
967.448	36.1494
967.506	17.1204
967.532	38.398
967.581	20.7671
967.615	29.1273
967.655	25.0138
967.701	21.5068
967.783	12.3142
967.932	6.67454
967.997	15.5858
968.009	81.1227
968.072	15.8723
968.104	31.252
968.133	34.0101
968.168	28.8251
968.215	21.1117
968.268	19.0902
968.279	92.081
968.366	11.4465
968.406	24.8608
968.44	29.5849
968.492	19.2946
968.558	15.0584
968.6	23.8777
968.633	30.259
968.66	37.5375
968.698	26.4047
968.773	13.3307
968.848	13.2433
968.937	11.2647
968.989	19.2712
969.162	5.76163
969.186	43.0052
969.231	22.2178
969.262	31.9224
969.306	22.6081
969.344	26.5943
969.382	26.2467
969.422	24.7445
969.451	34.7258
969.472	48.3092
969.511	25.3408
969.523	83.5631
969.558	29.0994
969.597	25.4706
969.632	28.7629
969.707	13.2275
969.77	15.8791
969.839	14.5465
969.912	13.6651
969.941	34.5459
969.967	38.5267
970.011	22.8264
970.062	19.6518
970.101	25.531
970.169	14.6199
970.217	21.2112
970.254	27.0146
970.314	16.4349
970.379	15.4801
970.47	10.9304
970.502	31.252
970.588	11.7309
970.648	16.7068
970.692	22.5973
970.74	20.8646
970.797	17.6013
970.82	43.4594
970.851	31.6166
970.938	11.5536
970.989	19.4171
971.043	18.6637
971.098	18.1061
971.152	18.6898
971.2	20.4725
971.232	32.0482
971.247	66.2032
971.313	15.1439
971.374	16.2064
971.393	55.3342
971.453	16.456
971.549	10.4746
971.609	16.7235
971.669	16.4455
971.762	10.8271
971.848	11.627
971.866	54.7345
971.92	18.6815
971.959	25.0589
972.018	17.0459
972.085	15.0062
972.109	41.6875
972.159	19.8295
972.194	28.9654
972.262	14.6791
972.315	18.8686
972.386	14.0038
972.448	16.107
972.53	12.3047
972.565	28.4535
972.582	56.6701
972.617	29.0487
972.643	38.1563
972.675	31.3018
972.706	32.2341
972.767	16.2864
972.805	26.3755
972.85	22.3234
972.905	18.1288
972.961	17.9086
973.022	16.3655
973.146	8.07103
973.221	13.3083
973.311	11.1733
973.374	15.8957
973.439	15.383
973.502	15.8859
973.623	8.20654
973.704	12.4779
973.744	24.846
973.771	37.3274
973.812	24.2319
973.821	106.157
973.872	19.5917
973.91	26.5372
973.947	27.2777
973.974	36.1376
974.016	24.0622
974.064	20.7892
974.098	29.746
974.167	14.4751
974.199	31.1556
974.271	13.8819
974.308	26.7888
974.396	11.4422
974.435	25.5526
974.479	22.6173
974.562	12.0502
974.635	13.6495
974.689	18.7593
974.767	12.7841
974.837	14.1874
974.871	29.4698
974.911	25.3466
974.931	49.7364
974.982	19.5549
975.01	35.1543
975.063	19.0378
975.103	25.201
975.137	29.2629
975.167	32.8375
975.21	23.31
975.237	36.914
975.308	14.1669
975.432	8.0393
975.474	24.0865
975.507	29.6956
975.569	16.1077
975.658	11.2449
975.704	21.7254
975.752	21.0252
975.79	25.9666
975.847	17.7004
975.878	32.1007
975.924	21.8179
975.995	14.018
976.053	17.4037
976.106	18.5867
976.199	10.7889
976.246	21.5582
976.306	16.4196
976.369	15.876
976.424	18.319
976.465	24.4164
976.498	30.5698
976.565	14.9645
976.602	26.8514
976.636	29.2167
976.695	16.8478
976.733	26.4781
976.794	16.3375
976.843	20.6449
976.867	40.5071
976.916	20.6962
976.953	26.9622
976.989	27.8172
977.029	25.1345
977.053	40.4138
977.099	21.7524
977.147	21.0451
977.198	19.5837
977.27	13.8009
977.362	10.9007
977.443	12.4013
977.499	17.7645
977.55	19.54
977.614	15.6495
977.677	15.8413
977.726	20.5546
977.758	30.9301
977.813	18.1022
977.832	54.3774
977.874	23.7096
977.896	45.8821
977.943	21.0637
978.011	14.6972
978.041	33.9409
978.091	19.9148
978.133	24.0448
978.162	34.1041
978.205	23.3902
978.23	39.4851
978.275	22.0488
978.329	18.694
978.358	34.146
978.407	20.3227
978.442	28.4706
978.501	16.9403
978.598	10.3433
978.659	16.4886
978.698	25.4395
978.836	7.25537
978.905	14.4313
978.958	18.8644
979.014	17.9327
979.041	37.5926
979.119	12.6825
979.178	17.0695
979.206	36.2871
979.268	16.1023
979.325	17.3729
979.353	36.1925
979.395	23.8658
979.436	24.1756
979.489	18.9405
979.538	20.36
979.586	21.0904
979.644	17.1795
979.666	45.8568
979.738	13.748
979.769	33.0066
979.791	44.7007
979.806	66.5602
979.827	46.5484
979.86	30.5502
979.928	14.8518
979.994	15.0455
980.019	40.0112
980.062	23.4247
980.102	24.5767
980.172	14.2988
980.206	29.2963
980.231	41.377
980.289	17.2399
980.327	26.3463
980.362	28.4633
980.404	23.7874
980.453	20.3687
980.479	37.6861
980.517	26.2075
980.583	15.356
980.639	17.6741
980.682	23.6155
980.739	17.325
980.765	39.4197
980.859	10.5489
980.934	13.3568
981.023	11.3248
981.099	13.0407
981.168	14.6398
981.2	30.4637
981.27	14.4325
981.329	16.7681
981.427	10.2608
981.479	19.1131
981.544	15.3426
981.6	17.9443
981.637	26.8882
981.67	30.0707
981.693	44.1034
981.729	28.2056
981.784	18.019
981.818	29.3272
981.866	20.9987
981.942	13.2076
982.037	10.503
982.089	19.052
982.185	10.4875
982.248	15.8361
982.277	34.6681
982.351	13.4838
982.441	11.0602
982.529	11.3394
982.554	40.3747
982.607	18.7889
982.655	21.1788
982.724	14.3883
982.853	7.77236
982.927	13.4844
982.989	16.1507
983.105	8.58222
983.153	21.1452
983.183	33.1708
983.259	13.1094
983.317	17.3214
983.385	14.556
983.426	24.7979
983.486	16.7118
983.537	19.586
983.595	17.0783
983.659	15.7731
983.7	24.0154
983.739	25.58
983.819	12.6053
983.865	21.479
983.926	16.4642
983.995	14.5199
984.031	27.3381
984.077	22.1117
984.139	16.1507
984.194	17.9821
984.257	15.8526
984.308	19.8
984.346	25.9707
984.499	6.56323
984.564	15.3447
984.649	11.7798
984.718	14.5186
984.765	21.199
984.837	13.7975
984.895	17.441
984.968	13.5905
985.019	19.8484
985.047	35.121
985.087	25.1061
985.164	12.9034
985.208	22.7392
985.263	18.1357
985.309	21.8694
985.415	9.43886
985.441	38.0518
985.485	23.0617
985.524	25.2258
985.562	26.8796
985.631	14.3883
985.719	11.4163
985.768	20.3264
985.807	25.3794
985.865	17.3521
985.945	12.4606
985.998	18.9276
986.065	15.013
986.096	32.2186
986.127	31.503
986.183	17.854
986.227	23.0075
986.28	19.0042
986.306	38.0691
986.358	19.3181
986.408	19.6726
986.457	20.6718
986.503	21.4211
986.587	11.9723
986.646	17.0791
986.703	17.442
986.784	12.3801
986.816	31.1847
986.851	28.2079
986.875	41.3616
986.935	16.7252
986.969	29.8793
987.003	29.2065
987.053	19.9171
987.097	22.9111
987.128	32.4223
987.206	12.729
987.244	26.5583
987.279	28.7183
987.306	36.5698
987.364	17.3494
987.408	22.6111
987.493	11.6677
987.559	15.3468
987.573	71.9476
987.649	13.0791
987.702	18.7519
987.726	42.398
987.938	4.72518
988.104	5.99596
988.185	12.3635
988.26	13.3019
988.3	24.965
988.354	18.6574
988.396	23.5471
988.435	25.7619
988.465	33.896
988.513	20.7065
988.579	15.2506
988.615	27.3246
988.667	19.3259
988.789	8.18679
988.812	43.5787
988.836	41.8183
988.862	38.6922
988.981	8.40944
989.043	16.0573
989.259	4.63252
989.337	12.8052
989.497	6.23076
989.523	39.5742
989.566	22.8718
989.619	18.8686
989.667	21.1842
989.709	23.7485
989.733	41.3873
989.789	17.9414
989.848	16.8435
989.901	18.7498
989.931	34.0171
989.972	24.0622
990.035	15.936
990.077	23.6776
990.241	6.11778
990.328	11.5002
990.377	20.1544
990.414	27.603
990.45	27.2665
990.539	11.3044
990.579	24.8886
990.623	22.5713
990.668	22.2222
[truncated: 775 more rows]
