# Supplementary material for: Dorsal and median raphe neuronal firing dynamics characterized by nonlinear measures
Source: PLoS Comput Biol. 2024 May 28;20(5):e1012111. doi: 10.1371/journal.pcbi.1012111 (PMC11161118; doi:10.1371/journal.pcbi.1012111)
Supplement: S1 Data — (ZIP) [file pcbi.1012111.s002.zip › data/N27_N7_020312.txt]

Event times and instantaneous frequencies between 167.151 s and 306.9 s on channel 401
Time	Inst freq
167.524	0.0059693
167.683	6.26292
167.854	5.85446
168.014	6.24142
168.164	6.66978
168.3	7.36323
168.477	5.66701
168.626	6.70331
168.799	5.76668
169.01	4.7515
169.199	5.26926
169.371	5.82513
169.507	7.38389
169.69	5.4401
169.878	5.32481
170.079	4.97909
170.253	5.73296
170.443	5.27983
170.645	4.94193
170.839	5.15544
170.958	8.40195
171.107	6.72088
171.271	6.10016
171.503	4.31332
171.68	5.63063
171.868	5.33021
172.034	6.02954
172.196	6.15953
172.343	6.83153
172.538	5.10412
172.73	5.21322
172.924	5.16262
173.064	7.1398
173.229	6.05804
173.362	7.50075
173.538	5.70028
173.725	5.35131
173.929	4.89524
174.085	6.40861
174.202	8.53388
174.379	5.64589
174.539	6.25821
174.696	6.38081
174.854	6.30358
174.988	7.50525
175.161	5.76269
175.355	5.15039
175.556	4.98504
175.807	3.97788
175.975	5.95167
176.116	7.13776
176.239	8.11557
176.367	7.81311
176.527	6.22239
176.628	9.9691
176.772	6.95024
176.972	4.9985
177.174	4.93462
177.337	6.1565
177.498	6.18965
177.616	8.46453
177.781	6.08495
177.946	6.03974
178.104	6.33794
178.287	5.47345
178.513	4.42184
178.732	4.5635
178.875	6.9979
179	7.98148
179.16	6.27392
179.331	5.85206
179.495	6.0983
179.698	4.9128
179.888	5.26454
180.022	7.4677
180.222	5.00125
180.409	5.33362
180.568	6.32631
180.742	5.7169
180.889	6.82734
181.045	6.41108
181.2	6.43045
181.35	6.69837
181.511	6.19003
181.624	8.87863
181.832	4.80469
182.009	5.64462
182.167	6.34759
182.323	6.38121
182.48	6.36983
182.659	5.5894
182.818	6.31792
182.958	7.13318
183.129	5.8459
183.291	6.17818
183.452	6.19157
183.586	7.45879
183.723	7.33891
183.873	6.6454
184.042	5.91506
184.184	7.0497
184.31	7.9164
184.454	6.9701
184.606	6.54793
184.745	7.23694
184.942	5.07846
185.111	5.91576
185.219	9.20726
185.449	4.35825
185.633	5.41448
185.788	6.46747
185.996	4.80238
186.184	5.32425
186.368	5.4277
186.523	6.44995
186.678	6.47962
186.836	6.31512
187.031	5.13954
187.265	4.27241
187.411	6.83714
187.554	6.97058
187.669	8.69112
187.87	4.98629
188.03	6.23169
188.237	4.84943
188.353	8.60437
188.513	6.25391
188.641	7.78089
188.768	7.90826
188.894	7.94407
189.073	5.56483
189.278	4.89117
189.461	5.44662
189.607	6.85542
189.797	5.26537
189.974	5.64844
190.16	5.36625
190.333	5.80013
190.478	6.88184
190.658	5.55556
190.831	5.78469
190.977	6.86766
191.16	5.44455
191.314	6.51551
191.455	7.06464
191.608	6.55523
191.817	4.77806
192.008	5.2499
192.159	6.60764
192.287	7.83269
192.471	5.42564
192.616	6.90608
192.777	6.20194
192.948	5.83363
193.093	6.90799
193.235	7.04622
193.368	7.52219
193.502	7.45434
193.655	6.52699
193.831	5.69314
194.028	5.07228
194.184	6.41931
194.357	5.76701
194.539	5.50055
194.754	4.6516
194.962	4.80607
195.141	5.59315
195.288	6.81524
195.444	6.38325
195.576	7.60688
195.724	6.75311
195.882	6.33152
196.056	5.74185
196.206	6.65336
196.386	5.55679
196.568	5.506
196.749	5.50995
196.9	6.64496
197.052	6.59587
197.193	7.05965
197.342	6.73491
197.502	6.22626
197.668	6.04157
197.819	6.62778
197.985	6.01178
198.156	5.85652
198.292	7.32011
198.444	6.61594
198.631	5.3234
198.769	7.28704
198.916	6.80967
199.111	5.12715
199.293	5.49209
199.434	7.0917
199.606	5.7857
199.765	6.31592
199.919	6.4834
200.083	6.10575
200.245	6.16751
200.444	5.01756
200.604	6.26331
200.771	5.97265
200.942	5.86063
201.083	7.11389
201.258	5.71494
201.44	5.48486
201.606	6.02228
201.748	7.06115
201.933	5.3984
202.089	6.39345
202.23	7.10177
202.45	4.55166
202.631	5.5054
202.793	6.17513
202.965	5.83533
203.084	8.34794
203.231	6.82967
203.406	5.70125
203.6	5.16422
203.786	5.35877
203.96	5.75506
204.152	5.21132
204.288	7.36214
204.426	7.22804
204.613	5.36021
204.76	6.81431
204.971	4.73037
205.115	6.9377
205.278	6.15006
205.444	6.01359
205.574	7.68699
205.759	5.40745
205.95	5.22603
206.139	5.29073
206.28	7.10026
206.449	5.91121
206.572	8.15328
206.768	5.1096
206.949	5.5212
207.147	5.05357
207.306	6.27865
207.465	6.28891
207.619	6.51084
207.787	5.93366
207.997	4.76849
208.147	6.67557
208.321	5.7323
208.467	6.86342
208.651	5.41829
208.798	6.82454
208.951	6.52699
209.136	5.40219
209.282	6.84041
209.475	5.19913
209.639	6.10463
209.853	4.66353
210.006	6.52231
210.169	6.14742
210.328	6.2751
210.498	5.88097
210.705	4.84731
210.886	5.51968
211.035	6.71231
211.194	6.30318
211.397	4.91884
211.568	5.84078
211.761	5.17759
211.933	5.81937
212.1	5.99916
212.289	5.28793
212.499	4.76531
212.645	6.8171
212.815	5.90319
213.009	5.14403
213.185	5.68376
213.369	5.45078
213.545	5.65867
213.736	5.24907
213.923	5.33362
214.121	5.05127
214.273	6.59065
214.477	4.89548
214.649	5.80923
214.823	5.74515
215.006	5.47555
215.174	5.9538
215.337	6.12708
215.518	5.54662
215.704	5.36394
215.895	5.22794
216.093	5.05536
216.289	5.10308
216.469	5.56886
216.583	8.70549
216.746	6.15195
216.907	6.21427
217.081	5.75639
217.329	4.02625
217.493	6.08421
217.668	5.73099
217.803	7.38607
217.99	5.3697
218.131	7.05716
218.277	6.87049
218.496	4.55726
218.678	5.50267
218.814	7.37083
218.975	6.20347
219.197	4.50796
219.41	4.67574
219.552	7.0492
219.749	5.08828
219.928	5.57973
220.098	5.9004
220.271	5.77834
220.449	5.60099
220.655	4.85625
220.815	6.24454
220.997	5.50025
221.156	6.30239
221.358	4.93925
221.509	6.61594
221.691	5.50327
221.852	6.20848
222.051	5.01706
222.185	7.49457
222.319	7.47328
222.51	5.2233
222.73	4.54298
222.894	6.11172
223.058	6.0931
223.247	5.2829
223.428	5.52822
223.599	5.83873
223.846	4.06009
224.01	6.08014
224.189	5.58285
224.367	5.61735
224.542	5.7107
224.701	6.31233
224.937	4.23944
225.088	6.61594
225.303	4.65138
225.439	7.3551
225.618	5.58815
225.803	5.40979
225.959	6.40123
226.178	4.55602
226.317	7.19062
226.527	4.76554
226.699	5.81024
226.864	6.0905
227.085	4.52018
227.277	5.20562
227.442	6.07497
227.643	4.9729
227.77	7.83208
227.94	5.89762
228.172	4.31406
228.351	5.58566
228.581	4.34348
228.764	5.45375
228.991	4.41267
229.154	6.11995
229.321	5.99449
229.494	5.79878
229.687	5.15863
229.798	9.03832
229.974	5.69541
230.145	5.83124
230.37	4.45633
230.555	5.38938
230.703	6.74536
230.875	5.81429
231.088	4.70544
231.238	6.6454
231.454	4.64447
231.665	4.74091
231.84	5.70255
232.013	5.78804
232.193	5.5497
232.337	6.95459
232.498	6.20117
232.676	5.62746
232.89	4.65983
233.079	5.2829
233.234	6.48172
233.444	4.76281
233.61	6.00709
233.772	6.16599
233.982	4.77989
234.13	6.74673
234.315	5.40219
234.478	6.14817
234.68	4.94071
234.867	5.33618
235.044	5.65483
235.214	5.87372
235.41	5.10517
235.583	5.80046
235.776	5.17706
235.925	6.71727
236.111	5.36711
236.283	5.81091
236.451	5.94142
236.605	6.50026
236.827	4.50146
237.018	5.24054
237.192	5.75705
237.419	4.41501
237.585	6.02156
237.761	5.66669
237.934	5.77334
238.142	4.80261
238.295	6.5368
238.489	5.17384
238.685	5.09944
238.861	5.66283
239.055	5.16609
239.245	5.25348
239.437	5.22357
239.616	5.57756
239.829	4.68582
239.978	6.7331
240.149	5.84932
240.318	5.91751
240.504	5.37548
240.693	5.29773
240.941	4.03128
241.155	4.66353
241.321	6.03974
241.5	5.57134
241.71	4.75805
241.875	6.0868
242.056	5.52303
242.344	3.46945
242.547	4.92296
242.75	4.93316
242.972	4.49984
243.165	5.18807
243.349	5.43626
243.626	3.60542
243.837	4.73238
243.993	6.43211
244.239	4.06984
244.463	4.45236
244.675	4.71698
244.888	4.70788
245.101	4.68691
245.295	5.16422
245.538	4.10779
245.741	4.91981
245.934	5.1878
246.186	3.97757
246.418	4.29756
246.61	5.21866
246.856	4.0705
247.082	4.41521
247.306	4.46209
247.553	4.05614
247.778	4.43282
248.029	3.98597
248.243	4.66984
248.509	3.7679
248.714	4.86263
248.935	4.53289
249.217	3.54384
249.504	3.48262
249.72	4.63951
249.963	4.11794
250.294	3.02024
250.521	4.39425
250.731	4.76304
251.008	3.61272
251.331	3.0977
251.571	4.16025
251.813	4.12797
252.029	4.63714
252.305	3.6299
252.608	3.30066
252.826	4.57729
253.077	3.99202
253.316	4.18445
253.575	3.85981
253.797	4.49802
253.995	5.05766
254.148	6.50195
254.351	4.94364
254.577	4.41443
254.842	3.77658
255.065	4.48129
255.324	3.87087
255.523	5.01505
255.829	3.26264
256.097	3.74251
256.29	5.17117
256.473	5.47076
256.709	4.23962
256.912	4.92756
257.209	3.35954
257.485	3.62858
257.701	4.63285
257.907	4.85013
258.16	3.94431
258.387	4.42008
258.675	3.46272
258.814	7.20773
259.031	4.60999
259.287	3.90351
259.488	4.97562
259.728	4.17641
259.945	4.61255
260.139	5.13294
260.376	4.22511
260.537	6.22859
260.757	4.52714
261.006	4.02156
261.246	4.1731
261.416	5.87475
261.714	3.36022
261.949	4.25568
262.232	3.53057
262.488	3.90686
262.67	5.49239
262.875	4.86618
263.198	3.09578
263.406	4.80677
263.562	6.42839
263.744	5.48095
263.922	5.63825
264.132	4.75105
264.325	5.18834
264.506	5.51602
264.776	3.70686
264.978	4.94903
265.2	4.49984
265.435	4.26621
265.646	4.7288
265.886	4.17606
266.099	4.69682
266.348	4.00834
266.551	4.9186
266.77	4.57457
266.983	4.70455
267.196	4.6799
267.39	5.15092
267.636	4.07631
267.827	5.21948
268.03	4.93145
268.272	4.13445
268.497	4.44188
268.701	4.90894
268.963	3.8149
269.147	5.42682
269.316	5.9393
269.528	4.70876
269.69	6.16599
269.941	3.97899
270.157	4.63156
270.342	5.41096
270.554	4.72925
270.74	5.3723
270.959	4.55436
271.159	5.00701
271.33	5.85377
271.551	4.52202
271.782	4.32732
272.008	4.43184
272.195	5.3268
272.378	5.48336
272.588	4.76826
272.758	5.85995
272.963	4.89045
273.178	4.65376
273.393	4.63843
273.651	3.88138
273.853	4.94413
274.036	5.45881
274.208	5.80923
274.393	5.41741
274.625	4.30886
274.867	4.13565
275.032	6.03573
275.204	5.82785
275.398	5.16156
275.561	6.12332
275.764	4.9334
275.997	4.2878
276.152	6.45995
276.368	4.62364
276.622	3.94571
276.82	5.03271
277.031	4.74383
277.211	5.54816
277.4	5.30588
277.611	4.73485
277.76	6.70421
277.97	4.76032
278.195	4.44662
278.349	6.51721
278.524	5.68505
278.743	4.57792
278.929	5.36596
279.128	5.03854
279.301	5.78269
279.471	5.8548
279.763	3.43088
279.924	6.18927
280.096	5.82411
280.29	5.14748
280.478	5.33703
280.719	4.15231
280.883	6.0983
281.093	4.75919
281.289	5.08751
281.47	5.53679
281.601	7.65228
281.832	4.31369
281.988	6.4189
282.206	4.58716
282.413	4.84051
282.637	4.46229
282.857	4.55063
283.039	5.47495
283.206	6.01142
283.458	3.96432
283.681	4.48571
283.902	4.5208
284.069	5.978
284.23	6.23675
284.416	5.36567
284.632	4.62963
284.826	5.15331
285.05	4.45931
285.245	5.1406
285.405	6.25743
285.595	5.25762
285.781	5.37692
285.943	6.16409
286.131	5.31943
286.374	4.11811
286.576	4.96007
286.83	3.93082
286.996	6.02156
287.168	5.82683
287.296	7.76217
287.474	5.63126
287.701	4.40781
287.904	4.92296
288.101	5.08776
288.304	4.90461
288.501	5.07537
288.709	4.81858
288.905	5.09424
289.088	5.45971
289.246	6.33032
289.432	5.39113
289.64	4.80054
289.859	4.561
290.072	4.70765
290.26	5.30955
290.434	5.77167
290.608	5.73625
290.786	5.62841
290.947	6.17551
291.132	5.43095
291.348	4.61191
291.528	5.57787
291.714	5.3775
291.904	5.25928
292.086	5.49269
292.25	6.10986
292.439	5.27343
292.599	6.26488
292.765	6.01106
292.969	4.91063
293.142	5.76768
293.289	6.80411
293.505	4.62385
293.737	4.32451
293.931	5.1406
294.117	5.37288
294.289	5.83465
294.45	6.18314
294.617	5.98695
294.829	4.72054
295.03	4.9729
295.194	6.12295
295.365	5.83499
295.537	5.82988
295.702	6.031
295.882	5.55957
296.078	5.11561
296.27	5.19778
296.473	4.92514
296.638	6.06907
296.768	7.67519
296.939	5.85069
297.104	6.05583
297.272	5.94495
297.474	4.96106
297.658	5.44989
297.84	5.47166
298.017	5.65611
298.199	5.49239
298.411	4.73126
298.602	5.21648
298.776	5.75175
298.938	6.19003
299.107	5.91751
299.242	7.37572
299.523	3.56163
299.699	5.68279
299.818	8.41114
299.991	5.77134
300.155	6.10762
300.294	7.19373
300.469	5.72017
300.568	10.0442
300.795	4.41209
300.903	9.22084
301.023	8.32501
301.15	7.91327
301.336	5.38561
301.491	6.41931
301.61	8.41468
301.766	6.41519
301.924	6.34478
302.177	3.94135
302.317	7.14235
302.515	5.04847
302.682	6.01576
302.853	5.83703
303.037	5.43626
303.268	4.33445
303.482	4.66222
303.662	5.55586
303.811	6.71637
304.042	4.33614
304.195	6.50787
304.327	7.61325
304.506	5.58753
304.72	4.67028
304.872	6.56944
305.066	5.1557
305.26	5.16262
305.427	5.95983
305.599	5.84317
305.775	5.66283
305.939	6.11322
306.117	5.61608
306.303	5.36769
306.464	6.22937
