# Supplementary material for: Dorsal and median raphe neuronal firing dynamics characterized by nonlinear measures
Source: PLoS Comput Biol. 2024 May 28;20(5):e1012111. doi: 10.1371/journal.pcbi.1012111 (PMC11161118; doi:10.1371/journal.pcbi.1012111)
Supplement: S1 Data — (ZIP) [file pcbi.1012111.s002.zip › data/N128_N5_090611s.txt]

Event times and instantaneous frequencies between 1054.82 s and 1168.5 s on channel 11
Time	Inst freq
1055.14	0.000947744
1055.19	18.4264
1055.27	12.7421
1055.39	8.1666
1055.48	11.7481
1055.55	13.2943
1055.64	11.4312
1055.77	7.4638
1055.91	7.36106
1056	10.533
1056.07	15.2369
1056.29	4.53494
1056.4	8.94694
1056.47	14.5603
1056.53	16.2285
1056.62	11.7481
1056.71	10.5563
1056.84	7.84191
1056.95	9.35191
1056.99	22.1435
1057.07	13.6129
1057.18	8.56678
1057.25	15.2579
1057.29	21.8484
1057.34	20.6911
1057.48	7.52276
1057.77	3.40402
1057.83	15.9312
1057.95	8.44167
1058.05	10.2501
1058.14	10.6929
1058.18	24.7463
1058.25	14.5117
1058.46	4.80423
1058.69	4.29221
1058.79	10.4943
1058.95	6.28378
1059.15	4.98405
1059.23	12.5439
1059.31	11.636
1059.37	18.843
1059.57	4.99027
1059.64	13.5281
1059.68	27.5179
1059.77	10.5175
1059.88	9.38703
1059.94	17.1556
1060.07	7.31582
1060.17	10.2135
1060.27	10.408
1060.36	10.627
1060.53	5.8713
1060.61	12.13
1060.69	12.5818
1060.79	9.89707
1060.97	5.62208
1061.07	10.6542
1061.13	15.1103
1061.19	16.7448
1061.33	7.25584
1061.48	6.48845
1061.66	5.69055
1061.72	17.5131
1061.79	14.4949
1061.85	14.9031
1061.9	23.1054
1062.06	5.93895
1062.17	9.61538
1062.33	6.33874
1062.42	10.7158
1062.51	11.1495
1062.67	6.04997
1062.77	10.9987
1062.86	10.7411
1063.09	4.26439
1063.23	7.55915
1063.3	13.7344
1063.47	5.95557
1063.59	7.90326
1063.78	5.22794
1063.87	12.2986
1063.95	11.325
1064.2	4.1377
1064.31	8.89363
1064.39	12.4224
1064.48	11.1099
1064.56	11.9218
1064.7	7.38389
1064.76	16.1917
1064.83	13.2784
1064.94	9.7924
1065.02	11.7689
1065.13	9.22594
1065.21	11.8666
1065.33	8.58959
1065.48	6.66756
1065.55	13.9821
1065.72	5.79576
1065.76	31.1139
1065.86	10.1235
1066.02	5.97907
1066.09	14.4321
1066.21	8.72068
1066.31	9.93641
1066.48	5.69476
1066.58	9.91375
1066.69	9.62835
1066.75	16.9262
1066.81	15.5255
1066.85	23.2234
1066.92	14.4217
1067.2	3.61768
1067.29	11.4666
1067.35	16.6196
1067.45	9.61354
1067.55	10.2764
1067.61	16.6085
1067.78	5.86717
1067.85	14.4238
1067.93	12.0656
1068.01	12.2444
1068.24	4.40898
1068.3	17.6087
1068.37	13.693
1068.43	17.8795
1068.53	9.7561
1068.6	14.7863
1068.64	21.7912
1068.74	10.015
1068.88	7.20202
1068.96	12.4657
1069.12	6.27786
1069.19	14.7842
1069.27	11.8807
1069.32	20.3625
1069.39	13.519
1069.51	9.08265
1069.6	10.2103
1069.71	9.74564
1069.84	7.18597
1069.92	13.7514
1070.05	7.63592
1070.13	12.1536
1070.27	7.0205
1070.35	12.9534
1070.49	7.4096
1070.59	9.51113
1070.7	8.7535
1070.81	9.78857
1070.89	11.526
1070.99	10.5619
1071.05	15.3186
1071.11	17.1262
1071.37	3.85639
1071.46	11.3494
1071.52	16.9779
1071.65	7.65814
1071.72	13.245
1071.8	14.0311
1071.84	25.208
1071.92	11.7869
1072.09	5.97479
1072.19	10.0422
1072.25	16.3773
1072.34	10.5263
1072.62	3.56608
1072.7	12.9132
1072.76	18.1785
1072.81	17.9759
1073.05	4.1971
1073.14	10.8378
1073.19	20.4207
1073.31	8.60437
1073.37	16.6362
1073.53	6.08162
1073.72	5.21812
1073.78	18.162
1073.87	10.9182
1073.93	15.5183
1074.06	8.04052
1074.11	20.6825
1074.2	10.2891
1074.28	12.6008
1074.39	9.26956
1074.45	18.0343
1074.57	7.99872
1074.73	6.40246
1074.84	8.82924
1075.11	3.79075
1075.16	18.315
1075.22	15.9566
1075.29	15.1057
1075.34	18.0148
1075.43	11.8878
1075.5	14.782
1075.61	8.45166
1075.68	15.6348
1075.75	15.0263
1075.92	5.72181
1076.01	11.632
1076.12	8.53461
1076.2	13.4953
1076.35	6.61113
1076.47	8.33472
1076.52	21.1015
1076.57	18.2415
1076.64	15.3327
1076.76	8.04182
1076.88	8.59254
1077.07	5.28067
1077.14	13.7306
1077.38	4.06157
1077.44	18.9286
1077.5	16.7001
1077.53	32.0102
1077.61	12.5094
1077.72	9.09587
1077.77	21.5796
1077.92	6.44995
1077.97	18.9358
1078.03	16.2232
1078.19	6.29208
1078.23	25.6148
1078.32	11.558
1078.39	14.8721
1078.48	10.5887
1078.81	3.03998
1078.86	18.5563
1078.92	16.2893
1079.06	7.51823
1079.26	4.97067
1079.32	17.6398
1079.39	14.341
1079.44	17.9115
1079.63	5.31802
1079.67	22.3664
1079.73	17.3491
1079.84	9.48497
1079.92	12.7665
1080	12.3778
1080.05	17.34
1080.17	8.5419
1080.44	3.6929
1080.56	8.51789
1080.64	11.8694
1080.73	12.0656
1080.87	6.74536
1081.02	6.93529
1081.07	21.3402
1081.1	26.1575
1081.17	16.276
1081.24	12.6871
1081.34	10.322
1081.47	7.79727
1081.55	12.832
1081.75	5.01404
1081.81	16.3425
1081.89	12.8717
1081.93	21.1999
1082.07	7.12555
1082.18	8.97102
1082.28	10.8003
1082.36	12.4146
1082.44	12.0395
1082.62	5.72115
1082.69	12.9349
1082.75	17.4734
1082.82	14.6864
1082.87	18.2749
1082.95	13.5925
1083.1	6.55308
1083.29	5.2304
1083.34	19.9442
1083.39	19.0331
1083.47	12.2714
1083.62	6.92329
1083.67	17.9308
1083.75	12.8139
1083.85	10.0241
1083.93	12.288
1084.01	12.6968
1084.27	3.89332
1084.32	21.5239
1084.41	11.2233
1084.45	23.6463
1084.5	18.1258
1084.54	27.9799
1084.61	13.6147
1084.72	8.87233
1084.77	22.6091
1084.92	6.52869
1085.02	9.74564
1085.09	15.0195
1085.22	7.91891
1085.29	13.5318
1085.42	8.07298
1085.45	30.7503
1085.5	18.0832
1085.55	19.581
1085.6	22.8258
1085.65	17.7085
1085.71	17.7054
1085.79	12.1788
1085.85	16.3613
1085.92	16.3613
1086.13	4.72545
1086.21	11.6564
1086.27	15.9898
1086.54	3.80735
1086.6	16.1447
1086.63	32.4886
1086.92	3.47066
1086.99	14.2086
1087.04	20.02
1087.18	7.2427
1087.22	22.5124
1087.29	15.2648
1087.34	18.2648
1087.6	3.89014
1087.69	11.0571
1087.78	10.866
1087.83	19.0295
1087.96	8.05607
1088.01	18.6811
1088.13	8.77424
1088.18	19.972
1088.22	20.3749
1088.29	14.9432
1088.44	6.68717
1088.54	10.1174
1088.57	28.9184
1088.77	5.1443
1088.82	20.4165
1088.88	15.5352
1088.96	12.9366
1089	25.2016
1089.04	25.4323
1089.16	8.54993
1089.27	8.62589
1089.43	6.14326
1089.48	20.4708
1089.58	10.2543
1089.65	14.4383
1089.76	9.35454
1089.96	4.93608
1090.05	10.7009
1090.11	16.1734
1090.19	13.3422
1090.27	12.4085
1090.4	7.98148
1090.5	9.86388
1090.57	12.7632
1090.62	20.2184
1090.7	13.8427
1090.77	14.1784
1090.95	5.43242
1091	20.4666
1091.03	33.036
1091.08	19.1828
1091.14	16.3345
1091.24	10.1958
1091.42	5.67279
1091.56	6.8526
1091.61	19.9243
1091.69	13.2961
1091.75	16.3052
1091.85	9.61446
1092	6.66356
1092.07	15.1286
1092.21	7.06964
1092.45	4.26203
1092.53	11.5915
1092.61	13.6388
1092.67	15.5788
1092.76	11.711
1092.93	5.81598
1093.07	6.82874
1093.1	36.0881
1093.19	11.1334
1093.24	18.9251
1093.29	21.5936
1093.42	7.73694
1093.57	6.80735
1093.63	16.1186
1093.69	16.2338
1093.8	9.28764
1093.89	10.9314
1093.97	11.9847
1094.05	13.2696
1094.14	10.523
1094.29	6.97107
1094.36	14.1044
1094.44	11.9318
1094.5	16.4772
1094.68	5.56359
1094.75	14.7842
1094.81	17.301
1094.92	8.7604
1094.99	14.1064
1095.16	5.88547
1095.27	9.14829
1095.36	10.8131
1095.42	18.0375
1095.48	16.239
1095.55	13.7798
1095.65	10.0563
1095.72	14.3678
1095.81	11.1657
1095.9	11.7897
1095.99	11.1037
1096.07	12.5172
1096.16	11.4038
1096.21	19.4024
1096.29	11.7827
1096.37	12.6342
1096.48	9.10415
1096.64	6.38733
1096.78	6.85871
1096.83	20.5592
1096.95	8.48248
1097.03	13.1718
1097.1	13.6314
1097.31	4.64296
1097.41	10.2997
1097.49	12.9116
1097.55	17.6211
1097.64	10.7124
1097.74	10.269
1097.8	16.603
1097.87	12.773
1098	7.70297
1098.07	15.8856
1098.13	16.852
1098.21	11.4038
1098.28	15.2882
1098.37	11.1062
1098.6	4.36491
1098.69	11.3585
1098.74	18.2949
1098.81	14.6349
1098.87	17.6336
1099.04	5.69606
1099.13	11.4364
1099.2	14.1203
1099.37	6.02845
1099.54	5.89379
1099.58	23.5793
1099.65	13.8313
1099.73	13.1165
1099.77	21.5564
1099.85	13.9431
1099.91	14.556
1100.02	9.243
1100.21	5.30391
1100.27	15.8078
1100.36	11.3314
1100.52	6.35082
1100.62	9.84834
1100.71	10.9385
1100.79	13.0753
1100.96	5.8548
1101.12	6.33995
1101.16	23.5018
1101.22	17.5131
1101.26	25.1509
1101.32	15.6372
1101.4	12.982
1101.5	9.89707
1101.57	13.7931
1101.65	12.3701
1101.74	11.1582
1101.83	11.4548
1101.88	18.5357
1102.12	4.17032
1102.16	25.9269
1102.25	11.9432
1102.35	9.76849
1102.44	11.4364
1102.62	5.50812
1102.66	21.2179
1102.7	26.8673
1102.81	9.61908
1102.86	17.337
1102.94	12.1981
1103.02	14.1743
1103.18	5.91051
1103.25	16.2655
1103.35	10.0543
1103.4	16.8776
1103.5	9.98602
1103.58	12.8254
1103.71	7.60167
1103.79	12.5109
1103.86	14.341
1103.91	19.7824
1103.98	14.4238
1104.16	5.76103
1104.21	17.4246
1104.31	10.1823
1104.39	12.9618
1104.56	6.00925
1104.67	9.17515
1104.72	17.9372
1104.81	11.8147
1105.03	4.39078
1105.08	22.9674
1105.14	15.2045
1105.19	22.7946
1105.3	8.52152
1105.37	15.8554
1105.49	8.18398
1105.54	20.4499
1105.59	19.984
1105.65	16.57
1105.69	24.426
1105.77	12.604
1105.94	5.99413
1105.99	17.0561
1106.04	22.6706
1106.13	10.7631
1106.24	9.59141
1106.38	6.83527
1106.52	7.14133
1106.63	9.58222
1106.68	17.8031
1106.72	26.441
1106.8	12.1832
1106.9	10.6338
1106.99	10.4723
1107.08	11.1136
1107.16	13.459
1107.21	17.9404
1107.27	17.8635
1107.42	6.81385
1107.51	10.4745
1107.56	19.3949
1107.62	17.316
1107.67	18.8964
1107.72	20.5931
1107.81	10.7898
1107.89	12.9016
1108.01	8.77424
1108.21	4.90822
1108.32	9.08843
1108.4	12.5455
1108.49	11.1396
1108.57	11.6482
1108.67	10.502
1108.73	17.9372
1108.75	35.1989
1108.82	15.6104
1108.87	19.2234
1108.93	16.4204
1108.97	27.4952
1109	27.7316
1109.06	17.7936
1109.24	5.54262
1109.35	8.7727
1109.4	24.0616
1109.47	13.1579
1109.54	14.5836
1109.68	7.11288
1109.83	6.87947
1109.94	8.85504
1110.06	8.28912
1110.12	16.4258
1110.18	15.6177
1110.23	19.9203
1110.35	8.80902
1110.45	9.53562
1110.51	18.875
1110.56	19.558
1110.72	6.01287
1110.84	8.80359
1110.93	11.0448
1110.99	17.2503
1111.04	17.6056
1111.28	4.27223
1111.33	19.6657
1111.38	19.8216
1111.44	15.2602
1111.49	22.4316
1111.71	4.46349
1111.77	17.4917
1111.83	17.7211
1111.89	16.2707
1111.95	17.1028
1112.02	14.2816
1112.14	8.06452
1112.21	14.0036
1112.27	17.1969
1112.39	8.2672
1112.48	10.6406
1112.54	19.2678
1112.62	12.3229
1112.75	7.64468
1112.79	22.2173
1112.92	7.69586
1113.18	3.9208
1113.22	22.4316
1113.28	17.5778
1113.43	6.86248
1113.49	14.7732
1113.6	9.45358
1113.66	15.2602
1113.75	11.9904
1113.81	16.0643
1113.9	11.3173
1114.11	4.67727
1114.17	18.7829
1114.23	15.4154
1114.31	11.7841
1114.38	14.8721
1114.52	7.16332
1114.57	22.8311
1114.61	23.3754
1114.67	16.3265
1114.79	8.32639
1114.84	20.5465
1114.92	12.5612
1114.98	16.57
1115.03	18.8573
1115.09	17.0068
1115.31	4.53042
1115.38	13.8141
1115.5	8.83392
1115.57	14.1945
1115.63	14.9858
1115.91	3.67742
1115.98	13.7931
1116.03	20.5804
1116.11	11.976
1116.21	10.0594
1116.31	9.83187
1116.38	15.4226
1116.51	7.46882
1116.59	12.0308
1116.66	14.3041
1116.87	4.94486
1116.94	13.5245
1117	16.8663
1117.07	13.9392
1117.16	10.7863
1117.38	4.70854
1117.5	7.83024
1117.59	12.0846
1117.64	19.1902
1117.7	16.8919
1117.78	12.5063
1117.85	13.6537
1117.9	21.925
1118.09	5.21322
1118.14	18.1851
1118.19	20.3542
1118.24	20.4625
1118.3	17.1204
1118.41	8.72905
1118.5	11.1607
1118.6	10.0939
1118.67	15.3586
1118.76	11.1907
1118.88	7.89515
1119.02	7.46436
1119.12	9.60984
1119.22	10.0806
1119.28	15.6274
1119.37	11.609
1119.42	18.7477
1119.46	27.4801
1119.57	8.84956
1119.69	8.86211
1119.73	22.899
1119.79	17.337
1119.84	18.3318
1119.9	18.7161
1120.03	7.27167
1120.11	13.245
1120.18	14.5117
1120.25	14.7689
1120.31	15.6397
1120.52	4.76554
1120.65	7.73754
1120.71	16.7252
1120.76	18.8041
1120.83	14.1103
1120.91	12.2654
1120.99	13.7212
1121.06	12.9887
1121.1	24.564
1121.17	14.839
1121.23	18.1752
1121.43	4.87734
1121.54	9.38967
1121.6	17.1438
1121.64	20.8333
1121.7	17.1204
1121.74	26.178
1121.83	11.084
1121.98	6.87332
1122.02	21.2857
1122.11	11.4587
1122.19	12.6807
1122.43	4.20045
1122.54	8.83704
1122.61	13.693
1122.72	9.62464
1122.83	9.06043
1123	5.978
1123.06	16.2734
1123.13	13.9082
1123.21	12.7307
1123.34	7.51258
1123.39	19.073
1123.47	13.7268
1123.52	18.0832
1123.61	11.6713
1123.69	12.41
1123.78	10.5775
1123.9	8.84877
1123.97	14.0786
1124	26.5182
1124.06	18.6741
1124.13	13.7495
1124.19	16.5782
1124.4	4.85838
1124.46	15.067
1124.54	12.2429
1124.64	10.6633
1124.69	19.6271
1124.84	6.55394
1124.91	13.7817
1124.96	20.674
1125	27.137
1125.05	18.44
1125.09	29.2056
1125.21	8.39913
1125.28	14.4196
1125.45	5.8326
1125.52	13.4716
1125.62	10.4559
1125.71	11.2183
1125.83	8.11096
1125.9	14.8126
1125.97	14.1563
1126.09	8.51789
1126.15	16.1316
1126.24	10.6112
1126.38	7.48111
1126.44	15.9591
1126.55	9.2773
1126.63	11.5447
1126.69	16.6861
1126.8	9.72857
1126.95	6.29842
1127.04	12.2519
1127.12	11.6632
1127.39	3.78659
1127.49	9.64972
1127.6	8.8269
1127.65	23.2504
1127.74	10.4069
1127.89	6.54965
1127.95	19.3536
1128.01	14.8765
1128.06	20.9732
1128.12	17.8859
1128.18	15.0716
1128.23	20.4374
1128.31	13.4662
1128.35	22.7946
1128.48	7.74353
1128.56	12.3671
1128.62	16.9291
1128.68	17.3671
1128.8	8.05088
1128.91	9.42951
1129.1	5.26759
1129.18	11.8737
1129.37	5.1792
1129.48	9.35191
1129.54	17.3732
1129.59	18.2715
1129.65	17.4642
1129.75	9.90982
1129.81	16.7813
1129.9	11.0461
1130.03	7.74353
1130.09	16.5481
1130.14	19.3162
1130.27	7.84129
1130.34	14.5033
1130.42	12.9383
1130.54	8.14996
1130.59	20.9556
1130.68	11.1074
1130.77	11.0072
1130.98	4.82835
1131.05	12.8139
1131.11	16.4799
1131.15	27.2331
1131.22	14.0174
1131.38	6.31512
1131.51	7.51371
1131.71	5.19751
1131.77	15.9566
1131.94	5.80889
1132.1	6.32751
1132.15	17.9404
1132.26	9.89511
1132.31	19.658
1132.35	25.3357
1132.4	18.6916
1132.46	17.5747
1132.61	6.59892
1132.7	11.3033
1132.77	13.2837
1132.87	10.0735
1133.12	4.04498
1133.23	9.14662
1133.27	23.31
1133.33	16.8152
1133.38	22.0848
1133.55	5.85309
1133.59	23.8892
1133.67	12.0496
1133.72	18.6776
1133.78	18.8964
1133.85	13.1752
1133.96	9.61908
1134.08	7.96242
1134.13	20.429
1134.21	13.3476
1134.3	10.4156
1134.35	21.3675
1134.4	20.4123
1134.48	12.9066
1134.52	21.9684
1134.67	6.77323
1134.72	18.5082
1134.77	20.5381
1134.83	18.2983
1134.88	20.3087
1134.92	22.5989
1134.99	14.6929
1135.06	13.3726
1135.11	21.1551
1135.16	20.247
1135.2	22.5989
1135.41	4.8572
1135.48	13.3227
1135.57	12.2429
1135.64	13.7457
1135.71	13.6593
1135.77	17.6772
1135.83	16.9866
1136.08	4.01655
1136.12	25.1383
1136.18	15.8479
1136.27	10.5108
1136.34	14.2308
1136.43	11.7911
1136.54	9.03179
1136.59	21.106
1136.65	16.581
1136.72	13.9451
1136.78	18.0473
1136.85	13.344
1136.91	17.191
1136.98	13.1544
1137.11	8.02118
1137.17	17.6274
1137.41	4.0838
1137.5	11.5567
1137.61	9.02201
1137.7	10.7354
1137.75	19.4704
1137.8	20.816
1138.04	4.2526
1138.13	10.2881
1138.2	13.8658
1138.32	8.55725
1138.38	17.9953
1138.46	11.5207
1138.53	14.1884
1138.61	13.0157
1138.8	5.40394
1138.91	9.04077
1138.96	17.3822
1139.02	17.0213
1139.07	19.6002
1139.14	15.108
1139.19	18.5185
1139.27	13.5999
1139.51	4.18078
1139.6	10.7968
1139.71	9.12575
1139.76	20.2061
1140.02	3.80967
1140.1	12.6374
1140.27	5.77901
1140.33	17.7683
1140.4	13.9899
1140.48	12.7877
1140.69	4.84637
1140.73	21.8293
1140.79	17.5162
1140.87	12.6775
1140.97	10.2796
1141.04	12.5865
1141.09	21.1954
1141.15	15.8403
1141.19	27.9018
1141.25	16.7926
1141.32	14.3802
1141.39	13.8255
1141.55	6.38447
1141.6	19.5618
1141.69	11.1719
1141.85	6.25391
1141.94	11.5794
1141.99	18.498
1142.06	14.4865
1142.13	13.9256
1142.33	4.91884
1142.4	14.9522
1142.48	12.9719
1142.54	16.2999
1142.66	8.19001
1142.79	7.50244
1142.84	21.7628
1142.96	8.37731
1143.06	10.1389
1143.13	14.339
1143.23	10.2459
1143.37	7.16589
1143.45	12.3594
1143.49	22.2469
1143.59	10.4723
1143.8	4.62299
1143.92	8.57706
1143.97	20.5804
1144.01	22.1141
1144.07	16.5207
1144.16	11.9703
1144.28	8.18264
1144.34	16.6611
1144.38	25.5232
1144.46	12.9032
1144.54	11.8892
1144.61	13.7024
1144.66	23.9521
1144.76	9.83187
1144.93	5.82852
1144.99	15.1561
1145.06	14.3988
1145.13	14.4697
1145.22	11.8708
1145.28	17.1733
1145.33	19.4401
1145.54	4.76327
1145.65	8.90313
1145.73	12.2354
1145.8	14.3843
1145.89	11.1074
1145.94	20.1694
1146.01	14.374
1146.12	9.28074
1146.2	11.8652
1146.3	10.1102
1146.36	15.6079
1146.44	13.9587
1146.51	14.4383
1146.64	7.44103
1146.71	14.0076
1146.81	9.90982
1146.84	31.9183
1146.9	18.5151
1146.95	18.1225
1147.03	12.3335
1147.24	4.96352
1147.31	13.6017
1147.39	12.038
1147.46	13.9919
1147.51	20.5128
1147.6	11.4142
1147.67	14.243
1147.87	5.03931
1147.94	13.9509
1147.99	20.6911
1148.04	17.7211
1148.12	12.6662
1148.27	6.95846
1148.4	7.43605
1148.55	6.53808
1148.61	19.8649
1148.67	15.6715
1148.91	4.23442
1148.94	27.9564
1148.98	25.1953
1149.03	21.4638
1149.11	11.5221
1149.23	8.62664
1149.27	24.728
1149.34	14.6456
1149.39	19.0078
1149.44	21.2811
1149.5	17.3551
1149.54	24.6853
1149.59	19.7511
1149.8	4.71098
1149.93	7.77424
1149.99	16.6003
1150.04	21.0172
1150.1	15.1768
1150.17	15.2114
1150.22	18.9107
1150.28	17.1851
1150.32	22.2965
1150.41	11.6347
1150.67	3.85728
1150.72	17.9372
1150.87	6.8861
1151.04	5.8651
1151.12	11.7869
1151.2	13.5925
1151.31	8.59476
1151.52	4.77601
1151.57	23.4192
1151.62	20.6398
1151.68	15.4943
1151.73	20.2552
1151.79	17.8731
1151.83	22.2717
1151.89	17.8667
1151.97	12.4969
1152.03	16.3934
1152.09	16.3185
1152.16	14.3184
1152.24	11.8147
1152.28	26.7451
1152.35	13.9684
1152.4	20.2347
1152.46	15.9388
1152.56	10.0422
1152.69	7.81433
1152.81	8.16193
1152.88	14.1743
1153.19	3.2476
1153.25	16.2575
1153.32	14.9276
1153.39	13.6129
1153.61	4.68318
1153.7	10.9397
1153.79	10.5319
1153.88	11.3199
1153.94	18.2882
1154.03	11.3921
1154.12	10.0878
1154.22	10.2733
1154.36	7.09874
1154.41	19.3536
1154.47	17.4672
1154.57	10.5574
1154.74	5.76037
1154.88	7.29448
1154.93	18.5048
1154.99	18.3117
1155.03	22.3814
1155.1	14.6135
1155.39	3.47198
1155.47	12.1271
1155.54	14.2898
1155.6	17.7525
1155.63	25.4972
1155.69	17.0736
1155.75	18.457
1155.97	4.45831
1156.01	24.5881
1156.07	16.8549
1156.14	14.3843
1156.21	14.6628
1156.3	10.6191
1156.35	20.2184
1156.5	6.96621
1156.62	8.39278
1156.7	11.6618
1156.77	14.1784
1156.83	16.5837
1157.12	3.5137
1157.18	17.0911
1157.24	15.2672
1157.34	10.022
1157.48	7.38007
1157.55	14.2735
1157.63	12.3671
1157.7	12.8551
1157.75	21.7675
1157.83	13.1579
1157.88	19.2345
1158.08	4.94682
1158.15	15.0875
1158.25	9.76086
1158.33	12.604
1158.38	19.0658
1158.45	15.2068
1158.55	10.1389
1158.63	11.4233
1158.82	5.24027
1158.88	18.2682
1158.94	17.7557
1159	16.3827
1159.04	22.9568
1159.23	5.204
1159.28	19.0549
1159.42	7.55515
1159.48	14.9723
1159.53	22.5938
1159.58	20.2224
1159.62	24.4081
1159.67	19.1022
1159.86	5.16529
1159.96	10.9397
1160.01	17.5439
1160.09	12.663
1160.17	12.0294
1160.22	21.777
1160.29	14.6007
1160.32	28.4333
1160.43	9.44912
1160.55	8.68131
1160.81	3.72662
1160.88	14.0766
1160.95	15.3421
1161.03	12.3732
1161.09	18.2548
1161.15	14.8302
1161.2	20.4248
1161.26	16.8039
1161.32	16.9147
1161.41	11.6918
1161.46	17.2117
1161.7	4.23872
1161.83	7.96686
1161.89	15.9337
1161.96	14.245
1162.01	21.2179
1162.08	14.0588
1162.18	10.0412
1162.29	8.96218
1162.44	6.62032
1162.48	23.7023
1162.6	8.53097
1162.67	14.6821
1162.73	16.0051
1162.78	18.3318
1162.86	13.4282
1162.99	7.55344
1163.04	21.0261
1163.14	10.2881
1163.2	15.0399
1163.36	6.13874
1163.52	6.43874
1163.58	16.3372
1163.65	14.403
1163.71	18.2149
1163.9	5.23286
1164.03	7.37191
1164.08	23.0734
1164.15	13.2485
1164.34	5.28541
1164.39	20.9556
1164.53	7.2469
1164.58	17.4734
1164.64	17.0678
1164.74	10.321
1164.84	9.60061
1164.98	7.55002
1165.06	11.7689
1165.1	23.7982
1165.15	19.4099
1165.2	22.9621
1165.28	11.7371
1165.44	6.42013
1165.65	4.68165
1165.72	15.3563
1165.78	15.2555
1165.91	8.1686
1166	10.3167
1166.07	15.0015
1166.14	13.4336
1166.21	15.9134
1166.28	12.8766
1166.38	10.3189
1166.45	13.9684
1166.49	24.3427
1166.54	22.0799
1166.7	6.17093
1166.76	16.8919
1166.84	12.4844
1167.07	4.33952
1167.13	18.0538
1167.22	10.8331
1167.28	16.1134
1167.36	12.6263
1167.41	18.3857
1167.53	8.57339
1167.6	14.4425
1167.71	9.40557
1167.79	12.2384
1167.87	12.7129
1167.92	17.4125
1167.98	18.2983
1168.13	6.48508
