# Supplementary material for: Dorsal and median raphe neuronal firing dynamics characterized by nonlinear measures
Source: PLoS Comput Biol. 2024 May 28;20(5):e1012111. doi: 10.1371/journal.pcbi.1012111 (PMC11161118; doi:10.1371/journal.pcbi.1012111)
Supplement: S1 Data — (ZIP) [file pcbi.1012111.s002.zip › data/N70_N2_151217.txt]

Event times and instantaneous frequencies between 0 s and 52.9081 s on channel 402
Time	Inst freq
0.161052	6.20917
0.210024	20.4198
0.266655	17.6582
0.301968	28.3182
0.346986	22.2133
0.395361	20.6718
0.497211	9.81836
0.588462	10.9588
0.705513	8.54328
0.766206	16.4764
0.82395	17.3178
0.884928	16.3994
0.934512	20.1678
1.08423	6.67909
1.14891	15.4607
1.34501	5.09965
1.398	18.8697
1.43008	31.173
1.50516	13.3195
1.5626	17.4073
1.62811	15.2653
1.66425	27.6694
1.86791	4.91034
1.87864	93.188
1.92657	20.8607
1.96157	28.578
2.18201	4.53626
2.42729	4.07692
2.50058	13.6444
2.62805	7.84498
2.82413	5.09996
2.90057	13.0837
3.07215	5.82791
3.1073	28.4535
3.15217	22.2846
3.19746	22.0809
3.2376	24.9109
3.30032	15.9451
3.37448	13.4838
3.52394	6.69062
3.73878	4.65478
3.81014	14.0121
3.88468	13.4171
4.11869	4.27318
4.16324	22.4497
4.30483	7.0623
4.37777	13.7118
4.42365	21.7936
4.67791	3.93295
4.72973	19.2979
4.84503	8.67288
4.91713	13.8698
4.98934	13.8496
5.02741	26.2674
5.23304	4.86306
5.3423	9.15273
5.42974	11.4355
5.46649	27.2109
5.73142	3.77454
5.80769	13.1115
5.85541	20.9578
5.94906	10.6783
6.02765	12.7246
6.10775	12.483
6.19604	11.3267
6.25412	17.2194
6.43747	5.45384
6.51647	12.6593
6.60836	10.8826
6.9071	3.34736
6.99014	12.042
7.21399	4.46732
7.35799	6.9443
7.52779	5.88928
7.57566	20.8908
7.75729	5.50573
8.06812	3.21719
8.13911	14.0867
8.20376	15.4686
8.32251	8.42049
8.40254	12.4966
8.44905	21.4998
8.53555	11.5604
8.76162	4.42339
8.8776	8.62218
8.96675	11.2173
9.19829	4.3188
9.24583	21.0345
9.32003	13.4789
9.41444	10.5914
9.52501	9.04372
9.56318	26.2034
9.65452	10.948
9.77061	8.61393
9.87503	9.57689
10.1004	4.43734
10.1428	23.5571
10.346	4.92216
10.3607	68.2501
10.4608	9.98722
10.5917	7.63755
10.8689	3.60832
10.9374	14.5936
11.0058	14.6122
11.2825	3.61411
11.3279	22.0284
11.4127	11.794
11.5276	8.69936
11.5923	15.4607
11.7462	6.49925
11.8331	11.5093
12.0803	4.04496
12.319	4.18924
12.375	17.8463
12.507	7.57576
12.5566	20.1556
12.651	10.6025
12.7523	9.86748
12.8525	9.98333
12.9091	17.6544
13.0112	9.80017
13.16	6.71732
13.326	6.02348
13.4321	9.42765
13.4996	14.8168
13.6862	5.35923
13.7255	25.4434
13.7675	23.8163
13.8308	15.8023
13.852	47.1743
13.9195	14.8056
14.1335	4.67213
14.2585	7.99974
14.3717	8.83658
14.4454	13.5645
14.6379	5.19567
14.8568	4.56746
14.9242	14.8412
14.9916	14.8452
15.0244	30.4748
15.1812	6.37568
15.4314	3.99752
15.504	13.7684
15.7406	4.22765
15.8145	13.5194
15.8377	43.1667
16.0438	4.85131
16.12	13.1249
16.1728	18.962
16.2331	16.5599
16.3518	8.429
16.5603	4.79513
16.6701	9.11369
16.7146	22.4422
16.7516	27.0563
17.0482	3.37068
17.2111	6.14122
17.2717	16.4894
17.315	23.0968
17.5634	4.0263
17.7842	4.52849
17.8469	15.9474
18.0031	6.40299
18.072	14.5155
18.3368	3.77599
18.3935	17.6535
18.4417	20.722
18.5336	10.8851
18.5745	24.4469
18.6384	15.6561
18.7967	6.31457
18.8251	35.3145
18.9343	9.15701
19.1233	5.28949
19.1884	15.3617
19.3154	7.8724
19.4242	9.19287
19.6728	4.0229
19.7519	12.6378
19.7697	56.392
19.8052	28.1318
20.0217	4.61988
20.0544	30.5446
20.1149	16.5287
20.1739	16.9403
20.1982	41.1929
20.2633	15.3659
20.3239	16.5033
20.3967	13.74
20.5772	5.53875
20.6547	12.9004
20.7129	17.1742
20.7738	16.4414
21.0099	4.23479
21.1249	8.69301
21.2815	6.389
21.3823	9.91237
21.4974	8.69097
21.6434	6.84744
21.8036	6.24325
21.8624	17.0077
22.0739	4.72786
22.1237	20.09
22.1754	19.3326
22.3803	4.8805
22.4181	26.4466
22.4716	18.6919
22.5396	14.7193
22.7443	4.88501
22.8263	12.1944
22.9365	9.07276
23.0092	13.7559
23.3073	3.35507
23.3898	12.112
23.5061	8.60193
23.6072	9.88474
23.6589	19.3731
23.7872	7.79199
23.9105	8.11089
24.1433	4.29487
24.1763	30.3555
24.2266	19.8815
24.3003	13.57
24.4923	5.20662
24.5606	14.6539
24.6786	8.46991
24.7138	28.422
25.0249	3.21421
25.077	19.1913
25.124	21.2911
25.258	7.46547
25.3246	15.0022
25.3944	14.3345
25.6183	4.46606
25.7328	8.72989
25.8597	7.88302
25.9453	11.6816
26.2579	3.1987
26.5175	3.85254
26.5844	14.9356
26.6211	27.2576
26.8822	3.83049
27.0229	7.10475
27.0967	13.5507
27.1796	12.0716
27.316	7.33149
27.5153	5.01812
27.7552	4.16724
27.8465	10.9563
27.9897	6.98475
28.083	10.7195
28.2943	4.73088
28.3832	11.254
28.4936	9.06093
28.5754	12.2181
28.6916	8.60326
28.9614	3.70642
29.0334	13.8964
29.1004	14.9236
29.1421	23.9964
29.3111	5.91719
29.6433	3.00984
29.7734	7.68793
29.8465	13.6752
29.9144	14.7362
30.169	3.92799
30.2637	10.5596
30.325	16.3151
30.4235	10.1496
30.7503	3.06027
30.7993	20.3861
30.8502	19.661
31.129	3.58674
31.307	5.61612
31.4139	9.35541
31.7432	3.03674
31.8268	11.9624
31.9019	13.3259
31.9701	14.6552
32.0269	17.5976
32.2699	4.11614
32.3213	19.4579
32.3993	12.8131
32.4795	12.4648
32.673	5.1698
32.7769	9.62195
32.8256	20.5368
33.0285	4.92871
33.1537	7.98862
33.362	4.79975
33.4455	11.9796
33.6034	6.33016
33.6334	33.37
33.6674	29.4542
34.0121	2.90069
34.1186	9.39391
34.1822	15.7122
34.3422	6.25074
34.5632	4.52413
34.6751	8.94134
34.8205	6.87441
34.8931	13.7895
35.0384	6.87796
35.1072	14.5452
35.2514	6.93332
35.308	17.6825
35.3131	196.889
35.4121	10.0989
35.6441	4.3102
35.7028	17.0311
35.8158	8.84643
35.9507	7.41713
36.061	9.0661
36.3131	3.96575
36.3751	16.1358
36.5635	5.30726
36.6097	21.6352
36.6711	16.3071
36.9606	3.45355
37.1162	6.42719
37.3387	4.49551
37.4345	10.4385
37.4989	15.5154
37.6961	5.07063
37.8021	9.43993
38.0242	4.50146
38.3174	3.41023
38.5462	4.37141
38.5853	25.5997
38.7834	5.04661
38.9108	7.84868
39.1084	5.0617
39.1391	32.5521
39.1979	17.0042
39.2638	15.1833
39.2764	78.9328
39.5433	3.74713
39.6391	10.4372
39.6941	18.202
39.765	14.1046
39.8535	11.2964
39.9667	8.83564
40.0695	9.72214
40.1573	11.3952
40.2263	14.4991
40.2972	14.1028
40.5185	4.51763
40.5404	45.775
40.571	32.6413
40.6548	11.9308
40.7637	9.18653
40.8785	8.70663
40.9144	27.8614
41.1384	4.4654
41.1625	41.4955
41.3401	5.63016
41.4328	10.7882
41.8945	2.16596
42.0186	8.05581
42.0405	45.6308
42.2802	4.17204
42.4487	5.93373
42.556	9.32479
42.6529	10.3164
42.7232	14.2207
42.7847	16.2554
43.1957	2.43327
43.227	31.999
43.4332	4.84827
43.5975	6.08817
43.7185	8.26371
43.8122	10.6663
43.9041	10.8804
43.971	14.9671
44.3236	2.83584
44.3959	13.8209
44.5048	9.18147
44.7194	4.66174
44.8699	6.64183
44.9544	11.8338
45.1236	5.91038
45.3752	3.97554
45.5552	5.55454
45.6691	8.7777
45.9557	3.48894
46.0274	13.9528
46.1002	13.7423
46.2202	8.33458
46.885	1.50421
47.1646	3.57604
47.2461	12.2648
47.3365	11.0668
47.4266	11.1015
47.4938	14.8823
47.6711	5.63787
47.7262	18.1643
47.8788	6.55291
47.9642	11.7078
48.1049	7.10732
48.4026	3.35961
48.5379	7.3864
48.6122	13.4756
48.6795	14.8551
48.7709	10.9419
48.9094	7.22048
49.0307	8.24307
49.3229	3.42165
49.4379	8.69414
49.7296	3.42904
49.9845	3.92268
50.037	19.04
50.1732	7.34328
50.3299	6.38313
50.6193	3.45477
50.7142	10.5359
51.1015	2.5825
51.1572	17.953
51.2243	14.8843
51.7309	1.97407
51.7798	20.4738
51.9687	5.29378
52.0329	15.5763
52.2325	5.00779
52.3159	11.9956
52.5887	3.66562
52.6524	15.7025
