# Supplementary material for: Dorsal and median raphe neuronal firing dynamics characterized by nonlinear measures
Source: PLoS Comput Biol. 2024 May 28;20(5):e1012111. doi: 10.1371/journal.pcbi.1012111 (PMC11161118; doi:10.1371/journal.pcbi.1012111)
Supplement: S1 Data — (ZIP) [file pcbi.1012111.s002.zip › data/N68_N2_010814.txt]

Event times and instantaneous frequencies between 0 s and 299.532 s on channel 6
Time	Inst freq
4.4049	0.22702
4.48588	12.3484
10.3097	0.171707
12.5221	0.452001
12.5738	19.3394
15.4222	0.35108
15.723	3.32383
15.7909	14.731
19.1185	0.30052
19.3521	4.2802
19.3972	22.1602
19.4902	10.7603
21.8102	0.431036
22.1923	2.61697
24.0347	0.542764
24.3969	2.7608
25.9612	0.639287
26.0652	9.61224
26.171	9.4568
26.3356	6.0743
28.3855	0.487817
28.9593	1.74281
31.8716	0.343376
32.1533	3.5492
32.2142	16.4366
32.5321	3.14543
35.2731	0.364824
36.2795	0.993643
40.3779	0.243996
41.5476	0.854942
42.0872	1.85323
44.9776	0.345976
45.3448	2.72318
45.4322	11.4453
45.5807	6.73183
45.6235	23.382
49.9723	0.229947
50.2932	3.11631
50.4743	5.52169
53.1869	0.368652
53.4154	4.37606
53.5614	6.84969
53.6109	20.2241
54.4498	1.19201
54.4767	37.1775
55.1657	1.45123
55.4023	4.22733
55.5137	8.97892
55.554	24.809
55.5848	32.4317
57.2099	0.615338
57.5436	2.99717
57.6167	13.6735
57.7767	6.25016
57.8765	10.0233
57.9302	18.6261
57.973	23.3721
59.3537	0.724244
59.4075	18.5722
59.4192	85.4701
59.579	6.25908
59.59	91.3743
59.6716	12.2531
59.688	60.7829
60.8453	0.864113
61.1872	2.92423
61.2465	16.8828
61.2943	20.9118
61.3776	12.0042
61.4126	28.5878
61.4873	13.3761
61.5585	14.0528
61.6118	18.7688
62.8258	0.823692
63.0681	4.12838
63.0947	37.5291
66.1345	0.328967
66.2205	11.6363
66.2512	32.5839
66.5361	3.50981
66.5963	16.592
66.663	15.0123
66.8381	5.70815
66.8557	56.8246
66.9607	9.52871
67.1034	7.00486
68.1818	0.927338
68.5821	2.49815
68.6444	16.0519
68.7927	6.74136
71.3243	0.39502
71.3335	108.648
71.4562	8.14876
71.5396	11.9835
72.0666	1.89748
72.1797	8.84173
72.2614	12.2423
73.7722	0.661919
74.181	2.44594
74.2601	12.6378
74.3092	20.3874
74.3622	18.8537
76.83	0.405219
83.2449	0.155887
85.4495	0.453597
85.5231	13.5921
85.6059	12.0817
85.6733	14.8227
85.7376	15.5502
87.6954	0.510788
87.7976	9.78723
87.8185	47.8515
87.8752	17.6143
87.8899	68.2221
87.9506	16.4674
91.7324	0.264424
91.864	7.59959
91.9434	12.5957
92.0012	17.298
94.719	0.367948
94.7332	70.1164
95.0657	3.00837
96.0597	1.00603
96.809	1.33449
96.8641	18.1436
96.9051	24.395
96.9426	26.7094
96.9851	23.5172
100.288	0.302779
100.312	41.5007
100.374	16.1374
101.818	0.692232
101.853	28.5731
102.18	3.06604
102.226	21.7495
103.481	0.796815
103.531	19.9912
103.622	10.9591
103.657	28.6123
104.016	2.78758
106.076	0.485406
106.262	5.3582
106.403	7.08737
108.043	0.610094
108.072	34.4709
109.388	0.759859
109.454	14.9786
109.657	4.93462
110.308	1.53683
110.336	34.7802
110.385	20.5128
110.451	15.0802
110.536	11.8354
110.76	4.4611
110.799	26.0051
112.386	0.630141
112.427	23.9981
112.447	49.5295
112.542	10.5412
112.595	18.792
114.134	0.649973
114.201	15.0299
114.316	8.68372
116.145	0.546582
116.247	9.86894
116.295	20.5406
116.307	88.6997
116.375	14.6443
117.072	1.43465
117.142	14.2682
117.22	12.8551
117.927	1.41405
117.938	91.6254
118.002	15.6465
118.102	10.007
118.126	40.9098
118.143	57.5904
118.846	1.42371
118.925	12.6138
118.97	22.477
119.179	4.77897
119.243	15.5545
119.956	1.40318
120.009	18.7329
122.126	0.472309
122.277	6.62717
122.363	11.691
122.427	15.6318
122.6	5.78824
122.634	29.1223
124.711	0.481427
124.96	4.01384
125.026	15.1612
125.126	10.0233
125.237	8.99734
125.258	47.9478
127.117	0.537914
127.148	31.837
127.22	13.8831
127.3	12.6053
127.327	36.8243
127.453	7.93537
128	1.82947
128.05	19.7941
129.485	0.696924
129.542	17.452
129.592	20.1459
129.625	30.0138
129.712	11.591
131.371	0.602411
131.432	16.6234
131.492	16.6567
131.952	2.17048
132.245	3.41915
132.298	18.9977
132.744	2.23843
132.816	13.9214
133.105	3.46565
133.131	38.4556
133.616	2.06146
134.78	0.859208
134.863	12.0302
134.901	25.8799
135.052	6.63429
135.077	40.8197
135.317	4.16344
135.578	3.82799
135.656	12.7861
135.667	92.6956
135.752	11.8287
136.722	1.03052
136.766	22.8812
136.842	13.111
136.899	17.579
139.449	0.392111
139.456	136.724
139.601	6.91104
140.343	1.34759
140.376	30.8299
140.482	9.43272
140.512	33.3067
140.556	22.4105
140.649	10.8246
140.734	11.6648
142.626	0.528721
142.719	10.7701
142.785	15.0939
142.799	68.278
142.829	34.2091
144.633	0.554185
144.761	7.80202
144.806	22.2015
144.839	31.0078
146.73	0.528679
146.815	11.8388
146.839	40.71
146.916	13.0904
146.933	57.3921
147.04	9.36382
147.067	36.7674
147.115	20.7684
147.14	40.6207
147.586	2.24195
147.644	17.3286
149.652	0.497945
149.729	12.944
149.796	14.9571
149.848	19.2901
149.886	25.896
149.943	17.6554
149.978	28.9302
150.064	11.5221
150.481	2.39774
150.522	24.3914
150.589	14.9745
150.629	25.1915
152.344	0.58315
152.384	24.7611
152.428	22.5225
152.534	9.51457
152.574	24.9576
152.64	15.1378
153.006	2.72719
153.075	14.57
153.133	17.2283
153.197	15.6966
153.277	12.4797
153.312	28.7753
153.365	18.7772
153.402	27.2866
155.288	0.530159
155.379	10.9032
155.392	82.7952
155.452	16.6234
155.525	13.7321
155.675	6.64646
157.002	0.753715
157.014	81.42
157.088	13.4365
157.105	62.004
157.207	9.72157
157.255	21.1506
157.355	9.9956
157.387	31.5298
158.878	0.670251
158.944	15.3468
159.002	17.2372
159.01	119.133
159.048	26.1315
159.128	12.5777
159.141	75.4148
159.223	12.2324
160.663	0.694277
160.772	9.15499
160.844	13.995
160.872	35.4083
160.943	14.1735
160.963	49.6475
161.027	15.5082
161.033	175.994
162.694	0.601887
162.805	9.01925
162.833	35.6583
162.917	11.9844
162.974	17.3286
163.039	15.3908
163.121	12.3174
164.472	0.739859
164.567	10.5921
164.635	14.5548
164.734	10.1286
164.746	86.4454
164.861	8.68689
166.252	0.718825
166.311	16.8214
166.34	34.9113
166.386	21.575
166.431	22.4679
166.467	27.852
166.474	132.485
166.606	7.60341
168.65	0.489166
168.684	29.6138
168.72	27.9455
168.853	7.52751
168.918	15.313
168.928	98.0969
169.028	9.99261
169.055	36.9222
169.11	18.4142
169.429	3.12537
169.48	19.9314
169.614	7.46246
169.811	5.07511
169.842	32.144
169.933	10.9671
169.956	43.448
170.06	9.63893
170.118	17.0538
170.17	19.4886
170.823	1.53154
170.922	10.0729
170.941	52.9942
170.978	26.6496
171.038	16.8435
171.046	116.063
175.065	0.248826
175.137	13.8808
175.188	19.5779
175.225	27.1665
175.252	37.6138
175.472	4.52899
176.953	0.675464
179.737	0.359233
179.819	12.079
180.002	5.47669
180.079	12.9661
180.164	11.7686
180.392	4.38158
180.458	15.2821
183.337	0.347344
183.506	5.90912
183.528	45.1671
186.836	0.302307
186.97	7.48559
187.082	8.86855
187.196	8.79183
187.285	11.3163
187.344	16.9377
190.813	0.288236
190.827	73.2923
195.54	0.212164
196.802	0.792153
197.37	1.76154
197.455	11.7636
197.57	8.726
199.642	0.482493
203.418	0.264861
203.443	39.3825
203.737	3.40018
203.743	184.98
206.05	0.433443
206.138	11.3079
206.289	6.61507
207.874	0.631108
208.067	5.17325
208.124	17.7135
208.344	4.54232
208.479	7.39295
210.458	0.50542
210.571	8.81694
210.639	14.7793
212.813	0.459886
212.941	7.82252
213.05	9.15248
213.121	14.2146
213.215	10.5359
214.733	0.658837
214.82	11.5902
214.848	34.8675
215.032	5.45518
215.096	15.6377
215.52	2.35588
219.252	0.267973
219.272	49.3827
219.375	9.67305
220.891	0.659891
221.048	6.35623
221.092	22.9568
223.516	0.412461
223.64	8.04027
223.734	10.7195
223.91	5.67453
224.005	10.5146
226.213	0.452862
227.979	0.566289
228.147	5.95281
228.247	10.0468
228.312	15.4078
228.551	4.17481
230.229	0.595932
232.044	0.550886
232.169	8.05153
232.345	5.66239
232.382	27.2956
234.689	0.433423
234.716	36.7755
237.125	0.415118
237.202	12.9702
237.331	7.7769
237.347	60.562
238.983	0.611381
241.362	0.420352
241.483	8.24838
241.504	47.3216
241.535	32.3373
242.017	2.07431
242.048	32.4633
242.264	4.64265
244.262	0.500389
244.309	21.2071
246.795	0.402363
247.014	4.54789
247.033	53.9025
247.096	15.7575
247.191	10.5766
250.561	0.296705
250.593	31.4644
250.689	10.4716
250.774	11.7165
252.967	0.455919
253.094	7.92029
253.157	15.7277
254.97	0.551542
255.08	9.14344
255.393	3.1879
258.693	0.303074
258.763	14.2682
258.797	28.9201
258.815	56.079
259.715	1.11096
262.98	0.306364
263.597	1.61932
263.741	6.94329
263.794	18.8218
265.81	0.496048
266.03	4.55847
266.119	11.1939
270.134	0.249074
270.212	12.8571
270.273	16.38
274.056	0.264282
274.129	13.8164
274.359	4.3396
274.385	38.0952
274.429	23.0776
277.036	0.383621
277.138	9.76658
277.324	5.37773
277.361	26.7137
280.222	0.349548
280.271	20.6118
280.657	2.58578
282.844	0.457313
282.855	94.162
285.285	0.411495
285.4	8.69459
285.495	10.4861
285.507	86.0882
285.598	10.9946
285.655	17.4465
287.298	0.60865
287.346	21.0331
287.41	15.4751
287.474	15.626
287.517	23.2353
287.616	10.1447
287.66	22.4225
289.605	0.514284
291.637	0.492054
291.818	5.54502
291.884	14.9745
293.663	0.562112
295.422	0.56876
295.428	155.039
295.47	23.7417
295.534	15.6333
295.864	3.02986
296.164	3.3324
296.248	11.9397
297.274	0.974551
