# Supplementary material for: Dorsal and median raphe neuronal firing dynamics characterized by nonlinear measures
Source: PLoS Comput Biol. 2024 May 28;20(5):e1012111. doi: 10.1371/journal.pcbi.1012111 (PMC11161118; doi:10.1371/journal.pcbi.1012111)
Supplement: S1 Data — (ZIP) [file pcbi.1012111.s002.zip › data/N151_N3_280812s.txt]

Event times and instantaneous frequencies between 4572.34 s and 4733.47 s on channel 6
Time	Inst freq
4572.43	3.04702
4572.52	11.9861
4572.64	7.89141
4572.79	7.07814
4572.92	7.36648
4573.08	6.31951
4573.24	6.08569
4573.53	3.49065
4573.68	6.89608
4573.94	3.84571
4574.01	14.1263
4574.04	30.9981
4574.11	14.7275
4574.26	6.40369
4574.47	4.81951
4574.55	12.3259
4574.82	3.76124
4574.96	7.27273
4575.02	14.476
4575.08	16.852
4575.13	19.5771
4575.28	6.92042
4575.36	12.7812
4576.23	1.14021
4576.43	5.13242
4576.55	8.07754
4576.63	12.6263
4576.76	7.82718
4576.92	6.37796
4577.47	1.82428
4577.56	10.7101
4577.69	7.73934
4577.86	5.6744
4578.46	1.67746
4578.68	4.55063
4578.75	13.837
4578.95	4.9527
4579.05	10.3252
4579.25	5.09606
4579.47	4.49135
4579.52	19.8059
4579.53	73.8552
4579.65	8.40972
4579.72	14.839
4579.83	9.06618
4579.87	28.5878
4579.9	29.2398
4579.98	11.868
4580.39	2.43386
4580.47	13.8581
4580.56	10.5641
4580.73	5.83192
4581.3	1.76267
4581.54	4.22654
4581.67	7.58093
4581.85	5.56235
4582.41	1.76894
4583.03	1.62211
4583.3	3.64445
4583.41	9.8464
4583.45	23.7586
4583.51	16.0179
4583.54	35.4108
4583.69	6.64894
4583.76	14.2552
4583.86	10.4417
4583.92	15.193
4584.01	10.9218
4584.1	11.426
4584.24	6.93049
4584.55	3.32248
4584.59	21.4087
4585.25	1.52707
4585.58	2.97654
4585.72	7.16435
4586	3.6491
4586.22	4.51896
4586.29	14.7885
4586.72	2.32407
4586.85	7.40466
4586.98	7.83024
4587.25	3.65698
4587.29	29.2227
4587.74	2.19212
4588.05	3.25457
4588.39	2.9391
4588.65	3.91543
4588.95	3.31917
4589.7	1.33124
4590.04	2.9186
4591.51	0.681724
4591.63	8.25764
4591.7	13.2943
4591.79	11.7343
4591.86	13.8141
4592.28	2.39217
4592.49	4.71743
4592.51	42.7899
4592.61	10.2302
4592.94	3.05353
4595.22	0.43852
4595.36	7.40521
4595.87	1.95794
4596.11	4.02479
4596.19	12.6486
4596.25	16.603
4596.3	20.3625
4596.51	4.89524
4596.91	2.49302
4597.08	5.79878
4597.36	3.57743
4597.92	1.79892
4598.61	1.45007
4599.05	2.24643
4599.88	1.20598
4600.54	1.5242
4601.74	0.831393
4601.87	7.61209
4601.94	14.59
4602.92	1.01585
4603	13.0073
4603.15	6.46287
4603.29	7.30727
4603.47	5.55401
4606.18	0.368994
4606.89	1.42007
4606.99	9.72479
4608.52	0.653108
4608.96	2.27733
4609.02	16.742
4609.18	6.01974
4609.47	3.56189
4609.7	4.34575
4611.09	0.719078
4611.17	12.3122
4613.34	0.460223
4613.67	2.99338
4613.69	64.4745
4613.83	7.14847
4613.87	28.0899
4613.93	14.7037
4613.96	34.9895
4614.01	19.5198
4614.17	6.55179
4614.28	8.81679
4614.46	5.42064
4614.69	4.46967
4614.75	15.8003
4614.82	15.4107
4614.87	17.0648
4614.96	11.396
4615	28.6369
4619.5	0.222231
4619.61	8.52951
4619.78	6.04157
4619.88	10.3724
4619.96	11.3237
4620.3	2.94048
4620.46	6.6454
4620.57	8.7222
4620.66	10.5697
4621.33	1.50128
4621.93	1.67932
4622.36	2.29358
4622.5	6.99986
4622.55	24.325
4622.73	5.36222
4626.78	0.247269
4627.71	1.07496
4628.83	0.891218
4629.89	0.94484
4629.99	9.38527
4630.99	1.00807
4633.91	0.341702
4634.12	4.72791
4635.21	0.918628
4635.78	1.75815
4636.85	0.938025
4637.17	3.0673
4639.53	0.423451
4639.69	6.57246
4639.83	6.86813
4640.65	1.22097
4640.74	11.5714
4640.86	8.39631
4640.92	15.6323
4640.99	13.6258
4641.04	22.3814
4641.08	24.7402
4641.12	27.8396
4641.31	5.04058
4641.38	14.7689
4641.46	13.1337
4641.5	22.5632
4641.61	9.70309
4641.66	19.3087
4641.72	16.3532
4641.79	13.5099
4641.86	14.3864
4641.92	16.3908
4641.99	15.1332
4642.03	23.596
4642.1	15.4967
4642.14	20.8594
4642.19	23.7982
4642.26	14.0746
4642.36	9.66651
4642.42	16.3212
4642.48	17.4825
4642.77	3.47621
4642.84	13.1891
4642.9	15.9084
4642.95	22.3764
4643.01	17.319
4643.11	9.90393
4643.21	9.68242
4643.29	13.2855
4643.39	9.46701
4643.5	9.03587
4643.59	11.0534
4643.65	19.0476
4643.73	11.6077
4643.84	9.53925
4644.04	4.84379
4644.14	10.8331
4644.24	9.74469
4644.32	11.9275
4644.42	10.4657
4644.55	7.32923
4644.59	25.2398
4644.73	7.53012
4644.81	11.3895
4644.87	19.1975
4644.97	9.27816
4645.05	13.1441
4645.18	7.57404
4645.25	15.0739
4645.34	10.4745
4645.6	3.89621
4645.72	8.3382
4645.85	7.65521
4646.17	3.17753
4646.26	10.2407
4646.39	7.83515
4646.54	6.73083
4646.63	10.6621
4646.71	13.3067
4646.76	18.8608
4646.85	11.1582
4646.94	11.2461
4647.05	9.41531
4647.13	12.2986
4647.2	14.7732
4647.27	13.2855
4647.38	9.05961
4647.63	4.01978
4647.73	9.77804
4647.81	13.6036
4647.94	7.5792
4648.03	10.8213
4648.11	12.9483
4648.18	14.0548
4648.26	12.5739
4648.33	13.5612
4648.4	13.7363
4648.6	5.14033
4648.69	11.1669
4648.82	7.85361
4649.01	5.03575
4649.13	8.88731
4649.3	5.63349
4649.51	4.901
4649.66	6.71953
4649.81	6.40533
4649.92	9.8561
4650.08	5.97693
4650.31	4.42008
4650.84	1.88094
4651.18	2.94299
4651.33	6.71456
4651.42	10.5053
4651.52	10.5619
4651.67	6.66622
4651.95	3.61716
4652.14	5.24219
4652.7	1.76001
4655.65	0.339544
4656.14	2.02881
4656.36	4.6013
4656.4	22.4366
4656.85	2.25449
4657.56	1.40873
4657.88	3.14149
4657.97	10.367
4658.62	1.54178
4658.64	70.7714
4658.82	5.49995
4658.98	6.29525
4659.2	4.41209
4659.51	3.21854
4659.57	17.8635
4659.65	12.5945
4661.86	0.451924
4661.96	10.4635
4665.87	0.255357
4666.03	6.21002
4666.15	8.75044
4666.23	13.009
4666.24	58.6854
4666.3	18.9466
4666.4	9.94827
4666.77	2.64152
4667.13	2.78893
4667.24	9.49668
4667.48	4.05959
4667.84	2.80395
4668.11	3.73232
4668.94	1.20757
4669.14	4.82928
4669.21	16.0411
4672.9	0.270916
4672.99	10.8897
4673.24	3.93314
4673.47	4.48712
4673.66	5.25956
4673.96	3.29272
4674.13	5.73559
4674.18	24.2718
4674.27	10.3455
4674.45	5.58753
4674.55	9.71534
4674.68	7.81189
4675.93	0.803323
4675.97	21.3174
4676.01	29.2654
4676.85	1.19501
4678.36	0.661214
4684.74	0.156677
4686.41	0.598964
4686.9	2.05588
4687.24	2.88775
4687.41	5.87613
4687.86	2.23879
4688.05	5.20644
4688.21	6.50576
4688.45	4.07664
4688.7	4.01768
4688.85	6.47962
4689.77	1.09024
4691.26	0.672857
4693.14	0.532073
4693.21	13.4916
4693.26	18.7126
4693.48	4.54814
4694.26	1.29141
4694.32	15.2742
4695.48	0.866258
4695.97	2.03025
4696.12	6.61332
4696.25	7.51541
4696.43	5.61167
4696.55	8.61698
4696.69	7.24218
4696.77	12.0409
4697.14	2.71754
4697.89	1.33543
4699.96	0.48298
4700.08	8.26856
4701.78	0.587907
4701.91	7.78392
4702.01	9.49127
4702.08	15.4799
4702.3	4.55394
4702.47	5.83601
4702.61	7.25268
4703.43	1.20956
4704.07	1.57916
4704.23	6.04887
4704.51	3.585
4704.72	4.81464
4704.76	25.8598
4704.91	6.56728
4705.24	3.03012
4706.16	1.08879
4706.45	3.47367
4706.58	7.38389
4706.6	50.1756
4706.89	3.49272
4707.22	3.02444
4707.67	2.21823
4708.95	0.778471
4710.15	0.839377
4710.72	1.73605
4710.87	6.81292
4711.13	3.80561
4711.65	1.94235
4711.85	4.87045
4711.92	15.4107
4712.03	8.59033
4712.5	2.15234
4712.8	3.34325
4714.31	0.662462
4714.67	2.7101
4714.79	8.50557
4714.92	7.89017
4715.26	2.88767
4715.46	5.22357
4715.7	4.14852
4715.97	3.64897
4716.08	9.30319
4716.18	9.54745
4716.61	2.33705
4716.86	3.98264
4717.28	2.41593
4717.43	6.6379
4718.13	1.42021
4718.27	7.42776
4718.4	7.26586
4718.58	5.62968
4718.96	2.61063
4719.24	3.64711
4719.4	6.09979
4719.74	2.92415
4719.91	5.91261
4720.19	3.61089
4720.38	5.24769
4720.52	7.02938
4720.68	6.20925
4720.98	3.4009
4721.09	9.06043
4721.36	3.6245
4721.46	10.983
4721.57	8.76117
4721.99	2.39126
4722.16	5.80686
4722.27	9.03996
4722.36	11.4038
4722.59	4.26094
4722.8	4.74383
4722.9	10.7585
4723.02	8.46024
4723.13	8.88731
4723.2	13.8831
4723.29	11.2689
4723.42	7.65521
4723.77	2.83736
4723.87	9.82318
4723.91	26.1986
4724.04	7.90264
4724.2	6.35486
4724.31	8.74814
4724.37	15.3563
4724.44	14.7536
4724.49	22.6296
4724.56	12.9584
4724.65	11.8343
4724.84	5.36136
4724.9	14.3699
4725.06	6.56858
4725.17	9.0876
4725.23	16.4285
4725.32	10.5419
4725.42	10.1122
4725.51	11.3033
4725.61	10.3359
4725.68	14.2959
4725.74	15.7257
4725.78	25.3807
4726.02	4.16771
4726.12	10.3413
4726.29	5.67827
4726.37	13.312
4726.44	13.6687
4726.54	10.4243
4726.65	8.53315
4726.75	10.853
4727.03	3.5553
4727.1	14.0766
4727.21	8.70019
4727.29	13.231
4727.39	10.102
4727.51	8.22842
4727.66	6.63042
4727.98	3.0978
4728.11	8.08538
4728.24	7.42225
4728.34	10.4112
4728.43	10.2648
4728.54	9.74184
4728.61	14.2796
4728.68	14.3596
4728.74	14.9477
4728.83	12.2564
4728.93	9.18358
4729.04	9.6581
4729.21	5.73789
4729.4	5.42594
4729.54	7.1347
4729.68	6.96476
4729.9	4.57875
4730.19	3.45877
4730.28	10.7724
4730.39	9.49577
4730.57	5.46001
4730.65	12.7812
4731.06	2.44164
4731.17	8.52297
4731.31	7.50131
4731.41	9.95025
4731.61	4.93267
4731.75	7.26691
4731.86	9.36154
4731.96	9.48047
4732.16	4.98281
4732.22	17.9211
4732.3	12.0265
4732.43	7.62718
4732.56	8.03923
4732.65	10.7782
4732.73	12.222
4732.84	8.94294
4732.97	7.60225
4733.15	5.59566
4733.24	12.0525
