# Supplementary material for: Dorsal and median raphe neuronal firing dynamics characterized by nonlinear measures
Source: PLoS Comput Biol. 2024 May 28;20(5):e1012111. doi: 10.1371/journal.pcbi.1012111 (PMC11161118; doi:10.1371/journal.pcbi.1012111)
Supplement: S1 Data — (ZIP) [file pcbi.1012111.s002.zip › data/N100_N3__180209.txt]

Event times and instantaneous frequencies between 9108.73 s and 9420.73 s on channel 401
Time	Inst freq
9108.84	1.08177
9109.57	1.3728
9110.12	1.79995
9110.6	2.08555
9111.58	1.01942
9111.89	3.23373
9112.57	1.47621
9113.01	2.26516
9114.03	0.979835
9114.48	2.22687
9114.94	2.2007
9115.52	1.70114
9116.06	1.86654
9117.15	0.917793
9117.5	2.87844
9118.48	1.02018
9119.14	1.50873
9119.6	2.18617
9120.66	0.93977
9121.09	2.30872
9121.7	1.6491
9122.28	1.71745
9123.28	1.00452
9124.15	1.14168
9124.94	1.27654
9125.48	1.83834
9125.96	2.09096
9126.85	1.12143
9127.55	1.42831
9128.29	1.36305
9128.8	1.947
9129.55	1.32454
9130.04	2.06552
9130.61	1.7518
9131.58	1.03304
9132.08	2.00743
9132.66	1.69932
9133.64	1.02195
9134.22	1.72298
9135.22	1.00709
9135.58	2.76144
9136.73	0.869044
9137.3	1.74743
9137.56	3.91635
9138.04	2.07594
9138.65	1.63465
9139.34	1.43792
9139.86	1.9351
9140.65	1.27273
9141.31	1.5187
9141.78	2.0869
9142.29	1.97718
9142.71	2.36698
9143.32	1.64447
9143.74	2.41307
9144.27	1.87045
9144.61	2.96798
9145.21	1.64883
9145.77	1.78317
9146.49	1.40449
9146.88	2.5344
9147.83	1.04993
9148.13	3.42149
9148.67	1.84764
9149.21	1.82708
9149.75	1.87995
9150.12	2.69978
9150.49	2.69049
9151.13	1.55778
9151.63	1.98598
9152.11	2.08978
9152.59	2.1034
9153.37	1.28324
9153.81	2.27936
9154.22	2.38892
9154.7	2.09371
9155.18	2.09604
9155.57	2.54797
9156.19	1.61124
9156.72	1.88034
9157.35	1.59294
9157.96	1.64037
9158.55	1.69147
9158.94	2.55135
9159.45	1.96932
9160.13	1.47089
9161.03	1.11289
9161.43	2.5047
9162.04	1.63709
9162.54	2.01288
9163.17	1.58788
9163.77	1.66193
9164.24	2.10575
9164.76	1.94799
9165.21	2.18718
9165.81	1.67384
9166.38	1.77456
9166.94	1.77639
9167.44	2.01187
9167.89	2.21078
9168.43	1.84345
9169.06	1.58783
9169.47	2.43256
9169.92	2.2117
9170.72	1.25083
9171.21	2.04445
9171.77	1.80281
9172.42	1.52634
9172.82	2.50815
9173.4	1.73789
9174.04	1.55565
9174.57	1.89118
9175.3	1.37361
9175.78	2.06028
9176.43	1.53903
9176.96	1.90436
9177.45	2.03865
9178.15	1.42326
9178.54	2.5548
9179.17	1.58662
9179.67	1.99156
9180.3	1.59985
9180.89	1.68879
9181.81	1.09004
9182.15	2.87695
9183.11	1.0487
9183.5	2.57122
9184.08	1.72479
9184.71	1.59096
9185.49	1.27802
9186.2	1.41076
9186.58	2.62447
9187.56	1.01392
9187.87	3.26392
9188.71	1.18811
9189.5	1.26695
9190	1.99148
9190.57	1.77044
9191.06	2.04253
9191.6	1.84529
9192.59	1.01219
9193.35	1.31846
9193.68	2.95718
9194.19	1.99525
9194.83	1.54133
9195.33	2.00509
9195.83	2.00393
9196.26	2.32412
9196.78	1.91714
9197.43	1.54698
9197.81	2.6634
9198.36	1.79986
9198.83	2.12116
9199.62	1.26999
9200.79	0.853935
9201.19	2.50244
9201.95	1.31099
9202.52	1.75168
9202.85	3.06824
9203.44	1.70643
9204.02	1.71163
9204.84	1.22291
9205.37	1.89714
9205.96	1.69405
9206.56	1.66681
9206.94	2.60356
9207.94	0.998672
9208.58	1.56221
9208.97	2.57812
9209.9	1.07582
9210.39	2.05305
9210.97	1.71836
9211.39	2.35178
9212.23	1.19574
9212.86	1.58393
9213.36	1.99497
9213.98	1.61031
9214.65	1.50639
9215.03	2.57958
9215.63	1.68668
9216.43	1.24889
9217.1	1.47791
9217.6	2.02684
9218.07	2.14119
9218.75	1.46002
9219.35	1.667
9220.12	1.30649
9220.76	1.55749
9221.09	2.99437
9222.01	1.08307
9222.62	1.64295
9223.28	1.51352
9223.93	1.55482
9224.61	1.46936
9225.31	1.42692
9225.74	2.29721
9226.5	1.32198
9227.47	1.02901
9228.17	1.43269
9228.86	1.44098
9229.32	2.19655
9230	1.45949
9230.45	2.27144
9231.1	1.52658
9231.83	1.3784
9232.17	2.88825
9233.05	1.13323
9233.8	1.33928
9234.32	1.91824
9235.04	1.39995
9235.7	1.51137
9235.99	3.43489
9236.62	1.58813
9237.26	1.569
9237.74	2.07969
9238.18	2.24558
9238.76	1.74228
9239.38	1.60254
9240.22	1.19239
9241	1.27429
9241.49	2.07732
9242.29	1.24869
9242.82	1.88363
9243.44	1.60852
9244.19	1.32594
9244.9	1.41679
9245.52	1.61828
9246.4	1.12661
9247.15	1.3438
9247.89	1.34043
9248.4	1.97816
9248.79	2.56944
9249.35	1.76769
9249.79	2.27319
9250.63	1.19511
9251.25	1.60994
9251.55	3.41775
9252.53	1.01526
9253.24	1.41778
9253.97	1.37058
9254.47	1.97398
9255	1.88754
9255.84	1.19947
9256.64	1.23907
9257.23	1.69687
9258.01	1.28327
9258.47	2.18541
9259.19	1.38642
9259.83	1.55056
9260.63	1.26477
9261.09	2.13224
9262.08	1.00971
9262.74	1.52483
9263.4	1.52246
9264.3	1.11048
9264.61	3.24486
9265.41	1.24576
9266.19	1.27473
9266.63	2.30102
9267.66	0.971392
9268.21	1.79582
9268.74	1.90165
9269.34	1.66237
9270.02	1.48133
9270.64	1.60842
9271.22	1.70885
9272.13	1.10742
9272.74	1.62404
9273.33	1.71168
9273.95	1.59324
9274.78	1.21414
9275.32	1.85144
9276.04	1.37954
9276.9	1.169
9277.41	1.94103
9278.01	1.66703
9278.71	1.42588
9279.15	2.30113
9279.92	1.29749
9280.62	1.4368
9281.21	1.67977
9282.3	0.917339
9282.77	2.12373
9283.77	0.997656
9284.63	1.17528
9285.03	2.48355
9285.64	1.63295
9286.19	1.81436
9287.01	1.21692
9287.57	1.80812
9288.3	1.36926
9288.82	1.90727
9289.68	1.16345
9289.93	4.02495
9290.75	1.21953
9291.49	1.34063
9291.92	2.36748
9292.54	1.61486
9293.14	1.64495
9293.48	2.93893
9294.32	1.19831
9294.7	2.64929
9295.51	1.23697
9296.41	1.1044
9297	1.69391
9297.52	1.92482
9298.03	1.97068
9298.41	2.62488
9298.95	1.86438
9299.79	1.18329
9300.49	1.42416
9300.91	2.37231
9301.74	1.21005
9302.26	1.94062
9302.6	2.92124
9303.02	2.362
9303.35	3.08518
9303.9	1.81911
9304.44	1.82976
9304.99	1.82272
9305.63	1.56099
9306.19	1.78094
9306.69	2.00848
9307.7	0.986038
9308.14	2.31353
9308.51	2.66859
9308.93	2.3771
9309.64	1.41709
9310.01	2.71732
9310.67	1.49571
9311.18	1.96483
9311.83	1.55579
9312.34	1.93237
9312.91	1.75738
9313.42	1.95752
9314.05	1.58536
9314.39	2.97956
9315.01	1.61197
9316.08	0.931454
9316.46	2.6559
9317.05	1.7014
9317.61	1.76666
9318.26	1.5556
9318.63	2.68125
9319.32	1.45212
9319.84	1.91902
9320.48	1.56728
9320.94	2.15545
9321.49	1.83628
9321.92	2.28985
9322.49	1.7499
9322.82	3.06251
9323.66	1.18896
9324.27	1.64107
9325.15	1.13995
9326.11	1.03775
9326.54	2.32186
9327.11	1.77289
9327.79	1.46649
9328.28	2.04775
9329.39	0.900787
9329.71	3.14456
9330.36	1.53301
9330.77	2.40668
9331.68	1.10599
9332.21	1.86518
9332.52	3.26712
9333.28	1.31527
9333.56	3.62424
9334.22	1.5008
9334.93	1.41379
9335.48	1.80333
9336.14	1.52627
9336.88	1.35336
9337.28	2.50445
9338.1	1.20903
9338.41	3.25701
9339.24	1.20782
9339.61	2.7222
9339.9	3.39202
9340.77	1.15408
9341.12	2.83102
9341.83	1.40178
9342.14	3.2858
9342.81	1.48443
9343.16	2.84852
9343.59	2.32277
9344.28	1.45866
9344.85	1.74216
9345.48	1.5975
9346.06	1.72652
9346.57	1.9619
9347.59	0.981431
9347.93	2.91367
9348.37	2.29605
9349	1.58123
9349.51	1.94753
9350.06	1.82239
9350.84	1.28564
9351.25	2.44996
9352	1.32085
9352.5	2.01816
9353.09	1.69119
9353.61	1.92031
9354.39	1.29246
9355.13	1.35175
9355.53	2.44403
9355.99	2.20819
9356.61	1.61374
9357.28	1.48721
9358.08	1.25299
9359.09	0.984969
9359.86	1.30693
9360.47	1.63071
9360.83	2.78443
9361.43	1.67202
9362.23	1.24179
9363.07	1.1972
9363.63	1.79462
9364.19	1.78259
9364.8	1.64347
9365.18	2.62909
9366.04	1.15509
9366.36	3.14881
9367.26	1.11453
9367.6	2.93617
9368.56	1.03524
9369.58	0.984078
9370.23	1.53405
9370.67	2.28201
9371.23	1.78205
9372.1	1.14515
9372.7	1.68751
9373.35	1.52469
9373.82	2.14777
9374.69	1.14809
9375.61	1.08752
9376.23	1.60942
9376.93	1.42645
9377.6	1.50286
9378.47	1.13978
9378.84	2.74108
9379.34	2.00868
9380.06	1.38135
9380.55	2.02848
9381.19	1.55802
9381.6	2.47819
9382.17	1.75288
9383.35	0.843277
9383.59	4.32189
9384.55	1.03473
9385.02	2.13959
9385.5	2.09131
9386.26	1.31517
9387.26	1.00157
9387.85	1.69337
9388.33	2.08338
9389.39	0.939055
9390.09	1.42719
9390.66	1.74831
9391.04	2.6381
9391.66	1.61954
9392.25	1.69431
9393.28	0.967754
9393.9	1.63586
9394.34	2.23244
9394.99	1.55241
9395.55	1.79395
9396.11	1.77585
9396.8	1.45338
9397.27	2.12847
9398.15	1.13172
9398.45	3.31653
9399.36	1.10693
9400.05	1.43464
9400.52	2.15568
9401.13	1.63212
9401.63	2.00377
9402.26	1.57751
9402.58	3.11313
9403.31	1.37794
9403.71	2.48472
9404.48	1.29468
9405.24	1.3267
9405.67	2.29843
9406.67	1.00114
9407.23	1.77898
9407.57	2.95639
9408.04	2.15536
9408.73	1.44055
9409.54	1.24159
9410.08	1.8426
9410.76	1.46092
9411.27	1.95442
9412.13	1.17195
9412.66	1.86116
9413.1	2.29106
9414.13	0.972763
9414.97	1.1838
9415.57	1.67308
9416.27	1.42416
9416.92	1.53801
9417.36	2.30766
9418.13	1.29793
9418.54	2.41949
9419.29	1.34333
9419.73	2.23559
9420.39	1.52126
