# Supplementary material for: Dorsal and median raphe neuronal firing dynamics characterized by nonlinear measures
Source: PLoS Comput Biol. 2024 May 28;20(5):e1012111. doi: 10.1371/journal.pcbi.1012111 (PMC11161118; doi:10.1371/journal.pcbi.1012111)
Supplement: S1 Data — (ZIP) [file pcbi.1012111.s002.zip › data/N72_N4_151217.txt]

Event times and instantaneous frequencies between 0 s and 115.104 s on channel 401
Time	Inst freq
0.380619	2.6273
0.962208	1.71943
1.30023	2.95836
1.47038	5.87734
1.64033	5.88408
2.10874	2.13489
2.58796	2.08672
2.79265	4.88536
3.04042	4.0359
3.6808	1.56159
3.89178	4.73976
4.45923	1.76226
4.63444	5.70747
4.95111	3.15785
5.10954	6.31217
5.57981	2.12643
5.88862	3.2382
6.2752	2.58681
6.51753	4.12654
6.985	2.13921
7.34909	2.74656
7.65548	3.26378
7.85225	5.08208
8.4538	1.66239
8.64179	5.31921
8.8347	5.18387
9.52687	1.44473
9.69695	5.87952
10.058	2.76988
10.2423	5.42385
10.7338	2.03487
11.1113	2.6492
11.4113	3.333
11.7113	3.33267
11.9624	3.98395
12.183	4.53231
12.6418	2.17958
12.976	2.99222
13.4031	2.34115
13.7353	3.01068
13.9631	4.39012
14.1586	5.11404
14.7464	1.70143
14.9281	5.50173
15.1782	3.9993
15.6265	2.23021
15.8701	4.1058
16.0908	4.53188
16.2586	5.95834
16.6503	2.55289
16.9781	3.05055
17.3547	2.65545
17.4863	7.60011
17.8705	2.60268
18.2683	2.51405
18.5245	3.90229
18.8288	3.28611
19.1724	2.91042
19.2911	8.42623
19.6186	3.05337
20.1889	1.75352
20.326	7.29091
20.569	4.11538
20.81	4.15053
21.0451	4.25268
21.5713	1.90046
21.8303	3.86062
21.9107	12.4457
22.5119	1.66334
22.7611	4.01254
22.9557	5.13753
23.2537	3.35626
23.4048	6.61993
23.8989	2.02378
24.0256	7.89067
24.3078	3.54403
24.6173	3.23107
25.026	2.44645
25.3165	3.44306
25.4978	5.51612
25.7949	3.36534
26.1969	2.48745
26.5076	3.21887
27.021	1.94773
27.413	2.55072
27.571	6.32931
27.7131	7.04082
28.0125	3.33975
28.5489	1.86416
28.7662	4.6017
28.9768	4.74989
29.3377	2.77097
29.5871	4.00959
29.8	4.6953
30.0786	3.59045
30.3306	3.96788
30.8682	1.86005
31.0125	6.93073
31.33	3.1495
31.8517	1.91667
31.9944	7.01046
32.3303	2.97707
32.5539	4.47133
32.7804	4.4156
33.0518	3.6852
33.6132	1.78127
33.7516	7.2211
34.0534	3.31414
34.3208	3.73994
34.4863	6.04084
34.8929	2.45923
35.2518	2.78656
35.4189	5.98423
35.6837	3.77711
35.9136	4.34871
36.4508	1.86164
36.6686	4.58991
36.8574	5.29748
37.1139	3.89836
37.502	2.57675
37.6095	9.30475
37.8667	3.88741
38.0987	4.31126
38.4595	2.77156
38.7539	3.39679
39.039	3.50696
39.248	4.7846
39.5513	3.29694
39.848	3.37078
40.0533	4.87215
40.2533	4.99908
40.726	2.11542
40.9296	4.91142
41.1717	4.13104
41.3762	4.89045
41.7169	2.93497
41.8978	5.52902
42.4629	1.76937
42.6285	6.04062
42.818	5.27568
43.0708	3.95535
43.4319	2.76984
43.6961	3.7844
43.8352	7.19135
44.0682	4.29205
44.6277	1.78725
44.8092	5.51028
45.0247	4.63988
45.2434	4.57298
45.4738	4.33853
45.8831	2.44369
46.0794	5.09427
46.2901	4.74428
46.7494	2.17741
46.9227	5.77001
47.083	6.23904
47.43	2.88161
47.8754	2.24535
48.1154	4.16708
48.2974	5.49393
48.5339	4.22776
48.8442	3.2231
49.1629	3.13717
49.4339	3.69046
49.8557	2.37067
50.0489	5.17614
50.2277	5.59369
50.5432	3.16932
50.7022	6.28931
50.9472	4.08147
51.2811	2.99507
51.6078	3.06117
51.7777	5.88689
52.2113	2.30578
52.3714	6.24734
52.6052	4.27795
52.9226	3.15072
53.1213	5.03107
53.2987	5.63692
53.8068	1.96809
54.1199	3.19401
54.2707	6.63284
54.7271	2.19076
54.9941	3.74608
55.2564	3.81275
55.5447	3.4681
55.7791	4.26656
56.091	3.20611
56.3231	4.30897
56.5224	5.0163
56.9831	2.1707
57.1602	5.64503
57.5648	2.47166
57.9538	2.57114
58.0978	6.94054
58.5836	2.05886
58.7657	5.48896
59.301	1.86831
59.5087	4.81508
59.7171	4.79789
59.9185	4.96564
60.1609	4.12541
60.518	2.79997
60.8224	3.28517
61.1099	3.47842
61.2725	6.1504
61.607	2.98935
61.8556	4.02319
62.1102	3.92702
62.5035	2.54296
62.8302	3.06043
63.1043	3.64825
63.3015	5.07233
63.6771	2.66209
63.8919	4.65601
64.1038	4.71816
64.6931	1.69703
64.857	6.10266
65.0909	4.27498
65.4392	2.87109
65.7348	3.38255
65.8982	6.12059
66.1835	3.50493
66.4756	3.42309
66.9524	2.09739
67.1362	5.44129
67.4221	3.4978
67.9798	1.79315
68.2374	3.88157
68.4996	3.81349
68.7453	4.07115
68.8666	8.2447
69.2213	2.81855
69.5094	3.47114
69.847	2.96246
70.0914	4.09224
70.5907	2.00272
70.7906	5.00245
70.9263	7.36567
71.2072	3.56053
71.6099	2.48302
71.9555	2.89369
72.1023	6.81064
72.4337	3.01826
72.6385	4.88179
72.9045	3.75998
73.1362	4.31544
73.7115	1.73813
73.8874	5.68479
74.2363	2.86674
74.4315	5.12127
74.8465	2.40957
75.1063	3.84987
75.4106	3.28601
75.7976	2.5841
75.9792	5.50737
76.4551	2.10121
76.6071	6.57851
76.9623	2.81558
77.3405	2.64349
77.6003	3.8492
77.7972	5.0789
78.1733	2.65911
78.3845	4.73444
78.7473	2.75662
79.1347	2.58106
79.3369	4.94479
79.6711	2.99281
79.8422	5.84559
80.2127	2.69875
80.4361	4.47632
80.9756	1.85367
81.2198	4.09445
81.4154	5.11326
81.8709	2.19508
82.1002	4.36249
82.2565	6.39513
82.5589	3.30724
82.9752	2.402
83.2818	3.26129
83.4304	6.73251
83.9189	2.04705
84.1895	3.69467
84.3827	5.17775
84.6639	3.55631
85.089	2.35209
85.2961	4.82805
85.4418	6.86337
86.0507	1.64241
86.3482	3.36099
86.4742	7.93934
86.8034	3.03723
87.1156	3.20331
87.4408	3.07509
87.7476	3.25951
87.9782	4.33599
88.2271	4.01868
88.441	4.67416
88.8278	2.5852
89.0906	3.80526
89.4435	2.83353
89.6376	5.15374
89.9441	3.26183
90.1946	3.99226
90.6821	2.05151
90.9128	4.33435
91.0638	6.62335
91.3008	4.21861
91.6566	2.81045
92.0876	2.3205
92.3431	3.91379
92.631	3.47266
92.8568	4.42938
93.2217	2.74078
93.5093	3.47671
93.7729	3.79357
93.8464	13.611
94.2781	2.31612
94.5519	3.65309
94.8633	3.21093
95.0932	4.34974
95.5037	2.43615
95.7425	4.18787
95.9984	3.90663
96.3712	2.68259
96.6045	4.28763
96.8567	3.96405
97.6134	1.32151
97.9037	3.44477
98.212	3.24418
98.5735	2.76563
98.8242	3.98934
99.1374	3.19334
99.3681	4.33463
99.7643	2.52399
100.192	2.33569
100.414	4.51775
100.773	2.78593
101.016	4.10337
101.444	2.34119
101.618	5.71844
101.882	3.7953
102.339	2.18823
102.58	4.14821
102.773	5.17542
102.959	5.37634
103.338	2.63959
103.559	4.52094
103.822	3.804
104.051	4.36958
104.487	2.29553
104.764	3.60778
105.006	4.12327
105.303	3.37075
105.587	3.51447
105.82	4.30574
106.162	2.9208
106.554	2.55279
106.925	2.69668
107.16	4.24283
107.531	2.69954
107.663	7.55447
107.931	3.73165
108.29	2.78346
108.59	3.3371
108.928	2.9561
109.18	3.97232
109.487	3.26209
109.76	3.65842
110.186	2.34672
110.498	3.20747
111.075	1.73229
111.329	3.943
111.581	3.9608
111.919	2.96425
112.179	3.8387
112.381	4.94369
112.595	4.67154
113.13	1.86937
113.37	4.17246
113.98	1.64042
114.168	5.30718
