# Supplementary material for: Dorsal and median raphe neuronal firing dynamics characterized by nonlinear measures
Source: PLoS Comput Biol. 2024 May 28;20(5):e1012111. doi: 10.1371/journal.pcbi.1012111 (PMC11161118; doi:10.1371/journal.pcbi.1012111)
Supplement: S1 Data — (ZIP) [file pcbi.1012111.s002.zip › data/N147_N7_100712s.txt]

Event times and instantaneous frequencies between 6987.7 s and 7088.96 s on channel 401
Time	Inst freq
6988.01	0.000143102
6988.55	1.85481
6989.31	1.31244
6990.38	0.940743
6991.14	1.31254
6991.73	1.68265
6992.17	2.28817
6992.82	1.5284
6993.31	2.04775
6993.98	1.50103
6994.34	2.77262
6995.07	1.3679
6995.45	2.63491
6996.01	1.77661
6996.35	2.99733
6997.03	1.45546
6997.57	1.85257
6998.06	2.06343
6998.51	2.18512
6998.94	2.34791
7000.18	0.80492
7001.03	1.17845
7001.52	2.05292
7002.03	1.94875
7002.58	1.81729
7003.42	1.19543
7004.1	1.46901
7004.56	2.18436
7005.3	1.34252
7006.42	0.891393
7007.24	1.22767
7007.75	1.97258
7008.22	2.09604
7008.77	1.82979
7009.22	2.23284
7010.48	0.79355
7010.98	1.9893
7011.51	1.89
7012.67	0.86367
7013.3	1.58642
7014.47	0.848853
7015.11	1.57783
7015.67	1.78403
7016.02	2.87737
7016.59	1.74587
7017.03	2.27309
7017.51	2.06513
7018.4	1.12674
7019.09	1.44221
7019.82	1.37705
7020.43	1.64606
7021.28	1.17349
7021.85	1.74718
7022.75	1.10923
7023.25	2.02331
7024.21	1.04383
7024.61	2.47359
7025.29	1.47748
7026	1.41251
7026.42	2.36765
7027.3	1.12811
7027.69	2.61746
7028.35	1.50734
7028.93	1.72729
7030.12	0.836204
7030.73	1.65956
7031.31	1.70876
7032.34	0.973388
7032.75	2.43043
7033.94	0.839525
7034.31	2.72013
7035.32	0.986106
7035.72	2.54143
7036.13	2.43315
7036.61	2.09297
7036.94	2.96886
7037.4	2.189
7037.98	1.71388
7038.51	1.91476
7038.92	2.405
7039.48	1.79498
7039.84	2.80505
7040.31	2.10726
7040.74	2.34632
7041.15	2.38709
7041.74	1.69566
7042.13	2.56931
7042.58	2.25907
7043.04	2.13885
7043.7	1.52068
7044.07	2.70878
7044.75	1.46828
7045.23	2.09131
7045.83	1.67974
7046.24	2.39429
7046.58	2.99338
7047.54	1.0428
7047.99	2.18579
7048.67	1.48706
7049.22	1.79353
7050.36	0.87804
7050.7	2.97292
7051.04	2.89452
7052.23	0.840103
7052.68	2.24805
7053.68	0.998951
7054.69	0.989805
7055.21	1.9393
7055.69	2.05196
7056.62	1.08496
7057.36	1.34658
7058.14	1.27241
7058.64	1.99633
7059.6	1.04347
7060.51	1.10878
7061.01	1.9861
7061.44	2.33318
7061.82	2.62378
7062.19	2.72769
7062.52	2.99509
7063.01	2.04666
7063.31	3.31477
7063.62	3.17793
7063.97	2.87002
7064.33	2.75725
7064.87	1.88037
7065.39	1.89613
7065.7	3.28256
7066.2	2.00312
7066.84	1.56558
7067.35	1.93136
7067.92	1.7651
7068.31	2.55539
7068.7	2.59875
7069.13	2.29389
7069.5	2.69157
7070.37	1.15961
7072.26	0.528058
7072.84	1.72643
7073.59	1.33291
7074.19	1.6707
7074.6	2.45586
7075.93	0.750356
7076.77	1.18388
7077.15	2.68068
7077.52	2.69651
7077.89	2.69884
7078.28	2.57116
7078.66	2.64257
7079.27	1.62851
7079.73	2.18355
7080.14	2.39389
7080.54	2.52768
7080.91	2.6723
7081.26	2.9304
7081.75	2.0084
7082.34	1.6997
7082.71	2.72324
7083.04	3.02572
7083.4	2.79619
7083.79	2.52213
7084.34	1.83591
7085.07	1.36348
7085.63	1.8076
7086.11	2.06509
7087.09	1.02225
7087.55	2.1485
7088.64	0.918636
