# Supplementary material for: Dorsal and median raphe neuronal firing dynamics characterized by nonlinear measures
Source: PLoS Comput Biol. 2024 May 28;20(5):e1012111. doi: 10.1371/journal.pcbi.1012111 (PMC11161118; doi:10.1371/journal.pcbi.1012111)
Supplement: S1 Data — (ZIP) [file pcbi.1012111.s002.zip › data/N123_N14_300311s.txt]

Event times and instantaneous frequencies between 13759.2 s and 13783 s on channel 401
Time	Inst freq
13759.2	58.7199
13759.2	50.0751
13759.3	82.0345
13759.3	74.2942
13759.3	42.8449
13759.3	36.5097
13759.3	59.0319
13759.4	42.7533
13759.4	114.416
13759.4	37.4813
13759.4	70.7714
13759.4	51.1771
13759.4	82.4402
13759.5	43.9367
13759.5	117.509
13759.5	37.3692
13759.5	91.9963
13759.5	50.2513
13759.6	47.6644
13759.6	45.8085
13759.6	39.185
13759.6	44.7828
13759.6	94.6074
13759.6	82.1018
13759.7	54.4959
13759.7	41.3736
13759.7	55.0964
13759.7	78.3699
13759.7	39.7456
13759.8	77.3395
13759.8	39.7141
13759.8	56.2114
13759.8	53.9957
13759.8	40.783
13759.9	95.511
13759.9	45.1671
13759.9	35.8038
13759.9	55.9284
13759.9	94.7867
13760	48.4496
13760	44.7628
13760	54.0833
13760	54.0541
13760	55.5864
13760.1	48.3793
13760.1	55.1572
13760.1	56.9476
13760.1	52.687
13760.1	58.8235
13760.1	83.3333
13760.2	48.7805
13760.2	74.8503
13760.2	38.9864
13760.2	59.2066
13760.2	45.5373
13760.2	91.2409
13760.3	61.5764
13760.3	67.0691
13760.3	55.5247
13760.3	49.3097
13760.3	87.4126
13760.4	41.2882
13760.4	70.1262
13760.4	37.7786
13760.4	67.7507
13760.4	53.9374
13760.4	71.5308
13760.5	53.7634
13760.5	65.1466
13760.5	82.1693
13760.5	79.5545
13760.5	60.7165
13760.5	43.611
13760.6	81.2348
13760.6	54.8546
13760.6	66.5779
13760.6	34.965
13760.6	60.5327
13760.6	54.5852
13760.7	51.4668
13760.7	43.8212
13760.7	61.3121
13760.7	46.729
13760.7	77.101
13760.8	47.1698
13760.8	46.0617
13760.8	41.3052
13760.8	109.769
13760.8	47.2144
13760.9	71.6332
13760.9	45.8085
13760.9	38.5951
13760.9	71.4286
13760.9	42.3549
13761	45.7247
13761	47.8011
13761	57.6701
13761	76.1035
13761	50.8647
13761.1	42.7168
13761.1	106.724
13761.1	57.241
13761.1	56.7215
13761.1	53.1915
13761.1	82.713
13761.2	47.8469
13761.2	35.7654
13761.2	101.937
13761.2	56.4653
13761.2	93.5454
13761.2	47.1032
13761.3	58.6166
13761.3	63.2511
13761.3	71.2758
13761.3	35.137
13761.3	92.2509
13761.3	66.4452
13761.4	64.2674
13761.4	42.1053
13761.4	79.0514
13761.4	37.4953
13761.4	74.129
13761.5	41.9463
13761.5	140.252
13761.5	36.4564
13761.5	47.1254
13761.5	38.6698
13761.6	65.7895
13761.6	87.26
13761.6	34.6741
13761.6	69.541
13761.6	48.3559
13761.6	48.1232
13761.7	50.3778
13761.7	61.9195
13761.7	91.2409
13761.7	54.7345
13761.7	89.6057
13761.7	54.9149
13761.8	55.0964
13761.8	56.3698
13761.8	72.9395
13761.8	67.4764
13761.8	53.6193
13761.8	51.9211
13761.9	44.287
13761.9	80.9717
13761.9	71.1238
13761.9	69.8324
13761.9	38.85
13761.9	103.734
13762	37.0096
13762	59.312
13762	57.7701
13762	58.9275
13762	58.3771
13762.1	43.2152
13762.1	58.3431
13762.1	75.4717
13762.1	50.6073
13762.1	55.0964
13762.1	126.263
13762.2	58.4112
13762.2	73.5294
13762.2	81.3008
13762.2	38.1534
13762.2	56.9152
13762.3	39.8883
13762.3	81.0373
13762.3	71.6846
13762.3	48.216
13762.3	60.6428
13762.3	90.009
13762.3	69.5894
13762.4	55.4017
13762.4	36.2845
13762.4	124.844
13762.4	50.2765
13762.4	54.3183
13762.5	45.4339
13762.5	89.7666
13762.5	70.8215
13762.5	67.659
13762.5	76.6284
13762.5	41.7362
13762.5	68.5871
13762.6	58.3771
13762.6	43.7445
13762.6	53.6769
13762.6	52.1921
13762.6	67.0691
13762.7	39.2157
13762.7	65.445
13762.7	74.7943
13762.7	49.1159
13762.7	74.8503
13762.7	43.122
13762.8	75.0188
13762.8	51.573
13762.8	67.1592
13762.8	33.6247
13762.8	107.066
13762.9	42.0521
13762.9	57.3723
13762.9	57.6037
13762.9	73.1529
13762.9	45.6413
13763	39.9521
13763	83.4028
13763	35.6125
13763	77.7001
13763	45.4339
13763	132.626
13763.1	34.2114
13763.1	69.0131
13763.1	83.0565
13763.1	54.5852
13763.1	45.7457
13763.1	59.9161
13763.2	80.3213
13763.2	40.783
13763.2	82.85
13763.2	49.975
13763.2	40.7664
13763.3	60.9013
13763.3	51.9751
13763.3	53.7346
13763.3	50.8388
13763.3	59.6303
13763.4	56.9801
13763.4	57.8704
13763.4	67.9348
13763.4	43.8789
13763.4	73.7463
13763.4	45.7457
13763.5	78.6164
13763.5	46.5116
13763.5	81.7661
13763.5	42.9553
13763.5	57.9374
13763.5	49.7512
13763.6	75.7002
13763.6	47.9386
13763.6	43.0663
13763.6	50.0751
13763.6	63.4518
13763.7	65.5308
13763.7	51.7063
13763.7	89.1266
13763.7	40.6504
13763.7	64.3915
13763.7	64.2674
13763.8	43.7828
13763.8	75.358
13763.8	50.7872
13763.8	34.2349
13763.8	59.5238
13763.9	53.9084
13763.9	58.0383
13763.9	55.2486
13763.9	91.0747
13763.9	52.2193
13763.9	72.0461
13764	58.7199
13764	53.135
13764	59.5948
13764	49.7512
13764	39.1389
13764.1	67.6133
13764.1	57.7367
13764.1	58.8235
13764.1	68.3995
13764.1	77.4593
13764.1	64.3501
13764.2	46.2963
13764.2	98.6193
13764.2	35.1124
13764.2	71.7875
13764.2	39.1696
13764.3	31.407
13764.3	206.186
13764.3	39.0016
13764.3	77.7605
13764.3	36.914
13764.3	91.9118
13764.4	63.857
13764.4	53.2198
13764.4	61.2745
13764.4	74.5156
13764.4	40.5022
13764.5	56.9152
13764.5	69.5894
13764.5	50.5561
13764.5	58.1395
13764.5	66.5779
13764.5	39.0472
13764.6	41.5455
13764.6	84.7458
13764.6	36.4299
13764.6	56.338
13764.6	76.4526
13764.7	45.5166
13764.7	81.4996
13764.7	51.9211
13764.7	59.5948
13764.7	41.7711
13764.8	55.4939
13764.8	36.7647
13764.8	77.2798
13764.8	46.8604
13764.8	62.6174
13764.9	44.6229
13764.9	45.5581
13764.9	63.8162
13764.9	51.0725
13764.9	65.9196
13764.9	52.5486
13765	53.4188
13765	68.1663
13765	45.9348
13765	44.6828
13765	63.8162
13765.1	66.8896
13765.1	69.0131
13765.1	49.2854
13765.1	50.1253
13765.1	151.286
13765.1	44.8029
13765.2	60.1685
13765.2	108.46
13765.2	33.1675
13765.2	53.4759
13765.2	48.0307
13765.2	82.5083
13765.3	65.7895
13765.3	49.4315
13765.3	58.1734
13765.3	59.3472
13765.3	55.7414
13765.3	48.8043
13765.4	77.5194
13765.4	42.5713
13765.4	103.627
13765.4	36.8053
13765.4	73.3138
13765.5	44.9438
13765.5	109.529
13765.5	54.2888
13765.5	66.6667
13765.5	52.9942
13765.5	75.9301
13765.6	46.1681
13765.6	57.2082
13765.6	45.9559
13765.6	89.6057
13765.6	43.0849
13765.6	105.485
13765.6	97.0874
13765.7	32.4886
13765.7	108.46
13765.7	36.9004
13765.7	74.0192
13765.7	67.6133
13765.8	40.4858
13765.8	44.7027
13765.8	79.3651
13765.8	71.2758
13765.8	62.383
13765.8	69.3001
13765.9	192.678
13765.9	42.7168
13765.9	48.3559
13765.9	56.5291
13765.9	82.85
13765.9	59.4884
13766	50.2513
13766	54.0833
13766	50.9424
13766	119.904
13766	56.7859
13766	51.6529
13766.1	77.4593
13766.1	65.1042
13766.1	55.0055
13766.1	37.1471
13766.1	100.301
13766.1	66.5336
13766.2	54.3774
13766.2	38.5951
13766.2	38.7447
13766.2	52.5762
13766.2	90.9918
13766.3	49.5786
13766.3	68.1199
13766.3	59.1366
13766.3	64.5995
13766.3	50.025
13766.3	89.2857
13766.4	49.2611
13766.4	105.152
13766.4	41.9463
13766.4	149.477
13766.4	35.461
13766.5	54.7945
13766.5	40.1445
13766.5	53.4759
13766.5	29.163
13766.5	107.643
13766.6	35.1
13766.6	99.7009
13766.6	34.7102
13766.6	98.8142
13766.6	40.1445
13766.7	63.9795
13766.7	93.0233
13766.7	62.0347
13766.7	39.2157
13766.7	54.0833
13766.7	61.9579
13766.8	62.7353
13766.8	105.263
13766.8	55.8347
13766.8	164.745
13766.8	44.3262
13766.8	35.4862
13766.9	105.485
13766.9	38.0807
13766.9	87.5657
13766.9	49.5786
13766.9	56.8182
13766.9	61.7284
13767	114.025
13767	66.9344
13767	46.5333
13767	73.9098
13767	41.9111
13767	60.1685
13767.1	76.5697
13767.1	56.9476
13767.1	44.4444
13767.1	61.5006
13767.1	168.067
13767.1	32.8947
13767.2	121.065
13767.2	59.1716
13767.2	47.3934
13767.2	73.3676
13767.2	94.6074
13767.2	48.4496
13767.3	41.3907
13767.3	70.1754
13767.3	63.4518
13767.3	32
13767.3	128.205
13767.4	50.2008
13767.4	42.0521
13767.4	82.9187
13767.4	58.0383
13767.4	33.6474
13767.5	66.7111
13767.5	54.3478
13767.5	125.945
13767.5	48.4262
13767.5	53.0786
13767.5	60.6428
13767.6	36.2845
13767.6	73.5294
13767.6	61.1247
13767.6	54.8847
13767.6	49.8256
13767.6	54.9753
13767.7	36.2188
13767.7	123.762
13767.7	70.2247
13767.7	32.2373
13767.7	66.8003
13767.8	63.6132
13767.8	45.5581
13767.8	59.1716
13767.8	93.985
13767.8	31.5557
13767.9	70.028
13767.9	50.5817
13767.9	70.4225
13767.9	68.3995
13767.9	72.2543
13767.9	42.9369
13768	64.6831
13768	48.7329
13768	43.6491
13768	57.8035
13768	74.4602
13768	63.012
13768.1	67.0241
13768.1	48.0769
13768.1	69.6864
13768.1	51.7331
13768.1	53.8213
13768.2	41.5628
13768.2	40.1123
13768.2	85.6898
13768.2	54.7645
13768.2	71.5308
13768.2	53.3618
13768.3	53.6481
13768.3	72.3589
13768.3	48.3559
13768.3	78.5546
13768.3	33.8181
13768.3	156.25
13768.4	37.2995
13768.4	94.7867
13768.4	34.188
13768.4	41.3052
13768.4	94.7867
13768.5	69.6864
13768.5	80.5153
13768.5	46.7508
13768.5	64.5578
13768.5	77.5795
13768.5	54.4662
13768.6	73.8007
13768.6	51.7063
13768.6	66.7557
13768.6	54.9451
13768.6	43.4594
13768.6	72.7273
13768.7	36.523
13768.7	93.1099
13768.7	49.1159
13768.7	47.0367
13768.7	68.6342
13768.8	39.8089
13768.8	139.082
13768.8	38.9712
13768.8	112.233
13768.8	53.0786
13768.9	35.7782
13768.9	56.6572
13768.9	55.6174
13768.9	46.2321
13768.9	84.317
13768.9	44.6628
13769	48.7329
13769	68.1199
13769	58.8582
13769	90.9918
13769	110.011
13769	42.0698
13769.1	68.1199
13769.1	57.4053
13769.1	37.8788
13769.1	50.8388
13769.1	62.6566
13769.2	62.1504
13769.2	135.87
13769.2	34.4828
13769.2	106.157
13769.2	69.1563
13769.2	73.8552
13769.2	47.824
13769.3	90.6618
13769.3	68.3995
13769.3	58.7889
13769.3	36.3108
13769.3	125.471
13769.3	44.5236
13769.4	42.9553
13769.4	107.527
13769.4	116.144
13769.4	52.8262
13769.4	44.843
13769.4	111.359
13769.5	74.0192
13769.5	50.7357
13769.5	47.9157
13769.5	84.246
13769.5	87.7963
13769.5	42.517
13769.6	41.841
13769.6	103.413
13769.6	83.8926
13769.6	51.6529
13769.6	60.3136
13769.6	108.932
13769.6	53.5045
13769.7	45.7666
13769.7	56.1167
13769.7	40.5351
13769.7	66.1376
13769.7	79.8722
13769.8	33.2889
13769.8	64.1026
13769.8	51.6262
13769.8	60.024
13769.8	55.8659
13769.9	57.6037
13769.9	72.5689
13769.9	79.4281
13769.9	42.9553
13769.9	41.7885
13770	37.037
13770	129.534
13770	51.1771
13770	73.692
13770	61.2745
13770	36.1533
13770.1	46.0829
13770.1	82.7815
13770.1	44.9438
13770.1	56.6251
13770.1	105.374
13770.1	51.4403
13770.2	57.5705
13770.2	56.5611
13770.2	67.8887
13770.2	56.5291
13770.2	61.4251
13770.2	85.6164
13770.3	39.6511
13770.3	79.3651
13770.3	48.0077
13770.3	58.9275
13770.3	111.359
13770.3	53.6769
13770.4	41.0341
13770.4	98.7167
13770.4	48.6618
13770.4	46.3177
13770.4	44.0917
13770.5	50.2008
13770.5	51.1247
13770.5	60.6796
13770.5	37.7501
13770.5	59.0319
13770.6	44.6229
13770.6	42.0168
13770.6	176.367
13770.6	38.8651
13770.6	111.483
13770.6	58.3431
13770.7	64.5161
13770.7	51.9211
13770.7	76.5111
13770.7	58.2072
13770.7	42.4628
13770.8	62.2278
13770.8	58.2411
13770.8	70.2741
13770.8	76.746
13770.8	32.8299
13770.8	135.318
13770.8	103.093
13770.9	42.5894
13770.9	78.6164
13770.9	41.841
13770.9	50.7357
13770.9	53.0223
13771	71.736
13771	85.6164
13771	33.2779
13771	59.4177
13771	56.3063
13771	72.6744
13771.1	61.9963
13771.1	87.7963
13771.1	38.8651
13771.1	54.2888
13771.1	49.4315
13771.2	47.5285
13771.2	54.8546
13771.2	67.7507
13771.2	36.7242
13771.2	61.7284
13771.3	50.7614
13771.3	78.9889
13771.3	28.8434
13771.3	75.7576
13771.3	130.719
13771.3	46.2535
13771.4	84.317
13771.4	46.3177
13771.4	67.3401
13771.4	88.4956
13771.4	51.9751
13771.4	65.2742
13771.5	66.0502
13771.5	36.6972
13771.5	57.3723
13771.5	78.1861
13771.5	43.9174
13771.6	55.9597
13771.6	52.9661
13771.6	69.735
13771.6	29.4118
13771.6	148.81
13771.6	50.9424
13771.7	45.3721
13771.7	36.914
13771.7	52.7983
13771.7	64.5578
13771.8	44.2674
13771.8	88.8099
13771.8	72.7802
13771.8	39.0778
13771.8	48.9716
13771.8	94.162
13771.8	75.5858
13771.9	39.3701
13771.9	41.3052
13771.9	125.786
13771.9	100.1
13771.9	80.0641
13771.9	46.0405
13772	63.4115
13772	46.5116
13772	65.445
13772	85.4701
13772	55.0964
13772	82.3045
13772.1	68.8231
13772.1	32
13772.1	47.1254
13772.1	84.7458
13772.1	47.0146
13772.2	58.4112
13772.2	61.0874
13772.2	60.6796
13772.2	53.5045
13772.2	39.4633
13772.3	42.1941
13772.3	53.3333
13772.3	82.4402
13772.3	70.0771
13772.3	74.3494
13772.3	46.5983
13772.4	48.6381
13772.4	39.2927
13772.4	104.822
13772.4	73.3138
13772.4	47.8011
13772.4	119.19
13772.5	50.4286
13772.5	189.036
13772.5	48.7805
13772.5	32.175
13772.5	55.0661
13772.6	64.2674
13772.6	43.3463
13772.6	52.8821
13772.6	32.9815
13772.6	137.552
13772.7	49.1642
13772.7	44.9236
13772.7	50.7099
13772.7	56.2746
13772.7	58.7199
13772.8	38.5802
13772.8	66.357
13772.8	49.8008
13772.8	50.5561
13772.8	65.8328
13772.8	65.703
13772.9	54.7645
13772.9	45.7247
13772.9	50.8906
13772.9	43.2526
13772.9	68.5871
13772.9	159.236
13773	51.8135
13773	39.8724
13773	85.6164
13773	58.4454
13773	36.5898
13773.1	62.1504
13773.1	65.1042
13773.1	76.746
13773.1	51.0465
13773.1	41.1862
13773.1	65.5738
13773.2	67.2043
13773.2	92.5926
13773.2	41.511
13773.2	52.5762
13773.2	37.9795
13773.3	94.4287
13773.3	40
13773.3	58.7199
13773.3	50.4541
13773.3	68.5871
13773.3	48.0077
13773.4	50.025
13773.4	77.6398
13773.4	71.1238
13773.4	48.5673
13773.4	68.7285
13773.4	54.9149
13773.5	35.3607
13773.5	85.8369
13773.5	42.3191
13773.5	72.0461
13773.5	62.5391
13773.6	53.1632
13773.6	55.3097
13773.6	71.9942
13773.6	42.1408
13773.6	60.241
13773.7	44.0723
13773.7	41.1523
13773.7	62.2278
13773.7	46.4684
13773.7	64.0205
13773.8	50.3271
13773.8	65.0195
13773.8	38.2409
13773.8	61.7284
13773.8	62.0732
13773.9	41.0846
13773.9	44.8029
13773.9	100.604
13773.9	44.7427
13773.9	37.5516
13773.9	68.2128
13774	53.0504
13774	40.8831
13774	103.199
13774	45.8716
13774	55.991
13774.1	37.3972
13774.1	76.2195
13774.1	37.9075
13774.1	68.7758
13774.1	45.0857
13774.2	100.1
13774.2	43.3651
13774.2	72.4638
13774.2	58.4454
13774.2	45.5581
13774.3	44.603
13774.3	61.6143
13774.3	36.5097
13774.3	61.1995
13774.3	59.8802
13774.3	56.4653
13774.4	47.3037
13774.4	56.3698
13774.4	61.8429
13774.4	41.7537
13774.4	55.5247
13774.5	52.4659
13774.5	82.5764
13774.5	58.309
13774.5	52.2193
13774.5	51.3084
13774.5	64.3915
13774.6	43.3276
13774.6	64.3915
13774.6	49.6278
13774.6	40.9165
13774.6	59.453
13774.7	46.3607
13774.7	32.8947
13774.7	81.0373
13774.7	40.95
13774.8	44.6229
13774.8	75.815
13774.8	60.9013
13774.8	51.5464
13774.8	86.0585
13774.8	54.2005
13774.9	68.9655
13774.9	50.8906
13774.9	73.8552
13774.9	73.9645
13774.9	35.1247
13774.9	55.0055
13775	64.2261
13775	53.4188
13775	46.5549
13775	30.2755
13775.1	53.6769
13775.1	32.9598
13775.1	66.0939
13775.1	42.9923
13775.1	73.9098
13775.2	48.3793
13775.2	103.734
13775.2	39.9042
13775.2	100
13775.2	43.122
13775.2	138.504
13775.3	41.0509
13775.3	110.742
13775.3	27.3
13775.3	66.313
13775.3	96.1538
13775.4	36.9822
13775.4	142.653
13775.4	69.3481
13775.4	43.0478
13775.4	89.6861
13775.4	51.2821
13775.4	66.1813
13775.5	67.3401
13775.5	50.5051
13775.5	55.1572
13775.5	53.7346
13775.5	72.4113
13775.5	60.2047
13775.6	54.8546
13775.6	72.4113
13775.6	93.8086
13775.6	31.9795
13775.6	70.922
13775.7	51.0204
13775.7	59.988
13775.7	42.0521
13775.7	38.5654
13775.7	79.8722
13775.8	41.2882
13775.8	53.0223
13775.8	70.8717
13775.8	45.2694
13775.8	72.0981
13775.8	67.3401
13775.9	72.2022
13775.9	34.2583
13775.9	74.9064
13775.9	49.2854
13775.9	63.3714
13776	38.5356
13776	51.5996
13776	92.4214
13776	47.3037
13776	84.0336
13776	37.9795
13776.1	94.8767
13776.1	39.2311
13776.1	42.9553
13776.1	81.6993
13776.1	45.0248
13776.2	82.713
13776.2	71.3267
13776.2	51.8135
13776.2	53.2481
13776.2	55.6793
13776.2	39.6511
13776.3	72.2543
13776.3	59.1366
13776.3	56.2746
13776.3	36.4299
13776.3	51.6529
13776.4	34.626
13776.4	71.4286
13776.4	50.7614
13776.4	42.5532
13776.4	104.384
13776.5	44.0723
13776.5	86.881
13776.5	44.2282
13776.5	52.6316
13776.5	43.573
13776.5	103.52
13776.6	44.1112
13776.6	68.2594
13776.6	65.189
13776.6	112.613
13776.6	67.1141
13776.6	58.6166
13776.7	46.1255
13776.7	50.813
13776.7	38.5505
13776.7	76.1035
13776.7	64.2674
13776.8	46.0405
13776.8	58.9275
13776.8	53.7057
13776.8	40.833
13776.8	78.8644
13776.9	27.8396
13776.9	67.3401
13776.9	54.2594
13776.9	43.6681
13776.9	115.741
13776.9	56.2114
13777	40.7
13777	66.2691
13777	86.5801
13777	63.8978
13777	42.8816
13777.1	79.1139
13777.1	44.7027
13777.1	43.3839
13777.1	67.5219
13777.1	59.6659
13777.1	65.0618
13777.2	63.6537
13777.2	68.7285
13777.2	48.8281
13777.2	75.7002
13777.2	38.2995
13777.3	60.6796
13777.3	50.5561
13777.3	57.5374
13777.3	58.9275
13777.3	48.1696
13777.3	81.7661
13777.4	56.6251
13777.4	69.5894
13777.4	48.6145
13777.4	61.6523
13777.4	48.0307
13777.5	41.3223
13777.5	91.0747
13777.5	47.4834
13777.5	47.3485
13777.5	55.8659
13777.5	49.6032
13777.6	67.0241
13777.6	34.188
13777.6	61.8812
13777.6	48.9956
13777.6	64.5578
13777.7	51.1771
13777.7	59.988
13777.7	103.842
13777.7	61.5764
13777.7	46.5333
13777.7	138.696
13777.8	31.4465
13777.8	69.735
13777.8	54.4366
13777.8	60.0962
13777.8	48.5673
13777.8	83.682
13777.9	37.4251
13777.9	60.7533
13777.9	35.8038
13777.9	52.6593
13778	50.4796
13778	59.1366
13778	43.2339
13778	56.1798
13778	43.1034
13778	71.9424
13778.1	45.0857
13778.1	43.7828
13778.1	58.0046
13778.1	39.6511
13778.2	54.6448
13778.2	81.7661
13778.2	51.2558
13778.2	52.2193
13778.2	76.6284
13778.2	67.8426
13778.3	58.651
13778.3	100.806
13778.3	49.2611
13778.3	35.0508
13778.3	57.8035
13778.3	45.208
13778.4	51.573
13778.4	57.8035
13778.4	41.1862
13778.4	90.9918
13778.4	69.8324
13778.5	47.1698
13778.5	42.3549
13778.5	63.0517
13778.5	58.1395
13778.5	68.4932
13778.5	58.4454
13778.6	35.4233
13778.6	69.6864
13778.6	49.8256
13778.6	50.5051
13778.6	67.5676
13778.7	37.4813
13778.7	60.9013
13778.7	48.852
13778.7	71.3267
13778.7	45.683
13778.8	64.5995
13778.8	57.7701
13778.8	34.8675
13778.8	123.916
13778.8	66.1376
13778.8	43.4028
13778.9	57.9374
13778.9	83.612
13778.9	77.7001
13778.9	50.3018
13778.9	48.7805
13778.9	83.7521
13779	50.6329
13779	85.9107
13779	71.8907
13779	46.6418
13779	45.4959
13779.1	40.6174
13779.1	83.2639
13779.1	124.533
13779.1	45.3104
13779.1	43.122
13779.1	47.0588
13779.2	70.9723
13779.2	75.4148
13779.2	43.4405
13779.2	105.708
13779.2	63.8162
13779.2	56.3698
13779.3	44.7628
13779.3	44.4247
13779.3	53.5906
13779.3	30.7031
13779.3	120.192
13779.4	41.6667
13779.4	59.5238
13779.4	57.9039
13779.4	95.1475
13779.4	41.7537
13779.5	53.4759
13779.5	33.3
13779.5	59.7729
13779.5	48.7805
13779.5	71.1238
13779.6	48.4966
13779.6	36.7107
13779.6	76.6284
13779.6	39.2157
13779.6	52.1376
13779.7	66.2252
13779.7	57.1102
13779.7	60.241
13779.7	41.9815
13779.7	43.3276
13779.7	76.5697
13779.8	64.8508
13779.8	53.9957
13779.8	65.6599
13779.8	63.6537
13779.8	39.2465
13779.9	60.8273
13779.9	84.7458
13779.9	77.0416
13779.9	53.6193
13779.9	72.8863
13779.9	76.3942
13779.9	83.4725
13780	58.2751
13780	39.0016
13780	57.9039
13780	94.162
13780	79.2393
13780	45.9137
13780.1	66.9344
13780.1	52.0833
13780.1	45.8926
13780.1	57.4053
13780.1	45.1671
13780.2	75.8725
13780.2	45.7038
13780.2	72.2543
13780.2	89.6057
13780.2	55.8347
13780.2	53.3049
13780.2	69.7837
13780.3	51.0725
13780.3	59.6659
13780.3	35.1865
13780.3	81.3008
13780.3	52.2466
13780.4	77.4593
13780.4	48.8759
13780.4	48.6618
13780.4	34.9406
13780.4	56.9476
13780.5	139.86
13780.5	50.3271
13780.5	106.383
13780.5	48.0769
13780.5	72.4113
13780.5	84.8896
13780.5	49.7265
13780.6	46.9263
13780.6	90.2527
13780.6	72.3066
13780.6	58.4112
13780.6	110.865
13780.6	40.8998
13780.7	64.0615
13780.7	43.0478
13780.7	35.2858
13780.7	69.7837
13780.7	52.356
13780.8	69.8324
13780.8	44.0917
13780.8	59.7015
13780.8	48.216
13780.8	46.8823
13780.9	108.578
13780.9	47.1698
13780.9	61.3874
13780.9	59.9161
13780.9	72.4113
13780.9	49.6278
13780.9	95.3289
13781	39.3856
13781	69.6864
13781	36.9959
13781	81.2348
13781.1	35.3482
13781.1	82.1018
13781.1	39.8406
13781.1	48.1696
13781.1	61.2745
13781.2	41.2541
13781.2	61.9195
13781.2	36.0881
13781.2	52.2739
13781.2	37.4251
13781.3	53.1915
13781.3	55.9284
13781.3	55.2792
13781.3	68.5871
13781.3	71.5308
13781.3	66.2691
13781.4	53.0786
13781.4	50.9684
13781.4	64.433
13781.4	57.971
13781.4	64.8088
13781.4	81.6993
13781.5	49.95
13781.5	99.8004
13781.5	96.2464
13781.5	30.5904
13781.5	57.5705
13781.5	62.8536
13781.6	68.5401
13781.6	76.6871
13781.6	45.9137
13781.6	53.5906
13781.6	61.9963
13781.6	60.6428
13781.7	91.2409
13781.7	65.703
13781.7	49.2854
13781.7	42.7716
13781.7	76.5697
13781.8	49.2611
13781.8	97.7517
13781.8	47.8698
13781.8	67.981
13781.8	49.776
13781.8	35.8551
13781.9	72.5163
13781.9	41.3052
13781.9	68.7285
13781.9	37.5094
13782	37.092
13782	61.1247
13782	62.1891
13782	58.8235
13782	48.8281
13782	49.14
13782.1	45.5581
13782.1	54.3774
13782.1	55.6793
13782.1	58.1734
13782.1	50.7614
13782.2	64.1437
13782.2	47.8927
13782.2	79.2393
13782.2	89.2061
13782.2	53.7346
13782.2	37.1195
13782.3	43.4216
13782.3	60.7165
13782.3	40.9836
13782.3	59.4884
13782.3	83.3333
13782.4	29.4985
13782.4	66.9792
13782.4	48.6381
13782.4	42.7899
13782.4	50.3018
13782.5	39.4789
13782.5	58.8928
13782.5	54.9753
13782.5	66.4452
13782.6	37.8788
13782.6	62.3441
13782.6	80.7754
13782.6	49.14
13782.6	73.9645
13782.6	44.2674
13782.7	38.7297
13782.7	60.7903
13782.7	80.1282
13782.7	52.7426
13782.7	39.2773
13782.7	83.0565
13782.8	36.5631
13782.8	76.3942
13782.8	54.0833
13782.8	51.4933
13782.8	75.8725
13782.9	68.3995
13782.9	31.2989
13782.9	93.4579
13782.9	33.0579
