# Supplementary material for: Dorsal and median raphe neuronal firing dynamics characterized by nonlinear measures
Source: PLoS Comput Biol. 2024 May 28;20(5):e1012111. doi: 10.1371/journal.pcbi.1012111 (PMC11161118; doi:10.1371/journal.pcbi.1012111)
Supplement: S1 Data — (ZIP) [file pcbi.1012111.s002.zip › data/N93_N15_030718.txt]

Event times and instantaneous frequencies between 7.03778 s and 300.278 s on channel 401
Time	Inst freq
7.45711	0.790746
7.5759	8.41836
7.72036	6.92224
7.97205	3.97313
8.21987	4.03517
8.35994	7.13944
8.60805	4.03044
11.1233	0.397573
11.1462	43.63
11.7662	1.61298
11.8235	17.4547
11.863	25.3043
11.9103	21.1385
12.5581	1.54377
13.1506	1.68758
13.186	28.3062
13.2534	14.8313
13.299	21.9486
13.3091	98.561
13.3836	13.4192
13.8951	1.95519
14.6636	1.30128
14.7249	16.3119
14.7926	14.7604
14.8195	37.1443
14.9061	11.5516
15.1114	4.87087
15.1926	12.3192
15.3222	7.71391
15.5347	4.70637
15.6779	6.98475
15.7304	19.0411
15.7649	29.0082
15.8531	11.3375
16.4422	1.6973
16.522	12.5393
16.5746	18.9988
17.58	0.994648
17.6912	8.99103
18.5804	1.12463
18.5867	157.456
18.8065	4.55087
19.6103	1.24412
19.6544	22.6711
19.7002	21.805
20.1983	2.00778
20.5026	3.28582
21.1878	1.45941
21.6561	2.13557
22.859	0.831299
23.0515	5.19648
23.131	12.5758
24.538	0.710724
24.7693	4.32373
25.1497	2.62879
25.4989	2.86342
25.8112	3.20208
26.7838	1.02821
26.8543	14.191
26.8742	50.0651
26.9306	17.7409
28.9813	0.487637
29.0144	30.2343
29.6432	1.59025
29.8169	5.75725
29.857	24.937
29.9102	18.7973
29.9921	12.2087
30.8653	1.14522
33.8448	0.335629
33.9582	8.82044
34.0544	10.3875
34.3557	3.31982
34.5572	4.96283
35.5119	1.04741
35.5248	77.5735
35.784	3.85776
35.8124	35.2584
35.8717	16.8444
35.9543	12.1111
35.9599	177.305
36.2661	3.26608
36.867	1.66431
37.1158	4.0179
37.211	10.5106
37.3852	5.7397
37.4702	11.7619
37.532	16.193
38.3986	1.15386
38.4435	22.3174
38.587	6.96563
38.6489	16.1514
38.6658	59.3965
38.6894	42.2851
38.7113	45.6809
39.0631	2.84247
39.4113	2.87233
39.4552	22.7827
40.013	1.79273
40.7204	1.4136
40.9523	4.31232
41.0647	8.89197
41.0709	161.186
41.1407	14.332
41.1786	26.4005
42.6316	0.688245
43.328	1.4359
43.6045	3.61698
43.668	15.727
44.7814	0.898163
44.8402	17.0016
45.5225	1.46581
45.6554	7.52123
46.0866	2.31921
46.1246	26.3338
46.1495	40.1558
46.4217	3.67289
46.7733	2.84455
46.8668	10.6985
46.9406	13.5435
47.0206	12.4966
47.0261	184.06
47.7356	1.40929
48.9554	0.819829
50.3918	0.696189
53.3461	0.338487
55.0985	0.570667
57.0756	0.505769
57.1367	16.3857
58.8802	0.573549
58.9764	10.3907
59.8931	1.09088
60.167	3.65185
60.2845	8.51013
60.4025	8.47465
61.2935	1.12228
63.296	0.49937
64.5609	0.790607
64.7953	4.26596
67.7399	0.339607
68.3046	1.77067
68.3756	14.0974
69.6379	0.79221
70.1345	2.01376
71.1565	0.978432
71.5996	2.2567
72.873	0.785324
72.9188	21.8036
74.1357	0.821769
74.1826	21.3552
74.3973	4.65705
74.4995	9.78665
74.7314	4.31232
75.6604	1.07641
75.8651	4.88336
75.9395	13.4457
75.9839	22.5225
76.8038	1.21964
76.8988	10.5315
77.4429	1.83783
77.5159	13.7016
77.5699	18.5309
77.9649	2.53127
78.4651	1.99907
78.5167	19.4126
78.8511	2.9898
79.5017	1.53717
79.7566	3.92208
80.7064	1.05291
80.9249	4.57618
80.9598	28.664
81.2267	3.74658
81.4907	3.78788
81.6877	5.0772
81.9586	3.69115
82.9781	0.980874
83.6498	1.48872
86.2775	0.380558
86.3205	23.2677
86.6604	2.94199
87.2469	1.70513
87.2685	46.2449
87.3265	17.2488
87.392	15.2716
87.6705	3.58956
88.1699	2.00245
88.2972	7.85589
88.3623	15.3596
88.4561	10.6592
88.8665	2.43666
89.3807	1.94506
89.596	4.64343
90.0767	2.08024
90.0947	55.6019
90.1772	12.1217
90.4334	3.90402
90.4691	27.9666
90.6814	4.70983
91.1795	2.00801
91.2118	30.9559
91.3452	7.49114
91.3756	32.9186
91.418	23.6072
91.8597	2.26374
91.8717	83.4585
91.9733	9.84562
92.0007	36.4618
92.0367	27.7824
92.0907	18.5309
92.1661	13.2501
92.4447	3.58952
92.5377	10.7499
93.1461	1.64386
93.3891	4.11492
93.6164	4.39905
93.6327	61.5688
93.8317	5.02341
93.9219	11.0867
94.4695	1.82629
95.1573	1.4539
95.4501	3.41495
95.4572	141.965
95.4739	59.7586
95.4954	46.5289
95.5481	18.9717
95.8008	3.95709
95.8286	35.9932
95.8583	33.687
96.0751	4.61291
96.122	21.2884
96.2008	12.6936
96.4553	3.92975
96.6333	5.61829
96.8836	3.99489
96.9245	24.472
96.9652	24.5694
96.9918	37.5333
97.0601	14.6469
97.0956	28.1365
97.4053	3.22954
97.4842	12.6613
97.5237	25.3158
98.2426	1.39116
98.2824	25.0872
98.3145	31.1905
98.3586	22.6419
98.7279	2.70835
98.8455	8.5034
98.9137	14.652
99.6144	1.42713
99.6449	32.8084
99.7668	8.20149
100.022	3.91645
100.081	17.0242
100.124	23.0696
100.329	4.87836
100.585	3.90686
100.833	4.03
100.903	14.4051
101.055	6.5815
101.133	12.6999
101.15	61.8314
101.194	22.4754
101.341	6.80661
101.553	4.7221
101.745	5.21485
102.05	3.27237
102.247	5.08432
102.29	23.2742
102.329	25.201
102.531	4.96601
102.79	3.85517
102.802	81.7795
103.286	2.06617
103.311	41.3309
103.38	14.4225
103.485	9.54481
103.528	23.3427
103.739	4.73902
104.011	3.67686
104.241	4.33644
104.601	2.77905
104.634	30.0463
104.638	257.4
104.694	17.9482
104.756	16.1608
105.08	3.08882
105.191	8.99612
105.765	1.7427
105.776	87.512
105.8	41.0711
105.86	16.8265
105.923	15.8489
106.169	4.05643
106.311	7.04126
106.348	27.5368
106.737	2.56722
106.992	3.92115
107.44	2.23522
107.651	4.72438
107.706	18.1941
107.762	18.0708
108.127	2.73727
108.214	11.4757
108.256	24.0379
108.789	1.87393
108.952	6.15961
108.969	56.9411
109.046	13.0473
109.126	12.4872
109.264	7.25
109.351	11.4674
109.559	4.79803
109.852	3.41583
110.183	3.02626
110.283	9.95917
110.305	45.5373
110.551	4.07383
110.634	11.9667
110.843	4.79168
111.045	4.94494
111.348	3.29824
111.454	9.4501
111.759	3.2822
111.792	30.3196
111.817	39.8295
111.851	28.9076
111.967	8.61171
112.019	19.3663
112.181	6.18108
112.215	29.2912
112.265	20.0852
112.603	2.95362
112.822	4.57423
112.883	16.4398
112.94	17.6414
113.801	1.16025
114.137	2.98141
114.311	5.73161
114.632	3.11573
114.695	15.8526
114.76	15.425
114.98	4.5589
115.093	8.81578
115.17	12.9515
115.202	31.1497
115.27	14.8174
115.301	31.9775
115.366	15.4114
115.395	34.7693
115.446	19.609
115.955	1.96188
116.042	11.4867
116.124	12.2513
116.21	11.6742
116.846	1.57274
116.913	14.9216
117.074	6.17742
118.073	1.00096
118.15	13.1389
118.193	22.8781
118.351	6.34522
118.408	17.6358
118.736	3.04528
119.883	0.872153
120.023	7.12494
120.029	160.72
120.082	18.8558
120.126	22.6819
120.797	1.48982
120.891	10.7392
120.923	31.1614
120.98	17.4174
121.006	38.1432
121.06	18.5691
121.191	7.64281
121.783	1.68995
121.835	19.2545
122.217	2.61822
122.254	27.0959
122.322	14.5567
122.517	5.13848
122.667	6.63799
122.957	3.45695
122.977	49.9002
123.882	1.10519
123.965	12.0585
124.031	14.9745
124.723	1.44505
124.877	6.49013
124.932	18.3533
124.968	27.8265
125.024	17.8253
125.093	14.3995
125.11	61.252
125.136	37.7501
125.494	2.79464
125.742	4.03815
125.767	39.2111
125.899	7.60167
126.019	8.33646
126.375	2.80971
126.642	3.74473
126.749	9.32323
126.791	23.7722
126.822	32.203
126.84	56.3634
126.867	36.8039
126.923	17.691
126.93	149.343
127.164	4.27181
127.19	39.3082
127.221	31.9407
127.288	14.8763
127.602	3.18306
127.67	14.8346
127.673	350.508
127.702	34.4033
127.784	12.2208
127.83	21.6675
128.904	0.931216
129.075	5.8273
129.797	1.38628
129.85	18.5536
129.888	26.7437
129.908	48.3512
130.008	10.0091
130.04	32.0636
130.651	1.63659
130.77	8.34147
130.855	11.8565
131.059	4.9099
131.179	8.29538
131.217	26.1069
131.808	1.69173
132.363	1.80304
132.42	17.53
132.577	6.37946
132.6	44.0975
132.848	4.02961
132.939	10.9437
133.03	11.0306
133.122	10.8085
133.32	5.06901
133.358	25.8078
133.381	44.8451
133.484	9.69725
133.945	2.16956
133.988	23.2142
134.095	9.35541
134.113	53.5389
134.141	36.2792
134.159	55.6948
134.296	7.31475
134.366	14.2731
134.415	20.084
134.466	19.8969
134.512	21.4542
134.768	3.90755
135.05	3.54384
135.157	9.38756
135.163	158.203
135.229	15.2151
135.242	74.9064
135.283	24.8238
135.491	4.79313
135.5	115.3
135.515	64.587
135.585	14.2535
135.607	46.9881
136.263	1.52297
136.315	19.416
136.375	16.4984
136.403	35.7692
136.443	25.3505
136.52	13.0168
136.659	7.20176
136.952	3.41254
137.195	4.10206
137.198	333
137.23	31.6076
137.55	3.12989
137.825	3.62512
137.854	35.2734
137.857	318.979
137.893	27.41
137.929	28.0584
138.023	10.6585
138.043	50.0726
138.124	12.2445
138.182	17.4639
139.459	0.78268
139.483	41.542
139.548	15.3908
139.609	16.4228
139.936	3.06164
140.451	1.9425
140.61	6.2619
140.743	7.54011
141.289	1.83077
141.413	8.06419
141.424	89.222
141.566	7.06634
141.758	5.20297
141.856	10.1747
141.874	56.6316
141.916	23.6524
142.342	2.34982
142.896	1.80585
143.182	3.49817
143.238	17.773
143.334	10.4186
144.048	1.40117
144.14	10.8694
144.164	40.5466
144.575	2.43453
144.994	2.38427
145.361	2.72848
145.59	4.37118
145.741	6.61862
146.046	3.28084
146.322	3.61223
146.568	4.07418
146.672	9.55548
146.719	21.4183
146.886	5.99477
146.916	33.5143
147.579	1.50767
147.814	4.26356
148.008	5.14126
148.039	32.0205
148.08	24.8682
148.224	6.91994
148.522	3.35656
148.717	5.13824
148.746	34.2126
148.802	17.8444
148.987	5.39689
149.148	6.22692
149.242	10.634
149.408	6.01782
149.435	36.7471
149.869	2.30301
149.984	8.75925
150.027	23.2807
150.05	42.1461
150.46	2.44125
150.568	9.27523
150.588	50.2841
150.781	5.16916
150.918	7.28582
151.467	1.8214
151.551	11.9436
151.571	50.5357
151.645	13.5117
151.654	114.943
151.797	6.99384
151.811	67.1501
151.839	35.7615
151.954	8.69573
152.061	9.38201
152.179	8.49322
152.376	5.05709
152.414	27.008
152.468	18.2
152.583	8.73057
152.898	3.16959
153.508	1.64122
153.513	198.413
153.597	11.8254
153.652	18.31
153.683	32.6733
153.695	81.9605
153.761	15.0401
154.728	1.03416
154.75	46.8691
154.814	15.5089
154.845	31.953
154.949	9.61058
155.141	5.21126
155.333	5.21804
155.603	3.70313
155.911	3.25121
156.228	3.1545
156.299	14.0351
156.385	11.6742
156.39	192.234
156.412	43.9928
156.904	2.03618
156.906	419.287
158.109	0.831286
158.181	13.9482
158.715	1.87041
158.881	6.03963
159.065	5.43065
159.206	7.0815
160.085	1.13726
160.267	5.51092
160.279	83.2501
160.542	3.80474
160.926	2.60092
160.934	121.788
161.141	4.83477
161.251	9.1447
161.444	5.1829
161.53	11.591
161.719	5.27476
161.987	3.73307
162.092	9.59536
162.81	1.39261
162.873	15.6561
163.606	1.36477
163.664	17.452
163.729	15.2221
163.774	22.4558
163.889	8.69187
164.431	1.84349
164.53	10.1363
164.553	42.8559
164.583	33.7929
164.599	63.1912
164.847	4.03156
164.957	9.06881
165.038	12.3201
165.083	22.5043
165.094	88.4173
165.206	8.94831
165.281	13.1971
165.937	1.52518
166.016	12.6234
166.046	33.4135
166.084	26.1499
166.113	34.6861
166.157	23.0091
167.168	0.989275
167.193	39.188
167.516	3.09907
168.568	0.950271
170.662	0.477473
170.765	9.73549
170.971	4.86277
171.011	24.5767
171.062	19.6113
171.461	2.50809
171.541	12.5389
172.055	1.94571
172.096	24.0483
172.127	32.6669
172.149	45.5872
172.22	14.1357
172.911	1.44643
173.845	1.07048
174.645	1.24996
175.114	2.1332
175.311	5.07171
175.907	1.67774
177.363	0.687192
177.375	81.6993
177.72	2.89224
177.974	3.94744
178.023	20.158
178.156	7.55053
178.753	1.6744
179.06	3.25708
179.447	2.58576
179.52	13.7095
179.76	4.1583
180.712	1.05052
181.144	2.31345
181.739	1.68054
181.822	12.1406
181.854	30.8442
181.948	10.6452
182.7	1.33066
182.757	17.3322
182.766	116.754
182.84	13.5287
182.871	32.5521
183.668	1.2535
183.798	7.73108
183.863	15.3603
183.887	41.0965
183.897	99.0884
183.971	13.5183
183.986	69.1419
184.046	16.5904
184.083	26.8557
184.086	349.773
184.185	10.1166
184.74	1.8015
185.322	1.71773
185.955	1.58043
186.107	6.55445
186.629	1.91796
187.225	1.67826
187.983	1.31816
188.536	1.81099
189.084	1.82221
189.183	10.0873
189.236	18.8686
189.275	26.255
189.359	11.8641
189.466	9.33811
189.627	6.22634
190.142	1.94164
190.527	2.59747
190.562	28.4876
192.259	0.58916
192.294	28.2318
192.344	19.9732
192.916	1.74997
193.074	6.32883
194.09	0.984324
194.139	20.1605
194.335	5.12466
194.821	2.05585
194.956	7.42837
195.011	17.9724
195.16	6.71908
195.19	33.3067
195.926	1.35865
196.498	1.74925
196.544	21.4376
197.318	1.29278
197.391	13.6898
198.02	1.59018
198.028	121.921
198.16	7.6074
199.096	1.06734
199.153	17.8044
200.182	0.971899
200.255	13.5243
200.891	1.57397
201.355	2.15465
202.059	1.41951
202.105	21.7808
202.17	15.3688
202.257	11.5801
202.974	1.39342
203.055	12.4123
203.112	17.5263
203.202	11.1004
203.241	25.9141
203.307	15.1874
203.41	9.65904
203.586	5.69616
204.031	2.24651
204.319	3.47356
204.675	2.80638
204.886	4.72874
205.73	1.18497
206.585	1.17074
206.888	3.29374
206.948	16.835
207.744	1.25534
207.908	6.11699
207.985	12.9139
208.02	28.3881
208.984	1.03797
209.154	5.86225
209.227	13.6887
209.768	1.84909
210.052	3.52447
210.129	12.8929
210.929	1.25142
211.187	3.86411
211.217	33.2701
211.282	15.3759
212.078	1.25698
212.159	12.3856
212.239	12.4681
212.29	19.5034
212.342	19.4784
212.417	13.3307
213.126	1.41044
213.215	11.2264
213.541	3.05965
213.67	7.80001
213.914	4.09536
213.946	31.296
214.014	14.748
214.641	1.59304
214.735	10.704
214.795	16.7084
215.006	4.72686
215.035	34.5423
215.076	24.2442
215.113	27.5414
215.153	24.6895
215.794	1.55991
215.879	11.7624
215.889	105.921
216.378	2.04225
216.543	6.07807
216.604	16.4317
216.743	7.20207
216.875	7.55584
217.407	1.8806
217.45	23.2191
217.544	10.6333
217.588	22.5454
217.788	5.01042
218.157	2.70813
218.525	2.71763
218.629	9.61529
218.659	32.9316
218.759	10.0784
218.773	67.792
218.788	66.3614
219.327	1.85767
219.444	8.55008
219.513	14.4607
220.042	1.89083
220.078	27.4552
220.174	10.4487
220.684	1.96088
220.879	5.12285
221.198	3.13672
221.213	66.9748
221.241	34.9663
221.338	10.341
222.134	1.25567
222.255	8.296
222.312	17.4383
222.785	2.11429
223.489	1.42135
223.559	14.2706
223.607	20.9578
224.507	1.111
224.666	6.2738
224.752	11.6734
224.771	51.1718
225.001	4.35861
225.115	8.74065
225.336	4.52763
225.375	25.4453
225.399	41.4233
225.435	28.299
225.472	27.1732
225.664	5.1875
225.746	12.1975
226.55	1.24451
226.583	30.1632
226.593	97.4659
226.609	64.3501
226.684	13.2522
226.876	5.22261
227.348	2.11593
227.417	14.4651
228.306	1.12526
228.789	2.07014
228.833	23.0394
228.925	10.8208
228.973	20.8372
229.9	1.07904
230.104	4.90362
230.129	39.2341
230.244	8.6792
231.159	1.09347
231.239	12.4676
231.291	19.2445
231.4	9.15801
232.359	1.04319
232.432	13.7078
232.5	14.7284
233.513	0.986582
233.591	12.8408
233.65	16.8708
234	2.85978
234.126	7.92274
235.369	0.805029
235.414	22.1543
235.953	1.85522
235.998	21.9082
236.15	6.60432
236.164	69.2713
236.554	2.56748
237.324	1.29738
237.386	16.3784
237.499	8.83775
238.096	1.6755
238.531	2.29643
238.598	14.8929
238.652	18.534
239.492	1.1905
239.529	26.8947
239.57	24.3576
239.629	17.0896
239.849	4.551
239.94	10.9236
240.917	1.02379
241.204	3.48398
241.365	6.22436
241.938	1.74432
241.955	56.9411
242.312	2.80749
242.347	28.2056
243.067	1.38939
243.167	10.0157
243.221	18.5062
243.342	8.25655
243.427	11.7973
244.124	1.4334
244.461	2.97189
244.542	12.259
245.458	1.09217
245.63	5.79307
245.715	11.8157
246.604	1.12528
246.652	20.6552
246.808	6.40594
247.172	2.74577
247.363	5.24521
247.496	7.55156
247.553	17.4438
248.437	1.13129
249.559	0.890946
249.67	9.05772
250.427	1.32122
250.872	2.24328
251.313	2.26887
251.403	11.155
251.515	8.91027
251.604	11.2011
251.61	173.43
252.295	1.45944
252.397	9.81287
252.45	18.8356
252.483	30.6824
253.082	1.66874
253.205	8.10438
253.951	1.34114
254.275	3.09114
254.288	72.0565
254.419	7.65843
254.642	4.48155
255.171	1.88964
255.187	64.4122
255.533	2.88778
255.696	6.1367
255.778	12.2743
256.485	1.41321
256.846	2.77401
256.987	7.08692
257.863	1.14109
257.894	32.8569
257.958	15.5118
258.047	11.2423
258.991	1.05891
259.113	8.20271
260.044	1.07448
260.912	1.15211
260.996	11.9534
261.75	1.32463
261.856	9.48047
262.873	0.983392
262.907	29.0461
262.92	81.5195
262.941	47.0943
263.717	1.28788
263.799	12.2522
263.902	9.72725
263.922	50.4363
264.732	1.23319
264.8	14.7833
264.945	6.91161
265.017	13.7502
265.061	22.8828
265.126	15.3659
265.143	60.3865
266.389	0.802291
266.395	177.873
267.406	0.988568
268.149	1.34626
268.22	14.1177
268.264	22.6835
268.825	1.78369
268.966	7.10021
269.064	10.1527
269.112	21.0053
269.826	1.39961
269.838	83.3959
269.919	12.4462
270.617	1.4316
270.65	30.3361
270.661	88.7705
270.706	22.4075
270.75	22.6696
271.543	1.26113
271.845	3.31187
271.959	8.74134
272.582	1.60658
272.601	52.2794
272.659	17.2452
273.801	0.87587
273.941	7.0996
274.099	6.33677
274.17	14.2159
274.193	41.9234
274.253	16.7395
274.892	1.56546
275.078	5.37418
275.868	1.26522
275.952	11.9839
276.065	8.84033
276.225	6.26202
277.272	0.95465
277.302	34.0866
277.318	60.584
278.072	1.32659
278.154	12.2414
278.321	5.98401
279.198	1.13937
279.268	14.267
280.264	1.00484
280.386	8.17976
280.396	102.849
280.445	20.1996
280.471	37.9997
280.5	35.4459
280.523	41.9393
281.08	1.79643
281.11	33.0983
281.147	27.2242
281.203	17.8798
281.31	9.36093
281.384	13.474
281.425	24.5785
281.508	12.0367
281.89	2.61426
281.918	35.548
281.985	15.0768
282.008	42.9277
282.118	9.09827
282.143	40.5367
282.214	13.9634
282.305	11.0437
282.385	12.4267
282.487	9.80017
282.628	7.10838
282.659	31.9315
282.702	23.5988
282.736	29.4881
283.782	0.9556
283.809	37.5799
283.831	45.7373
283.852	47.5376
283.899	21.268
283.961	15.9193
284.097	7.38836
284.27	5.77251
284.286	63.1912
284.746	2.17385
285.459	1.40245
285.483	41.4645
285.489	168.776
285.574	11.7777
285.576	404.531
285.628	19.354
285.632	276.396
285.793	6.19533
285.869	13.1898
285.902	30.422
286.32	2.39206
287.006	1.45765
287.091	11.7761
287.24	6.68445
287.434	5.17438
288.356	1.08431
288.397	24.1161
288.422	40.6554
289	1.73024
289.146	6.84983
289.166	48.5838
289.201	29.0537
289.235	29.4074
289.457	4.50177
289.831	2.67591
290.375	1.83777
290.5	7.964
290.549	20.5558
290.946	2.51884
291.079	7.53415
291.169	11.1237
291.285	8.58421
292.227	1.06213
293.071	1.18432
293.404	3.0036
294.033	1.59061
294.109	13.1002
294.413	3.29348
295.972	0.641245
296.415	2.25709
297.437	0.978751
297.514	13.0173
297.658	6.91606
298.177	1.92782
298.848	1.49059
