# Supplementary material for: Dorsal and median raphe neuronal firing dynamics characterized by nonlinear measures
Source: PLoS Comput Biol. 2024 May 28;20(5):e1012111. doi: 10.1371/journal.pcbi.1012111 (PMC11161118; doi:10.1371/journal.pcbi.1012111)
Supplement: S1 Data — (ZIP) [file pcbi.1012111.s002.zip › data/N34_N1_210312.txt]

Event times and instantaneous frequencies between 17.2033 s and 231.169 s on channel 401
Time	Inst freq
17.2154	11.1995
17.322	9.37647
18.2026	1.13563
18.4976	3.3896
18.6371	7.17
18.7441	9.34492
19.3072	1.77601
19.6226	3.17048
19.7805	6.33112
19.8682	11.409
20.015	6.81013
20.0856	14.1743
20.302	4.61979
20.4241	8.18934
20.7327	3.24044
22.4606	0.578737
22.5054	22.3364
24.4953	0.502533
24.6954	4.998
24.7919	10.3681
24.9394	6.77874
25.5808	1.55894
25.7088	7.81311
25.8659	6.36578
25.9185	19.0259
26.0002	12.2309
26.2702	3.70412
26.3232	18.8608
26.3854	16.0746
27.3569	1.02934
27.4369	12.5016
27.5948	6.33272
27.7436	6.72224
27.8101	15.0353
28.5669	1.32144
28.9079	2.93186
28.9746	15.0015
29.064	11.1819
29.2847	4.53248
29.4141	7.72857
29.5357	8.22098
29.5879	19.1571
29.6619	13.5135
29.75	11.352
29.8029	18.9143
29.8962	10.7135
29.9516	18.0505
30.0026	19.6078
30.0532	19.7707
30.2114	6.31951
30.2568	22.0556
31.6128	0.737425
31.6296	59.7015
31.7167	11.4745
31.8026	11.6509
31.8107	123.305
31.8136	340.136
31.8415	35.8295
31.8735	31.2793
31.9581	11.8147
33.0617	0.906183
33.5369	2.10411
33.7313	5.14324
34.3094	1.72995
34.5543	4.08397
37.145	0.385989
37.245	9.999
37.2589	72.0461
37.2687	101.729
37.3941	7.97766
37.4028	114.943
37.4083	179.533
37.411	380.228
37.4606	20.1369
37.5566	10.4167
43.5505	0.166837
44.6863	0.880483
45.9321	0.802697
46.2208	3.46332
46.2973	13.077
47.2567	1.04226
47.4313	5.72869
47.4584	36.8868
47.6004	7.04077
47.6262	38.7747
47.6624	27.6014
47.7536	10.9697
47.7974	22.8467
47.8371	25.2016
47.8489	84.3882
47.8784	33.9443
47.8879	105.263
48.4965	1.64301
49.0278	1.88214
49.1247	10.322
49.3184	5.16209
49.3295	90.3342
49.3321	387.597
49.3344	423.729
49.3612	37.3274
49.4316	14.2167
51.4561	0.493944
51.5378	12.2309
51.6738	7.35565
51.7116	26.455
52.4386	1.37555
53.8145	0.726802
53.9979	5.45137
54.0379	24.9938
56.0556	0.495621
60.7894	0.211246
61.3767	1.70277
61.4789	9.77708
61.6952	4.62492
61.8192	8.06322
61.9755	6.39713
62.0124	27.0929
62.2589	4.05696
69.7403	0.133665
69.7706	33.0033
69.8353	15.4488
70.1055	3.70151
70.1203	67.3401
70.1702	20.0723
70.3029	7.53352
71.594	0.774551
71.7709	5.65068
71.7826	85.8369
71.8413	17.0184
71.9315	11.0865
72.1985	3.74602
72.2796	12.3229
72.3384	17.0184
72.3884	20.004
72.5692	5.53006
72.5772	125
72.58	355.872
72.5858	172.117
74.0922	0.663848
74.1428	19.7511
74.2133	14.1864
74.5064	3.41227
74.6086	9.78761
74.7481	7.16743
74.7941	21.7344
74.866	13.8985
80.5589	0.175658
80.5736	67.9348
80.6068	30.1205
84.2368	0.275482
84.4696	4.29664
87.7751	0.302522
89.149	0.72786
92.4567	0.302326
92.574	8.52297
94.556	0.504546
96.6232	0.483753
96.8069	5.44425
96.8412	29.146
96.9011	16.6973
96.9532	19.1755
96.9754	45.045
97.0069	31.746
97.0227	63.2911
99.454	0.411303
100.925	0.679856
101.155	4.34292
101.699	1.83803
111.468	0.102368
111.63	6.18544
111.721	10.929
111.777	17.9372
113.839	0.484978
113.85	90.6618
120.814	0.143583
120.918	9.64599
121.01	10.8319
121.12	9.08926
121.156	28.0034
121.211	18.2949
121.251	25.113
121.357	9.37031
125.114	0.266231
128.907	0.263599
134.864	0.167875
143.184	0.120188
151.247	0.124021
151.457	4.77646
151.51	18.7091
151.551	24.8201
161.204	0.103588
161.273	14.4404
161.282	110.011
161.441	6.29564
161.515	13.5667
161.881	2.73515
164.463	0.387196
164.53	15.0308
164.579	20.2634
164.632	18.997
169.779	0.194296
171.482	0.58714
175.521	0.247601
175.568	21.1372
175.628	16.7532
175.764	7.347
175.988	4.45117
176.25	3.82263
176.333	11.999
176.425	10.9433
176.554	7.74234
182.126	0.179452
182.506	2.63602
184.211	0.586249
184.512	3.33034
184.574	16.0128
184.658	11.8723
186.394	0.57602
186.434	25.4323
186.534	10.005
186.56	37.3832
186.606	21.8914
186.666	16.6168
186.677	92.8505
186.682	191.205
186.716	29.9581
186.735	52.2193
186.792	17.4948
187	4.79916
187.049	20.5212
187.06	87.9507
187.063	425.532
187.099	27.4952
187.165	15.2602
187.299	7.4206
187.38	12.3518
187.476	10.4756
189.806	0.429208
195.137	0.187569
196.701	0.639366
199.59	0.346205
199.644	18.2482
199.709	15.425
199.821	8.98392
200.399	1.72995
208.537	0.122869
209.405	1.15298
210.124	1.39078
210.196	13.7912
210.212	64.8508
210.448	4.2294
210.667	4.55705
210.847	5.57445
213.732	0.34661
216.268	0.394389
216.666	2.51117
217.659	1.00675
219.332	0.597907
219.371	25.4842
219.406	28.6369
219.471	15.2625
219.64	5.91576
219.704	15.7729
219.724	50.2765
219.822	10.1874
220.282	2.17198
220.595	3.1956
220.912	3.15816
223.547	0.379534
223.733	5.35475
223.796	15.9312
223.852	17.9083
223.913	16.38
223.925	85.1789
223.995	14.1283
224.053	17.34
224.108	18.2249
224.321	4.70345
224.445	8.05997
224.589	6.92233
224.779	5.27983
224.927	6.73718
225.841	1.09402
226.91	0.935366
227.017	9.33445
227.181	6.0905
227.228	21.6123
227.244	63.2111
227.259	64.4745
227.288	34.4116
227.413	8.00576
227.532	8.38715
227.78	4.04008
228.072	3.42771
228.76	1.45233
228.81	20.1735
228.95	7.14541
229.693	1.34548
230.822	0.885544
