# Supplementary material for: Dorsal and median raphe neuronal firing dynamics characterized by nonlinear measures
Source: PLoS Comput Biol. 2024 May 28;20(5):e1012111. doi: 10.1371/journal.pcbi.1012111 (PMC11161118; doi:10.1371/journal.pcbi.1012111)
Supplement: S1 Data — (ZIP) [file pcbi.1012111.s002.zip › data/N76_N14_151217.txt]

Event times and instantaneous frequencies between 0 s and 280.656 s on channel 401
Time	Inst freq
0.477954	2.09225
1.58142	0.906238
2.65105	0.934904
3.7384	0.919662
5.24459	0.663927
6.4004	0.865192
7.55951	0.862733
8.90157	0.745125
10.1389	0.808196
11.4004	0.792694
12.9405	0.649298
14.8623	0.520359
16.3061	0.692592
17.9934	0.592673
19.0168	0.977188
20.2654	0.80086
21.7367	0.679673
23.0223	0.777828
24.4134	0.718871
25.5617	0.870834
27.4891	0.518843
28.5977	0.902081
30.2057	0.621891
31.5169	0.762625
33.0486	0.652874
34.0599	0.988844
35.332	0.786093
36.8033	0.679674
38.0938	0.774893
39.5988	0.664463
41.0066	0.710322
42.151	0.873794
42.6856	1.87052
43.2088	1.91138
43.6951	2.05631
44.2245	1.88902
44.7936	1.75724
45.3167	1.91158
46.0329	1.3963
47.0078	1.02574
47.7201	1.40383
48.8263	0.904041
50.0847	0.794627
51.045	1.04132
52.0291	1.01623
52.8946	1.15529
53.6976	1.24545
54.9714	0.785003
55.954	1.01772
56.9586	0.995477
57.8731	1.09347
58.8459	1.028
59.602	1.32256
60.6954	0.914568
61.5761	1.13544
61.9114	2.98298
62.4426	1.88223
63.0302	1.70182
63.9519	1.08501
64.8593	1.10203
65.6079	1.3358
66.8209	0.824432
67.8566	0.965501
68.663	1.24013
69.8059	0.874932
70.5392	1.36381
72.2549	0.582832
73.2864	0.969491
74.7413	0.68734
76.3948	0.604781
77.392	1.00275
78.8162	0.702146
80.0556	0.806849
81.4589	0.712599
83.0168	0.641918
84.1569	0.877105
85.1042	1.05565
86.2322	0.886504
87.1015	1.15039
88.0277	1.07965
89.2789	0.799246
91.042	0.56716
92.3903	0.741693
93.3316	1.06241
95.3157	0.50399
96.5673	0.79896
97.9304	0.733675
99.3626	0.698199
100.685	0.756143
101.528	1.18607
102.871	0.744741
104.327	0.686787
105.686	0.735691
106.702	0.984908
107.839	0.878867
109.377	0.65029
110.261	1.1315
111.472	0.825493
113.129	0.603807
114.082	1.0486
115.362	0.781132
116.572	0.82705
117.591	0.981324
119.334	0.573578
120.172	1.19334
121.412	0.806677
122.075	1.50825
122.621	1.82938
123.682	0.942642
124.283	1.66398
125.019	1.35908
125.997	1.02187
127.033	0.965599
128.152	0.893801
129.21	0.94494
130.321	0.900171
131.08	1.31727
131.912	1.20179
133.028	0.896653
133.874	1.18126
134.604	1.36967
135.507	1.10748
136.19	1.4644
137.086	1.11668
137.865	1.28335
138.679	1.22853
139.666	1.01338
140.569	1.10734
141.594	0.975443
142.506	1.09687
143.496	1.0099
144.145	1.5393
145.217	0.932967
146.562	0.743875
147.327	1.30578
147.976	1.54275
148.968	1.00805
149.966	1.00133
150.614	1.54312
151.352	1.35477
152.396	0.957838
153.232	1.19609
154.043	1.23372
155.176	0.882787
156.455	0.78161
157.105	1.53796
158.085	1.02124
159.083	1.00153
159.825	1.3472
160.776	1.05204
161.862	0.920409
163.023	0.861718
164.086	0.94096
165.512	0.700888
166.735	0.818086
168.144	0.709661
169.409	0.790695
170.603	0.837262
171.299	1.43668
172.345	0.956417
173.34	1.00414
174.289	1.05474
174.598	3.23449
175.613	0.98529
176.747	0.881249
178.038	0.774742
179.214	0.850748
180.103	1.12424
181.439	0.748774
182.652	0.824387
183.988	0.748075
185.427	0.694866
186.309	1.13405
187.116	1.24005
188.366	0.799631
189.497	0.884391
190.215	1.39291
191.101	1.12881
191.878	1.28606
192.923	0.957222
193.669	1.3401
194.492	1.21541
195.242	1.33334
196.562	0.757479
197.265	1.42206
198.611	0.743367
199.531	1.0862
200.242	1.4073
200.949	1.4147
202.022	0.931757
203.204	0.84617
203.925	1.386
204.863	1.06672
206.401	0.650272
207.224	1.21411
207.957	1.36411
208.73	1.29445
209.843	0.898068
210.981	0.878643
212.099	0.894682
212.816	1.39571
213.896	0.925733
214.806	1.09823
215.786	1.0206
216.827	0.960565
217.676	1.17786
218.784	0.903139
219.622	1.19268
220.606	1.01592
221.454	1.17951
222.268	1.2287
223.022	1.32605
224.107	0.921974
225.601	0.669181
226.288	1.45592
227.184	1.11594
227.926	1.34838
228.684	1.3193
229.343	1.51566
230.063	1.38922
230.911	1.17939
231.733	1.21714
232.691	1.04318
233.851	0.862253
234.602	1.33149
235.549	1.05577
236.181	1.58416
237.362	0.84643
238.389	0.973847
239.461	0.932894
241.045	0.631053
241.832	1.27066
243.128	0.771843
244.159	0.970202
245.334	0.851035
245.947	1.63025
246.454	1.97334
247.482	0.973094
248.757	0.783976
249.901	0.874517
251.046	0.873128
252.261	0.823163
253.54	0.781904
254.422	1.13281
255.697	0.784557
257.028	0.751114
258.393	0.733049
259.632	0.806948
260.836	0.830359
262.089	0.798434
263.286	0.835123
264.932	0.60756
266.146	0.823425
267.649	0.665575
269.088	0.694695
270.321	0.811218
271.469	0.871398
273.423	0.511743
274.939	0.659608
276.392	0.688283
277.27	1.13814
278.079	1.23725
279.785	0.585927
