# Supplementary material for: Dorsal and median raphe neuronal firing dynamics characterized by nonlinear measures
Source: PLoS Comput Biol. 2024 May 28;20(5):e1012111. doi: 10.1371/journal.pcbi.1012111 (PMC11161118; doi:10.1371/journal.pcbi.1012111)
Supplement: S1 Data — (ZIP) [file pcbi.1012111.s002.zip › data/N48_N6_010413.txt]

Event times and instantaneous frequencies between 0 s and 93.3574 s on channel 8
Time	Inst freq
0.14508	6.89275
0.25948	8.74126
0.42646	5.98874
0.55635	7.69882
0.68612	7.70594
0.87187	5.38358
1.15154	3.57564
1.32321	5.82513
1.42606	9.7229
1.55568	7.71486
1.70003	6.92761
1.85128	6.61157
1.94432	10.7481
2.16063	4.62299
2.37296	4.70965
2.58758	4.6594
2.73305	6.87427
2.8807	6.77277
3.06408	5.45316
3.2322	5.94813
3.31633	11.8864
3.44549	7.74234
3.69566	3.99728
3.94108	4.07465
4.22041	3.57999
4.37752	6.36497
4.52859	6.61945
4.73746	4.78767
4.88687	6.69299
5.0416	6.46287
5.20746	6.02918
5.61245	2.4692
5.7793	5.99341
5.98974	4.75195
6.46993	2.08251
6.63723	5.97729
6.83657	5.01655
7.14788	3.21223
7.31112	6.12595
7.44053	7.72738
7.56018	8.35771
7.6841	8.06972
7.85927	5.70874
8.31758	2.18193
8.61259	3.38972
8.90726	3.39363
9.05371	6.82827
9.16331	9.12409
9.32278	6.27077
9.44475	8.19874
9.56751	8.14598
9.73075	6.12595
9.89165	6.21504
10.3119	2.37976
10.5899	3.59686
10.7295	7.16435
11.0368	3.25394
11.3308	3.40136
11.5111	5.5457
11.6717	6.22704
11.9943	3.09962
12.4119	2.39441
12.5619	6.66667
12.7729	4.74068
12.9078	7.414
13.0527	6.89941
13.1675	8.71232
13.4004	4.2935
13.5051	9.55475
13.6855	5.54232
13.8382	6.54965
14.1424	3.28655
14.3908	4.02576
14.5133	8.16793
14.8057	3.41974
15.0465	4.15213
15.1859	7.1736
15.5362	2.85494
15.7553	4.56329
16.0831	3.05129
16.2838	4.98256
16.482	5.04566
16.7372	3.91819
17.018	3.56037
17.1391	8.25832
17.2939	6.4612
17.5176	4.47067
17.6577	7.13623
17.8561	5.04032
18.2963	2.27195
18.4444	6.75083
18.6081	6.10874
18.8206	4.70588
19.2028	2.61671
19.4908	3.4721
19.7106	4.5498
19.9405	4.34858
20.063	8.16327
20.1861	8.12612
20.2946	9.21744
20.4096	8.69414
20.553	6.9735
20.6834	7.6693
20.9033	4.54649
21.0544	6.62032
21.208	6.51126
21.4226	4.65918
21.5702	6.77415
21.6916	8.23723
21.8351	6.97107
22.0073	5.8045
22.2104	4.92465
22.5343	3.08718
22.6953	6.21311
23.6632	1.03308
23.7992	7.35402
23.89	11.0169
24.0281	7.23956
24.1967	5.93331
24.4202	4.47367
24.811	2.55885
24.9216	9.04404
25.0376	8.62069
25.2193	5.50297
25.4249	4.86358
25.6376	4.70146
25.7693	7.59244
26	4.33557
26.2663	3.75474
26.4878	4.51528
26.7197	4.31165
26.8593	7.16076
27.0331	5.75473
27.2449	4.72144
27.5488	3.29077
27.7403	5.22193
27.9992	3.8619
28.1676	5.93895
28.4542	3.48943
28.5634	9.15416
28.7321	5.92768
28.9213	5.28485
29.1209	5.01027
29.2916	5.85995
29.4946	4.92587
29.6115	8.55359
29.8421	4.33651
30.0198	5.62683
30.1497	7.69882
30.2831	7.49513
30.4107	7.83883
30.5219	8.992
30.6675	6.87096
31.0144	2.88218
31.3428	3.04562
31.6281	3.50508
31.8062	5.61199
31.926	8.35213
32.0515	7.96369
32.2804	4.36948
32.6607	2.62936
32.7983	7.27008
33.0142	4.63156
33.2204	4.84966
33.4281	4.81464
33.5612	7.51258
33.6656	9.5813
33.7752	9.12326
33.9638	5.30082
34.1266	6.14326
34.2794	6.54622
34.434	6.46831
34.5799	6.85354
34.7275	6.77507
34.9356	4.80446
35.1123	5.66059
35.3813	3.71761
35.7997	2.39
36.0227	4.4837
36.1728	6.66134
36.351	5.61136
36.7039	2.83423
36.8449	7.08818
37.1201	3.63465
37.2928	5.78905
37.4632	5.86786
37.5746	8.9823
37.7078	7.50807
37.9593	3.97599
38.455	2.01739
38.9036	2.22886
39.0794	5.68861
39.2651	5.38648
39.3923	7.8604
39.514	8.21828
39.8357	3.10829
40.0418	4.85201
40.1791	7.28173
40.3858	4.83699
40.5719	5.37374
40.8254	3.94524
41.0148	5.28011
41.354	2.94846
41.5706	4.61531
41.7562	5.38967
41.9376	5.51268
42.1095	5.81497
42.2677	6.32191
42.5012	4.28357
42.6811	5.55679
42.9577	3.61572
43.2309	3.66072
43.4938	3.80344
43.6729	5.58191
44.0808	2.45182
44.2668	5.37692
44.4017	7.4118
44.5867	5.40482
44.7908	4.90004
44.9712	5.54354
45.069	10.2239
45.1859	8.55578
45.2951	9.15416
45.4267	7.59936
45.5869	6.24142
45.8231	4.23496
46.0067	5.44544
46.2602	3.94415
46.4673	4.82882
46.6751	4.81209
46.9716	3.37336
47.1966	4.44464
47.4395	4.11557
47.5961	6.38896
48.0156	2.38373
48.1919	5.67118
48.3714	5.57196
48.5433	5.81598
48.8982	2.81809
49.1614	3.79838
49.4618	3.32978
49.6272	6.04412
49.8493	4.50227
50.1465	3.36451
50.3142	5.96303
50.4246	9.0629
50.5556	7.63184
50.6665	9.01632
50.8096	6.98666
50.9081	10.1605
51.0153	9.32488
51.149	7.47943
51.3292	5.5497
51.5204	5.23095
51.6687	6.74082
51.8807	4.71809
52.0337	6.53595
52.1845	6.63042
52.394	4.77327
52.5098	8.63558
52.8299	3.12383
53.195	2.7392
53.7642	1.75688
53.9402	5.68053
54.1541	4.67574
54.6256	2.12071
54.7825	6.37227
54.9197	7.29288
55.0262	9.38967
55.1243	10.1885
55.2337	9.14244
55.5393	3.27193
55.6876	6.74582
55.906	4.57896
56.1297	4.47027
56.331	4.96549
56.5075	5.66765
56.6521	6.91563
56.8921	4.16649
57.3363	2.25109
57.7539	2.39464
57.9039	6.66889
58.3188	2.40993
58.4814	6.15044
58.7466	3.7706
59.13	2.60865
59.2564	7.91139
59.3673	9.01063
59.4621	10.5585
59.5676	9.47418
59.685	8.51644
59.7823	10.2828
59.9376	6.43749
60.146	4.79777
60.3232	5.64557
60.7678	2.24911
60.9555	5.3268
61.3299	2.67115
61.5157	5.38213
61.7993	3.52634
62.2392	2.27319
62.4978	3.86698
62.7159	4.58568
63.0304	3.17965
63.2283	5.05127
63.5742	2.89126
63.7668	5.19265
63.8655	10.1266
64.0069	7.07614
64.1253	8.44238
64.431	3.27075
64.5637	7.5375
64.7789	4.64662
65.1385	2.78125
65.533	2.53485
65.6799	6.80457
65.8552	5.70581
66.1443	3.45865
66.6846	1.85072
66.8396	6.45286
66.9939	6.47962
67.4131	2.38584
67.6087	5.11221
67.7914	5.47315
67.9411	6.68003
68.0782	7.29182
68.2747	5.09035
68.4366	6.17742
68.6787	4.13087
68.9217	4.11472
69.0823	6.22549
69.3317	4.00962
69.5743	4.1215
69.96	2.59296
70.1614	4.9645
70.4367	3.63306
70.5721	7.38334
70.7909	4.57185
71.3488	1.79234
71.4835	7.42501
71.8091	3.07106
72.044	4.25731
72.2908	4.05137
72.4851	5.14721
72.6847	5.00902
72.9089	4.4615
73.0594	6.64275
73.1826	8.11622
73.2601	12.9016
73.3285	14.6349
73.5303	4.95491
73.7108	5.54078
74.0157	3.27933
74.2055	5.26981
74.3691	6.10911
74.5152	6.8451
74.7674	3.96542
74.9551	5.32879
75.6877	1.36493
75.8323	6.91467
76.1828	2.85356
76.2784	10.4613
76.7907	1.95171
76.9632	5.79945
77.0733	9.08265
77.222	6.72314
77.4157	5.16182
77.6071	5.22603
77.984	2.6528
78.4825	2.00626
78.6888	4.84754
79.3831	1.44015
79.5406	6.35203
79.6742	7.48279
80.1078	2.30654
80.3106	4.92975
80.4539	6.98129
80.5854	7.59994
80.6852	10.0251
80.8817	5.08802
81.0607	5.58878
81.3417	3.55796
81.6832	2.9286
81.9113	4.38385
82.2277	3.16076
82.3673	7.1623
82.6091	4.13497
83.0769	2.13771
83.4677	2.55898
83.6977	4.34858
83.9515	3.94011
84.0818	7.67048
84.2297	6.76133
84.489	3.85743
84.691	4.94854
84.8027	8.95496
84.9141	8.97908
85.2277	3.18837
85.4981	3.69864
85.6561	6.32911
85.9172	3.82922
86.1331	4.63306
86.3807	4.0391
86.5771	5.09061
86.7351	6.32911
86.9057	5.86201
87.2105	3.28116
87.4769	3.75333
87.6778	4.97859
87.818	7.13165
88.2149	2.51934
88.3576	7.00624
88.6038	4.0619
89.1071	1.987
89.2725	6.04412
89.5283	3.9093
89.7682	4.16997
90.0909	3.09837
90.3228	4.31295
90.4734	6.6379
90.6068	7.49681
90.8247	4.58926
91.2275	2.48256
91.4022	5.72344
91.4677	15.2812
91.5675	10.019
91.8517	3.51865
92.0251	5.76801
92.2024	5.63825
92.3616	6.28022
92.4517	11.1086
92.5897	7.24375
92.7304	7.10581
