# Supplementary material for: Dorsal and median raphe neuronal firing dynamics characterized by nonlinear measures
Source: PLoS Comput Biol. 2024 May 28;20(5):e1012111. doi: 10.1371/journal.pcbi.1012111 (PMC11161118; doi:10.1371/journal.pcbi.1012111)
Supplement: S1 Data — (ZIP) [file pcbi.1012111.s002.zip › data/N17_N3_220212.txt]

Event times and instantaneous frequencies between 2675.01 s and 2756.83 s on channel 401
Time	Inst freq
2675.12	0.000373815
2675.24	8.47961
2675.35	8.86997
2675.47	8.38715
2675.56	11.7178
2675.68	8.57412
2675.82	6.69299
2675.89	15.1814
2676.04	6.78242
2676.18	7.08667
2676.33	6.83807
2676.44	8.74508
2676.59	6.56383
2676.7	9.34492
2676.86	6.23403
2676.98	8.17261
2677.16	5.63571
2677.3	7.30834
2677.4	9.59049
2677.55	6.50068
2677.71	6.22898
2677.83	9.0269
2677.94	8.7382
2678.1	6.16219
2678.24	7.29927
2678.4	6.31273
2678.51	9.20556
2678.67	6.07238
2678.84	5.76236
2678.98	7.38552
2679.11	7.78089
2679.23	8.27746
2679.42	5.17063
2679.57	6.78933
2679.7	7.95608
2679.8	9.63206
2679.99	5.14218
2680.14	6.8573
2680.26	8.60289
2680.37	8.49185
2680.47	10.02
2680.59	8.62292
2680.73	7.14031
2680.82	10.6598
2680.98	6.35082
2681.11	8.01346
2681.22	8.42744
2681.43	4.85767
2681.52	11.4508
2681.65	7.62311
2681.77	7.96178
2681.89	8.72068
2682.08	5.27537
2682.24	6.29604
2682.39	6.52061
2682.51	8.58885
2682.66	6.34397
2682.85	5.30532
2682.95	9.89511
2683.12	5.89692
2683.22	10.0503
2683.33	9.42329
2683.5	5.71723
2683.61	9.57121
2683.76	6.53296
2683.94	5.68085
2684.09	6.56039
2684.2	9.17263
2684.3	9.89511
2684.41	8.77501
2684.62	4.92902
2684.69	13.6314
2684.82	7.65404
2684.96	7.20046
2685.11	6.8106
2685.3	5.28485
2685.43	7.37572
2685.59	6.21697
2685.77	5.51511
2685.9	7.67931
2685.98	12.4813
2686.16	5.76934
2686.31	6.54836
2686.52	4.80862
2686.72	4.90076
2686.86	7.494
2686.99	7.49738
2687.13	7.05418
2687.25	8.69943
2687.39	6.84885
2687.64	4.01978
2687.87	4.29923
2688.03	6.3008
2688.27	4.17223
2688.47	5.14324
2688.65	5.55031
2688.73	11.6822
2688.9	5.8872
2689.08	5.67569
2689.24	6.35445
2689.38	7.08015
2689.67	3.4053
2689.75	12.1892
2689.88	7.60398
2690.22	2.99554
2690.45	4.26003
2690.54	10.8483
2690.79	4
2690.99	5.14297
2691.11	8.18666
2691.25	7.17772
2691.45	4.90701
2691.62	6.06281
2691.77	6.4771
2691.92	6.73083
2692.02	10.202
2692.2	5.5417
2692.35	6.51466
2692.65	3.3957
2692.8	6.63702
2692.92	8.04311
2693.11	5.2367
2693.25	7.61847
2693.42	5.77801
2693.59	5.82445
2693.71	8.06972
2693.85	7.5792
2694.03	5.48938
2694.17	7.22022
2694.34	5.91821
2694.46	8.22233
2694.6	6.93289
2694.76	6.37064
2694.87	8.84956
2695.06	5.30532
2695.22	6.27825
2695.35	7.75795
2695.53	5.6373
2695.65	8.18465
2695.75	9.48587
2695.89	7.53864
2696.04	6.6538
2696.24	4.86808
2696.3	16.1708
2696.43	7.69882
2696.69	3.97283
2696.84	6.4973
2696.97	7.53523
2697.18	4.77281
2697.3	8.1367
2697.45	6.76911
2697.55	9.94332
2697.71	6.50999
2697.89	5.4401
2698.09	5.05051
2698.31	4.57645
2698.4	10.3242
2698.57	6.03646
2698.7	7.82901
2698.95	3.92989
2699.09	6.98714
2699.21	8.29876
2699.35	7.40247
2699.49	7.25005
2699.71	4.54256
2699.82	9.05797
2699.96	7.32332
2700.17	4.6799
2700.45	3.52983
2700.66	4.73575
2700.84	5.75705
2701.01	5.65355
2701.15	7.43273
2701.26	8.6326
2701.42	6.62691
2701.6	5.37259
2701.74	7.00525
2701.91	6.13008
2702.01	9.60523
2702.29	3.62293
2702.39	9.85319
2702.65	3.88712
2702.79	6.91659
2702.96	6.04997
2703.12	6.05694
2703.27	6.78012
2703.41	7.24585
2703.61	4.93754
2703.75	6.98812
2703.84	10.798
2704	6.60066
2704.21	4.67224
2704.43	4.50857
2704.55	8.25151
2704.62	15.006
2704.82	4.92102
2704.97	6.65646
2705.15	5.76568
2705.33	5.60884
2705.5	5.87441
2705.68	5.56235
2705.87	5.22575
2706.09	4.40956
2706.22	7.94155
2706.36	7.122
2706.49	7.4438
2706.62	7.99616
2706.87	4.04269
2707.05	5.3234
2707.25	4.98529
2707.38	8.15262
2707.51	7.67931
2707.64	7.38662
2707.77	7.87712
2707.92	6.56383
2708.12	5.07846
2708.28	6.35243
2708.4	8.17996
2708.54	6.93289
2708.69	6.6538
2708.85	6.46371
2708.95	9.62094
2709.11	6.33473
2709.33	4.59686
2709.48	6.42137
2709.66	5.55741
2709.79	7.73515
2709.95	6.22471
2710.11	6.19617
2710.27	6.5066
2710.42	6.46287
2710.55	8.08277
2710.7	6.32231
2710.87	6.23869
2711.01	7.05816
2711.23	4.51916
2711.38	6.48845
2711.54	6.41766
2711.72	5.55833
2711.86	7.15461
2712.02	6.34639
2712.15	7.22022
2712.32	6.17818
2712.51	5.02235
2712.66	6.71953
2712.83	6.13459
2713	5.69087
2713.18	5.67247
2713.33	6.59457
2713.52	5.13637
2713.72	5.0551
2713.87	6.86483
2713.98	8.62887
2714.13	6.65912
2714.28	6.67423
2714.46	5.79206
2714.62	6.1177
2714.75	7.83024
2714.9	6.7838
2715.07	5.6427
2715.24	6.0831
2715.39	6.70601
2715.54	6.44953
2715.69	6.86012
2715.85	6.32071
2715.99	6.93914
2716.1	8.92937
2716.33	4.38943
2716.49	6.19694
2716.6	8.81057
2716.82	4.59137
2716.92	9.7972
2717.04	8.78117
2717.16	8.3675
2717.28	8.06517
2717.44	6.32231
2717.59	6.84135
2717.74	6.50237
2717.87	7.37572
2717.97	10.1317
2718.18	4.81417
2718.33	6.78794
2718.47	7.10227
2718.57	9.70591
2718.74	5.91366
2718.89	6.54622
2719.09	5.2378
2719.22	7.5683
2719.41	5.26343
2719.53	8.38785
2719.64	8.74814
2719.87	4.35028
2719.99	8.25968
2720.13	7.32118
2720.24	8.65052
2720.43	5.32935
2720.57	7.06564
2720.75	5.73723
2720.95	4.8216
2721.1	6.81989
2721.28	5.56917
2721.44	6.23169
2721.56	8.32362
2721.7	7.17257
2721.84	7.18856
2721.99	6.53595
2722.14	6.71411
2722.33	5.23314
2722.5	5.88305
2722.64	7.39208
2722.89	3.97915
2723.01	8.54117
2723.15	7.07714
2723.29	7.05716
2723.5	4.6657
2723.7	5.09632
2723.86	6.09607
2724.07	4.92174
2724.22	6.36213
2724.34	8.58074
2724.57	4.39232
2724.77	5.03449
2724.88	8.96941
2725.05	5.96054
2725.22	5.79979
2725.35	7.50075
2725.53	5.73
2725.72	5.22548
2725.89	5.97336
2726.03	6.74855
2726.16	7.80214
2726.32	6.32471
2726.49	6.01034
2726.68	5.22876
2726.84	5.99916
2727	6.63746
2727.18	5.45078
2727.37	5.25679
2727.51	7.07864
2727.63	8.05023
2727.86	4.38731
2728.03	5.93261
2728.2	6.08939
2728.32	7.86225
2728.54	4.65766
2728.78	4.15904
2728.9	8.19202
2729.08	5.46657
2729.29	4.73844
2729.41	8.59033
2729.64	4.36758
2729.83	5.23725
2730.01	5.65163
2730.16	6.37674
2730.26	10.352
2730.46	5.00175
2730.6	7.4085
2730.75	6.48887
2730.88	7.61151
2731.04	6.1237
2731.26	4.61489
2731.4	7.09723
2731.58	5.47226
2731.81	4.51019
2731.96	6.41437
2732.11	6.60633
2732.29	5.7971
2732.42	7.23798
2732.58	6.4
2732.75	5.98229
2732.91	6.07312
2733.02	9.15751
2733.26	4.1934
2733.46	5.11143
2733.58	8.04441
2733.74	6.11135
2733.87	8.18666
2734.09	4.43302
2734.26	5.86958
2734.42	6.34639
2734.58	6.37471
2734.71	7.72082
2734.94	4.31239
2735.08	7.12048
2735.26	5.39025
2735.44	5.79845
2735.53	10.144
2735.7	6.11509
2735.86	5.99484
2736.04	5.58659
2736.24	5.09944
2736.43	5.18027
2736.67	4.24052
2736.85	5.47915
2737	6.59805
2737.09	11.4247
2737.23	7.03779
2737.43	5.12715
2737.67	4.20433
2737.88	4.55913
2738.05	6.1717
2738.15	9.43129
2738.28	7.8604
2738.5	4.51162
2738.75	4.004
2738.87	8.25219
2739.03	6.18544
2739.18	6.80921
2739.33	6.53552
2739.5	5.8931
2739.66	6.29683
2739.82	6.27274
2740.01	5.38619
2740.2	5.08621
2740.34	7.4096
2740.46	8.60363
2740.63	5.84215
2740.8	5.87268
2740.96	6.05473
2741.11	6.61376
2741.32	4.91376
2741.49	5.63285
2741.6	9.56114
2741.71	9.37647
2741.92	4.72411
2742.11	5.24879
2742.25	6.97545
2742.39	7.36052
2742.61	4.39155
2742.79	5.82683
2742.97	5.51907
2743.09	7.87836
2743.22	8.05477
2743.38	6.22394
2743.53	6.65912
2743.85	3.13372
2743.97	8.29119
2744.13	6.40738
2744.22	10.7956
2744.39	5.7107
2744.59	4.999
2744.77	5.52242
2744.91	7.4195
2745.05	7.27326
2745.24	5.26621
2745.48	4.11607
2745.62	7.2881
2745.81	5.17036
2745.96	6.8018
2746.11	6.62822
2746.28	5.77968
2746.46	5.72082
2746.65	5.12715
2746.83	5.61766
2747.09	3.88154
2747.28	5.20915
2747.44	6.00312
2747.63	5.27621
2747.85	4.71498
2747.97	7.89141
2748.15	5.69444
2748.31	6.12783
2748.48	5.97443
2748.67	5.23533
2748.78	9.37119
2749	4.53721
2749.15	6.70871
2749.32	5.75242
2749.45	7.78695
2749.58	7.51428
2749.79	4.7918
2749.93	6.97156
2750.1	5.8682
2750.26	6.25821
2750.41	7.03185
2750.53	8.296
2750.67	6.89655
2750.87	5.12007
2751	7.29235
2751.12	8.54701
2751.27	6.75356
2751.36	10.8542
2751.57	4.78377
2751.79	4.47227
2751.94	6.68405
2752.11	6.11883
2752.27	6.10165
2752.37	9.82608
2752.58	4.8144
2752.67	11.8008
2752.9	4.29166
2753.06	6.34156
2753.2	7.15001
2753.36	5.95132
2753.5	7.17
2753.63	7.6799
2753.76	7.65521
2754	4.26058
2754.16	6.37836
2754.39	4.28945
2754.54	6.41725
2754.72	5.83465
2754.9	5.54293
2755.05	6.49477
2755.27	4.5583
2755.39	8.66176
2755.54	6.595
2755.68	7.06364
2755.86	5.52425
2756.06	5.08208
2756.2	6.8348
2756.31	9.23702
