# Supplementary material for: Dorsal and median raphe neuronal firing dynamics characterized by nonlinear measures
Source: PLoS Comput Biol. 2024 May 28;20(5):e1012111. doi: 10.1371/journal.pcbi.1012111 (PMC11161118; doi:10.1371/journal.pcbi.1012111)
Supplement: S1 Data — (ZIP) [file pcbi.1012111.s002.zip › data/N12_N4_010711.txt]

Event times and instantaneous frequencies between 3339.86 s and 3560.72 s on channel 401
Time	Inst freq
3339.91	9.17263
3339.97	15.5328
3340.01	23.9234
3340.08	15.54
3340.13	21.3995
3340.18	17.5716
3340.25	15.3351
3340.31	15.456
3340.34	35.0754
3340.41	14.1044
3340.47	16.0798
3340.5	33.7496
3340.61	9.13993
3340.63	47.7783
3340.7	14.9499
3340.75	21.7912
3340.8	20.5002
3340.83	25.2525
3340.86	34.638
3340.94	12.3854
3340.98	29.8151
3341.02	24.0096
3341.11	10.9016
3341.17	16.1681
3341.22	23.015
3341.3	12.7194
3341.34	23.8322
3341.35	65.8328
3341.42	14.4321
3341.51	11.4443
3341.57	17.1409
3341.69	8.50702
3341.74	16.7954
3341.82	12.7649
3341.89	15.3492
3341.95	16.6251
3342	19.9481
3342.1	10.3552
3342.17	13.6091
3342.22	20.9952
3342.28	16.6362
3342.4	7.78877
3342.46	16.7224
3342.51	22.2618
3342.59	12.7162
3342.67	12.3916
3342.73	16.218
3342.81	12.8866
3342.85	25.6213
3342.96	8.77809
3343	24.3605
3343.1	9.83768
3343.2	10.2743
3343.24	25.8198
3343.34	10.4613
3343.39	18.2448
3343.44	21.8484
3343.47	28.9939
3343.59	8.30496
3343.68	10.9027
3343.74	17.6772
3343.81	13.282
3343.87	17.3641
3343.92	19.5542
3343.99	14.7601
3344.04	19.1571
3344.14	10.0878
3344.2	16.9405
3344.29	11.2385
3344.34	19.8728
3344.37	32.0616
3344.38	77.8816
3344.45	14.3781
3344.51	16.6003
3344.55	25.3936
3344.62	15.0286
3344.72	10.4932
3344.75	29.6033
3344.79	24.8818
3344.81	58.6854
3344.92	8.8739
3344.97	21.7723
3345	28.9687
3345.02	40.7664
3345.05	45.6413
3345.07	40.3714
3345.09	49.4805
3345.15	18.3959
3345.19	21.1999
3345.23	27.6091
3345.28	20.9556
3345.31	27.5255
3345.36	23.2666
3345.44	11.9474
3345.52	13.1303
3345.6	12.1595
3345.63	28.0662
3345.68	21.5703
3345.72	26.2261
3345.74	44.1501
3345.82	13.0242
3345.87	17.8699
3345.96	11.9346
3346	21.4961
3346.05	21.4823
3346.1	21.3129
3346.15	18.5598
3346.23	13.0702
3346.31	12.7033
3346.41	9.66184
3346.45	28.0584
3346.49	21.6967
3346.55	16.728
3346.59	25.6739
3346.71	8.52515
3346.77	16.8577
3346.88	8.79894
3346.9	44.2282
3346.97	14.4886
3347.02	19.1644
3347.13	9.47598
3347.16	32.9598
3347.19	36.3901
3347.22	29.2654
3347.32	10.1
3347.37	21.8818
3347.42	19.755
3347.52	9.76753
3347.57	21.1238
3347.61	23.4137
3347.66	21.2675
3347.73	13.031
3347.78	20.8812
3347.81	29.7885
3347.86	20.7297
3347.94	12.2745
3348.04	10.6202
3348.09	19.604
3348.14	19.7746
3348.19	22.3364
3348.22	32.2893
3348.26	24.6792
3348.31	17.8508
3348.39	12.5203
3348.43	23.8493
3348.45	63.8162
3348.49	27.1297
3348.52	31.9898
3348.56	24.8571
3348.61	17.7588
3348.66	23.5905
3348.69	28.777
3348.74	19.9243
3348.79	21.4133
3348.84	18.9072
3348.9	17.1174
3348.96	17.7368
3348.98	40.6835
3349	51.2558
3349.03	31.9489
3349.05	44.8632
3349.1	24.1138
3349.17	13.4138
3349.19	57.5374
3349.22	31.5259
3349.25	30.5157
3349.27	53.4474
3349.33	17.5716
3349.37	24.4081
3349.4	27.6396
3349.46	16.9981
3349.49	32.7976
3349.52	40.5351
3349.55	30.2755
3349.58	39.6668
3349.6	38.5208
3349.63	36.2582
3349.68	18.5943
3349.73	24.2718
3349.77	21.4454
3349.84	13.7646
3349.89	20.7771
3349.94	23.5405
3349.98	24.6975
3350	43.554
3350.04	26.4061
3350.07	32.7332
3350.11	21.0349
3350.26	7.01902
3350.31	19.8807
3350.35	23.5239
3350.37	42.6076
3350.46	11.4299
3350.5	28.177
3350.51	57.4053
3350.58	14.9076
3350.63	19.3949
3350.66	41.5973
3350.68	36.7242
3350.71	36.5764
3350.76	20.008
3350.79	37.2856
3350.83	25.1699
3350.87	25.3293
3350.93	16.7616
3350.97	21.4133
3351.01	26.096
3351.05	28.3688
3351.08	28.393
3351.14	17.9308
3351.18	22.3164
3351.25	15.8003
3351.29	24.432
3351.31	45.7666
3351.35	24.4499
3351.37	43.29
3351.42	20.404
3351.46	29.7177
3351.5	23.6072
3351.61	9.32227
3351.65	20.3874
3351.72	15.5909
3351.73	71.4286
3351.77	29.4985
3351.82	19.3349
3351.85	29.3686
3351.92	14.721
3351.97	18.7617
3352.01	25.7268
3352.08	14.4592
3352.1	43.4216
3352.16	17.8571
3352.19	32.3939
3352.26	14.4363
3352.3	25.0438
3352.36	15.8153
3352.41	22.3914
3352.45	27.115
3352.47	38.1825
3352.52	19.7863
3352.56	26.6312
3352.64	13.0157
3352.71	13.4844
3352.76	18.498
3352.8	27.7932
3352.84	24.108
3352.87	32.1234
3352.91	26.8745
3352.97	16.2893
3353.04	14.9835
3353.12	12.3701
3353.26	6.93097
3353.31	23.7756
3353.39	11.999
3353.45	16.3212
3353.49	27.8474
3353.53	24.8756
3353.56	33.3556
3353.57	66.357
3353.62	22.2173
3353.67	17.7431
3353.7	31.2305
3353.73	36.3769
3353.76	35.8938
3353.81	21.2269
3353.89	11.946
3353.95	16.9348
3354	18.7477
3354.05	20.3749
3354.12	15.5255
3354.15	29.36
3354.22	15.2602
3354.33	8.65426
3354.4	15.0557
3354.45	21.5193
3354.47	48.7567
3354.5	26.7809
3354.53	40.6339
3354.55	39.604
3354.59	25.2143
3354.73	7.27696
3354.76	28.8434
3354.83	15.2114
3354.87	24.1255
3354.94	15.0489
3354.98	23.2937
3355.07	11.6686
3355.11	23.9521
3355.19	13.0429
3355.23	22.1533
3355.28	18.6916
3355.32	25.2525
3355.37	22.2866
3355.4	33.036
3355.43	28.1373
3355.5	15.1469
3355.57	15.0943
3355.6	30.3674
3355.61	64.0615
3355.64	39.557
3355.68	22.5632
3355.71	37.2301
3355.75	25.7003
3355.76	103.199
3355.81	20.1654
3355.91	10.3477
3355.97	15.3492
3356.06	11.7082
3356.12	14.9076
3356.16	27.9174
3356.21	20.7383
3356.25	25.4777
3356.34	11.0205
3356.42	12.6486
3356.5	11.5982
3356.56	18.1521
3356.62	16.1838
3356.65	35.868
3356.71	16.0231
3356.79	12.8866
3356.85	15.6544
3356.89	28.1057
3356.94	17.5623
3356.97	44.6429
3356.99	39.7931
3357.14	6.88421
3357.17	28.6862
3357.21	24.0327
3357.25	31.3873
3357.31	15.2999
3357.38	15.4871
3357.44	16.3506
3357.49	19.1095
3357.53	23.3863
3357.61	12.3168
3357.68	14.2939
3357.71	43.0849
3357.76	18.2615
3357.82	17.2265
3357.92	10.3455
3357.98	14.5264
3358.04	17.34
3358.08	28.169
3358.1	39.032
3358.21	9.54381
3358.27	15.7431
3358.31	24.1022
3358.39	13.5373
3358.45	15.1446
3358.49	24.0558
3358.59	10.0563
3358.65	17.7211
3358.7	21.9443
3358.72	41.1692
3358.75	33.4784
3358.86	9.21574
3358.92	16.197
3358.95	32.7547
3359.05	10.3778
3359.15	9.62464
3359.23	11.919
3359.26	36.0881
3359.29	39.6825
3359.33	22.6603
3359.39	16.5618
3359.42	31.211
3359.47	21.9202
3359.56	11.5741
3359.61	20.1207
3359.68	13.1683
3359.73	20.517
3359.77	24.6245
3359.82	19.6773
3359.86	26.448
3359.9	26.4901
3359.94	24.42
3359.97	32.6797
3360.01	22.5938
3360.09	12.3962
3360.17	12.9955
3360.21	28.6615
3360.24	30.7692
3360.29	19.996
3360.34	19.1351
3360.36	50.2765
3360.42	18.0734
3360.49	13.2345
3360.53	27.137
3360.59	15.3351
3360.65	18.2815
3360.69	23.4632
3360.79	10.2323
3360.92	7.40796
3361.01	11.0473
3361.09	12.4922
3361.14	22.9253
3361.24	9.59601
3361.36	8.82301
3361.4	21.5239
3361.46	16.1865
3361.5	27.2851
3361.54	23.5682
3361.57	38.7747
3361.59	42.0521
3361.62	41.9463
3361.64	41.876
3361.71	15.1837
3361.83	7.90889
3361.87	29.4898
3361.9	27.3149
3361.93	32.6371
3361.98	21.2044
3362.02	25.74
3362.08	15.7505
3362.12	25.413
3362.17	22.9305
3362.19	34.8554
3362.24	22.6091
3362.26	47.1698
3362.31	19.0803
3362.38	13.8427
3362.54	6.45995
3362.6	16.488
3362.63	33.1565
3362.68	21.2044
3362.74	15.1538
3362.79	21.9732
3362.84	20.7039
3362.94	9.54381
3362.97	35.2734
3363.01	23.5349
3363.06	20.5297
3363.11	20.2758
3363.13	54.2888
3363.15	51.0986
3363.18	37.5516
3363.24	15.2602
3363.29	21.0305
3363.36	14.0905
3363.58	4.50187
3363.76	5.75109
3363.85	10.6644
3363.92	13.9606
3363.97	19.5963
3364.06	11.7233
3364.12	16.8435
3364.16	24.1371
3364.2	22.6809
3364.24	29.0276
3364.37	7.66989
3364.44	13.3138
3364.49	19.3686
3364.53	24.4379
3364.57	30.9789
3364.61	21.7817
3364.71	10.8061
3364.78	13.5722
3364.9	8.41043
3364.93	34.9773
3365.03	9.61816
3365.11	12.6743
3365.16	19.5046
3365.24	12.5549
3365.31	15.1584
3365.38	14.453
3365.47	11.1458
3365.51	20.4082
3365.54	34.1997
3365.6	19.1608
3365.71	8.79972
3365.79	13.1735
3366	4.65008
3366.07	15.1492
3366.17	9.48947
3366.22	21.51
3366.33	9.07194
3366.42	10.9409
3366.49	15.0015
3366.53	21.9829
3366.65	8.50774
3366.74	10.4767
3366.82	12.8717
3366.88	17.1792
3366.95	14.3164
3367.07	8.57927
3367.15	12.7714
3367.21	15.3233
3367.25	28.5307
3367.29	21.4454
3367.43	7.47999
3367.54	8.84956
3367.62	12.3229
3367.7	11.9062
3367.86	6.56901
3367.91	18.5254
3367.98	14.4781
3368.05	13.7608
3368.14	10.8389
3368.18	27.8164
3368.28	9.90589
3368.34	16.0979
3368.4	17.1321
3368.46	18.205
3368.63	5.82852
3368.69	17.0999
3368.8	8.78272
3368.88	12.7649
3368.94	17.4581
3369.03	10.1864
3369.09	19.497
3369.14	19.8177
3369.21	14.2918
3369.26	17.7746
3369.31	20.2716
3369.34	41.4766
3369.47	7.26744
3369.55	13.6147
3369.59	22.1828
3369.64	19.3461
3369.77	7.82534
3369.85	12.647
3369.93	12.6151
3370.04	9.20895
3370.15	8.62515
3370.34	5.46359
3370.41	14.3781
3370.55	7.18494
3370.58	26.7094
3370.71	8.23588
3370.74	27.0124
3370.79	21.8103
3370.84	19.5274
3370.88	23.4028
3370.99	9.58497
3371.02	29.1886
3371.06	28.4091
3371.1	22.9779
3371.18	12.9116
3371.25	14.4155
3371.31	16.8862
3371.37	16.5125
3371.45	12.3047
3371.55	9.7561
3371.58	32.9924
3371.64	15.7307
3371.77	7.67931
3371.85	13.5501
3371.94	10.6259
3372.05	9.29368
3372.16	9.19963
3372.23	14.1503
3372.32	11.0779
3372.5	5.61892
3372.57	12.982
3372.61	29.0276
3372.68	14.817
3372.82	7.00329
3372.85	28.3768
3372.95	10.352
3372.99	24.9813
3373.02	29.8507
3373.06	28.0348
3373.11	18.0865
3373.38	3.72898
3373.44	18.0571
3373.54	9.90982
3373.58	23.4632
3373.7	8.26651
3373.81	9.31359
3373.88	14.0805
3373.95	14.5455
3374.04	11.5433
3374.16	7.91828
3374.22	16.728
3374.31	11.558
3374.38	14.5773
3374.41	35.3607
3374.5	10.3842
3374.55	19.5465
3374.61	16.5317
3374.67	17.9791
3374.72	19.6309
3374.76	26.8673
3374.84	11.7261
3374.96	8.83002
3375.03	14.0017
3375.07	26.7023
3375.16	10.3627
3375.18	61.6903
3375.19	66.0502
3375.26	16.1212
3375.31	19.72
3375.4	10.9854
3375.47	14.5921
3375.5	30.6654
3375.59	10.9242
3375.63	23.8436
3375.71	12.1803
3375.76	22.2866
3375.81	18.0734
3375.9	12.164
3376.08	5.45762
3376.13	18.305
3376.17	25.3936
3376.29	8.66176
3376.33	23.0097
3376.4	15.7505
3376.47	13.488
3376.52	20.5423
3376.59	14.9656
3376.71	7.94976
3376.76	19.0694
3376.81	19.6271
3376.97	6.36659
3377.02	22.168
3377.06	21.3721
3377.11	22.1484
3377.15	22.5479
3377.21	17.0387
3377.28	15.067
3377.33	20.79
3377.37	21.245
3377.42	21.8962
3377.51	11.5115
3377.57	16.4042
3377.61	20.7641
3377.67	17.5716
3377.76	11.4051
3377.83	13.2573
3377.93	10.9481
3377.97	22.9991
3378.05	12.5881
3378.11	16.1031
3378.16	19.9641
3378.2	27.8784
3378.24	21.1595
3378.3	17.2117
3378.38	12.639
3378.48	10.4482
3378.52	24.5098
3378.57	18.3284
3378.66	11.5022
3378.72	15.6421
3378.79	14.3968
3378.84	19.9203
3378.88	31.3775
3378.91	28.9855
3379.05	6.98032
3379.1	20.475
3379.16	16.4285
3379.26	10.3573
3379.36	9.92359
3379.42	18.0115
3379.44	34.0136
3379.49	23.8834
3379.66	5.82276
3379.71	20.6101
3379.73	38.1825
3379.78	21.4915
3379.81	31.027
3379.95	7.4173
3379.99	23.8834
3380.06	13.5245
3380.16	10.0695
3380.27	8.86054
3380.31	29.18
3380.32	99.5025
3380.4	12.5047
3380.62	4.55228
3380.7	11.655
3380.74	30.3951
3380.92	5.5057
3381	11.733
3381.04	25.2781
3381.09	20.5465
3381.21	8.78272
3381.34	7.25374
3381.41	15.7356
3381.47	16.2496
3381.54	14.7016
3381.57	29.1715
3381.66	11.5982
3381.78	7.97067
3381.96	5.76469
3382.02	15.4607
3382.09	14.4363
3382.14	19.1791
3382.22	13.8313
3382.27	20.0602
3382.29	41.511
3382.36	13.9665
3382.39	30.8547
3382.42	31.9285
3382.49	16.2311
3382.52	29.7708
3382.59	14.9656
3382.66	14.1443
3382.7	24.3487
3382.77	14.9477
3382.81	20.2716
3382.86	23.1857
3382.92	15.4036
3383.02	10.0462
3383.07	20.7082
3383.13	15.748
3383.18	24.1371
3383.23	17.4703
3383.32	11.8963
3383.43	9.21914
3383.48	17.0445
3383.54	16.8379
3383.62	12.2986
3383.72	10.8178
3383.82	9.52472
3383.89	15.1217
3383.91	44.9843
3383.96	18.4638
3384.1	7.21917
3384.21	8.96539
3384.34	8.24334
3384.38	24.1313
3384.4	43.554
3384.46	16.2973
3384.54	13.2258
3384.64	10.0806
3384.7	14.7754
3384.78	13.3422
3384.88	9.5048
3384.98	10.9854
3385.17	5.22493
3385.21	20.9776
3385.24	33.4896
3385.28	28.0662
3385.34	16.4123
3385.4	17.6523
3385.5	9.30925
3385.58	12.8932
3385.62	26.8528
3385.67	21.9732
3385.71	20.5508
3385.76	19.9164
3385.83	14.9948
3385.94	8.97989
3386	16.9434
3386.08	12.0685
3386.14	18.1488
3386.22	12.8502
3386.26	24.3368
3386.38	8.07103
3386.47	11.9275
3386.54	13.6855
3386.58	25.208
3386.7	8.38574
3386.76	16.1316
3386.83	15.1355
3386.87	22.3314
3386.92	18.5632
3386.99	16.3345
3387.04	18.997
3387.14	9.5057
3387.25	9.14662
3387.39	7.48223
3387.44	18.1324
3387.49	21.9829
3387.55	15.5255
3387.62	15.5231
3387.68	16.7616
3387.74	15.2346
3387.77	32.2373
3387.81	25.1256
3387.85	27.4198
3387.91	16.7898
3388.01	10.0939
3388.09	11.6225
3388.16	15.8278
3388.21	20.2061
3388.26	20.2347
3388.32	15.5739
3388.39	13.9762
3388.44	19.9005
3388.5	17.9791
3388.55	19.1131
3388.58	30.1386
3388.64	17.6367
3388.87	4.30441
3388.91	26.5745
3388.95	22.119
3389.03	13.5227
3389.09	15.4012
3389.13	26.8601
3389.17	24.0211
3389.23	17.001
3389.32	11.2803
3389.37	18.2916
3389.44	15.7134
3389.59	6.49688
3389.64	20.8986
3389.71	13.4953
3389.76	20.3915
3389.82	16.3693
3389.91	12.1403
3390.02	8.65576
3390.1	13.2013
3390.17	14.3968
3390.2	26.434
3390.26	17.838
3390.31	21.254
3390.46	6.38529
3390.57	9.67586
3390.63	15.7109
3390.78	6.84322
3390.8	51.7063
3390.97	5.90493
3391.03	14.6929
3391.12	11.1161
3391.24	8.6192
3391.29	18.4672
3391.39	10.3799
3391.46	14.4488
3391.52	15.7356
3391.6	12.4425
3391.73	7.8235
3391.79	17.696
3391.83	24.1838
3391.97	7.23956
3392.03	15.9617
3392.07	22.4719
3392.19	8.54044
3392.38	5.33333
3392.44	16.6223
3392.49	19.8689
3392.57	12.0207
3392.69	8.80669
3392.74	20.145
3392.8	15.5255
3392.94	7.414
3392.99	18.9322
3393.09	9.42152
3393.18	11.0877
3393.25	15.7978
3393.31	16.2628
3393.38	15.1999
3393.46	11.9574
3393.49	34.1647
3393.55	15.2486
3393.62	16.2628
3393.74	8.01539
3393.82	12.6486
3393.9	11.7592
3393.97	16.0154
3394.01	22.6963
3394.06	19.8452
3394.24	5.66187
3394.3	17.0445
3394.36	16.6583
3394.39	31.6857
3394.44	18.7371
3394.49	18.8288
3394.6	9.81643
3394.72	7.84006
3394.86	7.58725
3394.91	16.8209
3394.99	12.9517
3395.02	30.8261
3395.07	22.0994
3395.16	10.8401
3395.3	7.32493
3395.38	12.7097
3395.44	16.1812
3395.5	17.0707
3395.61	8.92299
3395.71	9.77517
3395.8	11.636
3395.84	22.7221
3395.86	44.405
3395.92	19.1902
3395.96	25.1953
3396.03	13.6556
3396.13	10.0827
3396.29	6.37592
3396.34	18.0408
3396.39	22.6963
3396.44	19.6425
3396.52	11.3921
3396.59	14.6284
3396.66	13.8217
3396.76	10.0271
3396.83	14.997
3396.97	7.33514
3397.01	22.4115
3397.1	11.6333
3397.15	20.1086
3397.19	22.5785
3397.25	16.1786
3397.29	27.3373
3397.38	10.7434
3397.5	8.66401
3397.61	8.73668
3397.69	13.1683
3397.75	17.8317
3397.8	17.4856
3397.94	7.28969
3397.98	23.9464
3398.03	21.2721
3398.16	7.4118
3398.22	17.7999
3398.28	15.7282
3398.36	12.9971
3398.54	5.62303
3398.6	17.0358
3398.74	7.19787
3398.8	15.8579
3398.99	5.17197
3399.13	7.47664
3399.19	14.6821
3399.25	16.7504
3399.32	14.3184
3399.43	9.30492
3399.46	31.9183
3399.53	15.006
3399.6	13.4228
3399.66	19.0006
3399.79	7.69823
3399.85	16.0282
3399.9	17.8317
3399.96	17.4581
3400.05	11.9076
3400.09	24.1604
3400.14	19.6541
3400.29	6.36902
3400.35	16.9233
3400.46	9.67867
3400.53	13.2908
3400.58	22.3714
3400.62	25.1762
3400.68	15.0173
3400.73	19.5886
3400.8	14.241
3400.87	16.4285
3400.93	16.3532
3401	14.0865
3401.07	13.5612
3401.17	9.99101
3401.26	10.8413
3401.32	17.4429
3401.37	21.6544
3401.45	12.3062
3401.51	15.4059
3401.59	13.6612
3401.69	9.24044
3401.77	13.7005
3401.81	24.9066
3401.89	11.6347
3402.06	5.87337
3402.15	11.1782
3402.21	17.1585
3402.25	24.2307
3402.27	72.5163
3402.29	44.9438
3402.34	19.2345
3402.44	10.2859
3402.55	8.95015
3402.61	17.449
3402.7	10.9004
3402.79	11.6252
3402.85	15.2346
3402.92	13.8543
3403	12.8452
3403.05	19.7394
3403.08	32.7439
3403.11	42.0521
3403.21	9.49577
3403.31	9.85222
3403.47	6.23208
3403.55	13.2767
3403.58	33.6814
3403.64	17.001
3403.72	12.4116
3403.86	7.14541
3404	7.22909
3404.06	15.3445
3404.16	10.0735
3404.2	25.7533
3404.27	14.7449
3404.31	25.9067
3404.36	18.1917
3404.42	17.3521
3404.47	19.7941
3404.57	10.2051
3404.67	9.28247
3404.77	10.7875
3404.8	29.7354
3404.93	7.85546
3405.01	12.6279
3405.06	17.6585
3405.09	35.8809
3405.14	22.5785
3405.16	35.5114
3405.26	10.6667
3405.32	17.0271
3405.38	16.9664
3405.42	22.3664
3405.46	23.5294
3405.55	11.9689
3405.63	11.7661
3405.66	31.4961
3405.73	14.7037
3405.79	17.138
3405.88	11.1321
3405.95	13.3032
3406.03	13.2784
3406.13	10.0908
3406.22	10.7158
3406.3	12.8617
3406.35	20.3293
3406.47	8.49041
3406.54	14.4655
3406.57	26.617
3406.6	37.8072
3406.69	10.7055
3406.78	11.5754
3406.83	21.6826
3406.95	7.92896
3407.07	8.34516
3407.12	20.4082
3407.2	13.217
3407.28	11.4784
3407.42	7.27061
3407.51	10.9469
3407.59	12.6406
3407.65	16.6611
3407.74	11.8568
3407.8	15.1469
3407.89	11.6225
3407.93	22.4065
3408	14.7623
3408.08	13.0617
3408.17	10.9051
3408.3	7.37137
3408.37	15.8932
3408.42	18.1324
3408.47	19.7785
3408.61	7.21553
3408.66	19.4666
3408.71	23.4687
3408.79	11.8231
3408.86	14.5497
3408.92	15.873
3409.01	11.0387
3409.11	10.6746
3409.2	11.2562
3409.25	19.5274
3409.3	18.1951
3409.35	20.3417
3409.38	37.1333
3409.42	24.9875
3409.45	33.1785
3409.47	39.4633
3409.51	25.4194
3409.58	15.4107
3409.64	17.2058
3409.73	10.866
3409.75	52.0833
3409.77	45.1467
3409.82	19.5046
3409.87	20.6356
3409.93	15.0739
3410.02	11.7897
3410.05	29.5072
3410.09	26.7237
3410.12	34.0252
3410.18	17.0911
3410.3	8.08865
3410.42	8.50051
3410.48	15.361
3410.52	27.4123
3410.57	18.9466
3410.61	26.1986
3410.65	27.0051
3410.7	20.8203
3410.77	14.3308
3410.87	9.82994
3410.93	15.5159
3410.99	18.7512
3411.07	11.9503
3411.12	18.5391
3411.21	12.3213
3411.28	12.6342
3411.33	22.8415
3411.38	20.0682
3411.49	8.67528
3411.55	16.7364
3411.71	6.56082
3411.8	11.1086
3411.84	24.3605
3411.88	21.6826
3411.95	14.68
3412.02	14.6649
3412.08	16.2285
3412.13	20.8768
3412.2	13.7817
3412.27	14.2857
3412.37	10.0624
3412.41	25.6082
3412.46	20.4666
3412.54	12.3839
3412.61	13.6537
3412.72	9.57304
3412.81	11.029
3412.86	18.1785
3412.88	66.7111
3412.97	10.6792
3413.02	19.0476
3413.08	17.0823
3413.17	11.6877
3413.27	9.96512
3413.35	12.4085
3413.49	7.05965
3413.57	13.101
3413.64	13.4318
3413.77	7.72499
3413.8	30.0933
3413.85	20.5128
3413.98	7.82289
3414.14	6.31951
3414.21	13.3262
3414.31	10.798
3414.36	18.6776
3414.42	16.6058
3414.49	14.8633
3414.54	19.3199
3414.59	21.1551
3414.65	16.3854
3414.71	14.8787
3414.83	8.54263
3414.9	15.2161
3414.93	28.6944
3415.05	8.57412
3415.13	12.6646
3415.2	13.6761
3415.28	12.7747
3415.38	9.78378
3415.56	5.74647
3415.61	18.7829
3415.64	36.245
3415.83	5.04592
3415.97	7.37137
3416.05	12.3213
3416.15	10.2976
3416.19	22.4014
3416.22	39.0016
3416.34	8.38574
3416.37	32.6264
3416.44	14.8368
3416.49	17.0329
3416.54	22.9253
3416.64	9.59785
3416.73	11.7911
3416.8	14.2918
3416.87	13.1389
3416.91	26.5675
3416.96	18.7231
3417.04	12.9786
3417.09	19.2976
3417.15	16.4962
3417.2	24.0385
3417.24	24.1255
3417.32	11.78
3417.37	22.2767
3417.43	14.9768
3417.55	8.93096
3417.64	10.8826
3417.71	13.885
3417.78	14.3843
3417.97	5.32879
3418.07	9.40026
3418.12	22.7376
3418.16	26.0213
3418.23	13.4971
3418.29	16.8067
3418.36	14.5751
3418.4	23.4797
3418.58	5.62968
3418.7	8.05997
3418.77	14.7732
3418.82	20.3832
3418.86	26.2467
3418.99	7.77001
3419.03	21.7817
3419.09	18.2515
3419.14	18.4672
3419.18	23.5905
3419.24	16.5508
3419.27	42.0168
3419.29	44.7227
3419.32	32.1958
3419.33	72.9927
3419.37	26.8168
3419.45	13.2066
3419.56	8.55213
3419.64	13.9295
3419.71	14.2066
3419.76	19.1241
3419.79	30.4229
3419.95	6.34679
3420.01	16.7532
3420.04	36.7377
3420.11	13.6818
3420.16	19.0512
3420.24	12.5565
3420.3	18.0603
3420.41	8.59033
3420.49	12.3122
3420.57	12.5078
3420.64	14.4949
3420.7	19.0876
3420.76	14.9813
3420.83	15.8403
3420.88	19.3199
3421.01	7.66518
3421.08	14.7254
3421.17	10.3018
3421.26	10.9016
3421.31	23.7643
3421.41	10.1307
3421.49	11.1794
3421.54	21.5889
3421.6	18.2083
3421.64	20.5297
3421.76	8.86368
3421.87	8.85034
3421.92	18.2949
3422.03	9.7229
3422.11	12.9166
3422.18	12.9366
3422.32	7.50131
3422.4	11.946
3422.5	10.3146
3422.54	21.9877
3422.62	12.2339
3422.68	19.3911
3422.77	10.9111
3422.85	12.7959
3422.9	19.0404
3422.98	12.6358
3423	37.9795
3423.1	9.9108
3423.15	19.7668
3423.32	6.16219
3423.41	11.0889
3423.47	15.7456
3423.52	19.3498
3423.6	13.5906
3423.66	14.6499
3423.72	17.0242
3423.8	13.5026
3423.95	6.55222
3424.05	9.78953
3424.11	16.4582
3424.17	16.0617
3424.29	8.59033
3424.34	20.9908
3424.37	32.4149
3424.43	16.0128
3424.57	7.19942
3424.63	16.7729
3424.68	20.3293
3424.71	33.4001
3424.73	48.4027
3424.78	18.7547
3424.89	9.51022
3424.93	22.899
3425	13.8007
3425.03	35.4233
3425.06	36.0881
3425.14	12.3138
3425.27	7.80823
3425.34	13.5135
3425.44	10.8015
3425.54	9.26269
3425.61	16.2285
3425.69	12.5376
3425.76	13.0582
3425.83	14.9365
3425.89	16.6472
3425.94	18.6776
3425.99	23.5571
3426.04	19.7902
3426.07	27.1665
3426.22	6.62208
3426.3	13.6426
3426.36	16.5071
3426.38	44.4247
3426.53	6.58848
3426.58	22.0994
3426.67	10.4932
3426.75	13.6649
3426.85	9.2687
3426.91	18.2282
3427.04	7.84314
3427.09	19.1314
3427.15	16.3506
3427.24	10.6712
3427.33	11.0951
3427.4	16.0617
3427.44	20.982
3427.49	23.7417
3427.54	18.9215
3427.58	22.0848
3427.81	4.38962
3427.92	9.56023
3427.97	17.5162
3428.03	18.4843
3428.07	21.4362
3428.11	26.0146
3428.15	28.2326
3428.25	9.92359
3428.37	8.33056
3428.45	12.6598
3428.52	14.6263
3428.58	15.4154
3428.68	10.367
3428.71	30.6279
3428.75	25.1699
3428.87	8.41893
3428.95	12.4673
3429.03	11.7689
3429.12	12.1625
3429.21	10.6701
3429.29	12.9685
3429.34	20.3542
3429.36	35.7398
3429.41	20.5888
3429.46	20.5846
3429.54	12.21
3429.6	17.584
3429.71	8.92299
3429.75	24.0616
3429.8	22.7066
3429.89	11.3688
3429.93	25.025
3430	13.6054
3430.04	21.6029
3430.15	9.35716
3430.19	28.6533
3430.22	26.9833
3430.32	10.5296
3430.42	9.87459
3430.45	35.5745
3430.52	14.6843
3430.61	10.6952
3430.75	7.22387
3430.79	21.9058
3430.81	70.6215
3430.86	20.1532
3430.93	14.3184
3430.96	35.6379
3431.05	10.7204
3431.13	12.0077
3431.31	5.60727
3431.35	26.3922
3431.43	12.5251
3431.51	12.0555
3431.54	31.8878
3431.6	16.0539
3431.7	11.0278
3431.76	15.1722
3431.84	12.4224
3431.89	19.3986
3431.96	15.2579
3432.03	15.006
3432.09	15.7035
3432.13	24.4379
3432.16	29.6912
3432.28	8.3612
3432.34	18.7231
3432.39	18.8218
3432.46	15.1653
3432.59	7.73694
3432.67	11.2803
3432.74	14.721
3432.81	13.8619
3432.86	20.1776
3432.93	16.176
3432.99	15.3351
3433.08	10.8483
3433.17	11.3482
3433.21	23.7925
3433.33	8.76808
3433.38	18.2183
3433.45	14.2086
3433.5	20.4123
3433.56	17.6554
3433.69	7.37953
3433.83	7.5188
3433.9	14.3451
3434	9.45895
3434.04	25.1636
3434.1	16.3079
3434.14	28.4657
3434.22	12.721
3434.24	35.7398
3434.27	32.9815
3434.29	58.8928
3434.4	9.60892
3434.65	3.90061
3434.71	16.8492
3434.74	33.0251
3434.78	23.9751
3434.83	19.861
3434.92	11.3482
3434.98	17.3671
3435	50.9165
3435.08	12.1729
3435.16	12.5094
3435.22	15.8003
3435.28	18.6881
3435.33	17.7085
3435.42	12.0337
3435.53	9.15416
3435.59	15.1446
3435.65	18.9502
3435.69	23.855
3435.74	20.5804
3435.78	25.6148
3435.84	14.912
3435.9	18.0213
3435.97	13.0787
3436.01	30.9215
3436.23	4.41267
3436.31	12.9769
3436.33	42.9185
3436.38	22.1435
3436.43	19.1791
3436.48	21.6497
3436.5	39.6825
3436.66	6.46078
3436.75	11.2714
3436.8	19.8177
3436.86	14.8104
3437.04	5.63825
3437.11	15.1515
3437.18	13.6893
3437.24	17.5009
3437.28	22.8154
3437.38	10.0898
3437.46	12.1359
3437.5	24.2777
3437.58	13.2468
3437.63	18.5048
3437.69	16.6556
3437.78	11.5207
3437.86	12.2249
3437.94	12.2489
3438.01	15.7878
3438.08	13.1389
3438.2	8.63185
3438.31	9.42596
3438.44	7.40192
3438.54	9.61538
3438.62	13.3494
3438.67	18.4094
3438.7	43.3651
3438.73	28.0899
3438.86	7.93714
3438.93	14.5666
3438.99	15.0173
3439.06	15.5715
3439.11	20.02
3439.14	31.7662
3439.28	7.3014
3439.47	5.28485
3439.53	14.3596
3439.62	11.3237
3439.67	19.6309
3439.73	16.9866
3439.78	23.6686
3439.84	16.6362
3439.91	13.0582
3439.94	32.0205
3440.07	7.89515
3440.16	11.2816
3440.2	23.2666
3440.27	15.1837
3440.32	20.0321
3440.35	28.3206
3440.4	21.3904
3440.47	13.8179
3440.55	13.2556
3440.69	6.86012
3440.77	13.4644
3440.82	19.4288
3440.92	9.92162
3441.08	6.29723
3441.13	20.3293
3441.19	16.8152
3441.26	13.6687
3441.34	12.1832
3441.4	17.2117
3441.45	21.8055
3441.49	22.7066
3441.54	18.9143
3441.63	11.7523
3441.71	12.0395
3441.81	10.3082
3441.92	8.86839
3442.05	7.97448
3442.11	14.5624
3442.15	26.9542
3442.2	19.9045
3442.25	21.3038
3442.4	6.58068
3442.52	8.76347
3442.6	12.0236
3442.69	10.7887
3442.78	11.1185
3442.88	10.5652
3442.95	13.3905
3443.02	13.5135
3443.1	13.7099
3443.21	8.61401
3443.3	11.9933
3443.47	5.69346
3443.52	19.9362
3443.56	28.7274
3443.62	15.3941
3443.75	7.64292
3443.88	8.15594
3443.96	12.2234
3444.02	16.6085
3444.06	21.4915
3444.1	29.4291
3444.23	7.45823
3444.33	10.3423
3444.43	9.57488
3444.48	21.8818
3444.59	8.90551
3444.72	7.5815
3444.77	19.996
3444.81	26.0552
3444.94	7.7815
3445	17.8795
3445.05	17.03
3445.19	7.46714
3445.34	6.4222
3445.47	7.75494
3445.57	10.008
3445.65	13.8332
3445.74	10.1657
3445.97	4.41014
3446.04	14.4196
3446.08	24.6731
3446.1	54.0541
3446.11	66.6223
3446.2	11.9603
3446.28	12.5913
3446.36	11.6374
3446.43	15.0693
3446.51	11.8596
3446.57	16.8606
3446.64	15.7035
3446.73	11.2778
3446.89	6.0361
3446.98	11.8203
3447.04	15.8579
3447.1	17.188
3447.13	28.4819
3447.19	16.1212
3447.25	16.6945
3447.5	4.01671
3447.55	21.1282
3447.65	10.018
3447.72	14.9276
3447.77	20.8681
3447.84	14.2633
3448	5.99377
3448.14	7.31368
3448.33	5.28402
3448.4	13.0446
3448.48	13.4282
3448.52	24.4559
3448.57	21.4316
3448.63	16.1525
3448.72	10.9625
3448.77	19.3611
3448.83	16.0694
3448.89	17.4338
3448.92	34.8311
3449.06	7.13521
3449.12	17.343
3449.16	24.6731
3449.23	13.887
3449.37	7.08115
3449.42	21.4546
3449.53	9.12159
3449.6	14.5858
3449.68	11.7841
3449.77	11.2196
3449.85	11.9646
3449.88	36.7377
3449.93	22.3564
3450.04	8.95415
3450.21	5.88166
3450.28	14.1643
3450.45	5.85823
3450.52	13.8466
3450.64	8.11886
3450.8	6.45494
3450.85	19.459
3450.89	28.1373
3451	8.89047
3451.06	17.6025
3451.15	10.2944
3451.22	15.6299
3451.25	30.9789
3451.32	14.1663
3451.44	8.53679
3451.58	7.01607
3451.61	35.727
3451.65	25.0878
3451.7	19.6502
3451.87	5.76435
3451.97	10.543
3452.04	13.8985
3452.22	5.51055
3452.29	14.7798
3452.5	4.66027
3452.56	18.6359
3452.64	11.805
3452.71	14.4321
3452.85	7.12504
3452.9	18.3554
3453	10.6803
3453.15	6.47124
3453.26	8.88021
3453.32	19.1975
3453.43	8.51499
3453.47	25.1509
3453.53	17.9533
3453.59	17.9404
3453.62	30.1205
3453.75	7.77484
3453.95	4.97859
3454.02	14.7059
3454.06	21.8866
3454.12	18.4366
3454.18	15.2416
3454.35	5.97158
3454.39	27.7239
3454.45	16.1316
3454.54	10.446
3454.6	17.5932
3454.64	24.426
3454.76	8.51209
3454.93	5.68085
3455.02	11.2296
3455.11	11.4797
3455.18	15.387
3455.26	11.9746
3455.34	12.4766
3455.41	14.4634
3455.48	14.3885
3455.52	21.51
3455.6	13.0327
3455.66	15.8153
3455.73	14.4865
3455.8	14.8302
3455.84	22.9043
3455.9	17.191
3455.95	21.645
3455.99	24.6305
3456.19	5.09398
3456.27	12.0671
3456.3	32.4675
3456.44	7.05667
3456.55	8.83158
3456.63	12.4363
3456.69	16.9492
3456.83	7.25005
3456.88	19.8059
3456.93	19.7083
3457	14.9254
3457.15	6.82734
3457.22	14.5159
3457.27	17.8891
3457.36	10.9806
3457.43	15.4751
3457.51	12.6695
3457.59	12.1212
3457.69	9.44912
3457.77	13.8619
3457.89	8.25083
3457.92	35.9454
3458.02	9.4509
3458.05	31.6556
3458.09	25.4194
3458.23	7.4499
3458.29	16.1394
3458.36	14.6864
3458.41	19.9481
3458.51	10.1092
3458.6	10.4899
3458.72	8.14465
3458.77	20.9074
3458.84	14.4383
3458.87	30.5623
3458.95	12.3122
3459.03	13.5556
3459.13	9.87557
3459.16	35.6633
3459.21	18.2415
3459.39	5.68085
3459.55	6.13648
3459.64	11.6932
3459.72	11.9674
3459.77	18.8147
3459.82	21.2902
3459.89	15.444
3459.97	12.5282
3460	33.2116
3460.03	25.5493
3460.14	9.71912
3460.27	7.41015
3460.34	14.2735
3460.38	25.6937
3460.45	14.6778
3460.53	11.9474
3460.58	23.7417
3460.67	10.014
3460.71	29.6384
3460.75	22.5225
3460.83	12.9786
3460.95	8.56164
3460.98	29.5946
3461.03	21.0305
3461.04	97.1817
3461.08	21.8531
3461.26	5.77134
3461.4	7.18856
3461.51	9.04895
3461.58	13.6761
3461.78	5.12873
3461.85	12.8156
3461.93	13.7495
3462	12.8584
3462.05	21.3174
3462.09	25.8465
3462.16	14.941
3462.28	8.02182
3462.34	18.2849
3462.39	18.8182
3462.47	11.9962
3462.54	14.2776
3462.62	13.6147
3462.64	36.7512
3462.76	8.65651
3462.83	13.2837
3462.9	14.2066
3463	9.92654
3463.05	23.6016
3463.11	14.7732
3463.17	16.9492
3463.26	12.3001
3463.33	12.8766
3463.55	4.53721
3463.71	6.54108
3463.8	10.3114
3463.9	10.4701
3464	9.58405
3464.05	20.3004
3464.1	22.7687
3464.14	22.6912
3464.25	8.90313
3464.3	19.073
3464.34	25.2972
3464.4	19.755
3464.49	11.1074
3464.7	4.5901
3464.78	12.7975
3464.81	29.7796
3464.87	17.2444
3465	8.07494
3465.03	29.7796
3465.07	26.3089
3465.17	9.58313
3465.23	17.7683
3465.46	4.24016
3465.54	13.6687
3465.6	16.372
3465.68	11.9546
3465.74	17.0648
3465.81	13.8715
3465.97	6.43335
3466.03	15.3163
3466.13	10.3242
3466.24	9.31272
3466.31	14.0588
3466.35	26.3089
3466.42	13.0056
3466.57	7.08717
3466.6	25.974
3466.64	26.6383
3466.72	13.4481
3466.83	8.61252
3466.96	7.65814
3467.06	10.3584
3467.12	16.4096
3467.27	6.66356
3467.37	10.1585
3467.41	24.0964
3467.5	10.9697
3467.58	12.2714
3467.66	13.5153
3467.7	22.7998
3467.75	20.2388
3467.83	12.1832
3467.94	9.19118
3468.03	11.1957
3468.14	9.47777
3468.17	31.2012
3468.26	11.2587
3468.36	9.98602
3468.42	16.4393
3468.5	12.5376
3468.56	16.4935
3468.62	16.6611
3468.68	15.5207
3468.77	11.2765
3468.84	14.1563
3468.97	7.56659
3469.12	7.01311
3469.25	7.59244
3469.3	17.6305
3469.45	6.65425
3469.53	14.1523
3469.63	9.45001
3469.72	11.722
3469.75	28.9017
3469.84	11.0314
3469.92	13.5759
3469.99	13.4391
3470.06	15.1469
3470.13	12.7437
3470.2	14.5879
3470.29	10.9063
3470.35	19.3162
3470.41	15.8103
3470.45	28.1532
3470.47	36.846
3470.58	9.66651
3470.72	6.8334
3470.82	10.7677
3470.87	17.298
3470.91	23.8892
3470.99	12.7943
3471.07	12.9971
3471.12	18.7301
3471.22	10.7377
3471.3	11.9346
3471.36	15.4703
3471.46	10.2627
3471.53	14.243
3471.58	22.7428
3471.63	17.8412
3471.83	5.12479
3471.93	9.48407
3471.97	25.0752
3472.07	10.3788
3472.18	9.11245
3472.25	14.403
3472.29	24.6731
3472.35	15.5424
3472.42	15.6128
3472.54	8.20412
3472.61	15.1355
3472.67	14.6477
3472.79	8.79353
3472.89	9.67024
3472.95	17.343
3473.15	4.91352
3473.21	17.0445
3473.31	9.62094
3473.39	13.4354
3473.46	13.2661
3473.59	7.73814
3473.63	25.31
3473.66	39.1543
3473.7	24.6002
3473.75	21.6826
3473.87	8.07363
3473.93	17.1644
3473.95	37.7786
3474.08	7.77061
3474.19	9.69932
3474.29	9.90786
3474.37	11.9446
3474.42	19.98
3474.52	9.81162
3474.58	16.4474
3474.62	29.8686
3474.81	5.20969
3474.87	15.9464
3474.89	55.5556
3474.95	17.7968
3475.15	4.86098
3475.28	7.67342
3475.34	16.2075
3475.37	32.5309
3475.42	21.263
3475.54	8.19471
3475.67	8.03019
3475.73	15.3799
3475.77	26.2192
3475.81	26.7881
3475.89	11.7938
3475.97	13.5428
3476	33.8181
3476.1	9.51475
3476.14	26.5957
3476.2	16.4908
3476.22	42.4628
3476.31	11.0132
3476.4	12.0192
3476.48	11.489
3476.58	10.791
3476.7	7.92393
3476.78	13.508
3476.85	14.2349
3476.98	7.50582
3477.03	22.2965
3477.14	8.50919
3477.27	8.00897
3477.4	7.48447
3477.45	18.9322
3477.59	7.1623
3477.71	8.97666
3477.75	23.2396
3477.8	17.7873
3477.85	22.9463
3477.92	13.4789
3478.08	6.43749
3478.12	21.6591
3478.16	27.8862
3478.29	7.87588
3478.45	6.06465
3478.55	9.8912
3478.61	18.1094
3478.65	25.9538
3478.7	17.4034
3478.81	9.57946
3478.83	42.0168
3479.01	5.60287
3479.08	14.2735
3479.14	15.8053
3479.19	21.8771
3479.23	23.3046
3479.28	19.996
3479.41	7.86287
3479.48	15.0421
3479.57	10.6045
3479.64	15.3633
3479.76	8.29669
3479.83	13.7118
3479.88	19.7785
3479.92	25.9403
3479.96	23.5073
3480.21	3.95585
3480.27	16.5344
3480.33	17.331
3480.39	16.5673
3480.51	8.31878
3480.63	8.31532
3480.71	12.5141
3480.79	13.5888
3480.83	23.2883
3480.96	7.40576
3481.02	17.2652
3481.08	16.5317
3481.11	39.8565
3481.18	14.3349
3481.3	8.01154
3481.35	18.9251
3481.42	14.6929
3481.6	5.6427
3481.67	13.9821
3481.75	12.3335
3481.83	12.3793
3481.93	10.8613
3482.1	5.69638
3482.14	24.9626
3482.18	23.0734
3482.22	27.9408
3482.35	7.54148
3482.42	15.8153
3482.53	8.83158
3482.73	4.91159
3482.9	5.8309
3482.95	23.6574
[truncated: 970 more rows]
