# Supplementary material for: Dorsal and median raphe neuronal firing dynamics characterized by nonlinear measures
Source: PLoS Comput Biol. 2024 May 28;20(5):e1012111. doi: 10.1371/journal.pcbi.1012111 (PMC11161118; doi:10.1371/journal.pcbi.1012111)
Supplement: S1 Data — (ZIP) [file pcbi.1012111.s002.zip › data/N134_N10_140212.txt]

Event times and instantaneous frequencies between 17809.6 s and 17956 s on channel 401
Time	Inst freq
17809.7	5.61492e-005
17809.8	9.71345
17810	5.77467
17810.1	7.34268
17810.8	1.47619
17810.9	11.5634
17811	10.9649
17811	11.2233
17811.1	24.3191
17811.1	15.9693
17811.2	15.425
17811.3	19.5008
17811.4	9.77135
17811.8	2.31884
17811.9	11.3007
17812	12.8337
17812	18.018
17812.4	2.8263
17812.4	19.6002
17812.5	24.9252
17812.5	13.6575
17812.6	24.6792
17813.2	1.65881
17813.4	4.07017
17813.5	10.8743
17813.6	11.605
17813.7	9.26784
17813.8	20.5804
17813.8	12.1036
17813.9	11.9019
17814	10.0361
17814.7	1.51911
17814.8	9.94926
17814.9	11.0144
17815	10.3831
17815.1	11.8273
17815.1	13.0993
17815.3	8.08865
17815.4	8.92061
17815.5	11.1557
17815.6	9.74469
17815.7	6.31154
17815.9	7.2317
17816	6.50111
17816.9	1.07411
17817.2	4.43912
17817.3	8.3633
17817.4	15.1561
17817.4	11.302
17817.5	15.6838
17817.6	15.7754
17817.7	7.72678
17818.4	1.44546
17818.5	12.4069
17818.5	20.3293
17818.6	23.8322
17818.6	16.7448
17818.7	9.90491
17818.8	13.8064
17818.9	15.7928
17818.9	16.1421
17819	17.5871
17819	26.7237
17819.1	23.3155
17819.1	27.049
17819.2	14.5159
17819.2	32.4992
17819.2	23.4028
17819.3	11.0914
17819.4	19.6812
17819.4	14.0233
17819.6	8.89759
17819.7	7.63126
17819.7	18.457
17819.9	7.81067
17820	11.8469
17820.3	2.64124
17820.6	3.71927
17820.7	16.6417
17820.9	4.98753
17821.2	2.75832
17821.6	2.46233
17821.7	10.3659
17822	3.32845
17822.2	4.9456
17822.4	7.75434
17822.5	8.70095
17822.6	6.66622
17822.8	7.30727
17822.9	9.17936
17823	9.92654
17823.1	7.88457
17823.2	9.84931
17823.3	11.236
17823.4	6.57289
17823.6	9.37471
17823.6	10.6406
17823.7	10.6803
17823.8	10.1235
17824.1	3.92019
17824.2	10.8696
17824.3	6.63306
17824.4	10.4286
17824.6	6.57678
17824.7	6.05804
17824.8	15.9337
17824.9	20.3417
17824.9	13.3209
17825	18.1324
17825	28.2885
17825.1	11.3585
17825.2	20.3376
17825.3	6.24688
17825.4	10.6
17825.6	5.64048
17825.7	6.56642
17825.9	8.56091
17825.9	12.1507
17826	17.4338
17826.1	13.4066
17826.2	11.8497
17826.2	13.077
17826.3	11.3882
17826.4	17.4886
17826.5	9.95619
17826.6	11.632
17826.7	10.2944
17826.7	14.5243
17826.8	10.2669
17826.9	13.5556
17827	16.2893
17827.1	9.10249
17827.7	1.63883
17827.9	4.71254
17828	19.8098
17828	19.0876
17828	28.5633
17828.1	21.7108
17828.1	22.041
17828.2	12.5031
17828.3	16.3854
17828.3	14.7059
17828.4	15.7729
17828.5	8.96298
17828.7	6.86955
17829.1	2.15838
17829.3	6.12295
17829.4	11.8723
17829.4	17.4551
17829.5	8.56311
17829.6	12.9988
17829.8	7.34376
17829.9	6.54536
17830.1	4.22458
17830.4	4.71854
17831.2	1.21908
17832.1	1.09101
17832.3	5.02235
17833.1	1.27455
17833.2	13.0344
17833.3	8.17595
17833.4	13.3191
17833.8	2.50821
17834.6	1.20847
17834.7	9.54016
17835.1	2.48967
17835.2	7.92267
17835.3	13.0634
17835.4	12.4224
17835.5	10.2923
17835.5	17.819
17835.7	6.54065
17835.8	13.4844
17835.8	15.4012
17836	6.48088
17836.1	12.5031
17836.2	8.42744
17837	1.26614
17837	11.1744
17837.1	17.9115
17837.2	16.8577
17837.3	6.37633
17837.4	7.76518
17837.6	8.60659
17837.6	14.0154
17837.7	10.6056
17837.8	9.33532
17837.9	16.1447
17838	10.4537
17838.1	12.9904
17838.2	11.0473
17838.4	4.29277
17838.9	2.11918
17838.9	18.3722
17839	9.86388
17839.1	18.4502
17839.1	13.9451
17839.2	13.2275
17839.3	12.0831
17839.4	14.7929
17839.5	12.6135
17839.5	23.218
17839.7	6.37674
17840.1	2.12008
17840.2	13.7419
17840.2	21.0217
17840.3	19.216
17840.4	11.4416
17840.5	6.82734
17840.6	21.6263
17840.8	5.13136
17840.9	11.012
17840.9	11.7925
17841.6	1.46529
17841.7	20.0602
17841.7	27.1297
17841.8	9.65158
17841.9	8.7804
17842	11.6374
17842.1	8.21423
17842.2	10.5876
17842.3	18.8005
17842.3	28.0269
17842.4	13.2328
17842.5	9.14328
17842.6	12.8966
17842.7	14.9009
17842.7	12.1907
17842.8	11.1346
17843	7.73694
17843	14.4865
17843.2	6.58935
17843.3	7.32923
17843.4	9.02853
17843.5	9.2816
17843.6	27.3673
17843.7	11.443
17843.7	24.2307
17843.8	18.1752
17843.8	15.6986
17843.9	10.3199
17844.2	3.85594
17844.3	12.8156
17844.4	7.86844
17844.8	2.39286
17845.3	2.05605
17845.4	12.5502
17845.5	9.35454
17845.6	12.1684
17845.8	4.22386
17845.9	7.00231
17846.1	7.18133
17847	1.08218
17847.1	14.4175
17847.6	1.74666
17848.3	1.52597
17849.5	0.824851
17849.6	7.40302
17849.8	6.11434
17850.8	0.969218
17850.9	13.552
17851	15.2625
17851	13.3726
17851.2	7.81433
17851.4	4.48009
17851.5	14.1143
17851.6	12.2564
17851.6	15.6299
17851.7	18.1554
17851.7	13.3049
17851.8	10.7124
17851.9	13.9821
17852	10.9123
17852.1	10.1688
17852.2	14.0076
17852.2	16.5508
17852.3	18.2482
17852.5	5.42888
17852.7	3.72148
17852.8	16.0488
17852.9	9.1878
17853	13.7703
17853	24.728
17853.1	23.6407
17853.1	19.5618
17853.2	23.3155
17853.3	8.91107
17853.4	7.56315
17853.6	6.73038
17853.8	3.96244
17854.1	3.10078
17854.4	3.71319
17854.5	8.40831
17854.6	25.8398
17854.6	30.3674
17854.6	20.9468
17854.7	15.2369
17854.8	14.5836
17854.9	12.3716
17855	8.58959
17855.7	1.36359
17855.8	15.6323
17855.8	23.1054
17855.9	12.3016
17856.1	5.46359
17856.2	7.5171
17856.3	11.4837
17856.4	12.6231
17856.4	22.0897
17856.5	12.655
17856.6	11.8793
17856.6	18.6289
17856.7	12.7828
17856.8	12.4626
17856.8	18.5322
17856.9	13.0107
17857	10.826
17857.1	17.671
17857.1	16.9837
17857.3	6.46747
17857.4	7.15308
17857.9	2.15885
17858	13.7325
17858.1	8.19068
17858.2	14.0509
17858.2	18.8893
17858.3	18.1785
17858.3	12.6358
17858.4	28.4576
17858.5	10.3724
17858.5	14.7493
17858.6	11.2982
17858.7	12.2234
17858.8	11.9218
17858.9	14.7754
17858.9	14.8192
17859	10.6225
17859.1	13.2961
17859.2	17.3491
17859.2	16.1838
17859.3	17.4064
17859.3	22.5378
17859.4	32.2165
17859.4	25.1193
17859.4	20.7771
17859.5	22.5276
17859.6	13.624
17859.6	13.2679
17859.7	12.1418
17859.8	12.335
17859.9	16.1031
17859.9	18.7829
17860	14.4425
17860	15.2486
17860.1	11.0278
17860.2	12.1818
17860.3	18.0375
17860.4	7.33837
17860.7	3.12969
17861.3	1.76001
17861.4	9.27214
17861.5	19.5618
17861.5	19.0512
17861.6	13.3529
17861.6	17.1644
17861.7	11.0205
17861.8	9.87167
17861.9	14.0076
17862	9.02935
17862.1	12.7763
17862.2	15.0489
17862.2	15.7282
17862.3	24.1604
17862.4	12.1625
17862.4	16.6722
17862.5	12.5063
17862.6	10.6998
17862.8	5.47675
17862.8	27.9096
17862.9	19.9481
17862.9	14.0017
17863	12.21
17863.1	11.798
17863.1	19.3911
17863.2	15.6642
17863.3	13.7457
17863.4	11.6469
17863.4	16.5153
17863.5	13.2626
17863.6	17.9147
17863.6	11.2651
17863.7	17.3702
17863.8	16.7224
17863.8	16.4258
17863.9	22.6963
17863.9	14.1985
17864	18.1554
17864	23.3372
17864.1	22.8311
17864.3	4.49883
17864.6	3.20585
17864.7	13.1337
17864.8	11.6577
17864.8	18.4332
17864.9	18.7935
17864.9	18.3217
17865	9.06618
17865.2	5.05868
17865.9	1.45231
17866	9.7144
17866.2	7.70951
17866.2	17.6741
17866.3	9.24727
17866.4	14.7667
17867	1.80427
17867.3	3.27386
17867.4	5.52425
17868	1.66931
17868.2	5.56731
17868.9	1.39888
17869.1	5.75904
17869.3	5.28653
17869.4	7.95988
17869.5	10.7124
17869.6	15.3563
17869.6	26.7165
17870.2	1.82732
17870.2	17.6056
17870.3	16.4853
17870.3	23.6967
17870.5	7.29874
17870.5	18.3756
17870.6	11.2982
17870.7	12.6486
17870.7	16.4989
17870.8	13.9276
17870.9	10.4745
17871	17.319
17871	13.8773
17871.5	2.19954
17871.7	4.4609
17871.8	22.4618
17871.8	22.553
17871.9	12.8551
17871.9	22.7998
17872	24.2248
17872	14.5836
17872.1	11.5875
17872.3	6.19157
17872.4	11.4982
17872.5	11.7827
17872.5	17.2414
17872.6	16.2946
17872.6	17.301
17872.7	18.1389
17872.8	17.2831
17872.8	23.5516
17872.9	13.0873
17872.9	41.2371
17872.9	18.6706
17873	21.097
17873.1	13.9841
17873.2	10.7262
17873.2	11.4416
17873.3	15.3728
17873.4	14.4844
17873.4	21.0128
17873.5	22.5887
17873.5	15.5328
17873.6	21.3265
17873.7	12.4828
17873.7	22.9463
17873.9	4.98529
17874.1	5.34445
17874.3	4.04547
17874.4	14.652
17874.5	9.38791
17874.6	22.779
17874.6	16.0051
17874.7	15.7208
17874.8	10.2648
17874.9	13.9218
17874.9	15.5497
17875.1	6.02156
17875.3	4.75421
17875.4	7.87216
17875.5	15.5255
17875.8	3.52113
17876	4.62471
17876	17.2265
17876.1	10.0634
17876.2	22.0556
17876.3	10.9577
17876.4	13.0174
17876.4	15.067
17876.5	16.3052
17876.6	13.8947
17876.6	19.7863
17876.7	15.5812
17876.7	23.8436
17876.8	17.8635
17876.8	15.2999
17877	7.38498
17877.1	10.533
17877.1	18.6254
17877.2	17.4734
17877.2	14.5201
17877.4	7.63884
17877.5	11.1111
17877.5	14.8588
17877.6	12.8899
17877.7	23.0097
17877.7	19.7355
17877.8	8.35701
17878	5.91471
17878.1	10.4188
17878.2	9.36067
17878.3	16.2417
17878.4	8.58148
17878.5	10.7863
17878.5	12.7796
17878.6	11.9474
17878.7	11.1882
17878.8	15.3351
17878.9	10.8472
17879	8.1606
17879.1	9.33184
17879.3	4.63607
17879.6	3.40182
17879.8	6.50491
17879.9	9.41974
17880	10.9206
17880	12.566
17880.1	12.5802
17880.4	4.29019
17880.5	7.24061
17881.2	1.35643
17881.4	7.2998
17881.5	9.83381
17881.6	6.70736
17881.7	9.52653
17882.1	2.7603
17882.7	1.68526
17882.9	5.26011
17883	11.2133
17884	0.981624
17884.1	8.39278
17884.2	19.6464
17884.3	9.17179
17884.4	5.71853
17884.6	7.7232
17884.7	7.2881
17884.7	22.2272
17884.8	12.7698
17884.9	9.15164
17885.1	8.60141
17885.2	5.96125
17885.3	17.9115
17885.3	16.8067
17885.5	7.16025
17885.8	3.15298
17886	4.60066
17886.1	9.12575
17886.2	13.8812
17886.2	23.6128
17886.3	25.4907
17886.3	23.3263
17886.4	23.2666
17886.4	17.298
17886.5	17.3853
17886.5	25.1383
17886.6	11.2385
17886.6	24.5339
17886.7	14.5624
17886.8	9.26183
17886.9	11.212
17887	7.71367
17887.1	9.86388
17887.2	15.0466
17887.3	9.59325
17887.5	4.38289
17888.3	1.38721
17888.3	17.3521
17888.4	25.7732
17888.4	25.8398
17888.4	37.3972
17888.5	18.6811
17888.6	10.5474
17888.6	18.8395
17888.7	12.7016
17888.8	16.6362
17888.8	24.8447
17888.9	11.6266
17889.1	5.06303
17889.2	8.07233
17889.3	13.5227
17889.4	13.8831
17889.4	13.8427
17889.5	11.711
17890.2	1.36448
17890.3	21.1685
17890.3	22.2767
17890.4	20.475
17890.4	24.108
17890.5	22.6193
17890.5	17.3671
17890.6	14.4886
17890.7	11.3804
17890.7	17.1321
17890.8	12.7486
17890.9	22.4266
17891	11.2284
17891	14.2959
17891.1	16.0953
17891.2	13.6799
17891.2	14.2349
17891.3	16.787
17891.4	9.65251
17892.3	1.1728
17892.3	21.1193
17892.4	13.369
17892.4	14.4134
17892.5	16.7645
17892.6	7.1286
17892.8	8.39772
17893	4.72634
17893.1	6.10016
17893.7	1.77117
17893.9	4.02334
17894.1	9.55292
17894.9	1.19816
17895	8.44523
17895.1	15.456
17895.3	4.89788
17895.5	5.16849
17895.5	18.8041
17895.6	19.1755
17895.7	8.51789
17896.1	2.78497
17896.1	11.5194
17896.2	19.279
17896.3	11.0461
17896.3	26.476
17896.4	17.838
17896.4	21.5936
17896.5	10.202
17896.6	26.1301
17897.4	1.19178
17897.5	9.32836
17897.5	26.1028
17897.6	11.6891
17897.7	14.5391
17897.8	12.6968
17897.9	11.6741
17898	9.4402
17898.1	10.6701
17898.2	10.9314
17898.4	4.38558
17898.5	13.9101
17898.5	13.887
17898.7	5.09866
17899.3	1.88182
17899.3	17.1703
17899.5	6.20732
17899.5	13.8966
17899.6	24.6002
17899.6	16.4285
17899.7	18.3251
17899.7	19.5427
17899.8	14.9142
17899.9	21.173
17900	11.1995
17900	23.7473
17900.1	14.9165
17900.1	13.3654
17900.2	17.55
17900.3	8.11227
17900.4	8.77732
17901.1	1.55984
17901.1	16.2549
17901.2	11.1037
17901.3	26.8384
17901.3	35.9971
17901.3	19.7981
17901.4	26.6596
17901.4	17.31
17901.5	11.5821
17901.6	11.7841
17901.7	8.98553
17901.8	8.95095
17901.9	9.97606
17902.1	6.36902
17902.2	14.3349
17902.3	10.1153
17902.3	14.6606
17902.4	22.3964
17902.5	7.06215
17902.6	7.88706
17902.7	11.1445
17902.8	14.912
17902.8	17.696
17903	7.57404
17903	16.9866
17903.1	14.2248
17903.2	11.4903
17903.3	7.59994
17903.5	4.94047
17903.6	9.42152
17903.7	14.0726
17903.8	23.9406
17903.8	17.0707
17903.9	22.1043
17903.9	13.4445
17904	27.9955
17904	17.2771
17904.1	23.5294
17904.1	21.2766
17904.2	12.6438
17904.2	28.5959
17904.3	12.5486
17904.3	33.3333
17904.4	24.9813
17904.5	7.94029
17904.6	18.7547
17904.6	10.8625
17904.7	12.0861
17904.9	5.48516
17905	10.0281
17905.2	5.28178
17905.3	13.9567
17905.3	19.8334
17905.4	17.6149
17905.4	16.714
17905.5	22.686
17905.6	13.0344
17905.8	4.94462
17905.9	10.1543
17906.4	1.93035
17906.5	10.2606
17906.6	12.0308
17906.7	5.63571
17906.9	7.07064
17907	8.10898
17907.2	5.45108
17907.3	7.75074
17907.4	11.4995
17907.5	12.1256
17907.5	16.6945
17907.6	15.8228
17907.7	10.0482
17907.8	12.6088
17907.9	10.4701
17908.4	1.8163
17908.5	14.721
17908.6	10.3993
17908.6	23.2019
17908.9	4.42733
17908.9	28.7522
17909	9.69838
17909.2	6.3743
17909.5	3.0292
17909.6	10.5086
17909.8	5.27621
17909.9	10.5574
17910	9.03996
17910.2	5.32538
17910.4	4.43007
17910.5	14.1263
17910.5	18.3756
17910.6	15.2462
17910.6	18.843
17910.7	8.89838
17911.4	1.63383
17911.5	7.94849
17911.6	14.4781
17911.6	23.5294
17911.6	19.7707
17911.7	17.5131
17911.8	16.1786
17911.8	16.2364
17912.3	2.24684
17912.4	12.0149
17912.5	7.87278
17912.6	9.35016
17912.9	3.07154
17913	12.0163
17913.1	9.32053
17913.2	9.29195
17913.4	6.50449
17913.8	2.49029
17913.9	9.02935
17914.8	1.09052
17917.1	0.425429
17917.2	13.5833
17917.3	13.8696
17917.3	19.6657
17917.4	21.1461
17917.5	14.5285
17917.7	3.99776
17918.1	2.73553
17918.3	3.82292
17918.4	19.6734
17918.4	21.1864
17918.5	22.2568
17918.5	28.2965
17918.6	12.8254
17918.6	22.7118
17918.8	5.44218
17918.9	21.2089
17918.9	18.8715
17919	11.0926
17919.1	23.3155
17919.1	13.8504
17919.2	9.80296
17919.3	10.9445
17919.5	5.21812
17919.7	5.77234
17919.8	8.52152
17919.9	13.6388
17919.9	18.0245
17920	17.0126
17920	20.6954
17920.1	11.0485
17920.2	12.3916
17920.3	13.3458
17920.3	16.1891
17920.4	11.6973
17920.5	11.6239
17920.6	19.5503
17920.7	12.1966
17921.3	1.51837
17921.8	1.99497
17921.9	8.4969
17922	14.3062
17922	21.1551
17922.1	17.9856
17922.1	25.4907
17922.2	21.7486
17922.3	15.1953
17922.3	11.2296
17922.4	9.69462
17922.5	11.8779
17922.6	22.3964
17922.7	7.1958
17922.8	8.73439
17922.9	9.80008
17923.4	1.93611
17923.6	9.09753
17923.7	9.06536
17923.7	15.8153
17923.8	17.9759
17923.8	20.202
17923.9	26.0349
17923.9	26.5393
17924	16.5508
17924	31.5657
17924.1	20.4374
17924.1	14.6757
17924.2	22.1976
17924.3	9.97606
17924.3	13.4807
17924.4	15.6666
17924.5	10.3864
17924.6	14.0865
17924.6	20.202
17924.7	22.779
17924.7	12.9366
17924.8	10.4515
17924.9	15.9236
17925	9.52744
17925.1	7.35078
17925.2	9.45448
17925.3	19.8926
17925.4	8.31601
17925.5	16.1186
17925.6	10.9385
17925.7	5.85309
17925.8	9.92654
17925.9	10.1338
17926.2	3.43136
17926.5	4.14473
17926.5	14.1203
17926.6	15.5933
17926.7	15.8103
17926.8	5.70451
17926.9	16.0539
17927	12.7992
17927.1	10.7504
17927.3	5.493
17927.4	7.76096
17927.5	14.8478
17928	2.0394
17928.1	6.25156
17928.2	8.25014
17928.3	10.8909
17928.4	10.8849
17928.5	11.4718
17928.6	12.6871
17928.7	11.7966
17928.7	18.2782
17928.8	11.1707
17928.9	14.988
17928.9	14.3843
17929.1	9.36067
17929.1	17.7809
17929.2	12.5313
17929.3	13.9005
17929.4	6.14553
17929.5	13.5962
17929.6	9.2584
17929.7	7.69704
17929.8	13.7855
17929.9	12.444
17930	12.4378
17930.1	12.2624
17930.1	24.3784
17930.2	14.3
17930.2	17.3792
17930.3	25.582
17930.3	15.3327
17930.4	22.1976
17930.4	13.7212
17930.5	19.0404
17930.6	14.8368
17930.7	9.05879
17930.8	6.14439
17931.8	1.04936
17931.9	14.4383
17931.9	18.7793
17932	13.245
17932.2	5.77901
17932.2	11.8708
17932.4	8.85112
17932.4	16.0077
17932.5	14.9142
17932.6	14.2308
17932.6	16.0849
17932.7	15.1722
17932.8	12.8205
17932.8	16.7364
17932.9	12.5376
17933	7.67754
17933.1	13.3726
17933.5	2.28985
17934.1	1.75058
17934.2	7.64818
17934.3	20.1654
17934.4	10.8108
17934.5	13.7893
17934.5	12.1625
17934.6	10.2229
17934.7	20.0401
17934.7	25.2908
17934.8	14.3246
17934.9	13.986
17934.9	21.2811
17935	13.7118
17935.1	13.3726
17935.1	15.3233
17935.2	19.0186
17935.2	15.4392
17935.4	7.4217
17935.4	21.2224
17935.5	11.5674
17935.6	10.3284
17935.7	13.0293
17935.7	26.3158
17935.8	15.7159
17935.9	11.805
17936.2	2.95508
17936.3	11.0975
17936.4	13.7212
17936.4	15.8479
17936.5	14.9254
17936.6	15.5424
17936.6	14.3205
17936.7	19.3349
17936.7	21.8198
17936.8	15.6177
17936.9	8.25491
17937	12.8883
17937.1	14.3637
17937.2	11.4351
17937.3	8.4168
17937.4	11.5647
17937.4	11.6333
17937.6	8.59476
17937.7	5.74548
17937.8	10.582
17937.9	9.38527
17938	12.1773
17938.2	4.45514
17938.4	7.21397
17938.6	4.26603
17938.7	14.8456
17938.8	10.8378
17938.9	10.3972
17938.9	17.9565
17939	11.9646
17939.1	14.7798
17939.2	9.89218
17939.3	6.49393
17939.5	6.78748
17939.9	2.33209
17940.5	1.77267
17940.5	23.359
17940.6	17.1409
17940.6	26.3505
17940.7	11.3688
17940.8	13.2468
17940.8	22.9148
17940.9	21.3356
17941	12.0178
17941	16.5865
17941.1	9.34143
17941.5	2.63783
17942	2.05977
17942.1	9.04077
17942.2	13.6054
17942.2	15.6006
17942.3	14.1483
17942.4	10.9493
17942.5	13.5777
17942.5	19.1388
17942.6	12.7714
17942.7	17.1145
17942.7	15.7134
17942.9	5.20264
17943	10.1235
17943.1	16.7645
17943.2	12.7275
17943.2	17.334
17943.2	25.2972
17943.4	9.19371
17943.5	7.31154
17943.6	11.288
17943.6	17.1939
17943.7	18.1061
17943.8	8.58516
17943.9	9.76849
17944.3	2.56003
17944.4	15.0218
17944.5	7.27008
17944.6	10.0817
17945	2.32775
17945.5	2.18847
17946.5	1.04503
17947.9	0.715722
17948	6.9056
17948.2	5.78102
17948.8	1.48408
17948.9	16.0539
17949	9.61908
17949	27.5028
17949.2	7.67048
17949.3	7.7821
17949.4	17.304
17949.4	13.3138
17949.6	8.68659
17949.7	5.44544
17949.8	14.7907
17949.9	13.9101
17949.9	17.4246
17950	13.0344
17950.1	17.1615
17950.1	23.0468
17950.2	13.9315
17950.3	11.9832
17950.3	15.4847
17950.4	13.9101
17950.5	16.0026
17950.6	5.95593
17950.8	8.27335
17951.3	1.96707
17951.3	11.8092
17951.4	21.2044
17951.4	22.3164
17951.5	25.2845
17951.5	17.7873
17951.6	27.0783
17951.6	17.8667
17951.7	18.6986
17951.7	24.9314
17951.8	18.6359
17951.8	21.8388
17951.9	16.8124
17951.9	16.6889
17952.7	1.30193
17952.8	16.8919
17952.8	17.1762
17952.9	14.5455
17952.9	19.2567
17953	22.3964
17953	25.4582
17953.1	14.3575
17953.2	15.1538
17953.2	16.0565
17953.3	9.42596
17953.4	9.71723
17953.6	5.06329
17953.8	7.96686
17953.9	5.51268
17954.3	2.6819
17954.5	5.14139
17954.6	8.08931
17955	2.61199
17955.1	18.3824
17955.1	19.8768
17955.2	16.6279
17955.2	21.0615
17955.3	23.1803
17955.3	16.3988
17955.4	17.2414
17955.5	11.5955
17955.5	13.9392
17955.6	17.7525
17955.6	22.9043
17955.7	16.3079
17955.8	13.7893
