# Supplementary material for: Dorsal and median raphe neuronal firing dynamics characterized by nonlinear measures
Source: PLoS Comput Biol. 2024 May 28;20(5):e1012111. doi: 10.1371/journal.pcbi.1012111 (PMC11161118; doi:10.1371/journal.pcbi.1012111)
Supplement: S1 Data — (ZIP) [file pcbi.1012111.s002.zip › data/N106_N11_100309.txt]

Event times and instantaneous frequencies between 12095.8 s and 12650.1 s on channel 401
Time	Inst freq
12096.5	0.000596577
12097.3	1.31153
12097.7	2.58098
12098.7	0.96177
12099.1	2.32997
12102	0.352725
12102.1	7.93777
12102.9	1.20459
12103.4	2.28765
12104.1	1.25554
12105	1.1442
12105.5	2.32374
12105.7	4.82369
12106.3	1.53763
12108	0.606575
12108.5	1.9439
12109.8	0.781226
12110.8	1.00181
12111.3	1.69168
12112.7	0.727574
12113.1	2.78141
12113.3	5.01958
12113.9	1.62017
12114.7	1.19072
12115.9	0.840972
12117.4	0.655609
12117.8	3.1248
12118.2	2.11667
12119.3	0.941221
12119.8	2.18881
12120.1	2.79908
12121.2	0.964813
12121.4	3.78186
12122.5	0.944046
12122.8	2.90368
12123.5	1.42574
12124.4	1.0978
12125.8	0.733514
12128.2	0.410848
12128.5	4.01397
12129.4	1.13368
12129.6	4.17746
12130.3	1.43717
12130.7	2.48824
12133.7	0.327786
12134.4	1.51208
12136.7	0.439831
12137.5	1.18216
12138.1	1.71641
12139.2	0.955064
12140.4	0.777387
12141	1.83837
12145.7	0.214248
12146.9	0.775356
12147.7	1.40827
12148.2	1.73421
12148.9	1.51692
12149.6	1.38719
12150.7	0.920454
12151.2	2.12373
12151.8	1.63819
12152.4	1.63172
12153.6	0.807878
12155.3	0.587693
12156.6	0.814279
12157.5	1.09908
12157.8	3.33122
12158.7	1.11059
12159.6	1.07857
12160.5	1.11214
12161	2.21337
12161.7	1.26592
12162.7	1.03646
12163.8	0.933907
12164	3.73497
12164.5	2.06228
12168.7	0.242412
12168.9	4.27661
12169.7	1.2188
12171.5	0.565224
12172.8	0.753137
12173.7	1.09679
12174.8	0.886446
12176.4	0.638725
12178.3	0.516612
12178.7	3.02939
12179.5	1.26958
12179.7	4.68362
12180.3	1.72515
12180.9	1.62509
12181.9	0.993483
12182.3	2.38129
12183.1	1.27796
12183.9	1.25997
12184.1	4.11506
12184.9	1.3418
12185.6	1.41241
12186.4	1.20668
12187.6	0.857376
12188.8	0.779733
12189.4	1.76913
12189.6	7.29076
12191.4	0.534296
12191.9	1.98106
12192.5	1.74709
12193	1.91935
12194.8	0.550218
12195.3	2.34384
12196	1.32966
12196.9	1.19479
12197.7	1.22683
12198.5	1.20761
12199	2.15008
12199.5	1.77365
12200.5	1.02154
12201	2.18637
12202.5	0.630624
12203.6	0.968504
12203.9	3.17571
12205.5	0.605716
12205.7	6.13196
12206.6	1.14683
12207.1	1.78555
12208.3	0.87334
12210.2	0.52104
12211.3	0.896033
12212.1	1.27194
12213.7	0.615468
12221.7	0.125993
12221.9	5.19373
12222.2	2.72725
12223.5	0.767825
12224.6	0.956691
12225.6	0.977756
12226.4	1.29364
12226.7	3.12715
12227.5	1.27951
12228.6	0.910656
12229.2	1.54143
12230.2	1.00769
12230.8	1.84495
12231.5	1.33486
12232.1	1.8134
12232.8	1.33376
12233.5	1.35669
12234.7	0.852341
12235.6	1.13632
12237.1	0.671659
12237.9	1.25603
12238.2	2.93281
12239.1	1.15447
12239.2	6.36456
12239.7	2.26824
12240.6	1.05815
12241.1	1.98322
12242.6	0.694551
12243.4	1.18132
12244.2	1.27081
12245.7	0.655214
12246.9	0.896628
12247.4	1.90862
12248	1.57624
12248.2	4.34726
12248.7	1.98681
12249.6	1.10527
12249.9	4.13616
12250.5	1.72554
12251.1	1.56924
12252.1	0.992536
12253.1	1.05206
12254.4	0.760393
12254.8	2.18986
12255.9	0.957231
12256.3	2.6244
12256.5	4.59517
12257.6	0.858001
12258.7	0.947795
12259.2	1.96359
12261	0.55811
12261.7	1.42302
12262.5	1.18676
12264.4	0.536936
12265.2	1.19229
12265.6	2.88135
12265.8	6.0042
12267.4	0.624461
12267.8	2.39412
12268.4	1.58559
12270.3	0.540965
12270.6	3.22601
12271.4	1.17686
12271.8	2.6693
12272.7	1.11617
12273.3	1.67115
12273.6	2.9495
12274.1	2.31337
12275.1	0.932827
12277.1	0.506742
12278.2	0.899645
12282.4	0.23972
12283.9	0.665712
12284.9	0.961529
12285.8	1.18328
12287.1	0.767972
12289.2	0.460528
12289.8	1.67372
12290.3	2.388
12291.3	0.970874
12292.1	1.21517
12293.4	0.773515
12294.8	0.736166
12295.1	3.18837
12297.8	0.370457
12297.9	6.86625
12299	0.969659
12299.7	1.30905
12300.7	1.04711
12301.4	1.30971
12302.8	0.733052
12303.7	1.06277
12304.9	0.856223
12306.3	0.712601
12307.5	0.882114
12309.2	0.565777
12312.2	0.339692
12315	0.355959
12315.4	2.54933
12316.1	1.42412
12316.7	1.53939
12317.6	1.10431
12319.6	0.506332
12319.9	3.26819
12320.3	2.654
12322.2	0.523108
12322.6	2.30245
12323.2	1.63967
12323.7	2.29405
12324.2	1.80024
12325.1	1.16147
12325.9	1.29517
12327	0.886674
12328.1	0.926106
12328.8	1.42651
12329.6	1.16416
12330.1	2.15768
12330.7	1.77576
12331.4	1.34966
12332.5	0.933402
12333.2	1.38406
12333.7	1.95982
12334.2	1.94137
12334.8	1.7916
12335.2	2.63123
12335.8	1.43174
12336.7	1.16094
12337.1	2.36563
12338.2	0.898545
12339.2	1.04518
12340.7	0.656504
12341.1	2.49054
12343.5	0.422847
12343.8	3.49797
12344.1	2.70241
12344.6	2.29721
12344.8	4.97785
12345.1	2.90099
12345.8	1.55405
12346.1	3.01559
12346.8	1.42959
12347.1	3.41927
12349	0.521167
12349.5	2.00461
12350.4	1.09126
12350.9	2.32612
12351.4	1.83066
12352.7	0.747613
12354.5	0.564548
12355.5	1.01512
12356.4	1.10624
12357.8	0.728025
12357.9	10.7009
12359.1	0.818324
12359.8	1.49692
12360.9	0.902307
12361.5	1.64948
12362.7	0.802781
12364.8	0.481105
12365.6	1.25606
12365.8	5.87165
12366	3.57219
12367.1	0.92584
12370	0.348145
12370.5	1.82876
12371.5	1.02541
12373.6	0.485519
12373.8	5.69087
12374.2	2.24921
12375.5	0.75375
12376.7	0.839821
12378.3	0.63534
12379.6	0.750362
12381	0.716522
12381.7	1.55473
12384.4	0.366172
12385.9	0.644172
12386.6	1.50805
12389.2	0.392549
12390.6	0.713888
12393.3	0.368389
12395.9	0.379202
12396.6	1.35556
12399.5	0.353442
12400.3	1.19198
12400.9	1.84349
12402.7	0.529378
12403.2	2.11336
12403.8	1.72087
12404.4	1.64976
12405.1	1.52427
12405.4	3.48943
12406.7	0.760711
12408	0.759267
12409	0.96526
12410.2	0.821173
12412.2	0.522114
12412.3	5.13584
12415.4	0.323763
12416.9	0.665318
12418.2	0.804318
12420.5	0.42678
12421.7	0.834934
12422.3	1.71212
12423.4	0.915248
12424.7	0.773706
12431.4	0.149679
12432.6	0.784418
12433.3	1.45868
12434.3	1.0585
12434.5	5.69346
12438.8	0.228786
12439.3	2.34362
12441.6	0.420868
12442.7	0.917305
12443.2	2.13547
12444.9	0.597675
12447.4	0.394508
12449	0.635255
12449.5	1.77321
12450.7	0.824382
12452.1	0.764567
12452.4	3.31565
12455.2	0.348979
12457	0.566598
12459.1	0.468369
12462.8	0.270477
12464.5	0.603162
12465.6	0.895744
12466.5	1.14586
12467.4	1.06851
12470.6	0.310643
12471.9	0.766648
12474.2	0.444822
12474.8	1.67915
12474.9	8.29944
12475.5	1.7023
12476	1.77513
12477.6	0.637767
12477.8	5.61766
12478.1	3.00445
12480.1	0.49753
12480.4	4.41852
12482.2	0.555303
12482.3	6.19617
12482.4	8.22166
12482.5	13.5851
12483	2.09925
12483.6	1.53177
12484.4	1.27745
12484.8	2.97637
12487.4	0.375677
12487.9	2.28373
12488.5	1.54269
12490.4	0.538639
12490.8	2.05685
12491.4	1.86926
12491.9	2.13739
12496.3	0.224542
12496.7	2.49732
12497	3.26648
12499.4	0.419537
12500.2	1.22231
12504.3	0.245604
12504.6	2.83946
12505.8	0.845309
12508	0.455834
12509.9	0.544473
12512.5	0.375242
12519.4	0.145587
12520.9	0.66413
12521.3	2.31278
12521.9	1.62322
12522.3	2.87944
12524.1	0.563908
12525	1.07677
12528	0.329082
12528.5	2.08108
12530.5	0.497404
12534.2	0.269701
12535.4	0.885669
12535.7	3.32292
12537.3	0.597143
12538.5	0.866123
12543	0.222268
12544.9	0.508978
12549.2	0.235501
12554.3	0.194696
12554.6	3.32502
12557.2	0.392765
12558.2	0.977145
12560.4	0.463145
12560.7	3.27718
12562.4	0.581041
12563.7	0.760104
12565	0.779381
12566.2	0.858679
12567.8	0.597486
12569.3	0.69571
12570.3	1.00692
12571.5	0.802253
12572	1.98618
12573.7	0.58147
12574.3	1.83036
12574.6	3.02352
12575.8	0.802884
12576.2	2.49103
12577.7	0.675206
12577.8	10.5876
12582.1	0.236066
12583.6	0.635066
12583.8	5.1557
12584.2	2.65583
12585.2	1.04414
12585.5	2.64669
12586.3	1.35903
12587.7	0.715001
12588.6	1.04155
12588.9	4.60236
12589.1	3.37416
12590.7	0.628093
12591.3	1.70291
12593.2	0.544093
12593.8	1.53645
12596.7	0.352259
12596.8	6.38447
12599.3	0.395822
12602	0.374873
12610.1	0.123022
12613.4	0.30252
12615.2	0.566591
12624.5	0.107859
12628.7	0.235576
12633.4	0.214291
12639.2	0.173501
12640.5	0.741125
12641.6	0.947643
12647.2	0.177487
12647.8	1.70068
12648.4	1.55855
12649.4	1.04521
