# Supplementary material for: Dorsal and median raphe neuronal firing dynamics characterized by nonlinear measures
Source: PLoS Comput Biol. 2024 May 28;20(5):e1012111. doi: 10.1371/journal.pcbi.1012111 (PMC11161118; doi:10.1371/journal.pcbi.1012111)
Supplement: S1 Data — (ZIP) [file pcbi.1012111.s002.zip › data/N77_N8_300118.txt]

Event times and instantaneous frequencies between 0 s and 338.127 s on channel 5
Time	Inst freq
0.412593	2.4237
0.450459	26.4089
0.552873	9.76429
0.611397	17.087
0.786063	5.72521
0.936348	6.65402
0.978216	23.8846
1.00358	39.4244
1.35887	2.81465
1.3981	25.4842
1.47861	12.4211
1.54537	14.9806
1.6989	6.51334
1.81035	8.97215
1.84892	25.9302
1.97307	8.05445
2.35673	2.60647
2.46178	9.51946
2.65064	5.29496
2.96678	3.16322
3.01775	19.6159
3.05595	26.1828
3.28473	4.3709
3.36687	12.1748
3.39517	35.3369
3.45322	17.2256
3.49125	26.2985
3.52643	28.422
3.56743	24.3896
3.72764	6.24196
3.81641	11.2654
3.83464	54.8336
3.9884	6.50368
4.8599	1.14745
4.87592	62.422
4.92512	20.3227
4.95465	33.865
5.01083	17.8015
5.14199	7.62428
5.18677	22.3279
5.29163	9.53716
5.59787	3.26535
5.70811	9.07153
5.71351	185.082
5.73177	54.7795
5.76567	29.4959
6.03429	3.72273
6.09288	17.0686
6.1066	72.8757
6.29108	5.42049
6.35799	14.947
6.53311	5.71021
6.56062	36.3504
6.59834	26.5139
6.73916	7.10142
6.77871	25.2832
6.88396	9.50101
7.00961	7.95887
7.13577	7.92594
7.34705	4.73323
7.3844	26.7716
7.39014	174.246
7.41552	39.3964
7.54437	7.76078
7.55368	107.458
7.58315	33.9271
8.02001	2.28906
8.05027	33.0491
8.16023	9.09405
8.18511	40.1994
8.29191	9.36303
8.36237	14.1929
8.37796	64.1519
8.40159	42.3227
8.4552	18.6511
8.72201	3.74801
8.96211	4.16495
8.97899	59.2277
8.98961	94.1886
9.0715	12.2118
9.09735	38.6877
9.18818	11.0098
9.2428	18.307
9.34413	9.86836
9.42401	12.5191
9.51284	11.2578
9.56168	20.4725
9.5744	78.672
9.59834	41.7659
9.84962	3.97958
9.98645	7.3085
10.0101	42.1994
10.0189	114.116
10.0523	29.9733
10.0636	88.0437
10.0842	48.5767
10.1178	29.8098
10.2107	10.7565
10.4524	4.13868
10.5122	16.7168
10.519	145.879
10.5217	371.609
10.5285	146.52
10.5342	175.439
10.8515	3.15161
10.8862	28.8151
10.9745	11.3352
11.0348	16.5804
11.13	10.5023
11.2005	14.188
11.2772	13.0376
11.3539	13.0392
11.8138	2.17441
11.8221	119.346
11.8399	56.4589
11.8431	305.25
11.8859	23.3656
11.9361	19.935
11.9806	22.4618
12.5234	1.84248
12.5424	52.4274
12.5511	115.062
12.5684	57.7401
12.5768	119.775
12.684	9.33132
12.716	31.2198
12.908	5.20866
12.9981	11.0908
13.0539	17.9337
13.0858	31.3283
13.0907	206.911
13.127	27.4778
13.4742	2.88034
13.5447	14.1904
13.6318	11.4757
13.7409	9.17061
13.7988	17.2577
13.8651	15.0959
13.8774	81.2612
13.9238	21.5193
13.9508	37.0906
13.9801	34.1845
14.6644	1.46125
14.7849	8.29951
14.9346	6.68003
15.0294	10.5439
15.6385	1.64187
15.6824	22.7718
15.7792	10.3366
15.8546	13.2501
15.9132	17.0774
15.9294	61.6485
16.0404	9.00779
16.502	2.1663
16.6009	10.1127
16.7457	6.90503
16.8095	15.6774
16.8352	38.9727
17.1054	3.70087
17.4547	2.8629
17.5895	7.41977
17.6304	24.429
17.7194	11.2381
17.8538	7.4423
18.2527	2.50681
18.2791	37.8358
18.3556	13.0673
18.4072	19.3765
18.5024	10.5027
19.0663	1.77364
19.1439	12.8859
19.335	5.23319
19.7206	2.59337
19.7704	20.0694
20.0613	3.43767
20.6109	1.8194
20.8232	4.71043
20.9245	9.86719
21.0382	8.80111
21.4794	2.26617
21.5446	15.3447
21.6123	14.763
21.7137	9.86982
21.8818	5.9475
22.412	1.88618
22.4548	23.3263
22.5248	14.2976
22.6061	12.3051
22.6678	16.1891
23.5371	1.15036
23.5863	20.3364
24.0208	2.30147
24.0851	15.5458
24.322	4.22171
24.6753	2.83021
24.7151	25.1326
24.7534	26.1151
24.7929	25.3235
24.8481	18.1169
24.8653	58.1937
25.2951	2.32641
25.4259	7.64842
25.6447	4.56934
25.6718	36.9467
26.0822	2.43683
26.1628	12.4031
26.5405	2.64777
26.5917	19.5149
26.6626	14.1028
27.1174	2.19888
27.1874	14.2816
27.2882	9.92388
27.343	18.2419
27.367	41.6302
27.4223	18.0855
27.4526	33.0458
27.4955	23.3035
27.5054	100.949
28.3068	1.24786
28.4301	8.10458
28.593	6.13896
28.6794	11.5845
29.097	2.39421
29.1901	10.7402
29.255	15.4064
29.3398	11.8044
29.422	12.1619
29.4436	46.3478
29.5054	16.1726
30.0707	1.76886
30.1192	20.613
30.1452	38.5312
30.2254	12.4653
30.274	20.566
30.3177	22.9048
30.3507	30.3361
30.4634	8.86784
30.4862	43.8885
31.1701	1.46219
31.3181	6.75694
31.4371	8.40371
31.517	12.5233
31.967	2.22181
32.1477	5.53489
32.216	14.6501
32.2613	22.0619
32.3422	12.3663
32.4465	9.58901
33.1179	1.48935
33.2411	8.11346
33.3802	7.19212
34.1051	1.37947
34.1787	13.5921
34.1854	149.745
34.3051	8.3492
34.9839	1.47317
35.0507	14.9665
35.1682	8.51557
36.0248	1.16735
38.0645	0.490279
39.1222	0.945382
39.877	1.32499
40.5016	1.60087
40.6037	9.80017
40.6743	14.1615
41.4068	1.36516
41.5338	7.87519
42.4529	1.08795
43.0522	1.66864
44.3833	0.751263
44.5388	6.43103
45.0596	1.92008
45.1048	22.119
45.2285	8.08473
45.296	14.8142
45.8668	1.75216
45.9763	9.12917
46.245	3.72161
46.4178	5.78583
46.5785	6.22309
46.695	8.58797
47.4435	1.33593
47.58	7.32408
47.7173	7.28359
47.8268	9.13392
47.8671	24.8053
48.0335	6.01034
48.5801	1.82939
48.6958	8.64745
49.271	1.73836
49.4275	6.39304
49.5515	8.06224
49.5663	67.7507
49.6272	16.4026
49.7032	13.1601
50.4121	1.41056
50.5161	9.61973
50.5749	17.0198
50.6477	13.7344
51.1438	2.01577
51.3591	4.64291
51.3763	58.1226
51.3825	162.048
51.5334	6.62835
52.0441	1.958
52.3784	2.99104
52.4295	19.5699
52.4982	14.5713
52.5509	18.9728
52.8029	3.96707
52.8584	18.0268
52.9022	22.8373
53.0095	9.31854
53.2898	3.56747
53.3127	43.8078
53.3918	12.6406
53.4761	11.8514
53.9915	1.94039
54.2764	3.51058
54.517	4.15519
54.5743	17.4602
54.7097	7.3846
54.8998	5.2597
54.9673	14.826
54.9792	84.1538
55.4729	2.02537
55.5493	13.0816
55.9549	2.46576
56.0377	12.0817
56.7103	1.48665
56.742	31.5866
56.9189	5.65115
56.931	83.0634
57.0201	11.226
57.5506	1.88486
57.643	10.8201
57.6908	20.942
57.8583	5.96869
57.9252	14.9564
58.467	1.84552
58.5381	14.07
58.5862	20.8073
58.664	12.8462
59.3939	1.37001
59.4677	13.5567
59.4707	334.336
60.0911	1.61182
60.1312	24.9147
60.2374	9.41912
60.3197	12.1521
60.6921	2.68521
60.8503	6.31947
61.345	2.02148
61.3793	29.186
61.4916	8.90361
62.0963	1.65364
62.3408	4.09038
62.415	13.4767
62.4663	19.5149
62.9378	2.1205
63.0751	7.28375
63.1647	11.1707
63.2093	22.3819
63.2663	17.567
63.3203	18.4898
63.9603	1.5625
64.1232	6.13953
64.1835	16.5772
64.3913	4.81362
64.485	10.6697
64.9949	1.96138
65.0996	9.54782
65.1625	15.8927
65.2408	12.7675
65.722	2.07809
65.8803	6.31888
66.057	5.65796
66.6551	1.67223
66.7056	19.7977
67.3814	1.47959
67.4645	12.0359
67.4833	53.1717
67.6063	8.1285
67.7166	9.07178
68.0825	2.73298
68.1026	49.8107
68.1521	20.1837
68.1741	45.4009
68.2689	10.5459
68.8966	1.59322
68.9185	45.6746
68.971	19.0607
68.9936	44.2321
69.0331	25.2717
69.0629	33.6428
69.1785	8.6479
69.7419	1.77502
70.0969	2.81636
70.8367	1.35175
71.1643	3.05228
71.5195	2.81565
71.5928	13.6428
71.6553	15.9895
71.8936	4.19667
72.2978	2.47447
72.7068	2.44474
72.7784	13.9657
72.887	9.20861
72.9499	15.9003
73.5113	1.78121
73.5319	48.5767
73.6483	8.58708
73.7356	11.4642
74.1382	2.48373
74.1829	22.3819
74.2399	17.5392
74.376	7.34522
74.9652	1.69723
74.9807	64.4247
75.0484	14.7728
75.3288	3.56716
75.5067	5.61886
75.8803	2.67686
75.9108	32.8343
76.1654	3.92674
76.354	5.30237
77.1006	1.33951
77.8702	1.29929
77.9285	17.1468
78.2868	2.79153
78.3856	10.1139
78.9566	1.75148
79.33	2.67802
79.9929	1.50849
80.0478	18.2209
80.2336	5.38077
80.9154	1.46691
81.8383	1.08351
81.8809	23.4412
81.9819	9.90943
82.6224	1.56117
82.8118	5.28111
83.1346	3.097
83.2131	12.7484
83.2455	30.8471
83.9432	1.4333
83.9991	17.8971
84.0358	27.2576
84.8113	1.28936
84.8445	30.1932
84.917	13.7809
85.4203	1.98678
85.5203	10.01
85.5616	24.1826
85.6737	8.92053
86.0581	2.60148
86.7469	1.45176
87.0088	3.81825
87.3003	3.43116
87.3654	15.3539
87.4096	22.6111
87.7219	3.2026
88.0979	2.65952
88.2184	8.29724
88.311	10.7966
88.512	4.97512
88.5953	12.015
88.7413	6.8473
89.3486	1.64659
89.6415	3.41418
89.7998	6.31552
89.8961	10.3849
90.0137	8.50948
90.0982	11.8283
90.2283	7.68917
90.4748	4.05594
90.5753	9.94936
90.9908	2.40693
91.1403	6.6878
91.5008	2.77417
91.6328	7.57163
92.0895	2.18963
92.4222	3.00647
92.635	4.69775
92.7809	6.8549
93.2126	2.31663
93.2797	14.9049
93.4774	5.05656
93.5592	12.2315
93.8576	3.35045
94.5914	1.3628
94.7248	7.49991
95.1965	2.11989
95.4039	4.82121
96.1149	1.40646
96.1932	12.7694
97.6109	0.705384
97.7357	8.00993
98.1421	2.46059
98.5801	2.28345
98.9177	2.9617
99.4942	1.73475
99.7033	4.78137
99.9326	4.36129
100.616	1.46349
101.083	2.13864
101.198	8.7308
101.75	1.81236
102.22	2.12603
103.054	1.19911
103.351	3.36632
103.435	11.9586
104.137	1.42416
107.665	0.283481
108.594	1.07606
110.295	0.587704
110.444	6.73782
110.535	10.9444
111.259	1.38246
111.423	6.06149
111.642	4.58543
111.697	17.8817
112.439	1.34828
112.499	16.7059
113.242	1.34545
113.981	1.35456
114.063	12.0637
114.131	14.7695
115.028	1.11546
115.834	1.24071
115.932	10.1496
116.101	5.93109
116.139	26.4068
116.162	42.2101
116.929	1.30449
117.065	7.37088
117.838	1.29368
117.949	8.93296
118.053	9.63586
118.684	1.58603
118.789	9.54044
119.014	4.42738
119.474	2.17721
119.696	4.50007
119.754	17.3034
119.797	23.0968
120.519	1.38436
120.54	48.4004
120.585	22.415
121.609	0.976109
122.094	2.06274
122.726	1.58281
123.256	1.88716
123.381	7.94748
123.42	25.8118
123.593	5.80114
124.364	1.29576
124.462	10.2372
124.535	13.7259
124.655	8.29414
124.772	8.5935
125.21	2.28462
125.248	26.0051
125.46	4.72264
125.511	19.6529
126.09	1.72678
126.167	12.9929
126.24	13.7078
126.32	12.4685
126.579	3.8525
126.743	6.12903
127.046	3.2913
127.22	5.74941
127.329	9.16179
127.388	16.967
127.436	20.8008
127.493	17.7987
128.163	1.49112
128.234	14.2037
128.333	10.052
128.99	1.52248
129.136	6.85082
129.216	12.5238
129.328	8.91599
129.833	1.97874
130.033	5.00305
130.071	26.7931
131.073	0.997666
131.669	1.67877
132.624	1.04654
133.323	1.43128
134.222	1.11161
134.79	1.76039
135.435	1.55264
135.555	8.2894
136.337	1.2782
136.484	6.83116
136.563	12.668
136.619	17.7551
136.646	37.9003
137.351	1.41816
137.44	11.1793
138.046	1.64928
138.271	4.45847
138.313	23.7535
138.41	10.3049
138.58	5.89282
139.29	1.40696
139.934	1.55266
140.169	4.26639
141.057	1.12536
141.168	9.04544
141.292	8.0679
141.326	29.5351
141.388	16.0821
142.097	1.40974
142.839	1.34892
142.927	11.3194
143.008	12.3411
143.446	2.28198
143.466	49.848
143.472	182.149
143.505	30.5222
143.524	52.0021
143.562	26.1069
143.774	4.7223
143.955	5.52141
143.983	35.3895
144.033	20.1191
144.459	2.34841
144.479	49.0196
144.497	57.4416
144.519	44.1151
144.559	25.4181
144.95	2.55226
144.97	51.4007
145.047	12.8815
145.371	3.09347
145.386	66.8405
145.388	362.713
145.422	29.6138
145.518	10.4167
145.631	8.86383
145.755	8.08689
145.865	9.02413
146.18	3.1743
146.193	79.1578
146.197	276.625
146.231	29.1019
146.246	66.0197
146.649	2.4799
146.725	13.2401
146.812	11.4931
146.847	28.2366
147.471	1.60243
147.641	5.91069
147.755	8.73446
147.808	19.0792
148.386	1.7285
148.407	47.4428
148.658	3.98048
149.06	2.48909
149.075	67.3673
149.091	61.6143
149.1	114.077
149.113	74.7049
149.139	39.4337
149.192	18.6438
149.286	10.7392
149.291	169.722
149.377	11.7507
149.427	19.8059
150.152	1.3797
150.202	19.7707
150.366	6.12869
151.208	1.18696
151.968	1.31536
152.011	23.4742
152.026	65.0153
152.064	26.6645
152.124	16.6533
152.195	14.1141
152.858	1.50785
153.145	3.48398
153.516	2.69104
153.538	46.1744
153.602	15.7806
153.647	21.9039
153.77	8.16693
153.784	67.3809
153.822	26.4047
153.967	6.89717
154.038	14.1729
154.213	5.70181
154.906	1.44273
155.002	10.4555
155.09	11.3785
155.14	20.026
155.441	3.32052
155.627	5.374
155.706	12.6579
155.811	9.5358
155.859	20.8947
155.868	107.181
155.913	22.3354
155.955	23.5721
155.976	47.6054
156.408	2.31874
156.528	8.33667
156.725	5.05525
157.262	1.86502
157.475	4.68198
158.226	1.33113
158.294	14.6953
158.37	13.1877
159.103	1.36406
159.184	12.3343
159.545	2.77519
160.34	1.25768
160.408	14.6649
160.86	2.21059
160.881	49.434
160.939	17.1441
161.772	1.20057
161.91	7.2316
162.606	1.4382
162.755	6.7092
162.842	11.4179
163.421	1.7269
163.473	19.4409
163.582	9.15148
163.627	22.0415
163.668	24.5314
163.733	15.3025
164.478	1.34224
164.55	14.0262
164.63	12.5163
164.74	9.02486
164.869	7.79581
165.589	1.38755
166.186	1.67655
166.21	40.9802
166.295	11.8384
166.362	14.9463
166.979	1.6195
167.065	11.6664
167.112	21.2233
167.185	13.7559
167.844	1.51721
167.898	18.3473
167.935	27.222
168.017	12.1921
168.089	13.8583
168.113	41.4388
168.308	5.14912
168.52	4.69848
168.584	15.6223
168.773	5.3011
168.812	25.5526
168.976	6.10434
169.274	3.35312
169.514	4.17538
169.623	9.10946
169.752	7.76241
170.225	2.11456
170.342	8.54044
170.505	6.14847
170.614	9.17667
171.134	1.92171
171.221	11.5556
171.344	8.12651
171.359	65.4879
171.436	13.0239
171.54	9.602
172.175	1.57492
172.311	7.35235
172.332	47.0278
172.378	21.8967
172.428	20.0622
172.471	22.9822
172.59	8.42922
172.619	34.8493
172.66	24.1039
172.721	16.3704
172.851	7.7123
172.892	24.1896
172.978	11.7202
173.118	7.09824
173.247	7.78853
174.141	1.11887
174.161	48.8257
174.206	22.1912
174.292	11.6656
174.305	77.5916
174.342	26.8104
174.455	8.86879
174.653	5.0434
174.87	4.60081
174.897	38.345
174.989	10.7669
175.195	4.85371
175.444	4.01621
175.828	2.60582
176.063	4.25593
176.147	11.9308
176.296	6.72966
176.433	7.27643
176.684	3.98272
177.27	1.70576
177.463	5.18476
177.561	10.204
177.64	12.7246
177.758	8.49235
177.887	7.72839
177.969	12.1739
178.002	30.3887
178.034	31.1294
178.378	2.90603
178.428	19.8886
178.597	5.93046
178.828	4.32861
178.956	7.8295
179.415	2.17797
179.564	6.70273
179.612	20.971
179.673	16.3415
179.841	5.95461
180.207	2.73005
180.231	42.6094
180.338	9.29333
180.438	10.0214
180.539	9.95322
180.671	7.57627
181.183	1.95263
181.201	55.2059
181.274	13.6154
181.359	11.8396
181.483	8.01976
181.556	13.856
181.689	7.49788
181.735	21.8809
182.159	2.35948
182.233	13.4403
182.276	23.4
182.303	36.4737
182.397	10.6923
182.435	25.8598
182.539	9.66772
183.36	1.21737
183.398	26.1315
183.477	12.8003
183.88	2.4797
183.935	18.0356
184.09	6.46233
184.181	11.0073
184.53	2.86125
184.67	7.16399
184.963	3.41432
185.332	2.71142
185.633	3.31335
185.831	5.0594
186.224	2.54587
186.354	7.70499
186.889	1.86969
187.058	5.89564
187.148	11.1879
187.23	12.1935
187.521	3.43367
187.74	4.55965
187.898	6.35211
187.997	10.0949
188.111	8.76708
188.507	2.52558
188.6	10.668
189.005	2.46888
189.118	8.87729
189.18	16.1163
189.275	10.5425
189.635	2.77961
189.801	6.01793
189.869	14.6953
189.9	32.2497
189.95	20.1288
190.651	1.42518
191.172	1.92143
191.624	2.21103
191.749	7.96819
191.838	11.2328
191.903	15.4171
192.152	4.02518
192.37	4.57806
192.51	7.14893
192.647	7.32891
192.876	4.36009
193.009	7.49738
193.077	14.8392
193.147	14.208
193.199	19.2201
193.745	1.8305
193.893	6.75297
194.059	6.03395
194.206	6.80328
194.265	17.0016
194.388	8.12275
194.8	2.42716
195.003	4.93272
195.241	4.20281
195.457	4.63246
195.547	11.0423
195.703	6.43538
195.812	9.14269
196.409	1.67558
196.474	15.3617
196.538	15.6296
196.603	15.2499
197.065	2.16743
197.239	5.75457
197.958	1.38932
197.977	53.7028
198.04	15.9086
198.142	9.8227
198.207	15.4022
198.299	10.8443
198.566	3.74237
198.623	17.5855
198.794	5.85988
198.944	6.65296
199.52	1.73491
199.65	7.73359
199.801	6.61022
199.845	22.7936
200.324	2.08719
200.499	5.70073
200.659	6.24617
201.219	1.78598
201.321	9.87245
201.394	13.5358
201.869	2.10902
201.974	9.44367
202.039	15.6048
202.171	7.5316
202.613	2.26254
202.693	12.4708
202.808	8.74363
202.993	5.40152
203.138	6.9056
203.218	12.5017
203.286	14.602
203.959	1.48722
204.11	6.6198
204.258	6.75064
204.391	7.53551
204.835	2.25178
204.912	12.8497
204.928	62.6096
205.053	8.03503
205.495	2.26248
205.692	5.07087
205.793	9.91503
206.416	1.60606
207.132	1.39499
207.595	2.16172
207.688	10.7997
208.578	1.12308
209.138	1.78606
209.186	20.806
209.208	44.5692
209.233	41.2899
209.916	1.46431
209.997	12.3151
210.046	20.2955
210.619	1.74524
210.691	13.8496
210.771	12.4886
211.671	1.11125
211.749	12.8314
211.898	6.7092
212.291	2.54889
212.411	8.30055
212.558	6.78652
213.083	1.90684
213.156	13.6977
213.88	1.38134
213.891	88.0902
214.026	7.42308
214.09	15.5371
214.132	24.1022
214.149	57.6402
214.191	23.649
214.197	182.249
214.221	40.7598
214.227	176.835
214.251	41.1726
214.277	38.4468
214.331	18.6074
214.553	4.50463
214.563	102.124
214.599	27.6924
214.616	58.4078
214.642	37.7972
214.652	109.254
214.703	19.3382
214.738	28.5168
214.8	16.2301
214.86	16.5311
215.031	5.85885
215.171	7.15262
215.482	3.21589
215.676	5.15398
216.494	1.22255
216.594	10.0405
216.642	20.6731
216.723	12.4036
217.177	2.199
217.265	11.3444
217.443	5.63111
217.505	16.1397
217.593	11.2941
217.977	2.61057
218.391	2.41322
218.433	23.779
218.472	25.752
218.558	11.629
219.097	1.85329
219.145	21.0597
219.331	5.36656
219.873	1.8441
219.99	8.5604
220.559	1.7598
220.691	7.56544
220.801	9.09951
220.862	16.3527
221.35	2.04905
221.451	9.84533
221.604	6.54031
222.05	2.24233
222.077	37.4322
222.109	31.4614
222.252	6.99032
222.84	1.6999
222.862	45.5934
222.927	15.4895
222.959	30.8985
223.051	10.8578
223.095	22.5836
223.145	20.0706
223.598	2.20619
223.616	57.4317
223.638	45.2591
223.678	24.6786
223.723	22.2638
223.804	12.3902
223.893	11.2003
224.091	5.05771
224.343	3.97052
224.391	20.622
224.399	137.627
224.648	4.01723
224.711	15.8015
225.036	3.07892
225.122	11.6412
225.347	4.44196
225.922	1.73698
226.473	1.81763
226.491	52.9101
226.51	52.7259
226.539	35.1025
226.564	39.4571
226.836	3.68373
226.895	16.9102
227.202	3.25744
227.237	28.5535
227.259	44.4326
227.715	2.19425
227.815	9.96363
227.861	21.8079
227.961	10.0429
228.615	1.52851
228.726	9.04912
228.863	7.28725
229.329	2.14575
229.45	8.27294
230.331	1.13542
230.402	13.9278
230.465	16.0426
230.558	10.7708
231.165	1.64489
231.271	9.45519
231.551	3.57738
232.183	1.58217
232.386	4.92638
232.462	13.0893
232.524	16.2491
233.498	1.02614
233.603	9.51946
235.018	0.707081
236.039	0.978866
236.146	9.3321
236.927	1.28091
237.049	8.1892
237.88	1.2037
238.078	5.04187
239.577	0.667198
240.365	1.26874
240.496	7.64649
240.908	2.4256
240.962	18.7846
241.091	7.73108
241.102	86.3558
242.586	0.674278
242.669	12.028
243.366	1.43478
243.44	13.3676
243.501	16.4804
243.551	19.9864
243.636	11.7437
244.104	2.1377
244.136	31.2607
244.204	14.6417
244.306	9.87801
244.393	11.4524
244.868	2.10459
244.896	35.2846
244.925	34.8675
244.945	50.574
245.102	6.35368
245.165	15.9551
245.8	1.57534
245.876	13.1353
246.002	7.92368
246.512	1.96145
246.579	14.832
246.671	10.9422
246.733	16.0945
246.874	7.07534
247.351	2.09897
247.531	5.54216
247.633	9.75943
247.683	20.2278
247.885	4.96047
248.27	2.59184
248.425	6.44546
248.522	10.3568
248.591	14.4607
248.659	14.8082
249.225	1.76552
249.243	56.3539
249.285	23.7705
249.421	7.35527
249.917	2.01693
249.938	46.49
250.03	10.9096
250.079	20.2536
250.179	10.0399
250.7	1.92042
250.741	23.9103
251.535	1.26059
251.626	10.988
251.695	14.4764
251.778	12.0163
251.852	13.5046
252.23	2.6491
252.328	10.136
252.412	11.987
252.49	12.7387
252.564	13.5689
252.688	8.07122
252.816	7.79983
252.871	18.2598
253.006	7.37855
253.176	5.89699
253.263	11.414
254.192	1.0767
254.281	11.2011
254.768	2.05459
254.873	9.50453
254.892	54.4484
255.018	7.90358
255.115	10.317
255.19	13.3627
255.829	1.56414
256.426	1.67679
256.716	3.44694
256.873	6.36679
257.264	2.55483
257.3	27.8172
257.474	5.77021
257.648	5.74326
257.675	36.3782
257.718	23.1932
257.754	28.3038
258.487	1.36299
258.503	64.0779
258.762	3.85499
258.793	32.1626
258.953	6.27463
259.044	10.953
259.073	34.6608
259.179	9.45949
259.339	6.23461
260.1	1.31456
260.161	16.2261
260.24	12.745
260.33	11.0419
260.427	10.3526
260.862	2.29774
261.016	6.51793
261.049	30.0978
261.273	4.46869
261.598	3.07024
261.744	6.88321
261.927	5.45616
261.962	28.2845
263.017	0.948158
263.994	1.02355
264.007	75.792
264.021	72.9395
264.048	37.428
264.062	66.9075
264.091	35.6049
264.095	231
264.131	27.392
264.834	1.42274
265.04	4.85491
265.462	2.37125
265.597	7.39623
265.699	9.8094
265.717	56.4207
265.755	26.0051
265.77	67.5311
266.073	3.30642
266.742	1.49443
266.754	82.631
266.815	16.4585
266.827	82.6925
267.122	3.3875
267.136	71.8856
267.261	8.0009
267.302	24.4093
267.493	5.23738
267.509	61.0501
267.9	2.55516
267.983	12.0681
268.033	20.1471
268.078	21.9674
268.169	11.0258
268.271	9.84388
268.633	2.76009
268.695	16.1046
268.721	38.8229
268.776	18.0239
268.842	15.252
268.857	65.6426
268.898	24.2424
268.945	21.2734
269.012	15.0618
269.084	13.8175
269.283	5.03745
269.792	1.96296
269.821	34.188
270.008	5.37132
270.077	14.4051
270.135	17.1397
270.247	8.98134
270.63	2.60994
270.729	10.109
270.769	24.937
270.817	20.7465
270.882	15.4078
270.926	22.8373
270.968	23.5888
270.989	48.3723
271.511	1.91367
271.566	18.4315
271.607	24.4093
271.682	13.3189
272.001	3.1321
272.391	2.56645
273.537	0.87224
273.626	11.2834
273.692	15.1185
274.681	1.01085
274.731	20.1812
274.781	19.7437
274.842	16.4026
274.847	210.837
274.859	85.5359
274.871	79.1954
274.894	43.1388
274.91	65.4879
274.914	235.905
274.944	33.7484
276.024	0.925854
276.294	3.69557
277.087	1.26209
280.353	0.306115
282.875	0.396501
283.018	7.01946
283.977	1.04252
286.481	0.39941
287.623	0.875711
289.212	0.629161
290.135	1.08304
291.182	0.955619
291.306	8.04939
291.428	8.20049
294.182	0.363112
295.168	1.0145
295.228	16.7076
295.998	1.29813
296.122	8.08042
296.593	2.12249
296.851	3.88066
296.926	13.285
296.95	40.9249
297.035	11.7906
297.558	1.91381
297.614	17.6947
297.619	206.016
297.714	10.5499
297.819	9.46647
297.926	9.39179
298.008	12.1832
298.071	15.8995
298.183	8.89316
298.431	4.03078
298.633	4.96808
298.744	8.98303
299.345	1.6641
299.377	30.9272
299.405	36.1533
299.468	15.975
299.533	15.3384
299.854	3.11532
299.974	8.28899
300.183	4.79113
300.383	4.98905
301.095	1.40515
301.352	3.89754
301.389	26.8817
301.864	2.10512
302.093	4.37009
302.161	14.7083
302.846	1.45975
303.083	4.21839
303.353	3.69754
303.936	1.71569
304.113	5.67173
304.347	4.26984
304.903	1.79805
304.963	16.6942
305.299	2.97139
305.427	7.82418
305.565	7.24244
305.679	8.7535
305.887	4.80855
306.162	3.64522
306.286	8.07591
306.395	9.10573
306.467	14.0192
306.87	2.48178
306.906	27.5961
307.168	3.81781
307.538	2.6998
307.638	10.0717
307.687	20.2548
308.077	2.56497
308.144	14.8234
308.655	1.95601
308.723	14.7971
309.049	3.07208
309.706	1.52016
311.548	0.543034
311.632	11.947
313.453	0.548874
314.414	1.04079
314.482	14.7754
314.519	26.8579
314.739	4.55112
315.312	1.74506
315.331	52.5348
315.378	21.1372
315.454	13.1773
315.628	5.75964
316.114	2.05585
316.16	21.8036
316.227	14.867
316.395	5.97254
316.896	1.99489
317.838	1.06173
317.901	15.7664
318.037	7.38984
318.856	1.22116
318.956	9.9956
319.017	16.4082
319.094	12.8974
319.881	1.27061
319.959	12.8018
320.634	1.4813
320.721	11.5564
320.928	4.8387
321.181	3.94328
321.781	1.66567
321.8	53.9986
321.872	13.9429
321.942	14.2328
322.014	13.9821
322.091	12.9581
322.596	1.97826
322.636	24.8367
322.718	12.1975
322.848	7.74725
323.334	2.05371
323.446	8.95071
323.543	10.361
324.183	1.56234
324.21	37.1071
324.276	15.034
324.38	9.60449
325.36	1.02026
325.442	12.3056
325.532	11.1382
326.304	1.29386
326.439	7.44014
326.503	15.6465
326.601	10.1719
327.11	1.96431
327.145	28.4414
327.182	27.3336
327.293	8.97602
327.357	15.7619
328.039	1.46532
328.052	75.5687
328.12	14.7362
328.343	4.49267
328.916	1.74388
329	11.9612
329.067	14.9236
329.16	10.6882
329.186	39.6306
329.218	30.581
330.017	1.2524
330.102	11.7189
330.244	7.06065
330.656	2.42373
330.695	25.7261
330.841	6.88137
330.931	11.1167
331.175	4.09742
331.368	5.16212
331.414	22.1219
331.521	9.30735
331.679	6.32559
331.884	4.87479
331.941	17.6938
332.62	1.47315
332.642	45.469
332.736	10.6354
332.781	22.0736
332.89	9.12392
333.027	7.33956
333.093	15.1501
333.344	3.98395
333.48	7.36095
333.594	8.75787
333.786	5.20825
334.261	2.10533
334.355	10.5559
334.555	5.00892
335.329	1.29153
335.368	25.7958
335.427	16.9428
335.495	14.7852
335.69	5.11483
335.739	20.6577
335.863	8.03174
336	7.31058
336.03	33.4504
336.311	3.55745
336.604	3.416
337.109	1.97789
337.173	15.6143
337.333	6.27286
337.412	12.5658
338.124	1.4057
