# Supplementary material for: Dorsal and median raphe neuronal firing dynamics characterized by nonlinear measures
Source: PLoS Comput Biol. 2024 May 28;20(5):e1012111. doi: 10.1371/journal.pcbi.1012111 (PMC11161118; doi:10.1371/journal.pcbi.1012111)
Supplement: S1 Data — (ZIP) [file pcbi.1012111.s002.zip › data/N79_N5_070218.txt]

Event times and instantaneous frequencies between 198.219 s and 360.839 s on channel 401
Time	Inst freq
198.742	0.00503166
198.825	12.0068
198.829	258.198
198.845	59.952
198.85	231.642
198.863	76.3475
198.875	79.233
198.88	239.464
198.888	112.233
198.9	86.5801
198.935	28.3785
198.943	125.219
198.948	226.142
198.99	23.3935
199.011	49.6993
199.021	96.8992
199.049	35.6163
199.068	53.6337
199.075	143.308
199.082	129.049
199.086	246.731
199.147	16.4099
199.174	37.0494
199.179	229.41
199.185	154.321
199.229	22.6788
199.236	156.789
199.242	166.168
199.257	66.7601
199.264	129.149
199.27	191.022
199.299	33.4068
199.334	29.3401
199.345	84.4096
199.349	301.932
199.367	53.6078
199.379	84.1326
199.396	60.4851
199.417	48.0862
199.465	20.6245
199.472	137.627
199.476	299.222
199.505	33.687
199.509	271.887
199.512	313.873
199.545	30.3223
199.548	361.141
199.638	11.0974
199.676	26.3943
199.681	212.585
199.686	208.333
199.725	25.6193
199.759	29.1452
199.763	267.953
199.798	28.4584
199.806	128.156
199.813	130.361
199.84	37.9478
199.843	317.158
199.846	276.167
199.894	20.7568
199.899	222.222
199.924	40.4384
199.933	111.037
199.94	144.051
200.045	9.46217
200.051	181.455
200.08	34.6248
200.085	186.846
200.113	35.7961
200.118	190.15
200.123	213.95
200.126	324.886
200.13	254.259
200.147	58.3976
200.154	141.603
200.161	146.391
200.197	28.0136
200.219	44.2733
200.224	222.519
200.228	212.314
200.232	273
200.265	30.5895
200.268	305.81
200.283	67.5037
200.296	74.8055
200.309	78.3576
200.363	18.672
200.384	46.594
200.397	79.8021
200.405	120.948
200.42	65.028
200.432	83.2709
200.446	71.5768
200.468	46.2385
200.504	27.9291
200.508	259.202
200.528	49.8256
200.543	65.5523
200.546	295.77
200.55	254.453
200.56	102.501
200.563	331.345
200.626	15.7873
200.634	124.75
200.665	32.3971
200.706	24.2002
200.713	144.613
200.726	78.3208
200.738	81.1622
200.759	48.8687
200.766	149.076
200.809	23.1209
200.835	38.616
200.858	43.6243
200.876	53.5906
200.881	226.449
200.933	19.0738
200.937	265.182
200.939	417.711
200.945	180.766
200.948	295.247
200.999	19.5814
201.004	227.066
201.032	35.7769
201.041	102.976
201.058	59.7158
201.062	260.824
201.074	80.5542
201.084	109.325
201.087	261.233
201.097	109.577
201.103	160.411
201.162	17.0216
201.172	94.1354
201.176	246.002
201.185	108.436
201.189	320.821
201.208	51.5517
201.213	195.963
201.217	279.408
201.222	171.91
201.238	62.7746
201.284	21.8122
201.29	186.428
201.296	156.348
201.303	145.18
201.343	25.0891
201.351	125.031
201.354	344.353
201.378	40.3015
201.382	267.094
201.389	138.026
201.394	201.532
201.452	17.2891
201.497	22.3699
201.501	220.897
201.518	61.6485
201.574	17.8865
201.577	285.388
201.58	296.824
201.59	102.659
201.597	158.128
201.639	23.6608
201.657	55.1055
201.683	38.8908
201.686	342.231
201.725	25.4007
201.729	278.94
201.736	131.752
201.739	300.571
201.748	121.521
201.806	17.1653
201.812	179.598
201.833	46.0914
201.848	66.72
201.853	188.218
201.885	31.7098
201.889	228.624
201.895	185.185
201.939	22.7687
201.942	302.206
201.95	132.908
201.966	62.0732
201.988	45.6308
201.998	95.6206
202.006	125.125
202.048	24.0448
202.051	301.386
202.061	100.402
202.065	247.463
202.069	231.803
202.076	139.704
202.097	49.0773
202.119	46.0405
202.16	24.2565
202.166	159.337
202.265	10.0526
202.269	278.242
202.287	57.323
202.322	28.1104
202.326	278.707
202.333	142.268
202.348	63.6132
202.352	326.797
202.356	241.721
202.401	21.9197
202.445	23.1257
202.466	47.1009
202.487	46.49
202.494	151.24
202.544	20.084
202.547	289.101
202.554	139.179
202.567	80.2246
202.574	129.651
202.6	38.7507
202.604	296.033
202.623	50.7666
202.627	306.937
202.636	102.533
202.64	270.783
202.644	243.843
202.647	319.591
202.733	11.7115
202.737	233.1
202.801	15.5887
202.804	304.692
202.827	43.7044
202.831	238.265
202.835	250.25
202.838	357.27
202.847	119.048
202.85	317.763
202.853	330.36
202.858	179.598
202.87	87.858
202.968	10.189
202.971	327.439
203.011	24.706
203.02	117.495
203.062	23.6038
203.067	237.756
203.07	304.136
203.078	125.976
203.084	159.033
203.097	76.3301
203.101	262.055
203.135	29.4698
203.175	24.9613
203.178	283.447
203.189	95.4563
203.213	41.9129
203.231	55.3526
203.256	39.4151
203.259	332.336
203.279	50.3905
203.282	309.502
203.285	376.648
203.288	297.885
203.332	22.8561
203.361	34.7512
203.369	127.372
203.381	82.0008
203.393	86.1326
203.397	243.487
203.441	22.5713
203.456	68.7144
203.46	230.362
203.468	129.803
203.53	15.9665
203.538	122.956
203.542	289.603
203.546	233.1
203.55	283.688
203.553	278.474
203.559	177.683
203.617	17.1512
203.656	25.5037
203.718	16.2888
203.756	26.0376
203.782	38.3803
203.786	260.213
203.797	89.2459
203.821	41.8025
203.836	69.1994
203.839	306.937
203.844	198.768
203.864	49.4047
203.869	194.024
203.879	106.906
203.906	37.2024
203.911	199.72
203.968	17.5024
203.971	312.11
203.993	44.6468
204.009	63.1433
204.04	32.6445
204.044	233.918
204.051	136.054
204.06	122.19
204.062	344.709
204.067	235.239
204.104	26.5435
204.137	31.028
204.173	27.6556
204.178	203.376
204.192	68.573
204.212	49.975
204.226	70.922
204.246	51.2584
204.25	228.624
204.254	294.464
204.257	336.361
204.278	47.061
204.296	55.27
204.314	55.2242
204.327	78.7278
204.33	335.008
204.333	292.912
204.387	18.6345
204.392	201.898
204.403	90.8513
204.421	53.92
204.432	91.9287
204.437	231.803
204.44	286.615
204.448	118.413
204.452	264.76
204.503	19.571
204.51	148.017
204.532	45.2345
204.537	218.866
204.549	80.7103
204.559	103.552
204.585	37.4784
204.629	23.0028
204.632	322.061
204.67	26.1849
204.699	34.4566
204.707	131.285
204.71	285.388
204.733	43.9986
204.751	54.6179
204.755	280.82
204.778	44.2909
204.781	272.109
204.791	101.133
204.795	241.896
204.845	20.0864
204.855	104.102
204.859	259.808
204.871	77.7363
204.887	62.6213
204.921	29.6059
204.946	39.6259
204.949	335.345
204.953	300.3
204.973	50.163
204.984	89.9928
205.034	20.0562
205.037	300.3
205.061	42.1035
205.064	322.685
205.067	315.06
205.133	15.0802
205.14	146.263
205.144	286.862
205.147	327.761
205.153	161.186
205.156	277.316
205.177	48.3442
205.184	135.999
205.215	32.6126
205.279	15.7508
205.284	177.399
205.306	46.5875
205.312	158.128
205.345	30.3223
205.35	201.045
205.353	342.583
205.368	67.8887
205.374	146.585
205.413	26.2343
205.438	38.6429
205.446	131.13
205.45	254.453
205.465	65.8371
205.469	287.604
205.474	203.625
205.511	26.9208
205.533	44.4385
205.549	64.6621
205.556	136.893
205.578	44.5097
205.584	198.768
205.602	53.1378
205.659	17.6563
205.664	209.512
205.668	256.213
205.68	81.7595
205.684	218.866
205.783	10.1533
205.796	77.1605
205.815	53.1463
205.819	258.799
205.824	199.243
205.861	26.6262
205.865	253.485
205.9	28.8875
205.908	115.62
205.911	345.781
205.932	48.506
205.936	275.71
205.955	50.7434
205.975	51.0465
206.006	31.9101
206.009	320.205
206.038	35.3033
206.046	125.36
206.049	286.615
206.06	94.9397
206.065	191.131
206.088	44.0742
206.11	45.0694
206.125	66.1376
206.129	248.201
206.133	247.463
206.159	38.6071
206.164	198.177
206.179	64.1149
206.196	58.8928
206.2	315.358
206.204	240.327
206.208	259.808
206.217	101.719
206.231	73.3084
206.284	18.755
206.297	79.4597
206.319	46.3156
206.322	272.777
206.325	329.056
206.348	44.2968
206.353	180.865
206.357	281.057
206.361	237.586
206.366	226.142
206.412	21.6844
206.414	354.233
206.45	28.1698
206.455	215.332
206.46	198.059
206.531	13.998
206.586	18.1416
206.598	87.512
206.636	25.9041
206.639	333.333
206.642	415.628
206.644	362.713
206.649	233.754
206.658	107.98
206.714	17.8721
206.747	30.472
206.776	34.2865
206.799	44.0509
206.81	84.9907
206.814	312.11
206.818	252.908
206.849	31.9254
206.865	62.5391
206.87	201.288
206.887	57.7201
206.902	68.6436
206.907	193.911
206.958	19.3844
206.962	290.867
206.966	256.41
206.969	278.474
206.973	244.2
207.032	17.1981
207.06	34.6681
207.081	48.9117
207.086	202.511
207.089	315.956
207.126	27.1976
207.13	234.577
207.134	281.057
207.141	128.949
207.173	31.7763
207.181	119.904
207.185	261.028
207.189	225.073
207.208	52.9773
207.211	339.098
207.214	339.789
207.241	37.2981
207.251	96.8148
207.26	109.469
207.264	268.817
207.307	23.4494
207.326	51.5517
207.335	120.861
207.347	82.3655
207.355	127.372
207.374	51.1561
207.38	158.504
207.387	157.011
207.391	247.463
207.394	320.513
207.399	188.43
207.403	245.098
207.462	16.9351
207.467	241.022
207.479	80.5932
207.558	12.5943
207.562	261.643
207.567	213.402
207.604	26.688
207.614	98.1836
207.679	15.5342
207.683	220.751
207.706	43.5844
207.71	297.619
207.714	230.521
207.717	305.53
207.724	155.982
207.728	227.998
207.773	22.0298
207.777	259.202
207.791	73.2923
207.832	24.1423
207.879	21.6071
207.882	308.642
207.904	44.7968
207.92	64.7626
207.928	114.233
207.948	52.4604
207.953	191.022
207.956	312.402
207.995	25.4784
207.999	264.34
208.007	119.346
208.01	324.57
208.014	260.417
208.02	190.476
208.029	111.222
208.032	275.482
208.036	249.688
208.043	153.752
208.046	281.532
208.051	193.573
208.12	14.5497
208.148	35.2846
208.152	280.348
208.18	35.6316
208.187	140.647
208.223	28.0513
208.234	87.2372
208.257	44.6409
208.271	68.9417
208.274	416.146
208.278	223.264
208.305	36.5377
208.372	15.1233
208.375	312.402
208.38	193.349
208.385	216.169
208.39	183.756
208.393	327.118
208.398	208.725
208.412	69.0989
208.49	12.9545
208.494	227.221
208.498	252.717
208.515	57.9005
208.579	15.6767
208.584	213.95
208.59	159.185
208.612	45.1304
208.661	20.6092
208.694	29.9168
208.697	286.862
208.704	162.84
208.712	113.456
208.72	136.166
208.723	285.878
208.778	18.2809
208.784	167.504
208.806	45.939
208.81	238.949
208.839	34.7584
208.846	145.433
208.857	87.1916
208.887	33.5345
208.891	236.407
208.944	18.875
208.948	235.571
208.962	75.6029
208.966	213.812
208.969	322.061
208.999	33.8616
209.023	41.3411
209.029	174.886
209.038	111.782
209.062	41.5265
209.081	52.7844
209.092	88.7469
209.096	252.717
209.099	336.7
209.102	309.789
209.112	106.191
209.115	282.486
209.165	20.2032
209.168	272.331
209.182	72.2909
209.187	219.443
209.19	290.107
209.209	51.7518
209.236	38.0822
209.24	261.028
209.287	20.9921
209.304	59.7372
209.307	317.46
209.323	62.282
209.351	35.624
209.355	261.028
209.396	24.4774
209.4	219.154
209.408	136.893
209.42	81.3802
209.43	97.5229
209.463	30.739
209.475	82.4674
209.48	197.824
209.483	297.089
209.488	232.612
209.56	13.7304
209.565	204.625
209.599	29.8846
209.651	19.0694
209.655	258.398
209.659	234.742
209.675	65.4622
209.682	142.816
209.704	44.9539
209.711	137.969
209.742	32.6701
209.756	70.205
209.769	76.0167
209.773	267.953
209.827	18.6366
209.844	56.0507
209.85	183.655
209.858	116.673
209.904	21.815
209.93	38.7777
209.933	396.825
209.935	395.413
209.937	434.594
209.941	267.308
209.945	261.438
210.035	11.0923
210.038	326.797
210.042	276.625
210.089	21.0611
210.094	219.732
210.121	37.1775
210.136	66.5602
210.175	25.2143
210.187	89.4614
210.22	29.7221
210.227	157.456
210.231	226.603
210.271	25.0363
210.277	160.798
210.28	305.53
210.305	39.9728
210.313	135.117
210.318	179.986
210.325	147.82
210.329	253.293
210.332	401.606
210.336	245.64
210.338	373.274
210.342	252.717
210.346	268.601
210.351	202.758
210.355	269.906
210.399	22.7858
210.476	12.9939
210.547	13.9645
210.552	213.402
210.556	245.098
210.606	20.107
210.609	262.467
210.618	122.73
210.635	56.013
210.639	263.089
210.68	24.2477
210.685	244.738
210.721	27.3538
210.731	104.46
210.736	183.655
210.739	367.107
210.784	21.9226
210.796	88.3002
210.802	163.961
210.847	21.9558
210.851	284.414
210.871	50.0501
210.895	41.5524
210.936	24.508
210.946	102.03
210.961	66.2691
210.977	60.4522
210.982	220.167
210.994	84.2815
210.996	359.195
210.999	330.033
211.003	264.971
211.022	54.5822
211.041	51.4483
211.074	30.6429
211.078	244.2
211.082	222.816
211.091	115.66
211.104	74.8391
211.162	17.3665
211.17	123.548
211.206	27.7269
211.227	47.4563
211.237	105.452
211.242	169.377
211.256	75.5173
211.259	338.753
211.262	341.53
211.323	16.2776
211.353	33.6802
211.355	412.031
211.358	339.098
211.361	318.674
211.364	347.222
211.367	304.414
211.381	73.5835
211.384	341.18
211.44	17.7154
211.446	168.862
211.449	323.311
211.453	273.224
211.46	142.268
211.517	17.5052
211.524	136.724
211.566	23.8949
211.599	30.7475
211.602	316.556
211.61	122.324
211.614	243.665
211.617	315.358
211.679	16.3119
211.683	249.128
211.696	76.2951
211.699	280.112
211.703	286.615
211.76	17.4611
211.766	188.75
211.775	106.022
211.778	289.101
211.824	21.9168
211.828	267.523
211.831	326.158
211.834	290.867
211.89	17.8129
211.898	129.752
211.916	55.6669
211.923	137.798
211.934	92.1574
211.972	26.1479
211.981	120.685
211.985	246.002
212.01	39.9106
212.025	67.9995
212.028	313.873
212.048	49.2514
212.052	282.486
212.103	19.4534
212.171	14.6404
212.197	39.3128
212.21	74.0247
212.213	307.503
212.219	175.623
212.267	20.8803
212.27	296.033
212.296	38.6384
212.32	42.8009
212.38	16.6143
212.383	367.918
212.386	314.169
212.39	252.334
212.418	35.9738
212.422	247.463
212.428	152.207
212.449	48.5838
212.47	47.7487
212.474	249.501
212.504	33.4269
212.507	322.685
212.511	235.073
212.514	291.121
212.544	34.1425
212.547	280.112
212.578	32.4633
212.584	180.083
212.587	268.384
212.59	372.024
212.656	15.0659
212.66	291.375
212.663	309.215
212.684	47.0345
212.736	19.4477
212.742	155.763
212.745	302.48
212.76	67.5995
212.763	386.698
212.767	269.906
212.795	34.9589
212.8	221.779
212.875	13.2924
212.878	352.734
212.897	52.8597
212.936	25.2774
212.94	269.906
212.96	50.2841
212.964	213.675
212.967	339.443
212.971	260.01
212.98	113.843
212.99	99.6214
213.034	22.6203
213.064	33.7929
213.067	299.222
213.07	334.672
213.082	84.7745
213.085	290.107
213.089	273.673
213.093	267.523
213.157	15.4945
213.161	252.717
213.188	37.4616
213.209	47.3082
213.275	15.2179
213.29	66.0458
213.293	325.203
213.296	325.521
213.3	278.242
213.355	17.983
213.362	154.895
213.375	75.5002
213.378	302.755
213.406	36.402
213.409	291.121
213.413	244.021
213.423	101.906
213.426	344.353
213.431	201.167
213.437	183.655
213.449	80.1089
213.502	18.989
213.532	33.2071
213.584	19.002
213.59	173.07
213.593	308.071
213.597	318.37
213.606	108.366
213.617	90.6043
213.632	67.2857
213.635	275.028
213.643	136.668
213.659	59.9736
213.671	87.4432
213.674	341.18
213.677	298.418
213.686	108.085
213.689	354.988
213.71	48.3302
213.736	37.652
213.74	273.898
213.743	289.101
213.755	89.0076
213.789	28.7977
213.822	30.953
213.825	293.169
213.867	24.0952
213.869	448.632
213.872	328.731
213.88	119.303
213.884	310.366
213.908	40.1703
213.912	266.241
213.943	32.3185
213.979	28.0112
214.032	18.6407
214.053	47.8034
214.101	20.9183
214.104	394.477
214.107	312.695
214.146	25.6154
214.15	270.563
214.165	67.1908
214.168	299.222
214.187	53.0532
214.223	27.8707
214.226	318.066
214.229	290.867
214.236	143.246
214.271	28.6344
214.275	230.84
214.35	13.3408
214.362	84.9907
214.37	131.389
214.373	300.03
214.376	309.215
214.394	55.1511
214.416	45.7813
214.488	13.9254
214.493	196.309
214.525	31.2637
214.529	282.965
214.532	289.855
214.563	31.956
214.567	275.255
214.581	71.5768
214.625	22.6157
214.631	181.653
214.634	296.296
214.661	36.7999
214.673	86.7604
214.737	15.4873
214.743	197.472
214.789	21.5373
214.821	31.1643
214.845	41.8183
214.874	35.0324
214.877	282.725
214.881	241.546
214.886	218.293
214.906	48.7472
214.917	96.1723
214.964	21.2952
214.967	292.141
214.982	67.0826
214.991	105.955
215.004	80.3794
215.019	68.0828
215.024	191.681
215.071	21.2422
215.075	243.843
215.112	26.9056
215.125	79.9552
215.137	79.9936
215.143	174.064
215.149	153.539
215.178	34.8894
215.182	245.459
215.202	50.0275
215.239	27.356
215.355	8.5681
215.363	133.869
215.4	26.5774
215.404	306.091
215.411	139.179
215.437	38.5535
215.445	126.358
215.449	249.688
215.48	32.2061
215.483	345.066
215.487	262.881
215.491	212.857
215.515	42.8504
215.521	159.49
215.554	29.7486
215.562	140.885
215.608	21.4431
215.63	46.5549
215.663	29.746
215.667	259.605
215.671	263.089
215.674	306.373
215.724	19.9267
215.769	22.5073
215.776	144.802
215.783	133.494
215.787	264.971
215.813	39.1236
215.82	139.353
215.925	9.474
215.928	379.219
215.931	344.709
215.934	313.283
215.937	314.169
215.963	38.5624
215.967	250.815
215.998	32.2778
216.001	301.386
216.004	398.724
216.006	395.883
216.01	301.114
216.019	109.505
216.023	232.937
216.048	40.5466
216.052	247.463
216.099	21.1855
216.129	33.3133
216.157	36.2398
216.169	79.233
216.173	292.912
216.181	122.011
216.22	25.74
216.249	34.1146
216.315	15.2779
216.319	224.618
216.325	157.381
216.33	217.439
216.333	305.25
216.357	42.3227
216.41	18.8932
216.426	61.1396
216.43	275.71
216.433	271.444
216.49	17.7409
216.493	336.022
216.496	276.396
216.51	71.6538
216.514	263.296
216.519	205.128
216.533	69.0846
216.541	130.361
216.55	109.469
216.553	365.497
216.556	294.464
216.56	293.169
216.563	298.686
216.62	17.6703
216.626	168.011
216.632	169.981
216.675	23.2628
216.681	162.127
216.706	39.6778
216.733	37.6563
216.743	95.3471
216.763	49.5295
216.773	99.0884
216.793	50.1027
216.797	303.306
216.8	253.872
216.816	66.2691
216.819	306.373
216.823	236.072
216.832	106.975
216.835	389.864
216.838	307.503
216.847	110.266
216.863	65.5265
216.866	341.53
216.89	40.404
216.905	68.264
216.911	162.048
216.915	232.45
216.966	19.6529
216.994	36.295
216.998	218.723
217.002	287.356
217.005	291.375
217.014	109.794
217.022	129.4
217.025	400.641
217.027	385.802
217.038	94.7239
217.04	373.274
217.049	121.966
217.058	105.252
217.129	14.1802
217.135	160.565
217.145	101.317
217.153	115.902
217.156	329.381
217.161	219.01
217.196	28.5242
217.247	19.609
217.267	49.1207
217.286	54.6717
217.289	306.091
217.331	24.0275
217.335	251.004
217.337	353.857
217.366	35.307
217.391	39.7156
217.393	401.606
217.397	312.402
217.399	379.219
217.407	129.299
217.426	51.8807
217.429	337.041
217.464	28.3616
217.467	400.641
217.499	31.5746
217.526	36.9426
217.532	152.277
217.536	248.385
217.579	23.2954
217.583	237.248
217.595	88.1834
217.598	354.988
217.607	107.875
217.61	355.745
217.622	79.1578
217.683	16.5155
217.695	85.0557
217.699	229.568
217.703	224.467
217.715	83.7731
217.743	36.4219
217.815	13.9429
217.818	326.797
217.821	279.642
217.888	14.8703
217.908	50.5433
217.911	370.782
217.915	276.625
217.923	121.699
217.987	15.6833
217.99	288.6
218.03	24.8053
218.033	335.345
218.086	19.0172
218.096	95.4016
218.104	133.761
218.11	154.107
218.124	70.922
218.128	249.875
218.146	57.7201
218.149	342.231
218.187	25.7958
218.194	142.146
218.201	162.999
218.206	187.477
218.212	173.25
218.282	14.3215
218.285	299.491
218.293	115.902
218.328	29.3247
218.331	340.136
218.378	21.1077
218.382	272.331
218.385	271.003
218.402	59.312
218.412	104.037
218.421	102.533
218.481	16.6767
218.484	405.022
218.505	46.3349
218.519	76.2777
218.545	37.6011
218.561	62.8101
218.566	202.511
218.582	62.822
218.6	56.4589
218.629	34.4281
218.633	251.953
218.672	25.5389
218.701	33.865
218.708	156.642
218.713	208.855
218.778	15.3993
218.781	255.037
218.784	329.707
218.788	289.855
218.804	60.7829
218.856	19.2723
218.859	344.709
218.886	37.9176
218.889	264.34
218.915	38.8727
218.946	32.1533
218.95	237.586
218.954	260.417
218.982	36.2437
218.992	95.048
218.997	229.568
219.002	193.349
219.015	73.9919
219.021	167.588
219.031	105.252
219.036	201.654
219.078	23.955
219.081	265.604
219.087	188.324
219.098	89.3176
219.11	81.4797
219.121	94.0291
219.124	311.818
219.127	296.56
219.138	91.8021
219.146	129.5
219.15	259
219.175	39.5977
219.185	102.659
219.215	32.9641
219.248	30.5979
219.251	289.352
219.256	224.316
219.26	229.253
219.3	25.2143
219.307	132.696
219.311	280.112
219.315	269.251
219.319	217.723
219.336	59.0388
219.339	303.306
219.343	267.738
219.356	75.861
219.36	300.842
219.402	23.3721
219.433	32.1564
219.462	35.2995
219.483	47.2344
219.486	325.839
219.544	17.3711
219.55	163.159
219.553	270.343
219.583	33.9651
219.628	22.2534
219.631	299.222
219.637	174.978
219.641	239.808
219.651	103.907
219.659	114.194
219.667	133.601
219.724	17.5383
219.728	251.953
219.759	32.6286
219.806	21.0704
219.811	181.653
219.827	64.5995
219.831	270.783
219.883	19.2756
219.929	21.3895
219.933	307.22
219.938	188.964
219.952	69.4444
219.998	22.0095
220.02	44.5871
220.066	21.6478
220.074	136.11
220.101	36.7634
220.105	242.954
220.122	57.0679
220.126	265.182
220.13	246.366
220.134	285.633
220.14	174.52
220.167	36.1533
220.194	37.294
220.199	196.425
220.22	48.5555
220.242	45.2161
220.247	186.012
220.299	19.2656
220.307	131.441
220.323	62.5861
220.327	215.054
220.352	40.8697
220.355	358.809
220.359	229.885
220.364	183.756
220.424	16.7353
220.45	39.2943
220.455	195.16
220.505	19.8531
220.509	263.713
220.533	41.3001
220.537	281.77
220.539	429.553
220.594	18.212
220.617	43.9059
220.623	163.239
220.626	326.158
220.635	110.852
220.638	317.46
220.64	411.523
220.684	23.2094
220.689	198.649
220.732	23.0425
220.735	326.477
220.738	295.508
220.741	468.823
220.744	315.956
220.747	323.939
220.759	79.2896
220.764	243.843
220.784	49.8554
220.79	158.504
220.793	296.296
220.796	356.506
220.8	239.636
220.869	14.5719
220.874	178.253
220.877	330.688
220.881	305.81
220.887	159.872
220.897	100.492
220.9	354.61
220.935	28.2318
220.992	17.4621
220.996	268.168
221	233.263
221.049	20.677
221.064	67.5311
221.087	43.7848
221.095	121.61
221.119	41.6823
221.123	209.249
221.126	343.997
221.129	350.508
221.133	271.444
221.165	31.4495
221.172	137.231
221.176	249.501
221.202	38.7507
221.229	37.1154
221.233	231.642
221.276	23.2385
221.311	28.4608
221.315	277.316
221.35	28.4487
221.357	150.898
221.36	311.818
221.38	50.551
221.423	23.1289
221.429	163.961
221.434	201.654
221.438	256.016
221.449	91.8274
221.469	48.8186
221.476	147.951
221.48	235.905
221.485	219.587
221.526	23.9877
221.529	353.857
221.533	239.292
221.551	55.7041
221.571	50.7743
221.574	336.022
221.577	295.77
221.631	18.7508
221.635	212.857
221.646	91.1743
221.649	343.643
221.653	272.331
221.657	275.482
221.698	24.4559
221.708	94.3218
221.735	37.6903
221.738	314.465
221.741	290.867
221.744	315.06
221.748	261.438
221.752	255.624
221.755	307.22
221.821	15.2158
221.825	240.327
221.83	206.143
221.853	43.0274
221.858	208.855
221.874	63.1552
221.889	67.7231
221.896	137.005
221.95	18.6064
221.968	55.4354
221.971	297.354
221.975	310.655
221.978	294.204
221.984	170.59
221.998	68.8279
222.021	43.2115
222.041	51.5677
222.074	30.0924
222.109	28.9704
222.112	267.953
222.121	117.288
222.124	282.725
222.167	23.1916
222.187	52.378
222.216	34.2302
222.256	24.9072
222.265	107.388
222.269	283.688
222.286	58.9657
222.289	269.034
222.293	275.938
222.297	260.213
222.337	24.8719
222.342	197.941
222.368	38.1388
222.374	184.366
222.38	164.528
222.388	124.704
222.393	195.848
222.409	62.3286
222.44	32.6926
222.443	283.688
222.48	27.1887
222.485	181.653
222.495	102.722
222.507	81.9403
222.528	49.3243
222.532	211.104
222.579	21.6212
222.637	17.2873
222.64	257.003
222.644	305.81
222.658	71.2099
222.663	191.902
222.695	31.5926
222.698	283.93
222.702	288.351
222.705	260.213
222.709	282.008
222.715	169.722
222.748	30.4553
222.751	322.685
222.777	37.6265
222.781	254.065
222.806	39.8724
222.811	219.587
222.826	66.0066
222.83	290.613
222.888	17.0242
222.891	313.283
222.895	249.501
222.917	47.4361
222.961	22.2846
222.987	39.5601
222.991	219.443
222.994	326.797
222.997	353.857
223.051	18.7424
223.055	216.591
223.099	22.9016
223.103	251.762
223.106	307.503
223.125	51.3373
223.139	76.2777
223.147	117.371
223.178	32.2279
223.19	84.0689
223.198	130.924
223.201	263.505
223.27	14.4965
223.274	281.294
223.279	199.005
223.303	41.8025
223.307	273.898
223.32	73.4538
223.377	17.5605
223.381	264.55
223.386	214.777
223.39	215.332
223.393	319.591
223.399	184.877
223.413	69.4155
223.419	159.033
223.439	50.8984
223.477	26.3359
223.48	305.53
223.484	266.667
223.492	124.1
223.496	263.713
223.501	204.876
223.547	21.6226
223.566	54.2182
223.608	23.5988
223.628	50.8828
223.632	219.877
223.634	451.06
223.637	336.022
223.644	148.214
223.677	29.9868
223.681	321.44
223.724	22.9901
223.728	266.88
223.793	15.2151
223.797	253.293
223.8	369.14
223.803	343.643
223.806	310.078
223.81	246.002
223.82	105.787
223.829	108.472
223.888	17.0233
223.901	77.4833
223.903	377.074
223.907	309.502
223.98	13.673
223.985	197.122
223.989	259.605
223.996	130.005
224.012	65.2699
224.015	264.34
224.077	16.2721
224.08	281.294
224.094	74.8559
224.167	13.7129
224.172	189.609
224.183	90.4568
224.187	243.132
224.197	104.822
224.2	313.873
224.202	382.702
224.206	306.373
224.21	238.095
224.214	269.034
224.233	53.0701
224.236	277.778
224.246	101.626
224.252	165.508
224.255	316.256
224.3	22.2074
224.35	19.9219
224.354	296.296
224.38	38.2966
224.385	210.571
224.392	135.833
224.396	247.28
224.433	27.2264
224.451	55.5001
224.534	12.0515
224.545	89.0076
224.616	14.1543
224.619	274.574
224.624	222.37
224.646	45.8316
224.655	104.102
224.658	320.821
224.688	33.7621
224.717	34.9809
224.72	280.584
224.723	327.118
224.744	48.2462
224.751	143.493
224.763	85.6898
224.767	223.864
224.803	27.462
224.808	208.855
224.835	37.2814
224.898	15.7948
224.901	350.877
224.943	23.8197
224.949	163.079
224.968	52.2302
224.974	167.42
225.021	21.624
225.047	37.4742
225.051	297.354
225.062	90.1388
225.064	369.549
225.068	316.857
225.076	117.371
225.08	249.875
225.126	21.7794
225.131	215.889
225.163	30.6852
225.167	285.633
225.2	30.4442
225.204	214.5
225.221	60.6722
225.233	81.42
225.237	278.474
225.239	382.263
225.243	270.563
225.262	51.2269
225.271	111.111
225.286	70.9522
225.292	163.639
225.296	215.332
225.317	48.8974
225.358	24.1704
225.362	243.843
225.365	349.773
225.369	272.554
225.413	22.7531
225.416	319.285
225.42	274.348
225.436	62.1659
225.501	15.3709
225.505	253.485
225.508	309.215
225.512	216.45
225.515	365.097
225.519	278.009
225.524	208.203
225.526	353.857
225.532	186.324
225.54	115.38
225.567	37.0412
225.606	25.9869
225.614	124.797
225.679	15.4357
225.682	306.937
225.686	237.586
225.691	204.123
225.728	26.9884
225.732	233.59
225.746	71.1794
225.753	160.102
225.781	35.7003
225.797	60.006
225.809	82.9807
225.818	118.161
225.839	46.4059
225.971	7.61105
225.974	288.351
225.978	292.398
226	45.4814
226.011	86.5351
226.016	219.01
226.031	66.4011
226.071	25.1991
226.075	229.41
226.081	170.068
226.084	280.584
226.111	38.1956
226.155	22.3309
226.159	286.862
226.163	264.34
226.186	43.7388
226.189	310.945
226.194	203.625
226.197	338.753
226.208	86.7152
226.259	19.7169
226.266	133.227
226.275	115.54
226.291	62.004
226.303	83.3542
226.306	301.659
226.31	262.881
226.315	202.758
226.318	304.414
226.322	251.762
226.375	18.9276
226.428	19.1274
226.454	38.2044
226.46	154.679
226.463	340.832
226.467	254.453
226.472	211.775
226.475	349.773
226.522	21.2341
226.548	37.7202
226.552	239.981
226.567	69.9986
226.584	56.1829
226.593	122.414
226.596	274.801
226.63	29.9733
226.642	79.6115
226.647	209.118
226.65	326.477
226.652	425.713
226.656	299.76
226.67	68.1106
226.705	29.1426
226.708	284.414
226.737	34.842
226.741	231.321
226.758	59.4495
226.777	52.6676
226.782	207.168
226.787	190.259
226.83	23.3852
226.842	82.6925
226.853	89.0076
226.857	300.03
226.861	243.843
226.948	11.5193
226.951	321.44
226.963	81.8599
226.966	272.777
226.97	291.121
227	32.9511
227.004	262.467
227.039	28.8625
227.073	29.4672
227.076	297.089
227.081	196.657
227.085	277.316
227.088	269.906
227.092	286.862
227.098	170.503
227.102	261.643
227.113	87.9507
227.176	15.8889
227.179	339.789
227.182	370.782
227.187	172.087
227.209	46.0087
227.224	67.9163
227.287	15.8511
227.292	210.571
227.299	139.938
227.372	13.5838
227.376	281.294
227.384	130.31
227.388	253.293
227.416	35.2696
227.448	31.0135
227.453	218.436
227.467	70.6215
227.47	294.985
227.473	321.75
227.477	275.255
227.48	303.859
227.485	237.417
227.492	140.825
227.514	44.48
227.52	169.205
227.561	24.4218
227.566	189.934
227.613	21.2125
227.632	55.1968
227.646	69.4734
227.661	65.8501
227.71	20.3116
227.713	345.423
227.716	347.222
227.737	48.6618
227.822	11.7008
227.825	322.997
227.829	253.678
227.835	172.712
227.927	10.9018
227.968	24.2954
227.971	327.118
227.974	351.247
227.977	294.985
228.001	42.6585
228.011	95.1837
228.015	230.203
228.019	321.75
228.022	310.078
228.068	21.8022
228.086	54.6986
228.091	202.881
228.105	70.502
228.112	136.388
228.153	24.6968
228.175	45.6934
228.179	248.385
228.183	244.379
228.187	246.184
228.191	222.816
228.223	31.3725
228.229	173.883
228.239	104.069
228.269	33.4773
228.286	58.6545
228.319	29.941
228.322	301.386
228.326	277.546
228.347	48.4215
228.356	105.02
228.415	17.0651
228.418	276.396
228.427	109.325
228.432	241.546
228.442	97.5515
228.464	46.0278
228.505	23.9223
228.509	242.424
228.514	224.921
228.536	45.0146
228.54	251.572
228.545	188.005
228.565	51.1169
228.597	31.5986
228.612	64.4371
228.616	244.2
228.666	20.229
228.685	50.9372
228.711	39.1742
228.715	248.385
228.743	36.036
228.75	131.337
228.753	306.654
228.756	349.04
228.764	134.626
228.769	178.731
228.773	297.619
228.776	279.642
228.825	20.4349
228.858	30.1114
228.861	342.231
228.864	355.745
228.912	20.9868
228.921	108.507
228.925	246.184
228.93	204.248
228.933	349.773
228.948	65.5265
228.951	316.857
228.962	90.0171
228.966	255.428
228.973	153.681
228.982	109.685
229.014	30.9129
229.018	240.848
229.048	33.8891
229.094	21.8122
229.114	49.6919
229.121	143.308
229.125	256.41
229.136	89.7022
229.166	33.6259
229.198	30.5782
229.202	255.624
229.205	321.13
229.209	298.954
229.232	43.9522
229.251	51.3057
229.254	323.311
229.263	109.218
229.287	42.1994
229.29	337.724
229.296	159.642
229.299	402.576
229.306	139.237
229.347	24.1511
229.383	27.6763
229.398	67.8196
229.401	315.358
229.417	65.5652
229.439	44.6588
229.451	82.1423
229.477	38.4689
229.482	225.683
229.529	21.287
229.534	182.05
229.54	167.001
229.562	45.4318
229.618	17.9414
229.627	106.496
229.631	270.343
229.634	361.533
229.678	22.4997
229.685	149.948
229.691	155.909
229.704	78.1739
229.767	15.9406
229.788	46.2257
229.797	117.082
229.833	27.9478
229.835	445.038
229.838	285.144
229.841	334.336
229.965	8.10064
229.97	206.143
229.987	57.5407
230.012	40.6504
230.015	286.862
230.055	25.0721
230.06	195.963
230.07	98.2415
230.088	56.7859
230.091	308.071
230.109	55.3342
230.152	23.3329
230.16	120.424
230.163	385.802
230.167	279.408
230.17	298.151
230.223	18.7519
230.226	305.53
230.231	208.464
230.243	85.0991
230.253	97.7804
230.265	83.5213
230.332	14.875
230.336	325.203
230.363	36.8039
230.367	252.525
230.371	227.376
230.375	256.016
230.389	70.8015
230.399	97.58
230.403	254.065
230.407	250.438
230.447	25.3389
230.452	193.573
230.464	84.2176
230.472	123.962
230.475	341.88
230.478	329.707
230.491	73.9919
230.514	44.4089
230.518	269.906
230.522	232.45
230.526	228.624
230.598	13.845
230.613	67.3673
230.668	18.3321
230.713	21.9993
230.716	313.283
230.752	28.2103
230.776	41.0661
230.78	245.821
230.785	237.925
230.826	23.9017
230.83	293.945
230.833	341.88
230.842	104.526
230.87	35.823
230.875	208.073
230.9	39.7346
230.903	414.079
230.906	303.03
230.912	165.262
230.93	56.0224
230.939	107.77
231.04	9.90207
231.043	371.195
231.046	325.521
231.049	302.206
231.052	362.713
231.063	92.8505
231.066	348.311
231.113	20.9657
231.142	34.6897
231.15	130.77
231.158	121.877
231.161	315.358
231.189	35.3632
231.208	54.8878
231.211	329.056
231.215	227.066
231.237	45.3515
231.242	184.98
231.246	311.526
231.25	253.1
231.256	164.69
231.276	48.7045
231.28	270.783
231.284	251.762
231.317	30.3361
231.324	134.409
231.347	44.6349
231.356	108.79
231.36	249.688
231.363	308.928
231.367	288.6
231.396	34.0171
231.418	45.21
231.427	110.375
231.44	76.365
231.445	235.073
231.449	212.314
231.457	121.521
231.461	289.352
231.464	291.121
231.529	15.3574
231.533	323.311
231.537	241.022
231.585	20.6924
231.599	73.4376
231.608	109.975
231.611	294.985
231.659	20.9762
231.676	57.1951
231.68	285.878
231.709	34.7766
231.713	207.426
231.717	247.097
231.762	22.6603
231.779	56.6219
231.814	28.4075
231.818	315.358
231.822	233.263
231.862	24.8497
231.873	89.6781
231.876	337.382
231.88	285.878
231.884	261.849
231.942	16.9912
231.946	261.028
231.968	45.3885
231.973	209.118
232.031	17.1848
232.034	318.674
232.037	339.098
[truncated: 8,217 more rows]
