# Supplementary material for: Dorsal and median raphe neuronal firing dynamics characterized by nonlinear measures
Source: PLoS Comput Biol. 2024 May 28;20(5):e1012111. doi: 10.1371/journal.pcbi.1012111 (PMC11161118; doi:10.1371/journal.pcbi.1012111)
Supplement: S1 Data — (ZIP) [file pcbi.1012111.s002.zip › data/N14_N8_240112.txt]

Event times and instantaneous frequencies between 12595 s and 12761.1 s on channel 403
Time	Inst freq
12595.6	0.746452
12595.6	126.103
12595.8	5.41536
12597.1	0.803445
12597.2	9.37471
12597.2	227.273
12597.2	310.559
12598.3	0.923515
12599.5	0.823188
12600.1	1.69342
12600.9	1.26629
12603.4	0.389014
12603.6	8.77039
12604.8	0.78424
12606.3	0.676393
12608.7	0.411308
12610.4	0.602595
12615.4	0.198564
12616	1.82655
12616.8	1.2459
12616.8	268.097
12616.8	135.501
12617.4	1.62543
12617.9	2.24669
12618.4	1.83174
12618.4	140.845
12618.4	336.7
12620.4	0.496344
12624.1	0.272411
12624.6	2.00823
12624.6	52.4384
12625.2	1.58433
12626.8	0.635445
12627.3	1.91597
12627.5	8.71612
12627.6	9.72479
12629.9	0.420868
12629.9	127.714
12631.6	0.593563
12632.9	0.770903
12633	22.6244
12633	81.5661
12634.1	0.894286
12634.2	17.5747
12634.4	3.70755
12635	1.89509
12635	73.3138
12636.3	0.730007
12636.4	14.2308
12636.4	42.6076
12636.9	2.25149
12637.9	1.00437
12637.9	32.7654
12639.9	0.512253
12640.2	3.03564
12641.1	1.15014
12642.5	0.679958
12642.6	23.0787
12642.6	12.8107
12642.7	29.0951
12643.3	1.50498
12643.5	5.54477
12643.5	92.8505
12643.6	25.5951
12644.9	0.745451
12645.2	3.89075
12645.3	12.536
12645.5	4.10425
12645.5	25.2461
12646.1	1.81841
12646.1	409.836
12646.1	110.254
12646.5	2.62791
12646.5	158.983
12646.8	2.98383
12647.9	0.967333
12649.5	0.61598
12650.7	0.822051
12650.7	154.083
12650.7	215.983
12650.8	17.5039
12650.8	63.0915
12651.6	1.25236
12652.4	1.27432
12652.5	10.1327
12652.5	37.9939
12652.5	67.0691
12652.5	39.2619
12653.7	0.850485
12653.7	100.806
12653.7	51.2033
12653.7	134.953
12655	0.787612
12655.2	4.45553
12655.3	32.3206
12656.7	0.700668
12657	3.19581
12657	48.4731
12657	85.9107
12657	59.453
12657.1	48.3793
12658.3	0.805419
12658.3	37.4251
12658.3	249.377
12658.4	10.1523
12658.5	56.8505
12658.5	199.203
12659.4	1.01861
12659.7	3.38158
12660.3	1.79578
12660.8	2.1868
12660.8	16.5837
12660.9	11.1632
12661.9	0.973236
12661.9	61.8047
12662.4	2.25291
12662.4	103.199
12662.4	116.009
12662.5	23.5294
12663.1	1.57463
12663.1	180.18
12663.8	1.44688
12663.8	70.7714
12663.9	12.809
12664.4	1.84771
12664.4	137.174
12664.4	222.717
12664.4	294.985
12664.4	176.056
12666.6	0.470938
12667.9	0.756813
12667.9	15.4416
12668	211.864
12669.3	0.757083
12669.3	104.822
12669.3	144.928
12669.4	11.2082
12670	1.58451
12670.5	1.99541
12672.5	0.493947
12672.5	153.846
12672.6	56.4653
12673.4	1.19976
12673.4	111.111
12673.4	234.192
12673.4	250.627
12674.4	1.04755
12674.8	2.46002
12675.5	1.41335
12676.7	0.854212
12677.2	1.69265
12679	0.570314
12679	454.545
12679.4	2.81397
12679.9	1.87336
12680.3	2.21966
12681.8	0.670318
12682.8	1.0355
12683.2	2.68305
12683.2	46.7508
12684.9	0.591331
12686.1	0.793267
12686.3	7.44713
12687.5	0.827445
12687.5	138.889
12687.5	294.985
12687.5	53.4759
12689	0.683999
12690.5	0.671402
12690.7	5.0045
12690.7	87.4126
12690.7	109.29
12691.3	1.7474
12691.3	502.513
12691.3	193.05
12691.3	336.7
12691.3	265.252
12694.4	0.31845
12695.3	1.12881
12695.3	277.008
12695.6	3.69454
12695.6	218.341
12696.6	0.947544
12696.7	17.3702
12698.8	0.466192
12698.9	29.2056
12700.2	0.738411
12700.3	29.0192
12702.1	0.545057
12702.6	1.93319
12704.6	0.496936
12704.6	203.666
12706.8	0.470641
12706.8	67.8887
12707.3	1.94894
12708.3	0.979039
12709	1.41074
12710.1	0.885716
12710.1	109.529
12710.2	73.2601
12710.2	680.272
12711.2	0.934064
12711.7	2.39745
12714.2	0.395205
12714.2	83.7521
12714.2	36.9822
12714.2	116.959
12714.3	37.0233
12714.3	189.036
12715	1.32637
12715	161.551
12715	165.017
12716.4	0.702711
12716.6	8.05802
12716.6	16.8976
12717.6	1.02372
12717.6	114.943
12717.6	250
12717.8	7.33299
12720.5	0.367886
12722.1	0.62705
12722.3	4.06984
12722.4	20.7684
12722.4	15.5424
12723.2	1.36322
12723.2	155.039
12723.9	1.44028
12724.7	1.22689
12725.1	2.52181
12725.2	12.9266
12726.1	1.02759
12726.1	90.1713
12727.6	0.692497
12727.6	120.773
12728.8	0.812031
12728.8	132.979
12729.1	3.47355
12729.9	1.21252
12732.6	0.374449
12732.6	85.9845
12732.6	71.8391
12732.7	70.028
12732.7	76.3359
12733.7	0.924727
12734	4.58295
12735.5	0.658406
12737.1	0.602984
12738.8	0.586421
12739.1	4.37139
12740.1	1.01033
12740.1	43.6491
12741.1	0.970827
12741.7	1.83557
12742.5	1.16042
12742.5	127.389
12742.5	227.273
12743	2.14032
12743	39.557
12743.1	23.3427
12744	1.08652
12744.1	8.38645
12744.7	1.83952
12745.4	1.29373
12745.7	3.11915
12747.6	0.531448
12747.6	141.044
12748.4	1.3696
12748.4	51.0725
12749.6	0.807422
12749.7	8.16793
12751.8	0.491055
12751.8	49.554
12752.7	1.08168
12753.3	1.7023
12753.4	8.46453
12754.1	1.48657
12755.5	0.69633
12756.8	0.822734
12756.8	152.207
12756.8	82.9187
12757.5	1.40355
12757.9	2.29405
12758	40.7997
12759.1	0.852995
12760.1	1.05265
12760.1	75.4148
12760.2	6.45453
