# Supplementary material for: Dorsal and median raphe neuronal firing dynamics characterized by nonlinear measures
Source: PLoS Comput Biol. 2024 May 28;20(5):e1012111. doi: 10.1371/journal.pcbi.1012111 (PMC11161118; doi:10.1371/journal.pcbi.1012111)
Supplement: S1 Data — (ZIP) [file pcbi.1012111.s002.zip › data/N25_N8_280212.txt]

Event times and instantaneous frequencies between 1282.41 s and 1399.6 s on channel 401
Time	Inst freq
1282.45	20.7727
1282.48	38.3289
1282.5	52.9101
1282.51	67.7507
1282.54	40.6009
1282.59	19.5963
1282.67	12.6454
1282.72	21.2179
1282.75	25.974
1282.77	51.9211
1282.8	40.5515
1282.82	38.1679
1282.84	62.1891
1282.88	24.0732
1282.89	108.225
1282.91	49.334
1282.94	39.9202
1282.97	26.7523
1283	35.5745
1283.02	46.0193
1283.06	26.1506
1283.09	36.8732
1283.1	97.9432
1283.11	97.9432
1283.13	59.312
1283.16	33.1675
1283.18	37.9939
1283.2	48.4496
1283.24	30.2115
1283.28	23.4632
1283.32	28.0505
1283.34	39.2773
1283.37	39.5101
1283.41	25.4518
1283.45	24.4141
1283.51	15.6177
1283.56	21.322
1283.59	33.1126
1283.64	18.2017
1283.69	19.7278
1283.73	25.4194
1283.77	27.9955
1283.78	63.2511
1283.82	31.0366
1283.85	33.7041
1283.9	18.9538
1283.94	25.9134
1283.95	77.2201
1283.97	57.3723
1283.98	96.8992
1283.99	65.0618
1284.01	48.9237
1284.03	50.5561
1284.07	30.4414
1284.09	50.6586
1284.11	39.9202
1284.14	38.85
1284.16	37.3832
1284.19	39.0625
1284.24	20.6996
1284.26	50.7614
1284.28	47.3037
1284.3	50.2513
1284.34	25.3807
1284.39	20.7771
1284.41	39.0168
1284.44	34.5423
1284.46	46.3607
1284.52	17.1527
1284.61	11.4469
1284.66	20.6697
1284.71	20.3293
1284.76	19.253
1284.8	26.3574
1284.83	25.8398
1284.9	15.8579
1284.93	27.4348
1284.94	88.7311
1284.96	83.9631
1284.96	142.857
1284.97	87.0322
1284.99	74.9625
1285	82.5764
1285.01	71.3776
1285.03	75.2445
1285.04	59.7015
1285.05	113.895
1285.08	35.2237
1285.1	46.6636
1285.13	44.2087
1285.15	36.3636
1285.18	32.144
1285.2	51.1771
1285.22	49.2368
1285.26	27.1297
1285.28	50.2765
1285.3	64.8508
1285.31	55.4324
1285.34	45.1467
1285.37	28.4819
1285.39	56.4972
1285.41	42.3908
1285.44	34.5662
1285.47	31.8573
1285.49	49.1159
1285.51	47.3485
1285.53	61.3121
1285.57	27.5482
1285.61	21.4225
1285.65	32.0307
1285.71	14.5815
1285.77	16.9147
1285.8	32.0924
1285.84	27.6549
1285.88	22.8624
1285.95	15.5039
1286.03	11.8008
1286.07	24.9377
1286.11	28.3286
1286.13	50.0501
1286.15	39.4477
1286.17	47.7327
1286.19	61.237
1286.21	67.1592
1286.22	101.317
1286.23	89.0472
1286.24	78.3699
1286.25	79.7448
1286.26	191.939
1286.27	115.875
1286.27	119.048
1286.29	64.4745
1286.3	78.3699
1286.31	103.306
1286.33	73.3138
1286.34	72.1501
1286.37	35.0263
1286.4	37.8501
1286.41	57.7034
1286.42	114.025
1286.43	131.752
1286.45	54.7945
1286.47	45.3515
1286.49	39.6825
1286.51	52.356
1286.54	45.683
1286.57	28.9939
1286.63	17.7085
1286.68	18.943
1286.74	15.9668
1286.81	15.6055
1286.84	26.8312
1286.86	59.4177
1286.88	54.5852
1286.89	75.8725
1286.93	27.8396
1287	13.5704
1287.05	22.1043
1287.09	21.6779
1287.12	41.2201
1287.14	36.3636
1287.17	35.1494
1287.23	18.2448
1287.28	18.3688
1287.32	29.0023
1287.33	78.6782
1287.35	49.1642
1287.36	69.8324
1287.38	86.2069
1287.38	133.69
1287.41	36.2056
1287.43	51.0986
1287.45	52.4659
1287.46	74.9625
1287.47	81.5661
1287.49	70.7714
1287.51	53.135
1287.53	48.1
1287.55	43.554
1287.58	31.4961
1287.61	38.6997
1287.62	77.3994
1287.64	65.3168
1287.65	74.7384
1287.66	147.929
1287.66	131.234
1287.68	64.433
1287.69	80.9717
1287.72	43.573
1287.73	102.775
1287.75	42.3549
1287.78	34.118
1287.8	38.7297
1287.83	32.6797
1287.86	49.334
1287.88	41.2201
1287.92	26.7953
1287.98	15.5255
1288.02	23.6295
1288.05	37.8072
1288.08	32.5415
1288.15	13.8985
1288.19	25.5558
1288.21	57.2738
1288.22	69.2521
1288.25	44.5831
1288.26	83.682
1288.27	72.6216
1288.29	58.4454
1288.31	45.8505
1288.35	27.7469
1288.4	17.8094
1288.45	22.5785
1288.46	62.6174
1288.48	47.6644
1288.5	85.1789
1288.5	134.409
1288.51	118.765
1288.52	80.5153
1288.55	45.4545
1288.56	67.4764
1288.58	53.7057
1288.59	65.6599
1288.62	46.4684
1288.63	55.0661
1288.65	75.643
1288.66	94.4287
1288.68	48.1232
1288.71	36.7918
1288.72	61.7284
1288.74	49.4315
1288.76	51.1771
1288.78	47.5285
1288.81	42.3191
1288.84	28.5714
1288.87	41.7188
1288.9	28.6123
1288.93	32.5521
1288.95	55.371
1288.97	62.2278
1288.99	40.404
1289.03	28.0899
1289.06	29.9222
1289.11	21.0084
1289.16	19.7707
1289.2	24.1488
1289.23	33.2557
1289.27	23.8209
1289.29	46.1681
1289.33	27.1961
1289.37	23.663
1289.43	16.6778
1289.48	19.3199
1289.52	26.8962
1289.55	39.8248
1289.56	98.5222
1289.57	60.7903
1289.58	104.058
1289.59	97.9432
1289.62	31.7965
1289.65	45.9137
1289.66	69.541
1289.68	49.1159
1289.69	70.5219
1289.7	111.483
1289.71	111.732
1289.74	40.6504
1289.75	57.8035
1289.79	31.4268
1289.81	46.0617
1289.83	39.1389
1289.88	20.6825
1289.91	38.2995
1289.94	32.1337
1289.97	31.9387
1290.02	18.9036
1290.06	28.4414
1290.11	18.6846
1290.16	22.8415
1290.19	28.5959
1290.22	29.1206
1290.28	19.0078
1290.34	15.3586
1290.4	17.1116
1290.42	43.2152
1290.46	25.9336
1290.52	18.1061
1290.56	21.9829
1290.58	61.1995
1290.59	66.0502
1290.61	65.8328
1290.62	80.1925
1290.65	41.58
1290.66	88.1834
1290.68	37.0233
1290.71	46.3607
1290.74	26.469
1290.77	43.9367
1290.79	45.1264
1290.82	30.9598
1290.84	69.8812
1290.86	46.7508
1290.88	39.984
1290.91	30.7692
1290.93	54.1419
1290.95	47.3934
1290.98	38.61
1291	47.5059
1291.03	32.2893
1291.05	45.0045
1291.09	31.5756
1291.11	49.8008
1291.14	33.8066
1291.17	25.4712
1291.21	27.4876
1291.24	32.6052
1291.26	43.611
1291.3	28.401
1291.37	14.4217
1291.43	16.3159
1291.47	25.5754
1291.54	15.1653
1291.6	14.5879
1291.65	19.7511
1291.73	12.8899
1291.8	14.8192
1291.84	25.6082
1291.87	36.5097
1291.87	132.45
1291.88	111.359
1291.9	56.7859
1291.91	83.1947
1291.92	95.9693
1291.94	48.8281
1291.96	65.2316
1291.98	53.8213
1291.99	89.0472
1292.01	54.9451
1292.02	98.1354
1292.03	71.3776
1292.04	73.0994
1292.06	88.1834
1292.07	64.6831
1292.09	44.964
1292.11	48.1232
1292.15	25.2717
1292.19	25.1762
1292.21	55.4324
1292.23	44.2087
1292.28	24.5339
1292.35	13.8985
1292.42	14.2592
1292.46	23.2829
1292.49	38.8802
1292.53	22.1877
1292.59	15.7381
1292.62	44.1501
1292.67	19.8216
1292.71	22.1337
1292.75	29.6121
1292.78	31.8674
1292.8	38.1388
1292.82	71.3267
1292.84	52.7704
1292.84	131.406
1292.86	72.1501
1292.88	52.9381
1292.89	99.108
1292.9	86.3558
1292.91	86.5052
1292.93	60.8643
1292.96	28.9519
1292.99	39.7298
1293.02	35.6761
1293.05	29.6912
1293.07	60.241
1293.09	39.984
1293.13	25.74
1293.16	32.4886
1293.2	22.6398
1293.23	32.7761
1293.27	29.994
1293.34	14.3431
1293.38	24.4678
1293.41	34.5543
1293.44	28.5388
1293.46	60.0962
1293.49	27.9252
1293.51	75.815
1293.54	37.1885
1293.58	21.9154
1293.62	24.7893
1293.66	25.5885
1293.69	34.2349
1293.71	51.3611
1293.72	85.1064
1293.73	144.509
1293.74	115.473
1293.75	62.1504
1293.76	99.3049
1293.77	112.486
1293.78	76.1615
1293.8	80.3213
1293.81	67.0241
1293.83	52.6316
1293.84	120.627
1293.87	34.5781
1293.89	47.1698
1293.9	69.0131
1293.95	23.6407
1294.02	12.9232
1294.06	25.0376
1294.09	43.3651
1294.14	19.478
1294.17	29.6209
1294.21	24.0906
1294.25	24.5881
1294.29	30.349
1294.31	42.0521
1294.33	42.5351
1294.36	42.3012
1294.38	48.9716
1294.4	41.2371
1294.43	32.2685
1294.47	27.0051
1294.49	42.3012
1294.52	37.6506
1294.54	42.5532
1294.58	31.4861
1294.61	27.7008
1294.64	38.8954
1294.67	36.036
1294.7	32.1234
1294.73	26.5041
1294.81	12.7698
1294.86	22.0556
1294.89	29.1036
1294.92	40.5351
1294.95	29.1715
1295.03	13.4102
1295.08	19.5236
1295.13	18.4502
1295.18	19.857
1295.25	14.3041
1295.28	32.6477
1295.29	164.204
1295.3	59.5593
1295.31	98.4252
1295.32	161.29
1295.33	138.313
1295.36	35.6125
1295.36	126.422
1295.38	87.4126
1295.4	46.7727
1295.41	73.2064
1295.44	37.2717
1295.47	32
1295.48	64.1026
1295.51	35.0508
1295.53	52.1921
1295.56	34.8189
1295.58	42.9738
1295.61	37.679
1295.63	63.3312
1295.67	21.0571
1295.7	32.5945
1295.75	21.8627
1295.77	45.1671
1295.8	38.2263
1295.85	20.284
1295.89	23.7248
1295.94	19.9084
1296	17.8731
1296.03	30.3306
1296.07	23.3046
1296.11	24.0096
1296.17	16.8492
1296.23	19.0186
1296.27	21.5471
1296.3	38.2263
1296.32	40.2901
1296.34	54.1712
1296.36	55.5247
1296.37	74.7384
1296.39	67.4764
1296.4	81.8331
1296.42	46.5116
1296.44	47.8698
1296.46	48.3325
1296.5	24.4618
1296.52	82.9187
1296.54	40.2253
1296.57	30.525
1296.59	54.407
1296.61	76.9231
1296.62	50.5051
1296.64	59.988
1296.66	66.357
1296.67	100.1
1296.71	24.1138
1296.75	26.0213
1296.78	31.9489
1296.83	18.5426
1296.86	37.8644
1296.9	26.476
1296.92	35.7782
1296.97	24.2483
1296.99	42.3908
1297.02	36.1795
1297.04	51.7598
1297.05	63.6537
1297.08	34.6861
1297.11	37.2995
1297.13	42.5532
1297.16	33.8295
1297.19	30.6748
1297.25	18.3184
1297.32	13.2661
1297.38	18.2083
1297.41	28.8517
1297.49	12.1581
1297.53	27.0051
1297.59	17.0882
1297.63	25.2016
1297.71	13.2503
1297.75	21.7817
1297.77	55.1572
1297.78	69.6864
1297.8	75.358
1297.81	55.4631
1297.82	136.054
1297.84	68.7758
1297.86	53.6481
1297.87	81.9672
1297.88	71.8907
1297.9	42.6076
1297.91	125.945
1297.93	70.2247
1297.94	63.4115
1297.96	70.028
1297.98	44.603
1298	54.7046
1298.03	32.9056
1298.04	61.1995
1298.07	38.6997
1298.09	45.6413
1298.11	71.7875
1298.14	29.0107
1298.16	49.8504
1298.2	23.6239
1298.24	30.8928
1298.27	28.7026
1298.3	31.837
1298.36	18.1686
1298.38	44.5434
1298.41	31.7259
1298.49	11.9147
1298.56	14.8898
1298.59	31.9489
1298.63	29.6209
1298.69	15.8504
1298.71	44.6429
1298.73	76.4526
1298.74	93.0233
1298.75	68.3527
1298.77	64.6831
1298.78	76.5697
1298.8	57.1755
1298.83	34.662
1298.84	81.6993
1298.85	68.7758
1298.87	55.1572
1298.89	41.3394
1298.92	46.7508
1298.95	31.2891
1298.99	23.1428
1299.05	17.7305
1299.07	37.0645
1299.1	36.6972
1299.14	24.3605
1299.19	19.4099
1299.22	41.3565
1299.25	35.1124
1299.29	24.7709
1299.34	21.0526
1299.38	23.8322
1299.42	24.5519
1299.46	21.2224
1299.51	20.1694
1299.56	20.9952
1299.59	33.1345
1299.65	18.7688
1299.7	20.0763
1299.72	34.1297
1299.75	39.0778
1299.8	21.6685
1299.83	29.577
1299.87	25.8799
1299.89	46.8823
1299.91	51.0204
1299.93	49.1884
1299.95	45.2899
1299.97	46.8604
1300	35.2858
1300.02	62.3441
1300.04	44.5434
1300.08	26.476
1300.12	24.6366
1300.17	18.4366
1300.26	11.6877
1300.29	30.722
1300.33	25.5363
1300.42	11.3327
1300.47	18.2515
1300.52	19.7316
1300.57	21.7912
1300.61	23.3372
1300.65	27.9018
1300.68	29.7354
1300.71	38.6548
1300.74	31.25
1300.76	44.3066
1300.77	84.7458
1300.78	117.647
1300.8	45.7247
1300.82	64.1026
1300.84	65.6168
1300.85	68.0735
1300.87	47.8469
1300.89	57.6701
1300.9	67.9348
1300.92	69.6864
1300.94	52.3834
1300.96	41.3736
1300.99	40.3226
1301.01	42.9738
1301.03	54.2299
1301.04	61.1621
1301.06	62.5391
1301.08	61.3874
1301.09	75.3012
1301.11	50.5306
1301.13	48.3793
1301.16	29.9312
1301.21	23.6798
1301.24	25.6805
1301.27	38.2995
1301.3	34.002
1301.34	22.2222
1301.37	34.4828
1301.4	36.8324
1301.43	38.5654
1301.48	19.3237
1301.52	22.482
1301.56	27.4725
1301.59	36.245
1301.64	19.4932
1301.71	13.7627
1301.78	14.3021
1301.84	16.2232
1301.87	32.4044
1301.91	28.8184
1301.95	22.7169
1301.99	28.0584
1302.01	47.5511
1302.04	38.1679
1302.05	61.6523
1302.06	112.994
1302.07	79.6813
1302.12	23.6295
1302.14	41.1862
1302.16	52.2739
1302.17	64.2261
1302.19	84.0336
1302.21	41.0846
1302.22	88.8099
1302.25	39.8565
1302.28	33.6134
1302.3	46.3822
1302.32	44.603
1302.35	39.6668
1302.37	44.9843
1302.4	34.5901
1302.43	34.5662
1302.44	52.3286
1302.47	43.4405
1302.5	29.7442
1302.56	17.6398
1302.62	16.742
1302.66	23.9464
1302.7	24.5278
1302.75	19.4628
1302.79	24.4678
1302.82	44.4247
1302.84	35.6252
1302.87	41.2882
1302.94	13.6855
1302.98	26.0078
1303.06	11.6918
1303.11	22.8885
1303.14	36.6838
1303.16	43.4028
1303.17	145.349
1303.17	121.212
1303.18	103.306
1303.19	103.093
1303.21	71.7875
1303.23	46.3177
1303.25	50.3778
1303.26	86.7303
1303.28	49.5786
1303.3	51.8403
1303.33	38.2848
1303.34	74.4602
1303.35	67.7507
1303.36	113.25
1303.38	57.971
1303.4	54.6747
1303.41	103.306
1303.45	22.7221
1303.47	67.4309
1303.5	29.5421
1303.52	53.1067
1303.55	28.5144
1303.59	26.0349
1303.65	17.7431
1303.68	36.9822
1303.7	37.2578
1303.74	29.4551
1303.79	18.1984
1303.83	23.3318
1303.9	14.4781
1303.95	23.015
1303.99	24.777
1304.02	33.3111
1304.07	20.9161
1304.09	34.3525
1304.13	29.0276
1304.15	61.0128
1304.16	84.8896
1304.19	31.3775
1304.22	28.2965
1304.31	12.1684
1304.34	30.8452
1304.38	27.5103
1304.41	27.7624
1304.46	18.6567
1304.52	19.044
1304.55	26.7953
1304.59	26.7237
1304.63	26.3158
1304.65	42.7533
1304.67	79.3021
1304.68	85.3242
1304.69	60.35
1304.71	92.8505
1304.72	65.8328
1304.74	44.1501
1304.75	88.6525
1304.76	138.504
1304.78	42.9369
1304.83	22.7531
1304.87	21.7391
1304.91	30.3306
1304.94	28.8268
1304.97	32.5098
1304.99	50.5561
1305.01	62.9723
1305.03	39.6668
1305.07	27.3299
1305.1	39.9361
1305.11	60.423
1305.13	49.1642
1305.16	35.8166
1305.2	23.1481
1305.24	25.0564
1305.28	25.6937
1305.35	14.3534
1305.41	16.8492
1305.45	23.3046
1305.5	24.4858
1305.56	15.0218
1305.64	13.4318
1305.67	28.9436
1305.72	21.3356
1305.76	25.5037
1305.77	76.3942
1305.78	142.045
1305.79	95.3289
1305.8	124.224
1305.81	76.4526
1305.83	47.3485
1305.85	45.7875
1305.86	118.343
1305.88	52.521
1305.92	26.1233
1305.97	18.9286
1306.01	26.9397
1306.02	98.2318
1306.04	48.1464
1306.07	34.1997
1306.08	79.9361
1306.1	51.6262
1306.11	73.9098
1306.13	72.3589
1306.13	128.866
1306.16	40.6174
1306.18	56.4334
1306.19	57.8369
1306.22	41.7711
1306.23	90.4977
1306.24	63.9795
1306.27	45.4133
1306.3	35.2361
1306.33	29.976
1306.36	37.3832
1306.39	31.4268
1306.43	22.5785
1306.5	14.6864
1306.59	11.1944
1306.66	14.7995
1306.69	31.7662
1306.72	34.8068
1306.76	21.6169
1306.8	29.3513
1306.84	26.178
1306.86	34.8068
1306.88	56.6251
1306.89	74.7943
1306.9	99.8004
1306.93	49.8008
1306.94	97.7517
1306.95	75.815
1306.97	58.7199
1306.98	75.1315
1307.01	28.6615
1307.04	35.014
1307.07	35.2609
1307.1	34.8918
1307.12	39.9042
1307.15	39.1389
1307.16	87.0322
1307.19	40.2253
1307.21	47.9846
1307.23	48.8998
1307.24	128.041
1307.24	144.092
1307.25	127.389
1307.27	47.4158
1307.3	41.6493
1307.32	45.1671
1307.35	36.0881
1307.36	53.4474
1307.41	24.1313
1307.46	18.7266
1307.48	55.9284
1307.49	64.3915
1307.51	59.6659
1307.53	44.8229
1307.58	20.6954
1307.62	22.779
1307.66	28.6205
1307.69	30.1841
1307.72	35.5619
1307.76	24.0616
1307.81	21.7628
1307.85	22.0167
1307.88	31.2695
1307.91	38.1243
1307.94	30.003
1307.97	37.1058
1307.99	42.4989
1308.01	59.7015
1308.03	68.2128
1308.04	75.1315
1308.06	54.2005
1308.07	90.9918
1308.08	67.0241
1308.1	48.8759
1308.14	24.4858
1308.17	49.2368
1308.2	26.6809
1308.23	34.6981
1308.26	37.4392
1308.29	33.6134
1308.33	26.8312
1308.38	19.8531
1308.41	30.0933
1308.47	16.1708
1308.53	16.2101
1308.57	24.3724
1308.61	29.36
1308.66	18.8466
1308.69	36.6569
1308.72	33.2779
1308.74	46.9484
1308.76	42.9
1308.79	44.0141
1308.83	24.975
1308.85	43.0663
1308.86	77.5795
1308.88	71.9942
1308.89	89.4454
1308.9	81.2348
1308.91	130.548
1308.92	63.6132
1308.94	69.8812
1308.95	78.5546
1308.96	68.9655
1308.98	61.3497
1309	42.5351
1309.03	41.1692
1309.04	92.4214
1309.07	35.791
1309.09	52.6593
1309.1	65.9196
1309.13	37.594
1309.16	30.7977
1309.18	46.1681
1309.2	47.8698
1309.23	31.0945
1309.27	28.8934
1309.3	33.3667
1309.35	20.8247
1309.39	23.9923
1309.43	23.6183
1309.51	12.1936
1309.57	16.6917
1309.63	17.2087
1309.7	13.8504
1309.74	26.7237
1309.77	31.407
1309.82	21.4915
1309.86	26.9687
1309.9	24.8262
1309.92	51.5464
1309.93	65.7462
1309.95	67.7048
1309.96	52.2739
1309.98	52.1376
1309.99	103.95
1310.01	49.1159
1310.04	42.8816
1310.07	32.7547
1310.1	31.3381
1310.12	45.3721
1310.16	29.4811
1310.18	49.1642
1310.21	27.7316
1310.23	47.259
1310.28	22.0897
1310.32	27.3149
1310.35	26.476
1310.37	56.1167
1310.43	18.4332
1310.46	26.1301
1310.5	26.2536
1310.53	29.967
1310.56	42.7899
1310.61	18.2916
1310.64	37.2439
1310.67	32.1543
1310.69	53.8213
1310.76	14.3947
1310.81	20.8551
1310.84	28.4252
1310.87	32.6691
1310.89	78.2473
1310.9	86.4304
1310.9	130.548
1310.92	68.0272
1310.93	107.066
1310.95	56.5291
1310.97	42.4088
1310.99	44.7828
1311.01	62.3441
1311.03	45.6204
1311.04	69.9301
1311.06	69.2521
1311.08	58.4454
1311.1	35.461
1311.13	42.3908
1311.15	49.8008
1311.18	29.2056
1311.21	33.8639
1311.24	34.2583
1311.27	38.0228
1311.29	48.6381
1311.31	45.4339
1311.33	60.6061
1311.36	26.295
1311.4	27.0563
1311.44	24.8447
1311.47	31.3087
1311.49	48.3559
1311.54	23.9578
1311.59	19.1314
1311.61	48.1696
1311.64	31.2012
1311.67	32.7869
1311.71	27.2702
1311.73	38.2117
1311.78	24.2601
1311.81	28.8934
1311.85	27.894
1311.88	27.1887
1311.94	17.762
1311.98	24.6427
1312.04	15.7828
1312.06	47.6417
1312.07	139.86
1312.09	70.6714
1312.1	57.1102
1312.12	52.4384
1312.14	47.7099
1312.17	34.6741
1312.2	41.7885
1312.21	89.9281
1312.22	79.1139
1312.24	43.592
1312.26	63.5324
1312.3	24.9626
1312.34	22.8154
1312.37	34.7222
1312.41	27.3075
1312.42	58.2751
1312.46	31.1526
1312.49	26.0213
1312.52	37.5799
1312.54	46.9263
1312.57	45.1467
1312.59	46.1681
1312.6	56.2114
1312.62	54.1712
1312.66	25.4453
1312.71	20.9074
1312.75	24.4081
1312.77	41.9463
1312.8	44.6229
1312.81	85.2515
1312.83	39.8406
1312.89	18.5322
1312.92	27.2405
1312.98	18.406
1313.02	26.178
1313.04	53.5045
1313.05	58.6854
1313.08	41.1015
1313.11	26.7308
1313.14	40.4531
1313.17	30.5437
1313.25	13.0924
1313.3	17.8063
1313.37	15.6299
1313.38	77.7001
1313.4	54.8246
1313.41	90.0901
1313.43	62.461
1313.43	156.25
1313.45	75.5287
1313.46	96.8054
1313.47	110.988
1313.48	84.0336
1313.5	53.0786
1313.51	91.659
1313.52	70.3235
1313.54	55.8347
1313.55	71.4796
1313.59	31.3283
1313.6	53.1067
1313.64	31.1333
1313.67	34.3407
1313.68	52.7704
1313.7	77.6398
1313.72	55.1572
1313.74	50.025
1313.76	43.0293
1313.79	36.6569
1313.83	22.3115
1313.85	59.453
1313.88	32.9381
1313.92	24.4918
1313.95	33.0251
1313.97	53.4188
1314	29.577
1314.03	35.8166
1314.06	31.1429
1314.09	41.684
1314.13	24.7586
1314.16	32.4465
1314.24	11.7302
1314.26	47.5737
1314.3	26.2398
1314.32	47.7783
1314.36	30.4692
1314.4	24.3368
1314.45	17.4277
1314.48	38.9257
1314.5	49.0918
1314.52	46.6418
1314.53	81.5661
1314.55	83.4725
1314.55	109.89
1314.56	97.0874
1314.58	63.3714
1314.6	59.5593
1314.61	80
1314.63	51.9481
1314.65	51.3611
1314.67	56.4334
1314.68	54.9753
1314.72	26.5816
1314.75	33.9789
1314.77	65.9631
1314.79	39.7141
1314.8	83.0565
1314.83	35.5872
1314.85	44.7227
1314.87	80.1925
1314.88	69.3001
1314.89	122.699
1314.92	36.9413
1314.94	35.8166
1314.97	39.5257
1315.01	25.7931
1315.06	20.3957
1315.1	22.1435
1315.15	21.263
1315.19	23.3973
1315.25	18.4843
1315.29	25.4907
1315.33	24.3962
1315.37	20.8333
1315.42	21.5796
1315.45	37.9507
1315.48	31.746
1315.52	23.8322
1315.56	25.1826
1315.64	13.2749
1315.65	63.0915
1315.68	36.2976
1315.69	76.4526
1315.71	76.3942
1315.76	19.5925
1315.82	15.9058
1315.88	15.4036
1315.95	16.2522
1315.98	25.7931
1316	70.8215
1316.01	75.5858
1316.02	131.234
1316.03	102.881
1316.05	52.356
1316.08	31.1042
1316.09	88.0282
1316.11	48.6618
1316.13	72.3066
1316.13	137.363
1316.15	76.9823
1316.16	70.0771
1316.18	52.3834
1316.2	44.6628
1316.22	76.9231
1316.23	53.5619
1316.26	47.2144
1316.29	31.0849
1316.32	33.0797
1316.35	33.8753
1316.38	27.8784
1316.41	37.5094
1316.44	32.0718
1316.47	29.7177
1316.53	18.8466
1316.56	32.5098
1316.59	28.6862
1316.64	20.3128
1316.7	18.6185
1316.74	21.575
1316.78	29.7796
1316.79	65.2316
1316.81	48.7805
1316.84	40.4204
1316.85	62.3053
1316.88	36.9276
1316.9	62.6566
1316.92	38.1388
1316.95	30.8833
1316.98	38.1679
1317.02	23.9521
1317.07	22.4921
1317.13	15.0807
1317.18	20.5719
1317.21	31.4367
1317.28	14.2025
1317.36	13.4898
1317.4	26.062
1317.44	23.2666
1317.49	19.1461
1317.55	17.8891
1317.58	26.7023
1317.6	59.7372
1317.61	81.8331
1317.62	99.5025
1317.64	65.9631
1317.65	88.968
1317.66	92.7644
1317.69	34.3879
1317.71	62.5391
1317.72	102.459
1317.74	40.2253
1317.76	51.4139
1317.78	48.1696
1317.81	34.9528
1317.84	32.6052
1317.88	27.0051
1317.89	70.4722
1317.92	39.3391
1317.93	67.2948
1317.96	36.9004
1317.98	58.9623
1317.99	58.1395
1318.02	43.2152
1318.04	38.0662
1318.07	36.523
1318.12	18.3318
1318.19	15.3327
1318.27	12.2835
1318.33	17.2444
1318.43	10.0898
1318.48	20.3749
1318.53	18.1455
1318.55	73.9645
1318.57	50.7872
1318.58	54.4366
1318.6	56.6572
1318.62	60.0601
1318.63	60.423
1318.64	116.414
1318.65	115.075
1318.67	71.1238
1318.68	57.5374
1318.7	80.0641
1318.7	114.811
1318.71	105.597
1318.73	63.7349
1318.76	35.3107
1318.77	85.3971
1318.8	32.9381
1318.84	26.8384
1318.89	20.7426
1318.92	30.5717
1318.94	44.6628
1318.97	35.8038
1319	30.7314
1319.04	29.3255
1319.06	36.1402
1319.11	23.663
1319.14	27.1592
1319.17	34.662
1319.2	38.2555
1319.25	19.8138
1319.31	17.307
1319.33	37.1609
1319.35	45.2284
1319.37	50.7614
1319.38	93.8086
1319.41	46.2963
1319.43	39.8406
1319.45	49.1642
1319.47	64.1849
1319.49	55.2792
1319.52	29.985
1319.56	26.3435
1319.6	25.8264
1319.62	46.9484
1319.64	43.611
1319.66	54.9149
1319.67	75.7576
1319.69	58.6166
1319.72	28.0269
1319.75	37.0782
1319.77	53.3903
1319.8	36.5497
1319.83	31.25
1319.93	9.83671
1319.99	16.4528
1320.06	15.4895
1320.1	21.1238
1320.13	38.1388
1320.17	22.2618
1320.21	31.6857
1320.24	26.1712
1320.26	50.6329
1320.28	86.5052
1320.29	60.024
1320.31	49.4071
1320.34	44.0529
1320.36	44.4642
1320.37	77.5194
1320.38	71.3267
1320.41	36.4697
1320.44	40.4531
1320.45	70.5716
1320.48	38.1243
1320.51	26.9251
1320.54	36.6166
1320.57	34.4947
1320.59	49.14
1320.61	51.8941
1320.63	58.3431
1320.64	75.7576
1320.66	42.123
1320.68	60.1323
1320.72	25
1320.74	51.4668
1320.75	70.9723
1320.77	64.7249
1320.79	43.4216
1320.83	29.8418
1320.86	29.3255
1320.9	23.8039
1320.96	17.7999
1321.02	17.1116
1321.05	31.6156
1321.07	45.2899
1321.11	28.8351
1321.15	22.8885
1321.17	40.9333
1321.21	27.6932
1321.27	16.818
1321.33	16.6861
1321.35	56.4653
1321.37	40.404
1321.39	45.1264
1321.41	86.2069
1321.43	44.0335
1321.46	35.1
1321.47	80.4505
1321.49	51.9751
1321.51	57.241
1321.53	42.9738
1321.55	52.3286
1321.57	43.4972
1321.6	34.9406
1321.61	78.4314
1321.62	82.6446
1321.64	64.6831
1321.66	42.5713
1321.69	39.2619
1321.72	33.6474
1321.75	33.4896
1321.77	47.1921
1321.78	69.4444
1321.8	49.975
1321.85	23.4962
1321.88	26.8962
1321.92	30.0661
1321.95	31.0078
1321.98	33.2336
1322	40.9165
1322.04	24.8385
1322.11	14.2857
1322.16	20.842
1322.24	13.598
1322.28	21.7723
1322.31	36.7242
1322.37	16.5399
1322.41	22.3015
1322.47	18.7935
1322.52	20.1126
1322.54	43.2152
1322.59	19.984
1322.65	17.9824
1322.69	24.7525
1322.73	22.4065
1322.74	104.822
1322.76	43.4216
1322.79	44.2087
1322.8	68.2128
1322.82	48.7329
1322.83	89.8473
1322.84	100.503
1322.86	68.7285
1322.87	79.4913
1322.88	72.4113
1322.9	74.7943
1322.91	70.3235
1322.94	35.4736
1322.96	60.1685
1322.98	35.137
1323.02	30.4414
1323.04	47.259
1323.08	22.5276
1323.12	28.8184
1323.15	33.4896
1323.18	34.3879
1323.2	37.9939
1323.23	41.841
1323.27	23.5128
1323.33	15.6152
1323.39	18.3688
1323.45	15.5594
1323.51	17.307
1323.59	11.8906
1323.63	31.2793
1323.64	80.1925
1323.65	88.7311
1323.66	97.371
1323.67	138.696
1323.68	68.8231
1323.69	98.4252
1323.7	175.131
1323.71	125.628
1323.71	177.936
1323.73	63.3714
1323.74	102.775
1323.75	79.1139
1323.76	92.9368
1323.77	115.207
1323.79	38.5802
1323.82	44.1306
1323.84	42.9738
1323.87	30.2939
1323.9	32.5521
1323.93	45.1264
1323.95	39.5883
1323.99	27.049
1324.02	30.9215
1324.05	33.1126
1324.1	20.1167
1324.15	22.3314
1324.18	33.6134
1324.23	18.4638
1324.28	19.5618
1324.34	17.7683
1324.36	35.1865
1324.41	24.0096
1324.46	19.3199
1324.49	27.4424
1324.57	13.0565
1324.65	12.5691
1324.68	40.6669
1324.69	61.8047
1324.71	61.237
1324.72	103.413
1324.72	179.856
1324.73	176.367
1324.74	85.6898
1324.75	88.7311
1324.77	67.7048
1324.79	40.3551
1324.82	40.2901
1324.83	66.8003
1324.84	84.246
1324.88	28.4819
1324.89	63.8978
1324.91	65.189
1324.95	26.7881
1324.98	29.7265
1325.01	39.0016
1325.03	35.137
1325.07	26.3922
1325.1	34.5901
1325.12	47.7327
1325.16	27.2405
1325.21	19.9481
1325.27	15.2277
1325.34	14.2552
1325.39	23.3046
1325.44	20.5212
1325.49	18.5322
1325.56	15.2161
1325.62	16.3132
1325.66	21.0217
1325.7	31.0366
1325.72	41.8585
1325.74	48.2859
1325.78	29.3513
1325.8	48.4027
1325.83	28.3527
1325.87	29.2141
1325.87	116.822
1325.88	127.389
1325.89	124.069
1325.9	164.204
1325.91	69.1563
1325.92	104.384
1325.93	190.476
1325.94	52.7983
1325.96	70.8717
1325.97	71.0227
1325.99	62.5391
1326	67.7966
1326.02	76.864
1326.04	45.8926
1326.06	42.9185
1326.09	42.6621
1326.1	53.8503
1326.12	67.4764
1326.15	32.4044
1326.17	40.6669
1326.21	28.2247
1326.23	45.5581
1326.28	20.7771
1326.31	38.9257
1326.35	22.2519
1326.37	40.8497
1326.4	40.0481
1326.43	31.9795
1326.51	13.0225
1326.57	17.3611
1326.62	18.5632
1326.66	22.6193
1326.72	18.1192
1326.76	22.7583
1326.79	39.7298
1326.85	17.1204
1326.91	14.8699
1326.98	15.7604
1327.03	19.3648
1327.07	27.1887
1327.09	43.4594
1327.1	67.3401
1327.12	80.4505
1327.13	60.423
1327.15	51.7598
1327.17	60.3136
1327.19	46.8823
1327.21	52.1648
1327.22	133.869
1327.24	40.0641
1327.26	59.7372
1327.27	58.0046
1327.3	49.5295
1327.31	62.6174
1327.33	46.7946
1327.36	39.6511
1327.37	63.2511
1327.39	46.9704
1327.43	32.8192
1327.46	31.7662
1327.47	58.1058
1327.52	22.604
1327.57	20.7814
1327.6	29.985
1327.64	24.1779
1327.67	39.2465
1327.7	30.4321
1327.76	16.7701
1327.81	18.1884
1327.94	8.22639
1327.98	21.5843
1328.02	29.5247
1328.03	53.6769
1328.06	33.036
1328.08	91.8274
1328.1	46.1681
1328.11	64.433
1328.14	37.1747
1328.2	17.4459
1328.28	12.0555
1328.3	46.0405
1328.33	42.1585
1328.34	52.1376
1328.36	81.4996
1328.38	43.573
1328.39	73.6377
1328.43	30.5904
1328.46	31.3185
1328.47	65.9631
1328.5	36.1664
1328.52	46.4468
1328.56	29.577
1328.58	40.783
1328.61	35.0508
1328.63	59.952
1328.64	53.7924
1328.65	123.305
1328.66	87.7193
1328.68	62.7353
1328.7	53.6769
1328.77	13.8408
1328.79	45.7038
1328.83	26.2743
1328.86	31.2989
1328.89	32.6691
1328.92	38.3142
1328.95	27.9877
1329.02	15.0693
1329.07	20.3335
1329.09	41.2031
1329.13	27.6855
1329.16	30.175
1329.24	12.4486
1329.27	34.9406
1329.3	44.3459
1329.33	28.7604
1329.37	27.2183
1329.44	13.4427
1329.47	36.4033
1329.48	83.5422
1329.5	57.6369
1329.51	94.518
1329.52	107.066
1329.53	128.37
1329.53	135.318
1329.55	65.3595
1329.56	98.0392
1329.58	61.8047
1329.59	53.1067
1329.61	75.5287
1329.62	110.011
1329.63	70.2741
1329.65	55.5556
1329.67	51.5996
1329.69	43.535
1329.71	55.3097
1329.73	49.456
1329.74	88.968
1329.78	24.5519
1329.8	51.5198
1329.82	54.7345
1329.86	21.725
1329.92	19.5618
1329.95	26.2192
1329.98	40.3714
1330.01	32.4675
1330.05	24.108
1330.08	39.3082
1330.11	30.2939
1330.16	19.1939
1330.22	17.0068
1330.3	12.3732
1330.35	22.5989
1330.39	22.5989
1330.46	13.74
1330.49	32.3939
1330.51	62.8931
1330.55	23.5349
1330.6	19.3911
1330.63	32.2685
1330.66	46.49
1330.68	50.2513
1330.69	54.2005
1330.7	116.55
1330.72	67.6133
1330.74	42.7168
1330.77	41.511
1330.79	43.7828
1330.81	39.185
1330.84	40.7997
1330.87	27.4198
1330.92	24.6002
1330.93	61.6523
1330.96	32.5203
1330.98	43.7828
1331	89.6861
1331.01	58.8235
1331.02	98.4252
1331.03	116.279
1331.06	40.3063
1331.08	35.3232
1331.11	44.8229
1331.14	35.9066
1331.17	28.2167
1331.2	38.4172
1331.22	43.4216
1331.26	24.6366
1331.28	42.7716
1331.34	18.3722
1331.39	20.475
1331.43	21.7202
1331.46	35.0018
1331.48	50.4796
1331.53	19.1755
1331.58	22.4568
1331.62	25.1826
1331.65	28.9939
1331.67	57.0776
1331.7	35.9842
1331.72	40.1284
1331.77	19.581
1331.82	22.8885
1331.86	25.6739
1331.87	78.125
1331.88	109.89
1331.89	109.89
1331.9	63.9386
1331.93	35.6125
1331.96	39.8724
1331.97	54.1712
1332	46.729
1332.01	79.3021
1332.03	47.7555
1332.04	77.2798
1332.06	52.6593
1332.07	110.988
1332.08	85.6898
1332.1	46.7946
1332.13	43.573
1332.15	36.8189
1332.18	32.9924
1332.2	50.025
1332.21	93.0233
1332.23	67.2043
1332.24	109.17
1332.25	67.0241
1332.27	58.9623
1332.28	84.6024
1332.29	107.991
1332.32	30.4229
1332.34	51.5198
1332.36	69.0608
1332.39	31.506
1332.41	49.8008
1332.43	40.1768
1332.47	27.027
1332.51	29.1036
1332.56	19.0803
1332.61	20.2552
1332.7	10.7504
1332.76	18.4911
1332.8	21.9298
1332.86	16.1186
1332.92	17.322
1332.97	20.6612
1333.01	26.3713
1333.04	30.9215
1333.05	107.411
1333.06	72.7802
1333.08	75.643
1333.08	126.743
1333.1	73.5294
1333.11	58.7544
1333.12	111.982
1333.14	51.3347
1333.15	184.843
1333.17	36.9413
1333.18	99.8004
1333.21	45.1264
1333.22	73.046
1333.24	48.8281
1333.26	47.5285
1333.32	17.1556
1333.34	56.8182
1333.35	74.5156
1333.38	39.8248
1333.41	32.3311
1333.43	51.0465
1333.46	33.036
1333.46	133.69
1333.48	57.241
1333.49	108.108
1333.51	70.5219
1333.52	66.2252
1333.54	64.7668
1333.56	48.5437
1333.6	21.8531
1333.65	22.941
1333.68	30.9598
1333.73	18.843
1333.78	22.686
1333.83	17.3732
1333.89	18.3318
1333.93	21.6685
1333.97	29.577
1334.02	19.0114
1334.06	25.5493
1334.1	26.6951
1334.14	25.8331
1334.17	29.4031
1334.23	16.5865
1334.26	29.8329
1334.27	104.932
1334.29	72.2022
1334.3	94.8767
1334.32	55.6793
1334.32	145.56
1334.33	88.3392
1334.35	67.7048
1334.35	156.25
1334.37	64.2261
1334.38	80.9717
1334.4	62.8536
1334.42	57.8704
1334.43	56.2746
1334.45	53.6769
1334.47	50.6073
1334.51	26.0078
1334.53	43.63
1334.56	41.0004
1334.57	93.2836
1334.59	53.6769
1334.61	43.9367
1334.63	41.3394
1334.65	50.4032
1334.68	45.7875
1334.69	62.8931
1334.72	38.8199
1334.74	44.2087
1334.78	25.1004
1334.82	22.7894
1334.87	21.4316
1334.92	18.6706
1335	12.387
1335.06	17.9533
1335.12	16.1812
1335.16	25.3293
1335.19	33.7838
1335.22	31.7662
1335.26	24.2483
1335.32	19.516
1335.37	17.3702
1335.41	30.6937
1335.46	17.1497
1335.48	52.8821
1335.49	80.7754
1335.51	60.241
1335.52	167.224
1335.53	127.226
1335.54	90.3342
1335.55	69.6864
1335.56	77.0416
1335.57	117.233
1335.59	65.3595
1335.61	50.0751
1335.62	70.4225
1335.64	57.3723
1335.66	60.4961
1335.68	39.5726
1335.7	43.63
1335.73	39.2619
1335.75	39.4011
1335.77	88.8099
1335.79	40.9165
1335.82	36.7242
1335.85	29.5946
1335.88	35.2858
1335.91	35.1
1335.92	65.7462
1335.94	46.7727
1335.96	68.7758
1335.98	57.8369
1336	36.1402
1336.03	40.8163
1336.05	47.6417
1336.08	34.6021
1336.11	27.6855
1336.15	29.4724
1336.17	53.5045
1336.18	74.0192
1336.2	48.0769
1336.23	42.2476
1336.26	33.2779
1336.29	29.5508
1336.3	79.3021
1336.32	55.6174
1336.35	37.9075
1336.4	20.1086
1336.43	26.3574
1336.46	34.27
1336.49	38.2848
1336.51	45.6621
1336.57	17.5932
1336.62	20.3169
1336.64	40.3551
1336.68	29.1036
1336.71	33.7268
1336.72	68.8231
1336.74	67.0691
1336.75	58.4454
1336.76	123.001
1336.79	37.6081
1336.8	115.075
1336.81	65.3595
1336.83	46.7727
1336.86	34.8311
1336.88	49.14
1336.91	39.3391
1336.93	48.1696
1336.95	50.025
1336.96	84.7458
1337	23.2666
1337.06	17.7242
1337.11	21.0393
1337.12	81.1688
1337.14	57.8369
1337.17	30.0481
1337.19	49.554
1337.24	18.1653
1337.28	32.9272
1337.3	35.6379
1337.34	25.8866
1337.4	18.2949
1337.42	49.1159
1337.45	29.2569
1337.48	34.6141
1337.49	69.3001
1337.52	40.2901
1337.56	25.9269
1337.62	16.3319
1337.67	21.4731
1337.69	40.7166
1337.72	33.2779
1337.75	36.0231
1337.78	32.8299
1337.8	57.5043
1337.81	73.8007
1337.83	50.6842
1337.85	55.8659
1337.86	63.8162
1337.89	33.4896
1337.92	33.0251
1337.95	32.8839
1337.98	34.4828
1338	72.2543
1338.01	84.246
1338.02	80.5802
1338.03	82.5764
1338.05	66.5779
1338.06	78.3699
1338.07	77.5795
1338.1	44.5236
1338.14	25.0627
1338.19	18.7336
1338.24	21.4087
1338.28	24.1955
1338.35	13.132
1338.41	18.3655
1338.46	17.4368
1338.53	15.9642
1338.62	10.9733
1338.68	16.6003
1338.75	13.5465
1338.82	16.0231
1338.84	42.517
1338.89	18.4536
1338.92	34.6981
1338.95	35.6379
1338.96	93.3707
1338.98	61.9963
1338.99	101.112
1339	58.9971
1339.02	57.7701
1339.06	27.533
1339.1	23.8209
1339.12	58.8928
1339.14	36.1402
1339.19	22.92
1339.2	67.2948
1339.21	94.9668
1339.22	104.712
1339.25	40.8497
1339.26	64.1437
1339.28	63.2911
1339.3	38.7898
1339.32	57.2738
1339.34	65.7895
1339.36	39.2927
1339.38	45.8295
1339.43	23.2883
1339.45	48.5909
1339.48	28.7936
1339.53	19.2976
1339.56	35.8938
1339.61	21.2721
1339.63	39.4945
1339.67	28.401
1339.72	17.9598
1339.77	21.8341
1339.82	19.2345
1339.85	35.7143
1339.9	21.0261
1339.97	13.5999
1340.02	21.3265
1340.05	31.5956
1340.08	32.2685
1340.1	46.9263
1340.12	74.2942
1340.13	62.0347
1340.15	49.8753
1340.18	34.1997
1340.2	65.2316
1340.21	64.7249
1340.23	75.1315
1340.24	65.3168
1340.27	40.3551
1340.29	49.0677
1340.3	53.3333
1340.31	145.138
1340.34	42.0345
1340.37	27.2331
1340.4	31.6056
1340.42	50.1253
1340.44	66.5336
1340.46	48.4027
1340.48	55.5247
1340.51	34.2818
[truncated: 1,934 more rows]
