# Supplementary material for: Dorsal and median raphe neuronal firing dynamics characterized by nonlinear measures
Source: PLoS Comput Biol. 2024 May 28;20(5):e1012111. doi: 10.1371/journal.pcbi.1012111 (PMC11161118; doi:10.1371/journal.pcbi.1012111)
Supplement: S1 Data — (ZIP) [file pcbi.1012111.s002.zip › data/N56_N4_030514.txt]

Event times and instantaneous frequencies between 49.8488 s and 124.664 s on channel 5
Time	Inst freq
49.9292	8.82722
50.0576	7.7878
50.1966	7.19042
50.2806	11.9158
50.3575	12.9914
50.435	12.9059
50.4682	30.1714
50.5303	16.0906
50.6675	7.28852
50.7615	10.6347
50.8452	11.9526
50.9338	11.2864
51.0354	9.84678
51.0897	18.404
51.1746	11.7819
51.2399	15.3032
51.289	20.3649
51.3806	10.9161
51.4585	12.8393
51.5661	9.29333
51.6183	19.1769
51.6947	13.0822
51.7932	10.157
51.8443	19.5618
51.91	15.2165
51.9995	11.1744
52.0602	16.4593
52.1055	22.0809
52.151	21.9935
52.2605	9.13392
52.3211	16.5115
52.381	16.6917
52.4657	11.7969
52.561	10.4927
52.6263	15.3172
52.6754	20.3899
52.7467	14.0197
52.8183	13.9669
52.8882	14.3135
52.944	17.9173
53.0453	9.86719
53.1668	8.22964
53.2492	12.1398
53.3191	14.3074
53.4073	11.3348
53.4681	16.4544
53.5377	14.3666
53.5995	16.1797
53.6801	12.411
53.7534	13.6355
53.8183	15.4178
53.9055	11.4603
54.0765	5.84877
54.1648	11.3294
54.2264	16.2332
54.3076	12.3119
54.3886	12.3521
54.5091	8.29765
54.5649	17.9269
54.6104	21.9414
54.687	13.0617
54.7468	16.7118
54.8361	11.206
54.9106	13.4117
54.9943	11.9457
55.0791	11.7994
55.122	23.2905
55.1782	17.8006
55.224	21.835
55.2821	17.2052
55.3309	20.5153
55.422	10.97
55.5022	12.4722
55.6119	9.11245
55.6798	14.7284
55.7421	16.0519
55.8157	13.5899
55.9151	10.0583
55.9826	14.828
56.058	13.2644
56.1109	18.8986
56.1992	11.3294
56.2827	11.962
56.3432	16.5328
56.427	11.9363
56.4851	17.2052
56.569	11.9244
56.6779	9.18476
56.7599	12.1966
56.8409	12.3347
56.9192	12.7851
56.9903	14.0469
57.0564	15.1309
57.1047	20.6962
57.2075	9.73009
57.2792	13.9528
57.3436	15.5183
57.405	16.3015
57.5102	9.50588
57.592	12.219
57.6697	12.876
57.7473	12.8869
57.8091	16.1687
57.889	12.5229
57.9768	11.3859
58.124	6.79219
58.1828	17.0051
58.2436	16.4479
58.373	7.73072
58.4328	16.7319
58.5072	13.4257
58.5772	14.2939
58.6861	9.18425
58.7679	12.2208
58.8503	12.1318
58.9192	14.5117
59.0244	9.51348
59.1017	12.9309
59.165	15.7993
59.2369	13.9028
59.3125	13.2359
59.4082	10.4441
59.5073	10.09
59.582	13.3998
59.6677	11.6599
59.7223	18.3231
59.7788	17.7098
59.909	7.6766
59.996	11.5022
60.0682	13.837
60.1151	21.3538
60.1668	19.3214
60.2665	10.0359
60.3296	15.8368
60.4255	10.4284
60.514	11.2971
60.6017	11.4046
60.6737	13.8819
60.7579	11.8861
60.8188	16.409
60.8688	19.9888
60.9415	13.7593
61.0086	14.9062
61.082	13.6322
61.1598	12.8512
61.2161	17.7418
61.278	16.1718
61.3078	33.5413
61.3534	21.9241
61.4452	10.8947
61.5157	14.1747
61.589	13.6422
61.6555	15.0543
61.7234	14.7102
61.7659	23.5305
61.8039	26.3338
61.8531	20.3326
61.9189	15.2068
61.9936	13.3837
62.042	20.6654
62.0925	19.7754
62.188	10.4723
62.2482	16.6317
62.3383	11.0985
62.3863	20.8021
62.433	21.4417
62.4942	16.3303
62.5572	15.8715
62.6249	14.7767
62.702	12.9601
62.8647	6.14734
62.9631	10.1663
63.0276	15.501
63.0965	14.5167
63.1755	12.656
63.2382	15.9566
63.2983	16.6251
63.3635	15.3355
63.4325	14.4877
63.4953	15.9307
63.5257	32.9381
63.6086	12.0633
63.6879	12.61
63.7552	14.8531
63.8133	17.2105
63.8838	14.176
63.973	11.2218
64.0939	8.26843
64.1826	11.2734
64.3075	8.00551
64.3906	12.038
64.4399	20.2881
64.548	9.25001
64.6068	16.9981
64.6871	12.4508
64.7427	18.0024
64.8698	7.86832
64.9345	15.4392
64.9928	17.1644
65.0691	13.113
65.1417	13.773
65.3072	6.04062
65.3734	15.1185
65.4262	18.9222
65.4798	18.647
65.5529	13.6848
65.5939	24.3772
65.6727	12.6878
65.7626	11.1245
65.8112	20.5965
65.8947	11.9758
65.9972	9.75572
66.1142	8.54701
66.1682	18.5247
66.2263	17.2123
66.2971	14.1195
66.3621	15.3723
66.42	17.2729
66.5016	12.2549
66.583	12.2911
66.6329	20.0321
66.716	12.0372
66.7668	19.675
66.8373	14.1796
66.8826	22.0751
66.9246	23.8334
67.0062	12.2531
67.0419	28.0442
67.1136	13.9458
67.1539	24.8164
67.1924	25.9484
67.246	18.6741
67.3454	10.0523
67.4692	8.07924
67.5716	9.76715
67.637	15.2947
67.7059	14.5129
67.7588	18.9157
67.8236	15.4207
67.8519	35.3182
67.9064	18.3554
67.9584	19.2234
68.0131	18.3009
68.0628	20.1045
68.1032	24.7317
68.1564	18.7984
68.2048	20.6757
68.2744	14.3629
68.35	13.2233
68.3935	23.0012
68.4416	20.7995
68.5343	10.7896
68.607	13.7605
68.6971	11.0897
68.7761	12.6608
68.8437	14.8043
68.9312	11.4179
68.9969	15.2304
69.1024	9.47562
69.2409	7.22439
69.3348	10.6428
69.4159	12.3393
69.4759	16.6633
69.5475	13.9563
69.6114	15.6656
69.6729	16.2443
69.7322	16.8759
69.8035	14.0174
69.8524	20.4349
69.9381	11.6738
70.0146	13.075
70.0978	12.0215
70.1945	10.3423
70.258	15.7485
70.3425	11.8237
70.4283	11.655
70.5187	11.0713
70.569	19.8673
70.6572	11.3317
70.7527	10.4743
70.8865	7.47619
70.9856	10.0918
71.046	16.5525
71.2081	6.1685
71.2772	14.4764
71.3217	22.4376
71.356	29.1681
71.4287	13.7616
71.5242	10.4644
71.6181	10.6537
71.6904	13.8244
71.7883	10.2243
71.8589	14.1627
71.9268	14.7245
72.1397	4.69669
72.1988	16.905
72.2555	17.6591
72.3298	13.4615
72.4052	13.2475
72.5513	6.84603
72.6427	10.9426
72.7312	11.2941
72.794	15.9307
72.8987	9.55493
72.9732	13.4127
73.0678	10.574
73.1285	16.4821
73.1769	20.6398
73.2437	14.9745
73.3118	14.6869
73.3679	17.8101
73.4326	15.4593
73.5336	9.90589
73.5994	15.1999
73.6874	11.3564
73.7707	12.0016
73.8932	8.16473
74.0407	6.78196
74.1223	12.2531
74.2014	12.6387
74.299	10.2482
74.3511	19.1747
74.4846	7.494
74.553	14.6237
74.6467	10.6639
74.7467	10.0034
74.9077	6.21265
75.0286	8.26884
75.1169	11.3302
75.1782	16.3095
75.2589	12.3907
75.2948	27.8102
75.3714	13.0617
75.4249	18.7014
75.4731	20.722
75.5274	18.4101
75.5819	18.3513
75.6471	15.3412
75.7077	16.4935
75.8035	10.4388
75.9406	7.29522
76.0066	15.1639
76.1251	8.43626
76.2543	7.74222
76.3022	20.8751
76.3664	15.5792
76.4459	12.5777
76.5074	16.2491
76.55	23.4544
76.6262	13.1306
76.6984	13.8566
76.7561	17.307
76.8289	13.748
76.8832	18.404
76.9622	12.6541
77.0548	10.8099
77.1258	14.073
77.2295	9.6445
77.3054	13.1669
77.3547	20.2906
77.4619	9.33289
77.6133	6.60458
77.666	18.9739
77.7058	25.108
77.7876	12.2342
77.8702	12.0966
77.9545	11.8624
78.0238	14.4263
78.0788	18.1931
78.1636	11.7986
78.22	17.7098
78.2939	13.538
78.4204	7.90639
78.5075	11.4832
78.5876	12.4769
78.6749	11.4611
78.762	11.4768
78.8378	13.1961
78.8973	16.7994
78.9622	15.4078
79.042	12.5313
79.2077	6.03449
79.3279	8.31753
79.4529	8.00128
79.5456	10.7931
79.6191	13.6099
79.7737	6.46621
79.8531	12.5881
79.9075	18.3878
79.9838	13.1172
80.0921	9.23208
80.1439	19.2812
80.2173	13.6243
80.2897	13.8209
80.3631	13.6255
80.4485	11.7123
80.5264	12.8383
80.6156	11.2045
80.681	15.2905
80.8038	8.1416
80.8836	12.5332
81.0233	7.15922
81.1303	9.34649
81.2143	11.9073
81.3355	8.24715
81.4056	14.2792
81.4713	15.2165
81.5226	19.4795
81.5862	15.7277
81.6435	17.4557
81.6885	22.2341
81.76	13.9727
81.8194	16.8486
81.8984	12.6493
81.9742	13.1909
82.0322	17.2586
82.1134	12.3147
82.1882	13.3729
82.2867	10.1496
82.3799	10.7278
82.4752	10.4934
82.5634	11.3386
82.6456	12.1619
82.7224	13.0219
82.8037	12.3074
82.8625	16.9964
82.9668	9.58957
83.0394	13.7741
83.1165	12.9732
83.3304	4.67443
83.3971	14.9934
83.4729	13.1898
83.5599	11.495
83.6593	10.0656
83.7289	14.3542
83.7875	17.066
83.8489	16.3031
83.919	14.2609
83.9621	23.2126
84.0233	16.3383
84.1343	9.00657
84.209	13.3955
84.2752	15.0953
84.3977	8.16553
84.4854	11.396
84.5933	9.26544
84.6574	15.6128
84.7436	11.6007
84.8439	9.96631
84.907	15.8459
84.9459	25.74
85.0831	7.29044
85.1606	12.8929
85.2542	10.6831
85.3814	7.86275
85.4896	9.24539
85.6092	8.36092
85.6906	12.2793
85.8106	8.33417
85.864	18.735
85.9306	15.0069
85.9927	16.1155
86.0628	14.2645
86.1538	10.9837
86.22	15.1144
86.313	10.7513
86.4452	7.56544
86.5432	10.2037
86.6197	13.0586
86.6866	14.9611
86.7944	9.27162
86.8939	10.0535
86.9998	9.44127
87.0989	10.0924
87.211	8.92315
87.275	15.6274
87.3303	18.0688
87.3774	21.2314
87.4374	16.665
87.5329	10.4716
87.601	14.6791
87.6772	13.1265
87.7938	8.58001
87.9344	7.11217
88.0187	11.8556
88.1018	12.0346
88.1943	10.8176
88.239	22.3714
88.2899	19.6171
88.347	17.5236
88.485	7.24512
88.5739	11.2529
88.7484	5.73053
88.8167	14.6314
88.8808	15.6099
88.9525	13.9493
88.9984	21.7751
89.0903	10.8847
89.1383	20.8281
89.2444	9.42205
89.353	9.21116
89.4263	13.6433
89.5423	8.62084
89.6253	12.0459
89.7444	8.39631
89.8323	11.3804
89.9218	11.1759
89.9848	15.8655
90.0663	12.2739
90.128	16.2048
90.1726	22.4255
90.2553	12.0843
90.3396	11.8573
90.4577	8.47357
90.5247	14.9062
90.5929	14.683
90.679	11.6128
90.8178	7.20067
90.9401	8.18237
91.0911	6.62111
91.2302	7.18608
91.4363	4.85286
91.5433	9.34387
91.6274	11.8988
91.6678	24.7611
91.7463	12.7353
91.819	13.7457
91.9407	8.21625
92.0051	15.5299
92.0819	13.0331
92.1932	8.9794
92.2887	10.471
92.3734	11.8086
92.4795	9.42472
92.5872	9.28919
92.6798	10.7987
92.7575	12.869
92.8458	11.3263
92.9404	10.5686
92.998	17.3593
93.102	9.61446
93.1878	11.6607
93.2769	11.2135
93.4019	8.00435
93.5233	8.23696
93.6225	10.0748
93.7189	10.3771
93.8114	10.8134
93.9553	6.94937
94.0791	8.07885
94.1696	11.0434
94.237	14.8359
94.3166	12.5653
94.3692	19.028
94.4781	9.1792
94.5301	19.2322
94.5943	15.5836
94.6721	12.8462
94.768	10.4297
94.9049	7.3013
95.0019	10.3148
95.0965	10.5679
95.1823	11.6526
95.2839	9.84155
95.4343	6.65017
95.5863	6.58163
95.6872	9.90354
95.7874	9.98662
95.8741	11.5292
95.9295	18.0668
96.0201	11.0331
96.096	13.1815
96.1687	13.748
96.2615	10.7749
96.3571	10.4644
96.4244	14.8518
96.552	7.83392
96.6585	9.39232
96.7509	10.8211
96.8294	12.747
96.9206	10.9591
97.0003	12.5455
97.1303	7.69361
97.2132	12.0659
97.3025	11.1932
97.398	10.4749
97.4653	14.8597
97.5198	18.3533
97.5933	13.6021
97.6623	14.4852
97.7261	15.6937
97.7992	13.6769
97.9201	8.2672
98.0606	7.12099
98.1366	13.1555
98.2363	10.0281
98.3157	12.5881
98.4018	11.612
98.4757	13.5424
98.5343	17.052
98.6002	15.1777
98.6653	15.361
98.7114	21.7155
98.8188	9.30527
98.8995	12.4036
98.9663	14.9624
99.0211	18.2329
99.1054	11.8649
99.2011	10.4467
99.3452	6.94184
99.4726	7.84646
99.5557	12.0415
99.6817	7.93878
99.7822	9.94372
99.8627	12.4211
99.9338	14.0801
100.016	12.123
100.071	18.1376
100.184	8.89173
100.277	10.768
100.377	9.923
100.463	11.7346
100.602	7.17958
100.739	7.31925
100.878	7.19042
100.96	12.1921
101.042	12.1841
101.117	13.3676
101.213	10.4115
101.309	10.4011
101.39	12.3056
101.458	14.6959
101.516	17.4046
101.629	8.79044
101.718	11.2902
101.832	8.77562
101.939	9.37383
102.044	9.51294
102.139	10.4644
102.205	15.0953
102.318	8.91027
102.442	8.06673
102.553	8.96877
102.664	9.01974
102.769	9.53416
102.841	13.9318
102.912	14.0186
102.967	18.3311
103.032	15.3046
103.105	13.7005
103.161	17.7987
103.232	14.0315
103.335	9.70855
103.423	11.3533
103.514	11.0186
103.624	9.08315
103.74	8.64947
103.891	6.63192
103.982	10.9721
104.086	9.57744
104.185	10.0937
104.279	10.6865
104.363	11.898
104.421	17.1081
104.501	12.521
104.591	11.1237
104.632	24.2813
104.664	32.002
104.74	13.1503
104.786	21.5889
104.88	10.6428
104.996	8.60748
105.08	11.898
105.138	17.1397
105.244	9.47885
105.359	8.65531
105.44	12.4073
105.535	10.5252
105.624	11.2022
105.736	8.9222
105.812	13.1815
105.896	11.9577
105.964	14.6895
106.045	12.3329
106.117	13.9599
106.17	18.843
106.251	12.3484
106.366	8.71004
106.468	9.77059
106.57	9.79413
106.672	9.77689
106.713	24.6694
106.776	15.8474
106.856	12.5644
106.976	8.32959
107.039	15.7218
107.124	11.7877
107.256	7.56888
107.319	15.9063
107.44	8.24715
107.536	10.4441
107.599	15.9658
107.666	14.9062
107.731	15.3483
107.784	18.8239
107.851	14.8916
107.918	14.9772
107.978	16.7403
108.06	12.1115
108.138	12.7979
108.247	9.2239
108.311	15.6201
108.428	8.56766
108.51	12.0939
108.635	8.0213
108.743	9.23924
108.834	10.97
108.919	11.7396
108.987	14.881
109.046	16.8776
109.117	14.1088
109.189	13.7832
109.238	20.3923
109.261	43.29
109.353	10.8748
109.473	8.34376
109.556	12.1486
109.644	11.3325
109.737	10.7119
109.851	8.77378
109.952	9.88181
110.082	7.71391
110.159	12.9661
110.22	16.3865
110.285	15.3979
110.404	8.42006
110.513	9.15349
110.596	12.0729
110.725	7.7606
110.824	10.0323
110.944	8.34168
111.025	12.3521
111.15	8.02981
111.301	6.59961
111.37	14.5193
111.434	15.7754
111.484	19.7894
111.641	6.3791
111.728	11.538
111.827	10.0311
111.893	15.3313
111.959	15.053
112.055	10.4271
112.151	10.3578
112.209	17.3847
112.274	15.378
112.382	9.25412
112.462	12.4844
112.536	13.4702
112.629	10.8387
112.693	15.5096
112.765	13.94
112.841	13.1565
112.908	14.9156
113.029	8.24266
113.101	13.8404
113.165	15.8068
113.213	20.7581
113.299	11.599
113.409	9.09504
113.468	16.9704
113.536	14.8017
113.664	7.80969
113.761	10.2394
113.831	14.4213
113.915	11.8036
114.004	11.3209
114.072	14.661
114.182	9.09157
114.238	17.8444
114.303	15.4622
114.395	10.8528
114.458	15.8308
114.532	13.5183
114.612	12.4527
114.688	13.1524
114.781	10.7485
114.889	9.25669
114.981	10.8458
115.082	9.96989
115.153	14.1183
115.246	10.6537
115.329	12.0677
115.402	13.7378
115.491	11.2689
115.547	17.8101
115.646	10.1219
115.761	8.67739
115.817	17.8731
115.904	11.4618
116.017	8.90218
116.091	13.4996
116.173	12.0922
116.266	10.7395
116.353	11.616
116.415	16.055
116.456	24.5206
116.527	14.0103
116.575	20.7814
116.65	13.3408
116.717	14.9934
116.782	15.2499
116.869	11.5356
116.944	13.3472
117.018	13.4931
117.15	7.55241
117.24	11.1304
117.335	10.5659
117.434	10.0614
117.515	12.4415
117.65	7.41697
117.763	8.82394
117.864	9.85261
117.969	9.54891
118.036	14.9772
118.144	9.23873
118.216	13.926
118.314	10.1931
118.394	12.4938
118.428	29.6296
118.494	15.1103
118.595	9.85086
118.667	13.9156
118.735	14.8161
118.837	9.83458
118.97	7.46581
119.052	12.2766
119.155	9.68485
119.254	10.17
119.325	14.0647
119.434	9.11893
119.51	13.2265
119.571	16.4252
119.628	17.3828
119.675	21.1882
119.775	10.022
119.841	15.1543
119.9	16.917
119.997	10.39
120.07	13.6411
120.139	14.4275
120.222	12.0957
120.288	15.0394
120.405	8.54701
120.566	6.20894
120.665	10.12
120.753	11.4626
120.812	16.8265
120.9	11.334
120.979	12.6167
121.083	9.63837
121.185	9.8369
121.302	8.50905
121.417	8.73561
121.487	14.1965
121.597	9.07474
121.686	11.2392
121.779	10.8387
121.842	15.8791
121.964	8.20331
122.06	10.416
122.144	11.8751
122.23	11.6477
122.317	11.4666
122.444	7.87092
122.537	10.7016
122.616	12.7616
122.715	10.0937
122.798	12.0086
122.869	14.0032
122.978	9.21167
123.031	18.9394
123.117	11.5829
123.19	13.6422
123.286	10.5133
123.365	12.5276
123.409	23.0171
123.507	10.1595
123.609	9.82936
123.683	13.5634
123.77	11.5062
123.883	8.85489
123.964	12.2351
124.035	14.0754
124.171	7.39984
124.267	10.3353
124.365	10.1949
124.418	19.0302
124.483	15.2667
124.554	14.2389
124.621	14.7898
