# Supplementary material for: Dorsal and median raphe neuronal firing dynamics characterized by nonlinear measures
Source: PLoS Comput Biol. 2024 May 28;20(5):e1012111. doi: 10.1371/journal.pcbi.1012111 (PMC11161118; doi:10.1371/journal.pcbi.1012111)
Supplement: S1 Data — (ZIP) [file pcbi.1012111.s002.zip › data/N89_N9_030718.txt]

Event times and instantaneous frequencies between 9.45519 s and 273.413 s on channel 5
Time	Inst freq
9.70498	0.10304
9.79233	11.4489
9.84767	18.0688
9.98491	7.28661
10.2539	3.71721
10.3037	20.084
10.3267	43.6015
10.4325	9.44555
10.4741	24.0448
10.5633	11.2086
10.6502	11.5113
10.8462	5.10129
10.9418	10.4592
11.1323	5.25083
11.2071	13.3601
11.3513	6.93563
11.4534	9.79269
11.5523	10.1154
11.6212	14.5129
11.6648	22.919
11.7703	9.48398
11.8047	29.0487
11.8555	19.668
11.9487	10.7312
12.1008	6.57501
12.1553	18.3493
12.26	9.55192
12.3126	19.0096
12.3586	21.7339
12.4193	16.4813
12.5049	11.6848
12.5488	22.7423
12.6519	9.70431
12.7478	10.432
12.846	10.1822
12.9342	11.3282
13.3571	2.36485
13.4619	9.54399
13.5791	8.52733
13.6508	13.9493
13.6942	23.0776
13.7497	18.018
13.8735	8.0767
13.9225	20.3861
14.025	9.76229
14.099	13.5172
14.1447	21.8379
14.2069	16.0898
14.3097	9.72271
14.3594	20.1446
14.4019	23.5189
14.4589	17.5328
14.5137	18.2498
14.535	47.0079
14.7133	5.60818
14.7966	12.0137
14.8309	29.1324
14.9055	13.4095
14.9562	19.7157
15.0212	15.3872
15.0859	15.46
15.1612	13.2702
15.2557	10.5837
15.331	13.2844
15.4055	13.4176
15.4753	14.3215
15.5722	10.3238
15.6137	24.1109
15.6811	14.8254
16.4146	1.36342
16.5178	9.68598
16.5639	21.683
16.6332	14.4431
16.7134	12.4569
17.052	2.95341
17.1312	12.6248
17.2198	11.2876
17.2591	25.455
17.2908	31.5179
17.3349	22.6927
17.4204	11.6943
17.4601	25.2067
17.5739	8.78418
17.6146	24.593
17.8046	5.26385
17.8478	23.1289
17.8899	23.7485
17.9768	11.5081
18.0649	11.3471
18.2578	5.18419
18.3812	8.10576
18.4961	8.7039
18.5084	81.42
18.6278	8.37542
18.6865	17.0294
18.7909	9.57937
18.86	14.467
18.9294	14.4175
19.056	7.89908
19.1912	7.39672
19.3057	8.73332
19.4126	9.34833
19.4855	13.7287
19.6317	6.83761
19.6709	25.5252
19.7292	17.145
19.7931	15.645
19.8335	24.7979
19.9312	10.2309
19.9592	35.6926
20.0675	9.2331
20.1696	9.79989
20.2142	22.3954
20.2921	12.8383
20.3424	19.91
20.3853	23.2726
20.4429	17.362
20.5054	16.0056
20.5611	17.9665
20.677	8.62843
20.764	11.4891
20.8671	9.69669
20.9374	14.2298
20.9483	91.7011
21.0103	16.1225
21.0594	20.3923
21.1279	14.5809
21.1702	23.6675
21.2066	27.4846
21.3053	10.1289
21.3927	11.441
21.5548	6.1693
21.6526	10.2237
21.7416	11.2389
21.9347	5.17751
22.232	3.36422
22.2532	47.1143
22.3383	11.7549
22.3848	21.4832
22.4275	23.4263
22.4897	16.0906
22.5325	23.3525
22.6264	10.6462
22.7442	8.49105
22.8967	6.55523
22.9634	15.0042
23.046	12.1049
23.1105	15.4938
23.2092	10.1339
23.3623	6.53159
23.4276	15.325
23.5278	9.97466
23.6793	6.60328
23.8211	7.05184
23.8913	14.242
23.9383	21.2816
23.9849	21.4528
24.0351	19.9291
24.0756	24.695
24.1424	14.9571
24.2003	17.2703
24.2403	24.9856
24.3103	14.3006
24.3588	20.6118
24.4241	15.3137
24.4658	23.9481
24.5245	17.0573
24.64	8.65441
24.6718	31.4792
24.8102	7.22611
24.8585	20.7091
24.9106	19.1924
24.9836	13.6966
25.0445	16.4268
25.152	9.29982
25.2918	7.15338
25.3743	12.1203
25.3999	39.0778
25.4752	13.2755
25.5836	9.22084
25.7466	6.13568
25.8545	9.26647
25.9129	17.1318
26.0167	9.64004
26.0584	23.9446
26.129	14.1585
26.1988	14.3449
26.29	10.9595
26.3392	20.3401
26.4336	10.5884
26.5011	14.8201
26.53	34.5316
26.59	16.6675
26.6586	14.586
26.7468	11.3437
26.8149	14.6836
26.8642	20.2819
26.9254	16.3207
26.9716	21.6422
27.0619	11.0757
27.1754	8.81228
27.2606	11.7367
27.3196	16.9446
27.3807	16.3752
27.43	20.2832
27.4743	22.5591
27.5457	14.0186
27.5997	18.5134
27.6396	25.0344
27.707	14.8425
27.7594	19.0672
27.8371	12.8815
27.8862	20.3351
27.94	18.6074
27.9855	21.9602
28.0782	10.7861
28.1544	13.1327
28.197	23.4527
28.2705	13.6043
28.2988	35.3707
28.3631	15.5451
28.4113	20.7516
28.5251	8.7858
28.5901	15.3879
28.669	12.6748
28.7436	13.41
28.8377	10.6279
28.8626	40.1461
28.9194	17.6004
28.9802	16.452
29.081	9.923
29.1435	15.9841
29.1872	22.8734
29.245	17.3115
29.3017	17.6302
29.415	8.82862
29.4575	23.5056
29.522	15.5118
29.596	13.5089
29.6832	11.4741
29.7403	17.5107
29.8199	12.5559
29.8795	16.7968
29.963	11.9775
30.0212	17.1583
30.0897	14.6077
30.1438	18.4898
30.2262	12.1371
30.3353	9.16405
30.4062	14.1135
30.4828	13.0468
30.5645	12.2418
30.6427	12.7831
30.8172	5.73132
30.9422	7.99917
31.1273	5.4031
31.2929	6.03766
31.3712	12.7724
31.4913	8.32792
31.5985	9.32479
31.6442	21.8809
31.698	18.5908
31.7443	21.5889
31.7934	20.3737
31.8598	15.0591
31.9582	10.1638
32.0643	9.42525
32.1791	8.713
32.3352	6.40484
32.4799	6.90989
32.5366	17.6638
32.692	6.43352
32.7753	11.999
32.8298	18.3736
32.8907	16.409
33.0588	5.94941
33.1457	11.5042
33.2397	10.636
33.3259	11.6043
33.3689	23.2482
33.4212	19.1362
33.4604	25.4959
33.5589	10.1499
33.7196	6.22355
33.7399	49.2878
33.8067	14.9772
33.8807	13.5133
33.9332	19.0129
33.9986	15.3053
34.0583	16.7454
34.0844	38.345
34.158	13.5805
34.2142	17.8072
34.2545	24.8164
34.2861	31.6166
34.3342	20.7723
34.5491	4.65361
34.6185	14.4175
34.6629	22.5347
34.7014	25.9808
34.7332	31.4228
34.7495	61.106
34.7937	22.6665
34.8342	24.653
35.0573	4.48354
35.1555	10.1806
35.2173	16.1671
35.2832	15.1943
35.3307	21.0199
35.3819	19.5435
35.4125	32.7118
35.4743	16.1726
35.781	3.26021
35.8504	14.4063
35.9169	15.053
36.0022	11.7177
36.0308	34.9956
36.1355	9.54782
36.1503	67.8196
36.1879	26.5858
36.2626	13.3799
36.3912	7.77998
36.5437	6.55755
36.6433	10.0377
36.7093	15.1522
36.7569	21.008
36.8387	12.2243
36.9249	11.6023
36.9667	23.8966
37.0506	11.9209
37.0957	22.1558
37.1183	44.2497
37.1488	32.8569
37.2115	15.9314
37.4642	3.95864
37.506	23.8726
37.5385	30.7787
37.6309	10.831
37.6951	15.5741
37.739	22.7485
37.7655	37.8401
37.8295	15.607
37.8755	21.7382
37.9204	22.2712
38.0014	12.3484
38.1855	5.43295
38.2783	10.776
38.3662	11.3801
38.5428	5.6596
38.5918	20.4073
38.7467	6.45857
38.8504	9.64227
38.8834	30.2838
38.9338	19.8448
39.0114	12.8874
39.0504	25.6134
39.0866	27.6694
39.1463	16.7479
39.2059	16.7673
39.279	13.6763
39.3481	14.4751
39.394	21.8079
39.4411	21.2355
39.5481	9.34571
39.592	22.7578
39.6207	34.842
39.662	24.2424
39.6984	27.419
39.7666	14.6746
39.7954	34.7078
39.8468	19.4636
39.9078	16.3897
39.9435	27.9783
40.0018	17.1547
40.0542	19.0792
40.1513	10.2995
40.2196	14.6417
40.287	14.8491
40.3734	11.5636
40.4281	18.303
40.5017	13.5905
40.5558	18.4642
40.5753	51.2505
40.642	15.0103
40.7372	10.501
40.8168	12.5563
40.8845	14.7826
40.9359	19.4488
41.1391	4.92078
41.3207	5.50819
41.5676	4.05012
41.777	4.77398
41.8538	13.0346
41.8875	29.6165
41.9247	26.8774
41.9936	14.5269
42.009	64.8887
42.0448	27.88
42.09	22.141
42.1491	16.917
42.2207	13.9704
42.2765	17.9318
42.3523	13.1909
42.3954	23.1691
42.4648	14.4163
42.5046	25.0966
42.5417	27.0124
42.687	6.87994
42.7534	15.0734
42.8783	8.00301
42.9464	14.6946
42.9975	19.5618
43.0744	13.001
43.1185	22.6603
43.1887	14.2474
43.2452	17.7069
43.3086	15.7664
43.3612	19.0313
43.3805	51.7759
43.4363	17.9115
43.5619	7.96419
43.6032	24.1791
43.646	23.4033
43.6865	24.6767
43.8062	8.35066
44.0675	3.8268
44.1907	8.12077
44.266	13.2792
44.3362	14.2426
44.5107	5.72954
44.7246	4.67698
44.8546	7.69237
45.1892	2.98865
45.269	12.5294
45.3256	17.6619
45.4985	5.78372
45.5576	16.917
45.6866	7.75266
45.765	12.7587
45.8676	9.74431
45.9175	20.0308
46.0177	9.97646
46.1059	11.3456
46.1645	17.0573
46.1912	37.4448
46.2642	13.709
46.4528	5.30144
46.5268	13.5111
46.581	18.4407
46.7194	7.22878
46.7933	13.5254
46.8643	14.0903
46.9426	12.7636
47.0404	10.2287
47.3306	3.44616
47.3928	16.0705
47.4465	18.6126
47.473	37.8186
47.493	49.975
47.753	3.8453
47.9888	4.24169
48.044	18.0982
48.1133	14.4394
48.1899	13.0524
48.2519	16.1397
48.3684	8.58045
48.9513	1.71552
49.0156	15.5458
49.0748	16.9007
49.1354	16.5
49.1749	25.3216
49.2381	15.8233
49.3272	11.2226
49.658	3.02327
49.6966	25.902
49.743	21.561
49.836	10.7534
50.0286	5.19114
50.1501	8.23188
50.2464	10.3771
50.3945	6.75242
50.5914	5.07867
50.7272	7.3686
50.8424	8.67378
50.9484	9.441
51.0419	10.6879
51.1275	11.693
51.222	10.5793
51.2684	21.5443
51.3802	8.94422
51.4487	14.5911
51.4991	19.8354
51.5434	22.5729
51.5954	19.26
51.6381	23.4247
51.6874	20.2832
51.7402	18.9254
51.8209	12.3925
51.8723	19.4466
51.9523	12.5003
52.0694	8.54153
52.1148	22.0284
52.16	22.1337
52.253	10.7475
52.3095	17.691
52.3581	20.6067
52.4373	12.6248
52.5212	11.915
52.5851	15.6575
52.6211	27.7362
52.7156	10.5807
52.813	10.2713
52.881	14.7044
52.9677	11.534
53.0891	8.23859
53.1506	16.2665
53.2505	10.0034
53.2782	36.0946
53.3448	15.0231
53.3785	29.6692
53.4322	18.6366
53.4897	17.3819
53.53	24.8201
53.5752	22.1131
53.6598	11.8153
53.689	34.2618
53.747	17.2604
53.7963	20.2647
53.9358	7.16877
54.0126	13.0173
54.0828	14.2511
54.1518	14.5003
54.1885	27.2109
54.2554	14.953
54.2915	27.72
54.3684	12.9909
54.4243	17.9029
54.488	15.6914
54.5283	24.8127
54.6022	13.5347
54.6258	42.425
54.6794	18.6501
54.7136	29.2372
54.7912	12.8919
54.8364	22.1087
54.9288	10.825
55.0295	9.92802
55.1376	9.25206
55.4783	2.93474
55.6863	4.80889
55.7405	18.4447
55.7867	21.645
55.8389	19.1505
55.8867	20.9078
55.9375	19.7029
55.9996	16.1093
56.1015	9.80594
56.1638	16.0689
56.2409	12.9697
56.2826	23.9532
56.3686	11.6359
56.5112	7.00899
56.55	25.7858
56.6164	15.0611
56.6961	12.5455
56.7598	15.7107
56.7756	63.2992
56.8593	11.9427
56.9417	12.1375
57.0223	12.4151
57.0708	20.6169
57.1281	17.4319
57.1944	15.0857
57.2301	28.0018
57.2873	17.4951
57.3056	54.7076
57.3824	13.0147
57.4323	20.0248
57.4909	17.0704
57.5152	41.2388
57.5565	24.1914
57.627	14.185
57.662	28.5829
57.7214	16.8189
57.765	22.9505
57.8158	19.6994
57.8463	32.789
57.9124	15.1172
57.9575	22.1734
58.0073	20.1009
58.0496	23.6088
58.103	18.734
58.1575	18.3493
58.1693	84.5166
58.2434	13.5046
58.3977	6.48105
58.4258	35.6278
58.4633	26.6134
58.5431	12.5327
58.6042	16.3816
58.6583	18.4785
58.7197	16.2729
58.7509	32.039
58.7866	28.0773
58.8202	29.7513
58.8853	15.349
58.9565	14.0475
59.0246	14.694
59.074	20.2413
59.1454	14.0044
59.2019	17.7032
59.2494	21.0146
59.2984	20.4311
59.3403	23.8863
59.3598	51.0934
59.4433	11.9758
59.5339	11.0397
59.6183	11.8531
59.6446	38.0431
59.7362	10.9129
59.958	4.50853
59.996	26.3276
60.0647	14.5433
60.0895	40.4433
60.1046	66.0458
60.1802	13.2322
60.263	12.0812
60.2931	33.1576
60.3243	32.0513
60.3632	25.6944
60.4078	22.4271
60.4864	12.7299
60.5584	13.8877
60.6763	8.48155
60.7424	15.1309
60.8038	16.2824
60.8605	17.6404
60.9656	9.50914
61.0299	15.5538
61.0922	16.0503
61.1558	15.7225
61.2414	11.6881
61.289	20.9961
61.3371	20.7879
61.3873	19.9517
61.4551	14.7317
61.5676	8.89031
61.6388	14.0445
61.6775	25.8799
61.7749	10.2646
61.8639	11.2343
61.9596	10.4487
62.0742	8.72806
62.1733	10.0879
62.2696	10.3852
62.47	4.98927
62.5744	9.57827
62.665	11.0467
63.2381	1.74467
63.3048	15.0002
63.377	13.8566
63.4263	20.2523
63.5187	10.8278
63.5954	13.0356
63.7349	7.16908
63.7912	17.774
63.9162	7.99687
64.0381	8.20149
64.1141	13.1705
64.2003	11.6015
64.2844	11.8823
64.3552	14.1207
64.4086	18.754
64.4915	12.0581
64.6157	8.05095
64.7078	10.8521
64.8159	9.25335
64.9697	6.50292
65.1202	6.64447
65.3039	5.44387
65.3558	19.2779
65.3988	23.2401
65.4646	15.204
65.5788	8.7558
65.6129	29.3066
65.6534	24.6822
65.7026	20.3388
65.7484	21.825
65.824	13.2217
65.8666	23.4924
65.9369	14.2292
66.0276	11.0204
66.064	27.4801
66.1463	12.1539
66.2205	13.4642
66.2629	23.6022
66.309	21.7056
66.359	19.9804
66.3774	54.484
66.4191	23.9981
66.4471	35.6621
66.5027	17.9976
66.567	15.5436
66.6394	13.8158
66.6931	18.6282
66.7298	27.2175
66.7729	23.1852
66.836	15.8632
66.8858	20.0731
66.9516	15.1902
67.0243	13.7519
67.107	12.1018
67.185	12.8156
67.2407	17.9656
67.3006	16.69
67.3595	16.986
67.4273	14.7362
67.4588	31.7824
67.5129	18.4621
67.5772	15.5647
67.6343	17.5088
67.7649	7.65896
67.87	9.51511
67.906	27.7293
67.9634	17.4228
68.0483	11.7781
68.1005	19.1736
68.1309	32.8569
68.1935	15.9872
68.2527	16.8742
68.3256	13.7225
68.4139	11.3225
68.4726	17.0294
68.5138	24.322
68.5806	14.9651
68.6124	31.4644
68.6784	15.135
68.7328	18.3797
68.7801	21.1533
68.8575	12.9199
68.9234	15.1867
69.015	10.9182
69.1008	11.6538
69.1414	24.5984
69.1758	29.1223
69.2314	17.9724
69.3374	9.43138
69.3736	27.6533
69.4207	21.2382
69.4523	31.6316
69.555	9.73577
69.6132	17.1937
69.7054	10.8387
69.794	11.2929
69.8382	22.6203
69.9432	9.51973
70.019	13.2029
70.1345	8.65374
70.2167	12.1623
70.3076	11.0058
70.3598	19.1494
70.426	15.1192
70.5498	8.0763
70.6107	16.4293
70.6428	31.1323
70.6933	19.7777
70.7429	20.1605
70.8025	16.7901
70.8339	31.8949
70.9408	9.34807
70.9939	18.8558
71.045	19.5366
71.1322	11.4682
71.1505	54.6807
71.2015	19.6309
71.2871	11.6717
71.3607	13.5949
71.4169	17.7797
71.4733	17.7588
71.5193	21.707
71.5687	20.261
71.6075	25.7838
71.6517	22.6311
71.6971	21.9993
71.7348	26.5118
71.7827	20.8685
71.9148	7.57335
71.9428	35.6544
72.0173	13.4235
72.0532	27.866
72.0859	30.6007
72.1491	15.8143
72.1919	23.359
72.247	18.1742
72.3253	12.7724
72.3903	15.3688
72.4354	22.172
72.4888	18.7392
72.5821	10.7178
72.635	18.8975
72.6618	37.365
72.7098	20.8203
72.7694	16.7909
72.8451	13.2118
72.9144	14.4219
73.0175	9.69782
73.1176	9.98841
73.169	19.4693
73.2066	26.5816
73.242	28.2821
73.2795	26.6454
73.3159	27.4869
73.4015	11.6762
73.4456	22.6819
73.5374	10.8961
73.574	27.309
73.685	9.01266
73.7284	23.0409
73.7984	14.2798
73.8568	17.1221
73.8926	27.908
73.9859	10.7229
74.0261	24.8423
74.1129	11.5257
74.2849	5.81551
74.3439	16.9273
74.4761	7.5663
74.598	8.20533
74.8864	3.46688
75.0241	7.26027
75.0412	58.6132
75.1175	13.1012
75.2253	9.2835
75.2848	16.7951
75.3678	12.0459
75.5102	7.02301
75.6427	7.54985
75.7534	9.03171
75.8855	7.57025
75.9681	12.1089
76.0488	12.3824
76.1309	12.1783
76.3109	5.55657
76.3481	26.8839
76.3885	24.7574
76.5174	7.75861
76.656	7.21204
76.7606	9.56261
76.8186	17.2479
76.8362	56.8828
76.9401	9.61945
77.0051	15.3936
77.0323	36.6865
77.0752	23.3492
77.1011	38.5267
77.1901	11.2351
77.3757	5.38738
77.4713	10.4644
77.513	23.967
77.5617	20.5495
77.6667	9.52463
77.7713	9.56288
77.8316	16.5854
77.9147	12.025
77.9796	15.4086
78.0501	14.182
78.1149	15.4357
78.1617	21.373
78.2358	13.4942
78.365	7.7424
78.4294	15.5241
78.479	20.1617
78.5369	17.2712
78.5904	18.6804
78.664	13.5855
78.7249	16.4196
78.8447	8.3492
78.8814	27.2732
78.9497	14.6237
78.991	24.2424
79.0657	13.3842
79.116	19.8874
79.173	17.5512
79.2307	17.307
79.3551	8.04124
79.4221	14.9149
79.5308	9.20505
79.6117	12.3626
79.6759	15.5698
79.7768	9.90796
79.8274	19.7578
79.8863	16.9799
79.9471	16.4479
80.0086	16.2594
80.0713	15.9688
80.1901	8.41793
80.2842	10.6181
80.394	9.11145
80.4604	15.053
80.5129	19.04
80.5579	22.24
80.6056	20.9855
80.6689	15.797
80.7361	14.8776
80.8197	11.962
80.8943	13.403
80.9741	12.5285
81.0228	20.5318
81.0607	26.3964
81.1291	14.6122
81.2091	12.5045
81.2733	15.5712
81.3062	30.4442
81.3826	13.0822
81.449	15.0496
81.513	15.6465
81.5738	16.4236
81.6581	11.8662
81.7181	16.66
81.8017	11.9633
81.8386	27.1444
82.1221	3.52689
82.3233	4.97127
82.4039	12.4049
82.4262	44.7728
82.4822	17.8693
82.5364	18.4478
82.6202	11.9248
82.6556	28.299
82.6912	28.0773
82.7584	14.8903
82.824	15.2423
82.875	19.5998
82.9217	21.3936
82.9473	39.064
82.9997	19.0956
83.0728	13.6758
83.1251	19.1153
83.1666	24.09
83.2712	9.56206
83.3351	15.648
83.4016	15.0387
83.4402	25.9444
83.5245	11.8544
83.5665	23.8027
83.6209	18.3878
83.7068	11.6379
83.7783	13.9856
83.8652	11.5141
83.9512	11.6249
84.0587	9.30501
84.1463	11.4108
84.1649	53.7115
84.2234	17.0914
84.3022	12.6979
84.3753	13.6825
84.451	13.2155
84.477	38.3494
84.5414	15.5451
84.5905	20.3612
84.6754	11.7757
84.7204	22.2074
84.8423	8.20392
85.3114	2.13172
85.3612	20.0803
85.419	17.3079
85.5021	12.0341
85.5875	11.7095
85.7056	8.4641
85.7892	11.9715
85.913	8.07767
85.977	15.6201
86.0966	8.35967
86.2119	8.67581
86.3764	6.0784
86.4942	8.48716
86.6114	8.53388
86.6768	15.2996
86.7663	11.1684
86.8428	13.0678
86.902	16.9085
86.9737	13.9348
87.0474	13.5694
87.1461	10.1351
87.3049	6.29691
87.3577	18.9502
87.415	17.4347
87.5473	7.55755
87.5784	32.1688
87.6448	15.0666
87.7468	9.80738
87.7731	38.004
87.8076	28.9553
87.8527	22.1823
87.9026	20.055
87.9289	37.9435
87.993	15.6121
88.0105	56.9606
88.0776	14.9162
88.1013	42.1941
88.1463	22.1882
88.1937	21.1077
88.2405	21.3908
88.28	25.2813
88.3451	15.3638
88.389	22.7983
88.4367	20.9644
88.4801	23.0473
88.5313	19.5217
88.5913	16.6533
88.5943	339.789
88.6528	17.073
88.7373	11.8409
88.7815	22.628
88.8606	12.6406
88.9031	23.5106
88.9501	21.2775
89.0039	18.6105
89.0541	19.9041
89.1	21.7965
89.1429	23.31
89.2263	11.9852
89.3256	10.0702
89.3558	33.0852
89.4169	16.3865
89.4806	15.6818
89.5713	11.0258
89.5951	42.0398
89.6505	18.0492
89.7187	14.6759
89.76	24.1949
89.8171	17.5236
89.8948	12.8586
89.9261	31.9499
89.9757	20.1873
90.1044	7.76965
90.1399	28.177
90.1943	18.3807
90.2468	19.0215
90.2956	20.4889
90.3464	19.7075
90.4047	17.1574
90.4539	20.3116
90.5085	18.3009
90.5521	22.9742
90.6344	12.1446
90.7363	9.81171
90.8189	12.1098
90.8525	29.8018
90.986	7.48811
91.0094	42.7077
91.112	9.75286
91.1513	25.3949
91.1984	21.2422
91.2614	15.8836
91.2993	26.3901
91.3694	14.2609
91.4146	22.1307
91.4798	15.32
91.5226	23.3967
91.5559	30.0381
91.5928	27.0585
91.6566	15.6767
91.7092	19.0183
91.7657	17.6891
91.9102	6.92195
91.9873	12.9737
92.0248	26.639
92.0918	14.9243
92.1438	19.2556
92.2136	14.3172
92.2224	113.649
92.3162	10.6609
92.4202	9.6189
92.4435	42.9111
92.8124	2.71082
92.8998	11.441
92.9399	24.9464
92.9903	19.8436
93.0419	19.3663
93.0438	534.188
93.1042	16.5319
93.1533	20.3849
93.2672	8.77794
93.3619	10.5612
93.516	6.49051
93.6758	6.25908
93.8184	7.00943
93.9281	9.11419
93.9774	20.298
94.0215	22.6742
94.067	21.9558
94.1061	25.6056
94.194	11.3785
94.242	20.8464
94.2956	18.6366
94.3472	19.3889
94.404	17.6115
94.6635	3.8529
94.7927	7.74329
94.8998	9.33576
94.9499	19.9493
95.0132	15.7925
95.0458	30.688
95.0924	21.4597
95.1628	14.2165
95.2348	13.8744
95.29	18.1219
95.347	17.5411
95.3938	21.3566
95.462	14.663
95.5619	10.0133
95.6139	19.2245
95.6958	12.2122
95.7211	39.6071
95.7982	12.9707
95.8481	20.0417
95.8739	38.7507
95.9451	14.0392
95.9954	19.872
96.0581	15.9406
96.0927	28.9729
96.1311	26.0193
96.1741	23.2353
96.2087	28.9427
96.2309	45.0633
96.2763	21.9949
96.3194	23.211
96.3594	25.0081
96.4479	11.2975
96.5333	11.7156
96.5671	29.5534
96.625	17.2622
96.6478	43.8712
96.7114	15.7411
96.7827	14.0215
96.8227	24.9744
96.8644	23.9929
96.9067	23.6642
96.9647	17.2372
97.0051	24.7482
97.0739	14.5294
97.2187	6.90431
97.2846	15.1798
97.3498	15.3539
97.4171	14.8584
97.4855	14.6
97.5867	9.88621
97.6433	17.6572
97.6609	57.0483
97.7295	14.5688
97.7573	35.9389
97.8288	13.988
97.866	26.9143
97.9213	18.059
97.9999	12.7372
98.1077	9.27678
98.1731	15.2674
98.2151	23.8146
98.2626	21.0611
98.3104	20.9275
98.3546	22.6127
98.4013	21.4169
98.4494	20.7917
98.5208	14.005
98.5629	23.7705
98.7336	5.85679
98.7938	16.611
98.8189	39.8343
98.8859	14.9383
98.9627	13.0157
99.073	9.07005
99.1649	10.8723
99.2289	15.6289
99.277	20.8177
99.3284	19.4579
99.3887	16.5566
99.4245	27.9431
99.4628	26.1294
99.6625	5.00711
99.7545	10.867
99.7883	29.6138
99.8532	15.41
99.8917	25.9848
99.9574	15.2263
99.996	25.894
100.045	20.4048
100.081	27.5778
100.158	12.955
100.212	18.622
100.278	15.1577
100.387	9.17313
100.435	20.7607
100.525	11.1864
100.631	9.42125
100.694	15.7418
100.871	5.6753
100.932	16.2245
100.987	18.2229
101.076	11.2199
101.115	25.9262
101.169	18.4274
101.237	14.7695
101.299	15.9505
101.358	17.0042
101.374	65.5008
101.459	11.6677
101.49	32.7987
101.588	10.2099
101.707	8.37668
101.819	8.96636
101.863	22.2876
101.918	18.2899
101.991	13.6814
102.051	16.6484
102.214	6.1314
102.318	9.64116
102.428	9.08909
102.473	22.3594
102.515	23.461
102.6	11.8586
102.652	19.2167
102.686	28.8425
102.733	21.6915
102.776	22.9758
102.903	7.86497
102.953	19.9148
102.98	38.257
103.013	29.5482
103.154	7.12418
103.24	11.6452
103.378	7.24748
103.505	7.87948
103.628	8.13445
103.729	9.80709
103.763	29.3997
103.856	10.8627
103.929	13.6121
103.966	26.8969
104.065	10.1697
104.447	2.61376
104.522	13.2956
104.564	23.8265
104.628	15.7604
104.683	18.1475
104.788	9.51239
104.924	7.35202
105.128	4.89053
105.208	12.5408
105.273	15.5494
105.315	23.4626
105.414	10.1583
105.547	7.50497
105.594	21.0677
105.658	15.7649
105.691	30.0788
105.756	15.3972
105.837	12.3562
105.945	9.24206
106.058	8.88273
106.12	16.1397
106.154	29.2039
106.196	23.6323
106.22	41.4027
106.25	34.1355
106.351	9.86602
106.476	7.96762
106.555	12.6637
106.621	15.3504
106.664	22.7842
106.719	18.2949
106.741	44.8752
106.786	22.6634
106.82	29.3298
106.868	20.7465
106.931	15.7159
106.996	15.425
107.027	32.0914
107.09	15.9352
107.142	19.3618
107.182	25.0966
107.252	14.1808
107.286	29.436
107.324	26.703
107.414	11.1107
107.443	33.8169
107.488	22.5622
107.553	15.1964
107.621	14.7925
107.656	28.7084
107.69	29.0082
107.766	13.2139
107.823	17.4146
107.865	23.8214
107.92	18.1604
107.987	15.0987
108.088	9.8669
108.159	14.0629
108.215	18.0131
108.253	26.1213
108.304	19.4818
108.327	44.7187
108.376	20.1983
108.444	14.6662
108.478	29.9383
108.535	17.4328
108.556	47.5579
108.591	28.2701
108.638	21.5443
108.681	23.1192
108.699	54.7615
108.734	28.8775
108.8	15.1563
108.829	34.1111
108.9	14.0897
108.937	27.3493
109.007	14.3031
109.068	16.3897
109.14	13.8814
109.197	17.6292
109.259	15.9627
109.3	24.6877
109.329	33.7621
109.464	7.40774
109.527	16.0588
109.605	12.7251
109.648	23.4973
109.705	17.3367
109.731	39.4244
109.808	12.8999
110.035	4.41215
110.259	4.45812
110.585	3.07033
110.669	11.9372
110.714	21.914
110.784	14.2945
110.866	12.2522
110.93	15.5169
110.977	21.4929
111.03	18.9039
111.067	26.8579
111.113	21.8064
111.171	17.2319
111.225	18.459
111.272	21.3279
111.426	6.474
111.467	24.8589
111.496	34.3006
111.545	20.4989
111.589	22.6588
111.638	20.1045
112.329	1.44843
112.529	4.99174
112.555	38.4823
112.596	24.6822
112.673	12.867
112.693	51.7438
112.755	16.1632
112.797	23.6407
112.843	21.9154
112.9	17.3919
112.943	23.4198
112.98	26.8147
113.037	17.7032
113.068	31.5149
113.134	15.2263
113.179	22.3294
113.275	10.4014
113.336	16.3519
113.41	13.5827
113.434	41.1624
113.508	13.4512
113.572	15.596
113.681	9.18983
113.728	21.4321
113.768	25.057
113.85	12.185
113.896	21.7765
113.945	20.3165
113.987	23.8146
114.05	15.7716
114.11	16.6925
114.219	9.20505
114.312	10.6923
114.393	12.4068
114.457	15.5771
114.561	9.63865
114.573	84.1538
114.634	16.2657
114.695	16.4804
114.745	19.996
114.812	14.9336
114.888	13.2259
114.961	13.5949
115.031	14.2621
115.105	13.6066
115.173	14.7473
115.232	16.8087
115.305	13.6255
115.378	13.74
115.412	29.6639
115.683	3.69439
115.762	12.6526
115.836	13.5227
115.939	9.68176
115.988	20.4011
116.057	14.4619
116.09	30.3942
116.158	14.6379
116.223	15.4722
116.27	21.3607
116.429	6.28385
116.49	16.2959
116.55	16.8554
116.582	30.8299
116.67	11.4058
116.713	23.1289
116.78	14.9029
116.839	16.8197
116.866	37.3274
116.925	17.0625
116.98	18.1831
116.996	62.7628
117.028	30.8842
117.082	18.6564
117.114	30.5951
117.171	17.5911
117.222	19.6205
117.28	17.3016
117.31	33.3667
117.348	26.6134
117.371	42.5985
117.447	13.0924
117.496	20.4273
117.526	33.9824
117.599	13.6121
117.642	23.5189
117.705	15.9269
117.767	16.0705
117.88	8.81205
117.994	8.81088
118.052	17.1353
118.133	12.348
118.186	19.0531
118.261	13.3136
118.314	18.7688
118.325	88.4877
118.417	10.8854
118.48	15.8821
118.551	14.0357
118.602	19.7227
118.671	14.4783
118.707	27.5642
118.766	17.0216
118.777	88.7469
118.816	26.0051
118.875	16.9102
118.935	16.6909
118.961	38.1388
118.989	35.5177
119.077	11.4583
119.114	26.9208
119.136	45.3885
119.203	14.9645
119.242	25.4998
119.343	9.9227
119.373	32.8375
119.438	15.4665
119.483	22.1749
119.524	24.09
119.606	12.2454
119.688	12.232
119.757	14.3561
119.846	11.288
119.916	14.2219
120.011	10.5562
120.053	23.639
120.102	20.6693
120.156	18.404
120.257	9.94164
120.301	22.7376
120.396	10.4336
120.503	9.36672
120.546	23.1642
120.626	12.6186
120.702	13.1296
120.81	9.25206
121.022	4.72445
121.162	7.13119
121.189	37.219
121.246	17.4383
121.333	11.4784
121.373	25.222
121.441	14.7682
121.523	12.0511
121.604	12.4504
121.76	6.40545
121.905	6.8703
121.996	11.1063
122.08	11.9069
122.173	10.7292
122.231	17.2087
122.333	9.81807
122.485	6.56569
122.829	2.90951
122.888	16.8146
123.054	6.01685
123.112	17.4694
123.169	17.5356
123.265	10.3839
123.342	12.8944
123.402	16.7749
123.5	10.2504
123.526	38.6339
123.63	9.56453
123.729	10.0854
123.785	17.8712
123.899	8.7535
123.941	24.253
124.122	5.502
124.19	14.8485
124.289	10.0632
124.322	30.447
124.411	11.2264
124.472	16.3583
124.547	13.3317
124.613	15.0987
124.706	10.7938
124.758	19.2068
124.832	13.5079
124.889	17.7343
124.916	37.0947
124.965	20.0405
125.02	18.4682
125.077	17.463
125.142	15.3624
125.186	22.6588
125.235	20.6079
125.292	17.2658
125.326	29.6665
125.365	25.8558
125.437	13.8744
125.496	17.0616
125.533	26.7437
125.575	23.7012
125.658	12.0869
125.684	37.6011
125.753	14.556
125.814	16.4821
125.916	9.834
126.178	3.81079
126.248	14.2231
126.316	14.7643
126.38	15.6974
126.425	22.3174
126.495	14.1357
126.562	14.9029
126.62	17.4575
126.641	46.2321
126.731	11.107
126.806	13.336
126.862	18.0434
126.928	15.1722
126.984	17.7901
127.044	16.4902
127.139	10.5649
127.209	14.3988
127.273	15.46
127.318	22.2178
127.394	13.2333
127.449	18.0757
127.473	42.735
127.544	14.0339
127.618	13.5694
127.662	22.5317
127.718	17.8072
127.75	31.4021
127.8	19.8259
127.863	15.9803
127.89	37.1071
127.975	11.693
128.028	19.1802
128.055	36.5738
128.11	18.2319
128.162	19.0836
128.193	32.8601
128.224	31.3077
128.254	33.3133
128.29	27.8195
128.345	18.3291
128.398	19.0139
128.482	11.9065
128.518	27.5277
128.565	21.2017
128.629	15.6077
128.682	19.0585
128.768	11.5958
128.846	12.7817
128.965	8.39313
129.014	20.4549
129.125	8.98061
129.179	18.5649
129.206	37.3065
129.268	16.2143
129.36	10.798
129.415	18.401
129.452	27.019
129.515	15.9269
129.574	16.807
129.652	12.8869
129.716	15.4607
129.747	33.0458
129.814	14.733
129.874	16.7395
129.919	22.5454
129.973	18.4101
130.097	8.0271
130.124	37.6903
130.274	6.65868
130.361	11.5761
130.395	29.0385
130.531	7.37153
131.031	2.00039
131.473	2.25828
131.568	10.6144
132.27	1.42401
132.337	14.9296
132.384	21.1372
132.492	9.29437
132.937	2.2453
133.008	14.1699
133.073	15.3808
133.155	12.1815
133.326	5.82598
133.438	8.94542
133.49	19.2756
133.595	9.56727
133.666	14.0333
133.685	51.1091
133.743	17.3151
133.775	31.1643
133.857	12.2508
133.896	25.6904
133.937	24.5495
133.963	37.6435
134.023	16.7001
134.089	15.1874
134.136	21.1936
134.168	30.9991
134.226	17.2685
134.228	493.827
134.32	10.9104
134.376	17.8683
134.407	31.7279
134.447	25.4998
134.522	13.3429
134.607	11.7607
134.643	27.5141
134.684	24.5839
134.734	19.8484
134.786	19.3427
134.841	17.9646
134.893	19.5126
134.953	16.5623
134.99	27.0234
135.064	13.5353
135.084	50.5127
135.137	18.6574
135.156	52.263
135.221	15.4974
135.283	16.0805
135.373	11.1714
135.448	13.2307
135.491	23.5488
135.529	25.9828
135.561	31.6376
135.617	17.6227
135.686	14.6391
135.705	51.4562
135.757	19.4898
135.795	25.75
135.87	13.3237
135.953	12.1699
136.002	20.3687
136.048	21.7765
136.097	20.3899
136.104	134.3
136.176	13.9651
136.233	17.3277
136.286	18.9243
136.333	21.4142
136.403	14.289
136.457	18.5123
136.511	18.3554
136.54	34.5925
136.634	10.7236
136.68	21.5862
136.729	20.4023
136.814	11.7202
136.881	14.9537
136.927	21.7908
137.005	12.8432
137.082	12.9798
137.135	18.6689
137.162	37.5502
137.234	13.9991
137.302	14.6192
137.338	27.9689
137.385	21.347
137.459	13.4669
137.534	13.216
137.593	17.0765
137.644	19.6194
137.689	22.2237
137.747	17.2622
137.795	20.8242
137.88	11.759
137.913	30.657
137.955	23.5988
138.02	15.3972
138.079	16.986
138.103	40.6653
138.133	34.188
138.206	13.5955
138.282	13.1867
138.368	11.6286
138.461	10.8078
138.507	21.4721
138.618	9.01705
138.673	18.1061
138.694	47.7897
138.751	17.756
138.817	15.013
138.885	14.6424
138.951	15.2172
139.078	7.85182
139.108	33.7998
139.154	21.7198
139.213	17.0643
139.259	21.6001
139.286	37.1113
139.382	10.4487
139.444	16.0341
139.656	4.72813
139.763	9.28816
139.844	12.4309
139.92	13.1695
140.002	12.1411
140.052	20.084
140.152	9.96244
140.188	27.6648
140.325	7.29251
140.401	13.1498
140.562	6.21218
140.613	19.8708
140.692	12.6536
140.731	25.6687
140.792	16.3143
140.869	12.998
140.902	30.2124
140.97	14.643
141.134	6.10244
141.154	50.6509
141.28	7.95735
141.435	6.44995
141.504	14.3722
141.543	26.0295
141.619	13.0606
141.648	35.0324
141.658	95.2653
141.722	15.7233
141.78	17.2123
141.794	71.0278
141.858	15.7277
141.937	12.5516
141.977	24.9538
142.054	13.1136
142.1	21.7851
142.138	26.1069
142.211	13.7123
142.238	36.295
142.279	24.7868
142.35	14.0375
142.401	19.4761
142.47	14.6469
142.499	34.0414
142.557	17.2221
142.613	18.0005
142.646	29.6983
142.715	14.494
142.765	19.8744
142.831	15.3109
142.864	30.1386
142.921	17.4997
142.975	18.6397
143.028	18.9265
143.096	14.6314
143.163	14.9914
143.198	28.6911
143.24	23.3689
143.306	15.273
143.391	11.6865
143.432	24.8127
143.519	11.4603
143.546	37.0165
143.602	17.6947
143.62	56.8731
143.676	17.7835
143.737	16.409
143.77	30.5055
143.849	12.727
143.904	18.1051
143.997	10.7638
144.05	18.7477
144.112	16.1335
144.163	19.5412
144.291	7.84037
144.502	4.72297
144.575	13.7844
144.663	11.3317
144.7	27.4937
144.77	14.1279
144.829	17.0486
144.855	39.0229
144.933	12.697
144.972	26.2302
145.008	27.1334
145.085	13.0734
145.121	27.7269
145.179	17.3747
145.271	10.8677
145.313	23.3427
145.406	10.7973
145.452	21.5792
145.503	19.7847
145.579	13.1068
145.634	18.3392
145.689	18.2279
145.741	18.9955
145.831	11.1962
145.949	8.46238
146	19.4069
146.026	39.4431
146.105	12.6124
146.172	15.0042
146.232	16.4026
146.363	7.68049
146.464	9.8745
146.532	14.7911
146.573	24.4129
146.645	13.7315
146.715	14.3796
146.778	15.8647
146.845	15.0069
146.936	10.9218
147.015	12.7465
147.058	23.2045
147.155	10.2479
147.252	10.2963
147.336	11.9103
147.382	21.7127
147.416	29.9572
147.471	18.2518
147.535	15.6296
147.605	14.2207
147.649	22.842
147.7	19.2946
147.804	9.66156
147.886	12.2118
147.935	20.3849
147.978	23.3002
148.067	11.197
148.331	3.78827
148.437	9.47589
148.491	18.3797
148.592	9.92447
148.684	10.9039
148.793	9.10225
148.864	14.1243
149.148	3.52689
149.185	26.6987
149.24	18.2518
149.308	14.8095
149.339	31.74
149.501	6.182
149.536	28.2534
149.583	21.4777
149.631	20.5672
149.678	21.4266
149.744	15.1329
149.786	24.1266
149.842	17.8434
149.893	19.532
149.931	26.0845
149.985	18.7108
150.064	12.5276
150.104	25.3312
150.187	12.1005
150.285	10.1707
150.301	60.1685
150.37	14.5573
150.418	20.7503
150.478	16.7218
150.522	22.9948
150.567	22.0634
150.665	10.2115
150.721	17.8856
150.77	20.2943
150.834	15.6026
150.88	21.7524
151.007	7.86293
151.071	15.7836
151.156	11.673
151.224	14.8432
151.337	8.83002
151.421	11.892
151.482	16.4894
151.634	6.58436
151.709	13.1945
151.755	21.9688
151.834	12.6014
151.871	27.3157
151.93	16.7782
151.976	21.8551
152.036	16.8053
152.09	18.3776
152.126	28.082
152.179	18.6209
152.225	22.1205
152.274	20.3153
152.369	10.5
152.401	31.3991
152.449	20.7853
152.618	5.93046
152.714	10.3939
152.829	8.68508
152.934	9.5637
152.954	48.0377
153.013	17.1556
153.046	29.8338
153.136	11.1699
153.217	12.3147
153.272	18.0024
153.41	7.27961
153.488	12.8067
153.631	6.96913
153.708	12.9818
153.808	10.0699
153.94	7.5761
154.21	3.6998
154.511	3.31771
154.809	3.35649
155.062	3.95742
155.155	10.7112
156.123	1.03348
156.345	4.51555
156.493	6.71677
156.575	12.1837
156.662	11.5121
156.743	12.4625
156.825	12.0699
156.957	7.60566
157.319	2.75961
157.346	38.1039
157.528	5.49113
157.602	13.4133
157.623	48.4567
157.664	24.1546
158.397	1.36505
158.664	3.73684
159.209	1.83701
159.274	15.3993
159.439	6.06435
160.01	1.74972
160.053	23.1192
160.085	31.8522
160.109	41.3104
160.154	21.9891
160.168	72.9554
160.202	29.4777
160.282	12.4587
160.325	23.2239
160.355	33.5852
160.384	34.8931
160.406	44.2556
160.44	29.8632
160.479	25.5174
160.532	18.9707
160.571	25.3872
160.601	34.0379
160.628	36.8121
160.672	22.5667
160.706	29.3221
160.751	22.0941
160.819	14.7057
160.859	25.2717
160.891	31.0858
160.923	31.8127
[truncated: 1,119 more rows]
