# Supplementary material for: Dorsal and median raphe neuronal firing dynamics characterized by nonlinear measures
Source: PLoS Comput Biol. 2024 May 28;20(5):e1012111. doi: 10.1371/journal.pcbi.1012111 (PMC11161118; doi:10.1371/journal.pcbi.1012111)
Supplement: S1 Data — (ZIP) [file pcbi.1012111.s002.zip › data/N136_N7_280212.txt]

Event times and instantaneous frequencies between 400.887 s and 607.394 s on channel 401
Time	Inst freq
400.913	17.8827
400.963	20.0965
401.035	13.9801
401.067	30.656
401.143	13.2714
401.247	9.61631
401.293	21.3129
401.327	29.7265
401.385	17.313
401.408	42.7168
401.611	4.93778
401.631	50.6586
401.692	16.176
401.724	32.0821
401.754	33.2889
401.786	30.3859
401.843	17.6897
401.871	35.1617
401.913	24.3309
401.936	41.7537
401.963	37.7358
402.011	20.7943
402.062	19.5656
402.151	11.2259
402.263	8.93096
402.348	11.7385
402.381	31.1139
402.412	31.6756
402.463	19.604
402.5	26.8889
402.613	8.88415
402.698	11.7261
402.72	44.8229
402.773	18.997
402.793	49.14
402.834	24.4141
402.863	34.9406
402.927	15.7629
403.169	4.12473
403.198	34.188
403.261	15.9642
403.328	14.9231
403.354	38.0084
403.433	12.6775
403.519	11.6455
403.571	19.2197
403.592	46.4037
403.621	34.6861
403.644	44.4247
403.678	29.2141
403.709	32.6158
403.78	14.0193
403.904	8.08996
404.021	8.52951
404.044	43.554
404.077	30.4878
404.134	17.313
404.172	26.3019
404.264	10.8861
404.302	26.6809
404.33	35.8166
404.363	30.1205
404.43	14.9499
404.491	16.2153
404.523	31.5457
404.568	22.168
404.596	36.5631
404.751	6.4512
404.84	11.1433
404.889	20.6612
404.934	22.3464
404.985	19.4175
405.036	19.5351
405.093	17.5131
405.167	13.6333
405.234	14.9076
405.266	31.1333
405.284	53.6769
405.307	45.3926
405.397	10.9914
405.454	17.5469
405.553	10.1885
405.586	29.7708
405.651	15.456
405.678	37.2717
405.734	17.7085
405.768	29.6824
405.862	10.5731
405.929	14.9633
405.989	16.8265
406.167	5.6243
406.214	20.8594
406.272	17.304
406.293	49.2854
406.379	11.5754
406.452	13.6036
406.497	22.5938
406.637	7.11896
406.723	11.605
406.744	48.1696
406.838	10.6123
406.948	9.14829
407.079	7.59821
407.169	11.147
407.316	6.80457
407.345	34.5066
407.39	22.0751
407.427	26.8528
407.481	18.5839
407.519	26.8601
407.58	16.3132
407.881	3.31741
407.927	21.9491
408.041	8.72144
408.081	25.4842
408.135	18.5185
408.292	6.34598
408.34	20.982
408.481	7.1144
408.515	29.1971
408.629	8.74585
408.676	21.1685
408.763	11.5647
408.834	13.9645
408.867	31.0849
408.887	48.9476
408.976	11.302
409.162	5.36711
409.238	13.0993
409.302	15.6961
409.348	21.4546
409.396	21.0926
409.455	17.0445
409.511	17.8476
409.578	14.9165
409.637	16.9635
409.687	19.8098
409.736	20.5465
409.766	33.0907
409.843	12.9182
409.881	26.8312
409.947	15.0444
410.07	8.14531
410.284	4.66374
410.318	29.4638
410.347	34.3289
410.446	10.1698
410.482	27.2331
410.58	10.2438
410.698	8.50774
410.784	11.5075
410.833	20.7082
410.873	24.9128
410.971	10.2187
411.012	24.1604
411.071	17.0999
411.194	8.1182
411.321	7.84991
411.344	43.63
411.423	12.7226
411.469	21.7581
411.621	6.57851
411.755	7.43108
411.787	31.5259
411.844	17.4642
411.899	18.2017
411.991	10.8909
412.07	12.6759
412.184	8.76347
412.246	16.1238
412.309	15.8655
412.363	18.7091
412.41	21.1595
412.463	18.9609
412.556	10.7055
412.615	16.8919
412.727	8.91186
412.803	13.2503
412.867	15.4631
412.988	8.32016
413.026	26.3019
413.068	23.7079
413.175	9.35891
413.206	31.4564
413.297	11.0035
413.403	9.47957
413.454	19.6502
413.546	10.8566
413.607	16.3934
413.636	34.1297
413.702	15.1469
413.748	21.631
413.782	30.1023
413.819	27.1003
413.845	37.2995
413.876	33.0033
413.966	11.0681
414.029	15.7729
414.074	22.2025
414.126	19.3125
414.196	14.4134
414.227	32.0513
414.262	28.6533
414.294	31.407
414.365	14.0135
414.404	25.4453
414.437	30.3951
414.495	17.2295
414.542	21.3812
414.75	4.79432
414.775	40.3551
414.843	14.6671
414.907	15.748
414.956	20.2143
415.001	22.482
415.035	29.6824
415.082	21.0128
415.14	17.4338
415.189	20.1126
415.426	4.22262
415.49	15.5304
415.566	13.2696
415.752	5.37808
415.839	11.4508
415.875	27.8862
415.929	18.457
416.002	13.7137
416.265	3.80199
416.376	8.98311
416.469	10.7654
416.566	10.3734
416.608	23.4577
416.642	29.4377
416.696	18.5943
416.806	9.12159
416.839	29.7354
416.969	7.73096
417.062	10.7078
417.13	14.6692
417.151	47.5737
417.215	15.8103
417.288	13.5888
417.36	13.8523
417.386	39.5726
417.448	16.0643
417.503	18.0375
417.554	19.5198
417.721	5.99592
417.825	9.61816
417.867	23.8322
417.909	24.1955
417.931	44.0529
417.989	17.1615
418.095	9.51022
418.151	17.6772
418.264	8.83704
418.341	13.0327
418.383	23.912
418.517	7.45935
418.601	11.9147
418.656	18.1258
418.817	6.22432
418.848	31.746
418.89	23.8152
419.021	7.66577
419.049	35.6379
419.07	46.7071
419.111	24.7097
419.201	11.0693
419.357	6.42508
419.48	8.07754
419.534	18.6672
419.724	5.25818
419.795	14.1503
419.833	26.3019
419.849	60.024
419.879	33.557
419.924	22.5938
420.184	3.83877
420.226	23.9866
420.258	30.6185
420.309	19.8373
420.49	5.50691
420.632	7.08165
420.668	27.2183
420.699	33.0688
420.74	24.3665
420.776	27.2702
420.819	23.546
420.897	12.7162
420.968	14.1965
421.116	6.75493
421.161	22.0313
421.25	11.2271
421.306	18.1258
421.394	11.2905
421.429	28.3527
421.477	21.173
421.541	15.4321
421.583	24.0616
421.611	35.6379
421.632	47.6417
421.687	18.3453
421.783	10.3242
421.904	8.30289
421.945	24.0154
422.014	14.6908
422.06	21.3812
422.151	11.073
422.245	10.6338
422.318	13.6724
422.348	33.5008
422.478	7.66401
422.505	37.3832
422.538	30.581
422.605	14.881
422.693	11.3033
422.783	11.147
422.819	28.082
422.893	13.3476
422.967	13.6556
423.153	5.37895
423.222	14.403
423.292	14.2045
423.35	17.2771
423.458	9.29454
423.724	3.75192
423.862	7.27908
424.009	6.79763
424.073	15.6031
424.113	24.7219
424.288	5.71429
424.353	15.4059
424.401	20.829
424.61	4.80515
424.712	9.73141
424.776	15.6372
424.832	18.018
424.916	11.8413
425.205	3.46789
425.233	34.7826
425.332	10.1082
425.626	3.40948
425.654	35.7015
425.734	12.4177
425.781	21.1595
425.804	44.8833
425.852	20.4583
425.911	17.1233
425.959	20.5761
425.984	41.3223
426.212	4.3756
426.303	10.9613
426.357	18.7547
426.407	20.0803
426.477	14.2613
426.525	20.5508
426.706	5.54908
426.793	11.4929
426.818	39.4633
426.866	20.79
426.889	44.3656
426.919	32.8731
427.045	7.9466
427.082	26.7523
427.125	23.3536
427.181	17.7746
427.282	9.90099
427.4	8.47961
427.468	14.6606
427.597	7.76036
427.634	27.248
427.673	25.3614
427.727	18.7899
427.748	45.7666
427.869	8.27541
427.951	12.2309
428.008	17.7054
428.056	20.7168
428.138	12.2279
428.183	22.0313
428.265	12.2429
428.293	35.2734
428.354	16.292
428.474	8.37521
428.551	12.9433
428.637	11.6198
428.821	5.43449
428.89	14.4697
428.99	10.013
429.039	20.5212
429.122	11.9976
429.236	8.78657
429.443	4.83489
429.501	17.0794
429.546	22.2025
429.588	24.1663
429.619	31.9285
429.845	4.42419
429.939	10.6056
430.024	11.8666
430.073	20.1329
430.122	20.4876
430.16	26.2467
430.572	2.42966
430.69	8.49545
430.729	25.0438
430.87	7.13165
431.135	3.76364
431.212	13.0293
431.415	4.92271
431.688	3.66865
431.782	10.6417
431.824	23.7643
431.978	6.49393
432.12	7.04325
432.266	6.83667
432.443	5.65099
432.554	9.04732
432.755	4.95958
432.809	18.6672
432.84	31.7058
432.895	18.1653
433.018	8.17728
433.071	18.9179
433.285	4.66483
433.348	15.8178
433.401	18.9143
433.417	61.0874
433.451	30.1023
433.58	7.75194
433.652	13.7608
433.682	34.2231
433.815	7.50694
433.904	11.1869
434.113	4.79939
434.177	15.4847
434.203	38.0373
434.281	12.8271
434.365	11.8878
434.557	5.23259
434.617	16.6113
434.746	7.70951
434.77	41.7537
434.845	13.3387
434.908	15.8957
434.979	14.0924
435.02	24.4978
435.082	16.0359
435.121	25.74
435.278	6.36618
435.311	30.8928
435.373	16.1917
435.518	6.87663
435.55	31.407
435.777	4.40412
435.816	25.4259
435.959	7.01705
435.994	28.6862
436.022	34.9406
436.122	10.0573
436.156	28.9939
436.198	23.9636
436.239	24.3843
436.316	12.8866
436.5	5.45405
436.589	11.2651
436.699	9.05633
436.785	11.6741
436.881	10.3648
436.911	33.1565
436.991	12.5818
437.044	18.7723
437.081	27.1665
437.187	9.3985
437.291	9.59417
437.322	32.9164
437.408	11.6618
437.532	8.01925
437.597	15.4083
437.657	16.6973
437.717	16.5618
437.769	19.5046
437.874	9.50119
437.964	11.0791
438.081	8.54482
438.193	8.91902
438.276	12.1699
438.368	10.8307
438.437	14.3658
438.507	14.3451
438.539	31.4268
438.591	19.1571
438.616	41.0509
438.878	3.80431
439.012	7.48447
439.073	16.3106
439.156	12.1227
439.283	7.83576
439.388	9.59233
439.442	18.5322
439.605	6.11359
439.761	6.42261
440.048	3.48651
440.08	30.5437
440.131	19.9601
440.17	25.6082
440.28	9.03832
440.336	18.031
440.671	2.98276
440.71	25.5167
441.141	2.31976
441.198	17.5871
441.263	15.4583
441.29	36.3901
441.494	4.91256
441.587	10.694
441.872	3.51952
441.936	15.6226
442.075	7.18959
442.145	14.2086
442.191	21.925
442.269	12.8008
442.433	6.0868
442.743	3.22466
442.891	6.76361
442.928	26.9978
442.969	24.4798
442.989	48.9237
443.041	19.3949
443.12	12.5739
443.25	7.70832
443.329	12.7437
443.369	24.728
443.433	15.6764
443.523	11.0951
443.604	12.3457
443.907	3.29826
443.995	11.3986
444.072	12.8833
444.142	14.4134
444.254	8.94855
444.404	6.66178
444.633	4.36205
444.741	9.29973
444.85	9.13325
444.918	14.7427
445.005	11.5367
445.067	16.0591
445.222	6.42302
445.261	26.2812
445.417	6.39918
445.48	15.8403
445.512	30.8356
445.603	10.989
445.665	16.2681
445.713	20.5592
445.735	47.3261
445.803	14.6886
445.899	10.4102
445.959	16.7084
445.984	38.9408
446.018	29.3686
446.046	35.7143
446.089	23.3427
446.127	26.2743
446.22	10.8167
446.248	35.2983
446.308	16.675
446.366	17.2147
446.435	14.4634
446.479	22.9358
446.503	40.5186
446.597	10.7239
446.714	8.54117
446.755	24.2895
446.816	16.5017
446.87	18.4843
446.905	28.6451
446.953	20.7426
446.985	31.2989
447.018	29.967
447.143	7.99744
447.196	19.0259
447.244	20.7555
447.289	22.0022
447.316	37.2024
447.335	54.2888
447.449	8.76885
447.484	28.6862
447.502	54.6448
448.131	1.59031
448.179	20.8943
448.356	5.62556
448.53	5.74977
448.666	7.36594
448.689	44.2087
448.971	3.53857
449.427	2.19505
449.53	9.65437
449.818	3.48044
449.872	18.2815
449.927	18.3891
450.376	2.22568
450.41	29.4985
450.51	9.98702
450.767	3.88531
450.804	27.2851
450.874	14.2796
450.921	21.3858
450.975	18.3722
451.158	5.46538
451.241	12.0773
451.293	19.4401
451.32	35.8551
451.383	15.9872
451.476	10.7078
451.519	23.4797
451.6	12.3946
451.615	66.0939
451.671	17.8571
451.81	7.16486
452.031	4.52448
452.077	21.9058
452.262	5.41653
452.322	16.5948
452.357	28.5225
452.424	14.8478
452.57	6.86766
452.595	39.8248
452.615	50.1002
452.642	36.5631
452.712	14.339
452.764	19.2049
452.791	37.7929
452.887	10.3724
452.914	36.4166
452.953	26.2192
452.977	41.2712
453.019	23.9234
453.044	39.6825
453.125	12.3839
453.178	18.7864
453.391	4.68889
453.432	24.1838
453.451	52.5762
453.499	21.2359
453.519	49.7512
453.546	37.0096
453.608	16.1368
453.731	8.07689
453.87	7.20773
453.989	8.42105
454.026	26.8962
454.104	12.8485
454.177	13.7043
454.254	13.031
454.402	6.73991
454.541	7.17875
454.568	37.3832
454.593	39.6511
454.647	18.6393
454.709	16.1421
454.873	6.0831
455.046	5.77267
455.08	29.8329
455.112	31.0463
455.172	16.6945
455.289	8.57339
455.35	16.4474
455.396	21.6638
455.562	6.01178
455.645	12.0048
455.711	15.1653
455.791	12.5329
455.879	11.4155
455.909	32.8515
456.179	3.70576
456.233	18.5426
456.34	9.30665
456.425	11.7869
456.473	20.8725
456.718	4.09115
456.798	12.4239
456.911	8.88889
456.933	45.2284
457.007	13.4481
457.092	11.805
457.198	9.42685
457.304	9.40026
457.378	13.6129
457.402	41.6667
457.457	17.9598
457.526	14.4823
457.654	7.84068
457.796	7.03878
457.855	17.03
457.901	21.6497
457.927	38.85
458.018	10.9733
458.085	14.8699
458.117	31.5457
458.208	10.9926
458.294	11.6455
458.349	18.1785
458.473	8.00833
458.5	37.5516
458.545	22.2272
458.569	41.9287
458.601	31.2402
458.626	40.2739
458.716	11.1012
458.858	7.00967
458.918	16.6694
458.975	17.584
459.028	18.9466
459.106	12.7779
459.155	20.475
459.21	18.3857
459.243	29.7974
459.28	26.9324
459.426	6.86106
459.545	8.4076
459.582	27.2257
459.66	12.7992
459.688	34.9895
459.725	27.533
459.758	30.349
459.803	21.978
459.843	24.8571
459.868	40.7997
459.94	13.7893
459.989	20.4457
460.018	34.3289
460.056	26.5816
460.177	8.27746
460.223	21.5843
460.31	11.5115
460.343	30.7598
460.46	8.49113
460.51	20.3128
460.701	5.23725
460.74	25.3421
460.803	15.9033
460.854	19.6541
460.884	33.0469
460.928	22.9148
460.974	21.6263
460.998	42.2833
461.075	12.9333
461.104	33.8066
461.136	31.4663
461.242	9.48137
461.267	39.968
461.307	24.6366
461.426	8.41397
461.45	41.2201
461.546	10.4178
461.575	34.8311
461.613	26.3922
461.648	28.5307
461.776	7.81739
461.816	24.7954
461.84	41.9463
461.864	41.806
461.899	29.0613
461.971	13.8619
462.027	17.8571
462.219	5.19508
462.313	10.6304
462.349	27.6932
462.403	18.6776
462.454	19.5733
462.632	5.61073
462.684	19.1388
462.957	3.67282
462.981	41.425
463.082	9.87069
463.172	11.1458
463.203	32.3729
463.252	20.3791
463.294	23.9751
463.408	8.73134
463.482	13.5044
463.668	5.39113
463.813	6.86059
463.913	10.0594
464.097	5.43301
464.173	13.1079
464.216	23.3427
464.275	16.9147
464.334	16.9062
464.394	16.6196
464.513	8.41468
464.569	18.0734
464.641	13.7665
464.704	15.8353
464.739	28.547
464.759	49.9251
464.969	4.76145
465	33.036
465.076	13.1718
465.267	5.2222
465.292	40.4694
465.408	8.57559
465.509	9.91572
465.582	13.8274
465.656	13.4716
465.735	12.5897
465.762	37.9219
465.877	8.6326
465.908	32.6691
465.934	38.85
465.961	36.2713
466.021	16.852
466.062	23.9923
466.134	13.9801
466.179	22.2965
466.221	23.8095
466.299	12.7389
466.386	11.5115
466.427	24.3902
466.451	41.9639
466.502	19.5656
466.61	9.23958
466.677	14.9993
466.729	19.0876
466.75	47.5059
466.8	20.3791
466.836	27.7778
466.863	36.9276
466.88	56.9152
467.028	6.74491
467.114	11.636
467.145	32.1647
467.185	25.0376
467.294	9.19625
467.341	21.3129
467.377	28.1136
467.464	11.4626
467.487	43.3463
467.516	34.9895
467.554	26.2674
467.572	53.7634
467.592	51.6262
467.606	71.6332
467.76	6.47543
467.823	15.9515
467.857	29.163
467.901	22.686
467.957	17.9179
468.026	14.5117
468.054	35.791
468.11	17.8891
468.133	42.5713
468.176	23.1267
468.223	21.6029
468.274	19.4024
468.31	28.0662
468.336	37.4392
468.408	13.9179
468.457	20.6058
468.571	8.76655
468.689	8.46955
468.74	19.5733
468.777	26.8817
468.823	21.9829
468.875	19.2715
468.955	12.3762
469.03	13.4427
469.056	37.5375
469.08	42.6439
469.103	43.8404
469.15	21.3038
469.179	34.2583
469.254	13.2661
469.424	5.87924
469.454	33.67
469.552	10.2585
469.564	78.0031
469.672	9.273
469.711	25.9471
469.746	28.0191
469.823	13.1372
469.897	13.4264
469.942	22.0167
469.973	33.2005
470.006	29.6472
470.171	6.08902
470.352	5.51086
470.391	25.7334
470.467	13.1285
470.51	23.218
470.586	13.1406
470.604	56.9152
470.672	14.5879
470.69	57.9039
470.838	6.72766
470.932	10.6519
471.089	6.38407
471.149	16.6834
471.213	15.4607
471.421	4.81997
471.446	39.3391
471.481	29.1886
471.532	19.2641
471.637	9.54381
471.701	15.7134
471.772	14.0706
471.827	18.093
471.869	23.7869
471.964	10.5563
472.034	14.3575
472.083	20.0401
472.18	10.3509
472.238	17.1527
472.363	8.05737
472.46	10.3072
472.519	16.9463
472.636	8.5492
472.773	7.26216
472.791	57.3723
472.895	9.54563
472.921	39.7614
473.019	10.1348
473.054	28.6779
473.071	60.3865
473.093	45.045
473.137	22.4467
473.159	45.3515
473.197	26.5393
473.22	44.4444
473.263	23.0309
473.289	38.5356
473.382	10.7887
473.409	36.8053
473.441	30.6748
473.459	57.0776
473.509	20.1694
473.538	33.9098
473.564	38.2995
473.673	9.16003
473.75	13.0497
473.772	46.3822
473.81	26.2192
473.856	21.7723
473.908	18.9538
473.929	49.1884
474.02	10.9445
474.12	10.0392
474.148	35.3232
474.227	12.639
474.353	7.93651
474.481	7.78816
474.518	27.4198
474.612	10.6056
474.647	29.0698
474.686	25.3807
474.74	18.6393
474.824	11.8666
474.891	14.8854
475.028	7.28491
475.125	10.3734
475.219	10.6462
475.249	33.3444
475.318	14.5243
475.349	32.0307
475.389	24.6427
475.418	35.4108
475.447	33.6247
475.479	31.25
475.554	13.3779
475.654	10.0432
475.731	12.9534
475.78	20.4165
475.845	15.2882
475.906	16.4339
475.973	14.941
476.003	33.2779
476.077	13.4971
476.204	7.89079
476.262	17.191
476.287	40.4204
476.376	11.2537
476.52	6.94782
476.565	21.9346
476.605	25.4194
476.635	32.3939
476.679	22.7739
476.711	31.7259
476.734	44.0529
476.794	16.4908
476.877	12.0438
476.939	16.072
477.083	6.98324
477.236	6.51042
477.257	48.8043
477.28	42.8633
477.403	8.12348
477.546	7.01066
477.587	24.558
477.645	17.1762
477.672	37.092
477.764	10.798
477.801	27.0416
477.838	27.3898
478.084	4.06141
478.151	15.0263
478.17	51.2821
478.207	26.7881
478.274	15.0966
478.358	11.8455
478.395	26.7881
478.635	4.16736
478.658	45.045
478.67	82.4402
478.769	10.0796
478.892	8.13074
479.027	7.4217
479.115	11.3045
479.159	22.899
479.226	14.9388
479.242	59.952
479.313	14.0706
479.34	38.2117
479.451	8.94855
479.519	14.8655
479.601	12.1389
479.644	23.2504
479.683	25.9605
479.728	21.978
479.798	14.245
479.864	15.2695
480.057	5.17384
480.092	28.2406
480.148	18.0083
480.166	54.1419
480.316	6.70736
480.347	32.1027
480.467	8.31393
480.596	7.75855
480.633	26.6383
480.714	12.3962
480.759	22.0216
480.791	31.3676
480.842	19.7941
480.878	27.6167
480.899	47.0588
480.915	62.1504
480.947	31.6857
481.024	12.9668
481.087	15.9008
481.18	10.7573
481.203	43.4028
481.255	19.4062
481.277	43.7063
481.319	24.2014
481.341	44.3656
481.374	30.4229
481.412	26.6738
481.451	25.2207
481.492	24.8139
481.604	8.91742
481.7	10.3896
481.733	29.8151
481.801	14.7754
481.883	12.213
481.947	15.5642
482.038	11.0181
482.095	17.6866
482.127	31.0559
482.283	6.39672
482.364	12.3381
482.389	39.6511
482.455	15.2648
482.513	17.1674
482.671	6.32471
482.866	5.134
482.913	21.5008
482.97	17.2921
483.007	27.0856
483.119	8.93096
483.211	10.8589
483.243	31.9183
483.284	24.0558
483.426	7.07864
483.482	17.5778
483.557	13.3654
483.612	18.305
483.798	5.36596
483.86	16.2866
483.985	7.97703
484.137	6.57289
484.232	10.5563
484.298	15.2068
484.459	6.20617
484.522	15.7878
484.578	18.0148
484.609	32.0718
484.712	9.71817
484.981	3.71002
485.057	13.1666
485.083	38.6399
485.104	48.3325
485.163	16.7673
485.421	3.87792
485.437	64.8508
485.487	19.7316
485.534	21.4454
485.558	42.2119
485.613	18.0473
485.646	30.1386
485.81	6.12482
485.888	12.7698
485.948	16.5098
486.022	13.6258
486.062	24.5942
486.149	11.5861
486.187	26.3089
486.209	44.9035
486.261	19.1131
486.298	27.0051
486.355	17.8126
486.378	42.0168
486.61	4.31947
486.639	34.0832
486.696	17.6336
486.78	11.8315
486.811	32.5203
486.85	25.9269
486.918	14.7427
486.939	46.2107
486.978	26.0146
487.016	26.2261
487.031	64.3087
487.12	11.3327
487.155	28.6369
487.172	58.0383
487.204	30.7598
487.254	20.1735
487.273	52.7983
487.3	37.3413
487.351	19.2827
487.422	14.1383
487.459	27.0197
487.538	12.7243
487.596	17.0853
487.755	6.31313
487.808	18.7266
487.848	25.3229
487.915	14.8302
488.033	8.45881
488.186	6.53552
488.349	6.14855
488.42	14.0607
488.458	26.5604
488.504	21.692
488.527	43.8789
488.627	9.94036
488.717	11.1284
488.746	34.0483
488.841	10.5988
488.891	19.9402
488.968	12.9349
488.993	39.5257
489.015	45.8505
489.245	4.35104
489.396	6.6291
489.442	21.8198
489.524	12.1907
489.549	40.3063
489.583	29.2912
489.718	7.40138
489.774	17.9662
489.799	40
489.868	14.3062
489.937	14.4886
489.997	16.8719
490.166	5.89275
490.192	39.1236
490.266	13.587
490.419	6.50745
490.512	10.7458
490.673	6.21581
490.747	13.611
490.774	35.9195
490.799	39.984
490.845	21.7486
490.917	13.8927
490.947	33.5233
490.993	21.815
491.082	11.2448
491.136	18.3891
491.226	11.1408
491.263	26.9469
491.394	7.6599
491.495	9.91473
491.554	16.8039
491.578	42.0875
491.637	16.9722
491.668	31.6756
491.705	27.4424
491.784	12.6215
491.873	11.241
492.005	7.5884
492.111	9.46074
492.2	11.1247
492.234	29.8418
492.304	14.2025
492.378	13.5355
492.442	15.5836
492.469	38.1534
492.522	18.9036
492.62	10.1823
492.712	10.8483
492.737	39.3236
492.761	41.5973
492.801	25.1383
492.826	39.7614
492.867	24.3368
492.899	31.5457
492.956	17.6866
492.983	36.3504
493.137	6.51975
493.179	23.6463
493.22	24.4678
493.338	8.4488
493.364	37.9507
493.411	21.6638
493.602	5.23259
493.676	13.5336
493.726	19.7122
493.759	30.4971
493.835	13.2205
494.016	5.52395
494.054	25.8465
494.096	24.3487
494.229	7.50244
494.361	7.59071
494.486	7.96876
494.553	14.9276
494.583	32.8839
494.719	7.38771
494.747	34.8797
494.886	7.2338
494.913	37.2995
494.982	14.455
495.027	22.3115
495.082	17.9147
495.175	10.8448
495.204	33.4896
495.302	10.2891
495.343	24.4379
495.407	15.6104
495.437	32.5098
495.478	24.8756
495.581	9.65437
495.643	16.2496
495.687	22.4871
495.738	19.7902
495.762	41.7711
495.792	33.4001
495.835	23.2775
495.919	11.78
495.964	22.2519
496.003	26.1849
496.029	38.1534
496.051	45.9559
496.167	8.61995
496.194	36.9959
496.237	23.1054
496.322	11.7744
496.375	18.7441
496.453	12.8584
496.516	15.8479
496.561	22.3564
496.586	39.6197
496.616	33.4001
496.674	17.1468
496.718	22.6501
496.879	6.24298
496.921	23.4192
496.971	20.0441
497.004	30.0571
497.045	24.5218
497.082	27.4952
497.108	37.1195
497.149	24.9377
497.188	25.4453
497.207	52.8262
497.239	30.9598
497.254	68.9655
497.29	27.3448
497.322	31.0366
497.399	13.0395
497.431	31.3087
497.45	52.3286
497.507	17.6991
497.549	23.4522
497.583	29.7089
497.663	12.4657
497.725	16.2496
497.748	43.1034
497.826	12.76
497.846	49.9002
497.95	9.66931
497.991	24.1896
498.017	38.7747
498.056	25.5689
498.103	21.3265
498.134	32.1337
498.158	42.4448
498.175	56.3698
498.22	22.3115
498.238	55.7724
498.276	26.2329
498.334	17.343
498.353	51.4668
498.418	15.3657
498.451	30.4321
498.49	25.9673
498.534	22.5581
498.585	19.5198
498.696	9.06372
498.769	13.6743
498.83	16.2946
498.885	18.1324
498.901	64.1849
498.927	38.5208
498.951	40.5844
498.978	37.6081
499.008	33.1565
499.06	19.1314
499.11	20.2388
499.137	37.2024
499.157	49.9251
499.226	14.5433
499.269	22.7842
499.298	35.1247
499.353	18.2782
499.378	39.6354
499.5	8.16727
499.556	17.8955
499.624	14.7536
499.669	22.0022
499.692	43.8789
499.757	15.3116
499.777	51.573
499.795	55.7414
499.827	31.0559
499.879	19.2049
499.899	51.3875
499.935	27.3075
499.957	44.8229
499.995	26.7451
500.027	30.9598
500.083	18.0018
500.108	40.2091
500.225	8.48536
500.271	22.1631
500.326	17.9211
500.368	24.0154
500.405	26.824
500.443	26.7023
500.472	34.6861
500.502	32.3625
500.542	24.9688
500.584	23.9177
500.621	27.5786
500.677	17.7651
500.708	31.7561
500.752	22.9779
500.799	21.3995
500.886	11.4758
500.918	30.9406
500.938	51.1771
500.988	19.8965
501.064	13.0736
501.078	70.7214
501.124	22.007
501.177	18.8964
501.219	23.8607
501.25	31.8573
501.289	26.0485
501.348	16.8919
501.404	17.6274
501.449	22.477
501.47	47.8927
501.494	41.9639
501.754	3.84128
501.95	5.09165
502.021	14.0687
502.446	2.35471
502.692	4.07415
502.846	6.46329
503.276	2.3278
503.381	9.50299
503.546	6.05437
503.718	5.83158
503.773	18.1917
503.823	19.7122
504.106	3.54359
504.498	2.54686
504.745	4.06058
504.814	14.3205
504.915	9.96612
505.219	3.28364
505.33	9.03016
505.401	14.0984
505.458	17.5316
505.663	4.88377
505.773	9.0629
506.408	1.57505
506.45	24.0906
506.481	31.9693
506.534	18.8218
506.559	39.8565
506.856	3.36315
507.116	3.84867
507.184	14.7863
507.227	23.1535
507.26	30.5998
507.498	4.19445
507.534	28.0191
507.596	16.0308
507.622	38.7747
507.652	33.6814
507.688	27.2035
507.721	30.9885
507.798	12.9299
507.876	12.7894
507.907	32.4254
507.959	19.2827
507.979	49.6032
508.011	31.7058
508.084	13.6649
508.179	10.5519
508.311	7.56945
508.383	13.8389
508.412	34.9406
508.5	11.3161
508.554	18.6532
508.634	12.4486
508.685	19.5198
508.725	25.3229
508.765	25.0063
508.832	14.9343
508.96	7.79666
509.012	19.2567
509.035	42.4088
509.114	12.7453
509.149	28.6205
509.205	17.7211
509.237	31.6056
509.31	13.6874
509.328	55.1876
509.424	10.3983
509.441	60.4595
509.472	31.8776
509.554	12.2639
509.611	17.2861
509.647	28.0978
509.7	18.8857
509.727	37.4953
509.774	21.245
509.807	30.1932
509.853	21.777
509.872	51.3875
509.92	20.8899
509.959	25.8065
509.984	39.6511
510.001	58.5138
510.035	29.5421
510.058	42.9185
510.087	34.8189
510.121	29.3513
510.137	61.2745
510.262	8.01346
510.294	31.5557
510.329	28.3607
510.383	18.7126
510.455	13.7836
510.516	16.3425
510.559	23.4962
510.635	13.1492
510.659	41.1692
510.675	63.1313
510.801	7.91452
510.906	9.53198
510.949	23.5073
511.068	8.3633
511.093	40.6174
511.11	58.6166
511.133	43.1034
511.334	4.97339
511.359	40.0962
511.445	11.6632
511.517	13.9276
511.554	26.6738
511.594	25.1826
511.663	14.4404
511.699	27.9018
511.776	13.0022
511.871	10.5831
511.91	25.641
511.926	61.1995
512.018	10.8696
512.049	31.9795
512.079	33.3111
512.136	17.4856
512.158	47.1698
512.21	19.1351
512.268	17.325
512.305	27.0124
512.457	6.55609
512.521	15.674
512.565	22.686
512.674	9.16338
512.878	4.90485
513.177	3.34213
513.466	3.46705
513.501	28.2646
513.62	8.40336
513.678	17.188
513.705	37.7501
513.754	20.3749
513.814	16.6196
513.989	5.69606
514.056	15.0038
514.096	25.0063
514.291	5.14218
514.38	11.207
514.474	10.6247
514.573	10.0553
514.776	4.9456
514.958	5.47196
515.25	3.42971
515.286	27.6778
515.31	40.9165
515.533	4.50005
515.776	4.1159
515.968	5.18941
516.106	7.26903
516.204	10.1989
516.282	12.865
516.336	18.2715
516.395	17.0765
516.483	11.383
516.696	4.68121
516.847	6.64319
516.92	13.7912
517.046	7.92393
517.15	9.60984
517.207	17.507
517.385	5.61703
517.452	14.8258
517.492	25.2016
517.544	19.0876
517.614	14.4009
517.707	10.7135
517.737	34.1647
517.768	31.9898
517.947	5.58316
518.053	9.43663
518.116	15.8153
518.21	10.6621
518.232	44.5236
518.272	25.0501
518.388	8.65576
518.409	47.0146
519.06	1.53666
519.352	3.42642
519.437	11.7855
519.482	21.8293
519.633	6.65115
519.799	6.02555
519.914	8.66776
520.003	11.2095
520.19	5.34131
520.294	9.63577
520.335	24.325
520.4	15.5159
520.428	36.036
520.608	5.54232
520.676	14.6606
520.743	15.0399
520.887	6.90989
520.943	18.0636
521.365	2.36754
521.46	10.5552
521.573	8.82613
521.665	10.9349
521.7	28.1057
521.886	5.36826
521.939	19.1205
522.046	9.3214
522.244	5.05561
522.317	13.6893
522.342	39.3391
522.394	19.5313
522.512	8.45666
522.808	3.37325
522.956	6.78196
523.138	5.47735
523.195	17.6647
523.245	19.7589
523.28	28.7191
523.375	10.5186
523.439	15.6519
523.534	10.5009
523.605	14.1683
523.624	53.3049
523.658	28.86
523.734	13.3174
523.79	17.7211
523.851	16.3425
523.928	12.9803
524.032	9.60799
524.074	24.1255
524.163	11.2625
524.241	12.7943
524.307	14.988
524.349	23.9464
524.397	20.8464
524.445	21.0615
524.586	7.05467
524.69	9.69086
524.727	26.6383
524.853	7.96242
525.003	6.66756
525.068	15.3445
525.108	24.975
525.152	22.6501
525.219	14.8765
525.269	20.2265
525.31	23.9464
525.439	7.75134
525.561	8.24334
525.586	39.7456
525.662	13.0907
525.804	7.0502
525.869	15.528
525.958	11.197
526.583	1.599
526.636	18.8288
526.775	7.23537
526.91	7.40686
526.968	17.1851
527.026	17.0678
527.143	8.55725
527.243	10.015
527.31	14.9454
527.404	10.6803
527.514	9.07112
527.955	2.26922
528.197	4.12252
528.252	18.0766
528.345	10.7805
529.281	1.06803
529.45	5.93754
529.711	3.83494
529.771	16.57
529.81	25.4972
529.85	25.1889
529.907	17.646
530.012	9.44465
530.255	4.1215
530.337	12.216
530.434	10.3263
530.507	13.7174
530.598	10.9637
530.631	30.349
530.754	8.10438
530.938	5.43095
531.018	12.5834
531.093	13.3815
531.189	10.3864
531.379	5.24769
531.436	17.7117
531.52	11.9403
531.66	7.1347
531.735	13.217
531.78	22.6912
531.858	12.7861
531.999	7.09874
532.048	20.1857
532.069	47.3037
532.142	13.7912
532.184	23.6798
532.229	22.4366
532.313	11.8497
532.346	30.525
532.44	10.6655
532.481	24.0442
532.527	21.6638
532.598	14.2308
532.645	21.0748
532.815	5.89171
532.991	5.66893
533.037	21.6357
533.071	30.012
533.136	15.1953
533.23	10.6689
533.33	10.0301
533.396	15.1355
533.556	6.23403
533.754	5.05894
534.077	3.0953
534.246	5.91681
534.523	3.60529
534.954	2.32499
535.115	6.17971
535.194	12.8041
535.25	17.8221
535.295	22.1877
535.422	7.84252
535.672	4.00064
535.845	5.79173
536.015	5.88616
536.149	7.46157
536.229	12.5266
536.517	3.46765
536.554	26.8384
536.948	2.5382
537.056	9.273
537.128	13.8773
537.168	25.2016
537.26	10.8448
537.295	28.1532
537.332	27.5179
537.481	6.6836
537.713	4.32657
537.744	31.7763
537.806	16.0901
537.877	14.0292
538.158	3.56481
538.267	9.176
538.415	6.75219
538.459	22.9727
538.537	12.7162
538.577	25.2653
538.698	8.25423
538.762	15.7109
538.883	8.27335
539.083	4.9975
539.243	6.24961
539.278	28.49
539.315	26.6312
539.338	43.3651
539.377	25.8933
539.601	4.45514
539.669	14.8038
539.822	6.51466
539.851	34.7102
539.959	9.24727
539.987	36.8324
540.048	16.3479
540.101	18.8005
540.203	9.77135
540.281	12.9349
540.413	7.52842
540.505	10.9182
540.545	25.0627
540.607	16.0488
540.755	6.75767
540.935	5.55124
541.041	9.47777
541.081	25.0627
541.232	6.62515
541.495	3.79824
541.645	6.68181
541.911	3.75968
542.027	8.57633
542.048	47.2367
542.261	4.7081
542.387	7.89578
542.428	24.777
542.529	9.83381
542.644	8.71916
542.839	5.13611
542.92	12.285
543.056	7.35456
543.118	16.0823
543.247	7.79241
543.414	5.96303
543.765	2.85339
543.855	11.0607
543.957	9.87069
544.248	3.4303
544.38	7.60919
544.468	11.3546
544.609	7.09522
544.705	10.3563
544.76	18.1785
544.886	7.93273
545.011	8.02504
545.071	16.5289
545.304	4.29701
545.376	13.86
545.434	17.1556
545.492	17.5193
545.533	24.3132
545.587	18.5322
545.609	43.9754
545.795	5.39171
545.839	22.686
545.87	32.2269
545.891	47.7555
546.027	7.32118
546.086	17.0242
546.453	2.72428
546.528	13.3565
546.667	7.18752
546.733	15.124
546.757	42.517
547.081	3.08652
547.164	11.9847
547.304	7.1449
547.463	6.31393
547.618	6.43542
547.695	12.9971
547.805	9.11162
547.906	9.87849
547.936	33.5683
548.138	4.95466
548.225	11.4903
548.291	15.006
548.375	11.9861
548.431	17.7179
548.592	6.23286
548.7	9.21234
548.779	12.7486
548.828	20.3915
548.967	7.19632
549.042	13.282
549.126	11.8385
549.173	21.5936
549.442	3.71913
549.496	18.457
549.566	14.1483
549.825	3.87342
549.917	10.8319
549.97	18.6776
550	34.3289
550.145	6.89703
550.188	22.9991
550.414	4.42126
550.522	9.28505
550.705	5.46657
551.037	3.01296
551.157	8.34794
551.439	3.53907
551.475	27.6243
551.641	6.04814
551.698	17.5316
551.775	12.8866
551.919	6.96621
552.022	9.68992
552.053	31.9591
552.185	7.59705
552.297	8.95817
552.718	2.37045
552.773	18.2782
552.859	11.7137
552.945	11.566
553.084	7.21553
553.227	6.95943
553.361	7.46102
553.395	29.656
553.71	3.1748
553.801	10.9866
553.853	19.1571
554.05	5.08156
554.088	26.5534
554.135	21.0837
554.21	13.3458
554.328	8.44381
554.42	10.9123
554.72	3.33778
555.141	2.37389
555.421	3.57539
555.561	7.11288
555.614	18.8608
555.718	9.6768
555.974	3.89712
556.091	8.5419
556.489	2.51724
556.604	8.6423
556.797	5.19561
556.864	14.9544
556.918	18.2815
556.967	20.4792
557.05	12.0366
557.342	3.42091
557.513	5.8627
557.608	10.523
557.716	9.30319
557.738	45.4339
557.843	9.4688
558.18	2.97283
558.26	12.4813
558.425	6.04595
558.533	9.2584
558.6	14.9993
558.698	10.1989
558.945	4.04989
559.194	4.01155
559.242	21.0128
559.764	1.91355
559.909	6.90942
560.214	3.27858
560.36	6.86436
560.734	2.6713
560.786	19.1681
561.074	3.47923
561.293	4.55581
561.583	3.45352
561.71	7.8703
561.762	19.2604
561.888	7.91077
562.026	7.249
562.086	16.7029
562.129	23.1857
562.203	13.5575
562.436	4.29056
562.499	15.8983
562.542	23.2558
562.596	18.2682
562.714	8.47314
562.808	10.7388
562.917	9.11743
563.077	6.25508
563.28	4.92854
563.365	11.7758
563.446	12.3993
563.797	2.84503
563.823	38.6847
563.981	6.33834
564.088	9.30492
564.116	35.727
564.301	5.39782
564.535	4.27277
564.575	25.5167
564.745	5.87855
564.788	23.2666
564.848	16.6168
564.91	16.0462
564.962	19.3498
565.204	4.13138
565.388	5.43478
565.698	3.22186
565.771	13.8102
566.224	2.20677
566.36	7.35294
566.504	6.96427
566.539	28.2167
566.592	18.7758
566.694	9.80681
567.028	2.99213
567.206	5.64175
567.575	2.709
567.657	12.1743
567.957	3.33433
567.992	28.4657
568.593	1.66508
569.038	2.24684
569.336	3.35323
569.577	4.14628
569.607	32.8192
569.63	45.0857
569.776	6.84229
569.858	12.2026
569.947	11.2663
570.357	2.43635
570.672	3.17279
570.781	9.18189
570.87	11.2587
570.937	14.8633
571.421	2.06637
571.495	13.488
571.719	4.47207
571.757	26.0756
571.826	14.556
572.163	2.9663
572.218	18.3284
572.249	31.3381
572.345	10.4406
572.575	4.3573
572.667	10.8743
572.718	19.4175
572.8	12.2639
572.842	23.6128
572.933	11.0583
572.985	18.9107
573.113	7.82228
573.189	13.1804
573.261	13.8274
573.366	9.60523
[truncated: 194 more rows]
