# Supplementary material for: Dorsal and median raphe neuronal firing dynamics characterized by nonlinear measures
Source: PLoS Comput Biol. 2024 May 28;20(5):e1012111. doi: 10.1371/journal.pcbi.1012111 (PMC11161118; doi:10.1371/journal.pcbi.1012111)
Supplement: S1 Data — (ZIP) [file pcbi.1012111.s002.zip › data/N109_N2__230709.txt]

Event times and instantaneous frequencies between 1767.34 s and 2152.55 s on channel 401
Time	Inst freq
1770.59	0.000564783
1771.74	0.867385
1771.94	5.06894
1772.27	3.07815
1773.09	1.20639
1773.4	3.26765
1774.94	0.65108
1775.13	5.28178
1775.25	7.92959
1776.28	0.97299
1776.42	7.08617
1776.66	4.18936
1777.04	2.60464
1778.45	0.710424
1778.78	3.06344
1780.17	0.717638
1781.33	0.865891
1782.24	1.0922
1782.48	4.20027
1782.68	4.91111
1782.82	7.08165
1784.73	0.523368
1785.01	3.67107
1785.2	5.17813
1785.44	4.13565
1786.34	1.1146
1787.77	0.699932
1788.02	3.92172
1789.13	0.901762
1790.04	1.10295
1790.32	3.61246
1790.54	4.53679
1791.84	0.765544
1792.08	4.19463
1792.26	5.46747
1792.64	2.65682
1792.99	2.89243
1794.16	0.848169
1794.43	3.77487
1795.25	1.21607
1795.51	3.82234
1795.72	4.84355
1796.04	3.13529
1797.22	0.849582
1798.58	0.731716
1798.86	3.65617
1799.15	3.41483
1800.03	1.13077
1800.27	4.19921
1802.35	0.481109
1804.3	0.512552
1804.6	3.37223
1804.9	3.28547
1805.16	3.82175
1805.44	3.58564
1806.26	1.22438
1807.1	1.18462
1807.28	5.51937
1807.58	3.37041
1808.25	1.49154
1808.51	3.92696
1808.71	4.96229
1809.43	1.3852
1809.65	4.6013
1809.97	3.12315
1811.48	0.660502
1811.82	2.93625
1813.2	0.723699
1813.42	4.57519
1813.61	5.44336
1813.77	6.14704
1815.22	0.688307
1816.67	0.688094
1816.87	5.02033
1817.04	6.06171
1818.32	0.778253
1818.73	2.44248
1820.17	0.693544
1822.21	0.49093
1823.51	0.771117
1823.79	3.5495
1824.57	1.28727
1824.78	4.62022
1825.35	1.76797
1825.75	2.47924
1827.04	0.776024
1827.37	3.0096
1828.98	0.621249
1829.06	12.2639
1829.14	13.5245
1829.7	1.77892
1830.31	1.64004
1830.61	3.38834
1831.6	1.00247
1833.42	0.550482
1833.71	3.44673
1835.38	0.597382
1838.05	0.375191
1838.21	6.05144
1838.46	4.14714
1839.64	0.844188
1839.78	7.10783
1840.13	2.83881
1841.16	0.972337
1841.56	2.4965
1843.59	0.492279
1843.95	2.80159
1844.28	2.99285
1844.45	6.21891
1844.63	5.27343
1844.9	3.77316
1845.3	2.51155
1846.51	0.824511
1847.66	0.86955
1847.96	3.35402
1849.13	0.855381
1849.28	6.75813
1850.9	0.617536
1852.51	0.618238
1854.23	0.583155
1854.41	5.63126
1854.53	7.84498
1855.2	1.50659
1857.21	0.496968
1857.38	5.88062
1857.52	7.2223
1857.73	4.64598
1859.24	0.665194
1859.38	7.07664
1859.53	6.5083
1859.76	4.30219
1860.55	1.27756
1860.81	3.81228
1860.95	6.99301
1862.02	0.939541
1862.24	4.44899
1862.81	1.76143
1864.48	0.597507
1866.1	0.619126
1866.24	6.77277
1868	0.571115
1868.14	7.05467
1868.19	18.2216
1870.27	0.481125
1871.16	1.12042
1871.39	4.42988
1872.25	1.15926
1872.52	3.70576
1872.73	4.77646
1872.97	4.24124
1874.48	0.659835
1874.72	4.12303
1875.7	1.02274
1875.84	7.08366
1875.97	8.04376
1876.14	5.96588
1877.22	0.925403
1877.47	3.96558
1878.56	0.915717
1878.85	3.48456
1879.77	1.08421
1880.04	3.73552
1880.28	4.044
1881.58	0.774839
1882.92	0.743727
1883.27	2.82534
1884.28	0.992792
1884.58	3.3644
1885.64	0.946092
1885.9	3.7092
1888.09	0.458322
1888.36	3.59958
1888.64	3.68419
1889.5	1.16126
1890.58	0.925155
1891.68	0.908744
1892.18	2.0067
1894.05	0.534071
1894.4	2.80946
1895.24	1.20417
1895.56	3.08442
1896.8	0.808388
1896.94	7.11187
1897.05	8.59254
1898.3	0.799194
1898.59	3.52833
1900.63	0.488814
1900.82	5.27844
1902.22	0.715589
1902.61	2.55938
1903.66	0.9522
1903.9	4.1413
1904.16	3.9119
1905.92	0.568324
1906.18	3.85223
1906.63	2.23339
1907.05	2.3483
1908.27	0.81886
1910.21	0.516702
1910.36	6.62339
1910.53	5.8099
1911.63	0.906569
1912.03	2.5312
1913.16	0.884033
1913.35	5.24274
1913.67	3.1834
1914.97	0.768155
1915.2	4.21799
1915.6	2.5393
1917.16	0.639366
1917.46	3.34258
1917.65	5.40687
1918.88	0.813372
1919.03	6.60197
1920.12	0.91654
1920.28	6.26056
1920.47	5.2233
1920.68	4.82695
1922.21	0.650999
1922.57	2.82518
1924.13	0.637747
1924.4	3.76294
1925.68	0.782773
1925.83	6.51381
1927.03	0.834718
1927.17	7.19891
1927.29	8.56458
1928.53	0.802749
1928.69	6.1237
1928.82	7.87464
1928.96	7.31529
1931.86	0.344186
1932.09	4.49317
1933.32	0.809022
1933.43	8.94694
1933.55	8.5859
1935.07	0.658588
1935.41	2.89352
1937.58	0.462383
1937.78	4.95319
1938.01	4.41774
1938.95	1.06348
1939.06	8.81057
1939.46	2.48429
1939.74	3.5868
1940.8	0.944314
1941.04	4.20822
1941.24	4.95909
1942.4	0.860904
1943.64	0.805335
1943.81	5.81632
1944.14	3.02307
1944.46	3.15986
1945.27	1.23118
1946.72	0.692909
1946.93	4.59411
1948	0.937198
1948.24	4.14199
1948.49	4.10458
1949.99	0.666041
1950.43	2.27656
1950.66	4.25224
1951.89	0.813941
1954.79	0.345473
1954.91	7.80153
1955.17	3.9692
1955.43	3.82029
1956.48	0.954007
1956.7	4.43695
1958.3	0.62383
1958.59	3.43607
1960.89	0.436156
1961.11	4.45951
1961.92	1.24457
1962.27	2.85927
1962.35	11.3507
1965.32	0.336966
1965.6	3.55379
1965.86	3.92157
1966.79	1.0717
1967.23	2.26326
1967.47	4.13531
1967.82	2.88193
1970.01	0.456648
1971.56	0.64673
1971.82	3.84394
1971.97	6.39427
1972.06	11.2765
1973.43	0.729081
1973.66	4.35104
1974.56	1.11142
1974.8	4.30589
1977.3	0.399671
1977.52	4.50025
1977.93	2.45845
1979.99	0.485267
1980.17	5.38271
1981.47	0.769024
1982.2	1.38081
1982.52	3.12627
1982.83	3.21254
1984.27	0.691922
1984.71	2.30526
1984.94	4.3929
1985.16	4.39483
1987.1	0.516452
1987.29	5.26427
1988.82	0.654091
1990.73	0.523322
1992.45	0.58273
1994.47	0.493523
1997.13	0.375917
1997.33	4.92829
1998.5	0.857038
1998.72	4.48793
1999.76	0.962334
2003.28	0.284746
2004.79	0.659739
2006.07	0.784621
2008.91	0.352116
2009.75	1.18012
2011.51	0.569531
2011.71	4.9456
2011.92	4.66897
2013.46	0.651411
2013.67	4.72858
2014.12	2.24714
2016.3	0.457066
2016.5	5.0574
2017.69	0.844637
2017.99	3.2477
2019.15	0.861549
2020.01	1.16735
2020.51	2.01475
2024.41	0.256583
2027.08	0.374519
2027.33	3.89848
2027.66	3.04386
2028.82	0.86146
2028.98	6.13949
2029.05	14.2389
2030.43	0.726132
2030.72	3.50471
2031	3.48784
2032.41	0.711025
2034.16	0.572475
2034.43	3.63967
2035.56	0.884095
2036.43	1.15595
2036.61	5.57911
2036.89	3.52933
2037.84	1.04769
2037.96	8.38785
2038.12	6.43832
2039.54	0.70432
2039.91	2.71953
2041.53	0.614957
2041.92	2.59323
2044.33	0.415132
2044.54	4.67137
2044.65	9.44822
2046.33	0.594969
2046.58	3.94431
2046.77	5.37057
2049.3	0.395624
2050.31	0.982222
2051.32	0.998303
2051.7	2.59134
2052.89	0.841616
2054.45	0.63908
2054.62	6.02446
2056.25	0.613252
2056.59	2.9663
2056.78	5.23999
2057.5	1.39425
2057.98	2.06415
2058.34	2.77108
2059	1.52669
2060.55	0.642479
2060.66	9.68054
2060.76	9.75419
2061.09	3.04887
2062.26	0.855556
2062.48	4.3592
2064.1	0.620675
2065.29	0.838617
2066.44	0.865703
2066.62	5.60036
2066.89	3.69699
2067.53	1.57495
2068.8	0.784135
2071.11	0.433064
2071.44	3.02673
2071.72	3.61298
2075.89	0.239521
2076.01	8.58148
2076.23	4.50227
2078.74	0.399218
2078.85	8.69716
2079.07	4.69506
2081.07	0.498838
2081.31	4.20751
2082.46	0.865344
2082.82	2.82582
2084.56	0.572305
2084.92	2.8165
2085.1	5.63063
2086.34	0.807598
2086.85	1.93626
2088.49	0.60875
2088.81	3.19417
2090.1	0.772034
2091.51	0.709915
2091.83	3.15746
2092.93	0.905961
2093.08	6.8861
2093.47	2.55892
2094.79	0.758363
2094.85	16.2866
2095.06	4.69285
2095.21	6.88326
2097.05	0.542915
2097.84	1.26743
2098.06	4.57352
2098.21	6.38366
2099.28	0.934763
2099.68	2.52672
2100.83	0.867762
2102.34	0.660419
2103.97	0.615593
2104.11	7.34484
2104.29	5.50267
2105.41	0.888305
2105.5	11.2423
2105.77	3.67525
2107.38	0.620964
2107.56	5.82242
2107.73	5.66604
2111.95	0.237382
2112.14	5.02892
2112.31	6.11509
2112.5	5.16903
2113.59	0.920598
2113.8	4.59918
2114.3	2.00389
2114.98	1.489
2115.53	1.8166
2115.71	5.48486
2115.87	6.24103
2116.19	3.09167
2117.31	0.891838
2117.59	3.67067
2117.75	5.94707
2119.45	0.587983
2119.66	4.9099
2119.93	3.63161
2121.26	0.755738
2121.53	3.69604
2122.15	1.59434
2122.85	1.44227
2123.18	2.98784
2126.54	0.298267
2126.8	3.84882
2127.7	1.10644
2127.96	3.87898
2129.65	0.590929
2130.08	2.32775
2131.16	0.927661
2131.43	3.66019
2132.77	0.746731
2135.04	0.439557
2135.82	1.2852
2136.83	0.987508
2138.36	0.654138
2138.59	4.48551
2138.94	2.83656
2140.4	0.684294
2140.53	7.81494
2140.82	3.41635
2142.1	0.784738
2142.35	3.96479
2142.67	3.12979
2144.41	0.572895
2144.59	5.60727
2144.78	5.31915
2144.93	6.79209
2146.02	0.914261
2147.74	0.581706
2147.95	4.65788
2149.12	0.85969
2149.32	4.80169
