# Supplementary material for: Dorsal and median raphe neuronal firing dynamics characterized by nonlinear measures
Source: PLoS Comput Biol. 2024 May 28;20(5):e1012111. doi: 10.1371/journal.pcbi.1012111 (PMC11161118; doi:10.1371/journal.pcbi.1012111)
Supplement: S1 Data — (ZIP) [file pcbi.1012111.s002.zip › data/N08_N2_300710.txt]

Event times and instantaneous frequencies between 2539.38 s and 2700.35 s on channel 6
Time	Inst freq
2540.13	0.00039368
2540.23	10.7677
2540.36	7.19994
2540.5	7.25742
2540.68	5.68569
2540.87	5.13848
2540.95	13.0344
2541.08	7.52672
2541.22	7.10429
2541.44	4.5635
2541.61	5.89449
2541.71	10.2438
2541.88	5.77434
2542.15	3.80373
2542.29	6.68941
2542.37	12.95
2542.47	9.9295
2542.68	4.79985
2542.83	6.51339
2543.15	3.16887
2543.37	4.53124
2543.43	17.1615
2543.51	12.5945
2543.6	11.5473
2543.67	13.9919
2543.74	13.6556
2543.91	5.80114
2544.12	4.87734
2544.4	3.59299
2544.56	5.91681
2544.66	10.7712
2544.86	4.94584
2545.11	3.96055
2545.16	19.1022
2545.34	5.81024
2545.45	8.75197
2545.59	6.98617
2545.86	3.75629
2546.05	5.19454
2546.31	3.88244
2546.39	12.4969
2546.77	2.62529
2546.85	11.9261
2546.97	8.47673
2547.1	7.68876
2547.54	2.28666
2547.75	4.85319
2547.83	11.8231
2548.02	5.39957
2548.29	3.65404
2548.47	5.46418
2548.72	3.99904
2548.86	7.20721
2549	7.16076
2549.25	4.0793
2549.47	4.4958
2549.7	4.25622
2549.92	4.64511
2549.97	17.9179
2550.21	4.21372
2550.42	4.8459
2550.68	3.88214
2550.9	4.53865
2550.98	12.3274
2551.22	4.20097
2551.4	5.3496
2551.7	3.38776
2551.92	4.40218
2552.02	10.0381
2552.23	4.83933
2552.34	9.4162
2552.44	10.1833
2552.61	5.66604
2552.75	7.20565
2553.08	3.05092
2553.16	12.7975
2553.32	5.98838
2553.79	2.15573
2554.04	3.91099
2554.1	18.8359
2554.38	3.50214
2554.57	5.34045
2554.83	3.90229
2555.04	4.73328
2555.32	3.52933
2555.56	4.14422
2555.86	3.36089
2556.03	5.84727
2556.11	12.655
2556.29	5.48757
2556.55	3.81679
2556.74	5.47495
2556.81	14.2531
2556.99	5.49209
2557.13	6.9847
2557.28	6.66267
2557.44	6.35122
2557.73	3.48651
2557.96	4.22833
2558.05	11.1421
2558.26	4.72367
2558.45	5.32198
2558.53	11.989
2558.71	5.60978
2558.97	3.95491
2559.12	6.53509
2559.2	12.1344
2559.27	15.2975
2559.44	5.75407
2559.54	9.65158
2559.66	8.98634
2559.9	4.02414
2560.02	8.48752
2560.3	3.65404
2560.42	8.16327
2560.62	5.00626
2560.7	12.1197
2560.95	4.08297
2561.17	4.53001
2561.25	11.6618
2561.42	6.11434
2561.49	14.2511
2561.66	5.69152
2561.74	12.5992
2561.9	6.45494
2562.13	4.25713
2562.36	4.43145
2562.44	11.4273
2562.63	5.38126
2562.89	3.87237
2562.96	14.1263
2563.11	6.75447
2563.37	3.84897
2563.46	11.2133
2563.61	6.27943
2563.77	6.28931
2563.9	7.98786
2564.07	5.71102
2564.41	2.9857
2564.56	6.52401
2564.62	18.622
2564.7	11.7178
2564.88	5.51268
2565.13	4.11066
2565.25	7.89328
2565.4	6.63702
2565.54	7.43273
2565.81	3.62161
2565.89	13.2855
2566.1	4.81464
2566.17	13.0463
2566.38	4.78583
2566.59	4.8821
2566.66	14.0331
2566.8	7.13878
2566.89	11.4312
2567.13	4.11862
2567.31	5.55001
2567.41	10.2976
2567.58	5.86029
2567.93	2.79252
2568.07	7.21033
2568.18	9.57304
2568.31	7.41895
2568.53	4.62428
2568.6	13.7722
2568.76	6.28062
2568.85	11.3753
2569.06	4.76077
2569.48	2.38016
2569.64	6.20617
2569.83	5.18753
2570.07	4.18725
2570.24	6.07128
2570.32	11.5115
2570.53	4.75217
2570.78	4.02285
2571.05	3.67417
2571.26	4.97735
2571.49	4.33595
2571.74	4.01139
2571.96	4.47007
2572.21	3.99218
2572.42	4.69175
2572.66	4.14388
2572.94	3.63319
2573.13	5.2086
2573.23	9.95223
2573.47	4.24755
2573.66	5.18001
2573.96	3.36067
2574.15	5.24962
2574.24	10.9135
2574.39	6.49815
2574.67	3.68283
2574.8	7.6365
2574.92	8.22639
2575.05	7.38934
2575.32	3.73525
2575.57	3.97662
2575.71	7.46102
2575.87	6.19195
2575.97	9.3985
2576.32	2.93247
2576.58	3.83127
2576.77	5.1083
2577.03	3.84246
2577.11	12.6406
2577.36	3.95226
2577.57	4.93681
2577.62	20.1329
2578.12	1.96715
2578.3	5.69866
2578.43	7.87898
2578.6	5.95203
2578.75	6.66978
2579.01	3.83494
2579.16	6.61813
2579.32	6.04851
2579.59	3.72065
2579.77	5.69217
2579.99	4.39406
2580.07	14.1163
2580.28	4.69263
2580.58	3.34829
2580.75	5.82072
2580.83	11.7371
2581	6.18927
2581.08	11.5969
2581.29	4.87781
2581.55	3.77273
2581.77	4.59728
2581.89	8.20816
2582.04	6.51975
2582.34	3.42138
2582.51	5.88235
2582.63	8.17127
2582.79	6.23364
2583	4.68735
2583.12	8.79507
2583.49	2.68284
2583.75	3.77259
2583.94	5.51755
2584.07	7.72857
2584.23	6.23325
2584.57	2.92517
2584.82	4.03812
2585.01	5.21893
2585.07	14.9566
2585.3	4.32863
2585.6	3.3769
2585.83	4.44464
2586.02	5.11483
2586.09	13.9431
2586.25	6.36497
2586.57	3.10068
2586.8	4.34953
2586.96	6.15574
2587.08	9.04159
2587.27	5.07357
2587.5	4.33764
2587.64	7.07164
2587.77	7.86164
2588.03	3.86922
2588.27	4.08898
2588.51	4.20362
2588.64	7.89889
2588.84	4.91183
2589.02	5.53863
2589.12	10.6701
2589.23	9.03179
2589.48	4.00144
2589.72	4.1834
2589.99	3.69072
2590.18	5.30898
2590.27	10.8909
2590.4	7.49681
2590.47	14.1965
2590.69	4.6013
2590.9	4.72634
2591.12	4.6503
2591.43	3.20667
2591.49	15.9795
2591.7	4.79249
2591.88	5.58503
2591.97	11.2714
2592.16	5.08621
2592.41	3.97899
2592.65	4.33032
2592.87	4.36205
2592.94	14.2653
2593.11	5.90284
2593.2	12.0294
2593.35	6.73401
2593.44	10.4123
2593.85	2.42595
2594.08	4.38308
2594.15	15.5473
2594.33	5.31745
2594.41	13.4753
2594.63	4.59137
2594.84	4.74248
2594.91	13.4138
2595	10.9385
2595.16	6.44454
2595.37	4.66048
2595.57	5.21213
2595.65	11.5128
2595.8	6.8292
2596.02	4.53186
2596.09	13.4463
2596.33	4.28009
2596.52	5.08828
2596.82	3.3184
2597.06	4.19445
2597.12	18.3891
2597.26	6.83153
2597.41	6.92329
2597.56	6.62032
2597.74	5.45554
2597.83	11.2549
2597.93	10.2838
2598.18	3.93577
2598.42	4.21781
2598.66	4.09417
2598.75	11.3456
2598.93	5.55988
2599.19	3.87747
2599.35	6.29485
2599.48	7.53409
2599.63	6.5445
2599.88	4.15731
2599.96	12.1492
2600.12	6.18812
2600.45	3.01668
2600.67	4.57729
2600.94	3.71955
2601.13	5.1549
2601.37	4.15973
2601.6	4.43361
2601.69	11.3649
2601.92	4.30571
2602.13	4.64123
2602.23	10.4581
2602.38	6.74491
2602.43	18.8537
2602.65	4.62321
2602.84	5.24054
2602.94	9.48677
2603.19	4.07614
2603.33	7.21605
2603.42	10.5219
2603.57	6.58718
2603.66	11.0181
2603.8	7.25847
2604.09	3.46656
2604.17	13.1354
2604.32	6.41026
2604.38	18.4672
2604.64	3.79204
2604.82	5.57134
2604.95	7.494
2605.01	19.4401
2605.09	11.5594
2605.34	3.99409
2605.55	4.725
2605.67	8.43953
2605.83	6.35122
2606.06	4.39232
2606.13	13.0685
2606.29	6.26409
2606.53	4.19164
2606.6	14.3143
2606.77	5.8713
2606.94	5.89623
2607.05	8.967
2607.27	4.71254
2607.48	4.66353
2607.53	18.9394
2607.72	5.47315
2607.77	17.9986
2608.03	3.85075
2608.29	3.9
2608.42	7.72499
2608.47	19.5351
2608.74	3.62976
2608.97	4.47307
2609.03	15.4703
2609.17	7.07814
2609.23	18.2648
2609.33	9.5511
2609.55	4.69572
2609.75	4.91908
2609.81	16.1917
2610	5.15969
2610.22	4.58253
2610.34	8.78966
2610.53	5.11797
2610.74	4.73507
2610.96	4.61787
2611.19	4.37867
2611.27	12.6263
2611.53	3.7635
2611.74	4.76804
2611.89	6.83807
2611.97	12.4766
2612.22	4.02625
2612.46	4.05383
2612.64	5.55741
2612.73	11.9432
2612.86	7.52672
2612.97	8.95095
2613.18	4.86145
2613.23	18.7829
2613.35	8.38715
2613.41	17.3974
2613.49	12.3077
2613.67	5.40833
2613.91	4.2038
2614.02	9.42507
2614.17	6.67245
2614.34	5.77267
2614.43	11.0632
2614.65	4.65744
2614.91	3.77259
2615.11	4.95442
2615.2	11.7911
2615.34	6.93674
2615.44	10.1833
2615.61	5.9011
2615.88	3.7048
2616.08	5.00375
2616.14	17.671
2616.38	4.11269
2616.55	5.72344
2616.64	11.3327
2616.84	5.02235
2616.93	11.8652
2617.07	6.80782
2617.34	3.79248
2617.57	4.22869
2617.65	12.3031
2617.83	5.58597
2618.12	3.46765
2618.26	7.27484
2618.52	3.79478
2618.76	4.18358
2618.84	12.089
2619.06	4.62577
2619.3	4.17781
2619.47	5.69087
2619.56	11.2473
2619.71	7.0497
2619.79	11.8371
2620	4.65744
2620.5	2.00048
2620.76	3.91619
2620.97	4.77008
2621.21	4.11523
2621.3	11.8106
2621.47	5.78938
2621.7	4.34047
2621.92	4.58022
2622.05	7.8734
2622.23	5.56731
2622.44	4.72746
2622.68	4.15852
2622.91	4.28816
2623.19	3.52983
2623.42	4.37963
2623.63	4.7669
2623.71	12.7992
2623.9	5.30082
2624.16	3.84468
2624.36	5.08466
2624.48	8.15528
2624.61	7.78695
2624.72	8.62962
2624.85	7.6599
2625.05	4.99276
2625.12	16.1368
2625.24	7.85608
2625.4	6.27392
2625.62	4.5253
2625.75	7.86782
2625.91	6.45745
2626.12	4.71698
2626.24	8.41538
2626.36	7.87774
2626.46	10.5809
2626.85	2.57334
2626.96	8.92937
2627.06	10.006
2627.13	13.1648
2627.58	2.2483
2627.68	10.2554
2627.79	9.176
2627.87	11.805
2628.02	6.69748
2628.12	10.2323
2628.38	3.8552
2628.53	6.45619
2628.67	6.95265
2628.81	7.22335
2629.08	3.75052
2629.29	4.74518
2629.38	11.5314
2629.53	6.55566
2629.83	3.34191
2630.03	4.88759
2630.15	8.67227
2630.32	5.92171
2630.47	6.56254
2630.62	6.7981
2630.79	5.83839
2631.03	4.17119
2631.13	9.73805
2631.28	6.65735
2631.55	3.74756
2631.8	3.90549
2631.93	7.97639
2632.04	8.70549
2632.25	4.88854
2632.31	15.5087
2632.58	3.73371
2632.76	5.70581
2632.99	4.3232
2633.25	3.74574
2633.46	4.87377
2633.77	3.27139
2634.01	4.10357
2634.24	4.40393
2634.46	4.55145
2634.72	3.82205
2634.84	8.47673
2635.07	4.2526
2635.24	5.81328
2635.5	3.91282
2635.58	12.9366
2635.74	6.0361
2635.96	4.49135
2636.23	3.73288
2636.46	4.41443
2636.7	4.11658
2636.97	3.74897
2637.23	3.77858
2637.43	5.01907
2637.64	4.75896
2637.96	3.14683
2638.2	4.17066
2638.41	4.84402
2638.74	2.95832
2638.93	5.37461
2639.17	4.10863
2639.44	3.73874
2639.64	4.96278
2639.93	3.5041
2640.12	5.23423
2640.25	7.88271
2640.69	2.27299
2640.89	4.807
2641.03	7.50019
2641.12	11.0497
2641.32	4.84402
2641.58	3.98581
2641.65	13.2802
2641.8	6.54536
2641.91	9.03342
2642.3	2.58111
2642.39	11.0497
2642.6	4.74496
2642.74	7.08115
2643.04	3.32657
2643.14	10.6383
2643.31	5.94707
2643.48	5.6443
2643.6	8.83548
2643.84	4.19147
2644.07	4.31313
2644.23	5.97229
2644.32	12.4456
2644.43	8.97183
2644.61	5.33077
2644.82	4.78011
2645.01	5.26648
2645.1	11.7633
2645.28	5.62936
2645.37	10.3114
2645.52	6.76498
2645.73	4.71431
2645.97	4.23872
2646.06	11.5821
2646.25	5.12715
2646.5	3.98168
2646.75	4.06174
2646.81	16.7056
2647.01	4.88782
2647.28	3.67067
2647.47	5.38097
2647.69	4.48833
2647.79	9.85902
2648.21	2.38629
2648.49	3.55783
2648.8	3.32149
2648.99	5.22466
2649.16	5.71363
2649.27	9.06454
2649.43	6.50872
2649.94	1.93005
2650.1	6.29882
2650.38	3.63003
2650.62	4.12371
2650.84	4.52366
2650.93	11.4758
2651.13	4.91497
2651.38	4.12558
2651.61	4.28559
2651.86	4.03796
2652.07	4.75737
2652.14	13.8255
2652.23	10.591
2652.37	7.06215
2652.8	2.35283
2653.04	4.07847
2653.14	9.98104
2653.27	8.12942
2653.79	1.90201
2654.02	4.3305
2654.29	3.747
2654.6	3.2078
2654.79	5.23368
2654.86	15.5304
2655.02	6.28062
2655.47	2.21907
2655.75	3.57603
2655.98	4.38366
2656.25	3.6249
2656.44	5.36596
2656.49	20.7383
2656.74	3.95241
2656.95	4.75851
2657.07	8.13935
2657.27	5.08984
2657.44	5.91086
2657.64	4.8986
2657.97	3.05951
2658.19	4.53618
2658.37	5.49028
2658.64	3.68012
2658.83	5.31519
2659	6.07977
2659.13	7.35402
2659.39	3.84882
2659.6	4.85838
2660.07	2.11703
2660.16	11.558
2660.38	4.57206
2660.58	4.78515
2660.88	3.34863
2661.01	7.62835
2661.26	4.0818
2661.35	10.7631
2661.53	5.48486
2661.79	3.96432
2662.08	3.39466
2662.29	4.76599
2662.49	5.06252
2662.68	5.09996
2662.89	4.79249
2663.01	8.83626
2663.18	5.62873
2663.29	9.4518
2663.43	6.91372
2663.71	3.63359
2663.96	3.96354
2664.2	4.18183
2664.43	4.29997
2664.5	14.5349
2664.64	7.56086
2664.98	2.92569
2665.14	6.29208
2665.23	10.6769
2665.44	4.80423
2665.57	7.40412
2665.9	3.04692
2666.11	4.69616
2666.35	4.32152
2666.64	3.41892
2666.74	9.6609
2667.13	2.58592
2667.38	4.00368
2667.63	4.01011
2667.87	4.14096
2668.09	4.48612
2668.37	3.64591
2668.47	9.87849
2668.67	4.96549
2668.83	6.27117
2669.13	3.29554
2669.31	5.55062
2669.78	2.13333
2670.03	3.93654
2670.13	10.0969
2670.72	1.69733
2670.97	4.01236
2671.09	8.1626
2671.49	2.5362
2671.71	4.55602
2672.08	2.69716
2672.25	5.8418
2672.61	2.77523
2672.79	5.60507
2673	4.73216
2673.26	3.90946
2673.55	3.40936
2673.76	4.84402
2673.98	4.36586
2674.27	3.54195
2674.46	5.20698
2674.6	6.95314
2674.82	4.57959
2675.08	3.81679
2675.24	6.18314
2675.35	9.18864
2675.52	6.13008
2675.73	4.59918
2675.83	10.3648
2676.02	5.26787
2676.45	2.32067
2676.69	4.10829
2676.79	10.9361
2677.23	2.27583
2677.3	12.7421
2677.42	8.3091
2677.55	7.95292
2677.75	5.12663
2677.99	4.01107
2678.42	2.3365
2678.72	3.39743
2678.92	4.82742
2679.02	10.4134
2679.2	5.57227
2679.71	1.96835
2679.92	4.7808
2680.24	3.04776
2680.46	4.66027
2680.93	2.11475
2681.15	4.65441
2681.61	2.15257
2681.72	9.45001
2681.87	6.50787
2681.99	8.53315
2682.36	2.71098
2682.66	3.32579
2682.9	4.16823
2683.12	4.58652
2683.28	6.20694
2683.4	7.90826
2683.65	4.00529
2683.94	3.43477
2684.12	5.79609
2684.34	4.47287
2684.52	5.48035
2684.63	9.51837
2684.87	4.17781
2685.1	4.26312
2685.61	1.97052
2685.77	6.32151
2686.08	3.19081
2686.54	2.1707
2686.8	3.84793
2687.02	4.67814
2687.27	3.87612
2688.06	1.26712
2688.32	3.8546
2688.52	5.01329
2688.8	3.55543
2689.18	2.66909
2689.53	2.82781
2689.75	4.50187
2689.96	4.83489
2690.49	1.89944
2691.19	1.42739
2691.33	6.85542
2691.73	2.54239
2691.96	4.33088
2692.43	2.10748
2692.68	4.02917
2693.78	0.906306
2694.14	2.78164
2694.57	2.33831
2695.06	2.02094
2695.35	3.54359
2695.54	5.15889
2695.8	3.88546
2696.06	3.87372
2696.47	2.40685
2696.74	3.76378
2696.99	3.95007
2697.2	4.7061
2697.45	3.9917
2697.89	2.3092
2698.1	4.60448
2699.38	0.783079
2700.33	1.05217
