# Supplementary material for: Dorsal and median raphe neuronal firing dynamics characterized by nonlinear measures
Source: PLoS Comput Biol. 2024 May 28;20(5):e1012111. doi: 10.1371/journal.pcbi.1012111 (PMC11161118; doi:10.1371/journal.pcbi.1012111)
Supplement: S1 Data — (ZIP) [file pcbi.1012111.s002.zip › data/N125_N1_090611.txt]

Event times and instantaneous frequencies between 589.885 s and 727.37 s on channel 401
Time	Inst freq
589.928	0.00169512
589.985	17.618
590.001	58.9275
590.165	6.13158
590.256	10.9505
590.431	5.70353
590.485	18.6637
590.594	9.15499
590.654	16.7757
590.74	11.5861
590.752	82.3723
590.882	7.6746
590.929	21.575
590.979	20.02
591.038	16.7392
591.07	32.1337
591.11	24.9688
591.202	10.7677
591.264	16.3345
591.307	23.1
591.338	32.5627
591.425	11.4929
591.454	33.8753
591.519	15.5352
591.62	9.83574
591.716	10.4756
591.83	8.75044
591.998	5.95557
592.016	55.4017
592.347	3.02307
592.442	10.5307
592.485	23.1267
592.546	16.4826
592.579	29.9491
592.616	27.0856
592.709	10.7055
592.718	116.822
592.737	53.0504
592.751	71.0732
592.785	29.163
592.856	14.1884
592.901	21.9298
592.924	43.0663
592.956	31.8776
592.971	65.8762
592.999	35.3607
593.032	30.303
593.055	44.9236
593.31	3.91589
593.325	65.5308
593.405	12.5156
593.416	89.6861
593.444	36.324
593.479	28.1532
593.498	53.7924
593.598	10
593.618	48.8998
593.63	83.1947
593.645	69.7837
593.708	15.8328
593.772	15.4751
593.798	38.5505
593.861	16.0539
593.906	21.8579
593.947	24.7525
594.029	12.1758
594.199	5.86786
594.259	16.6778
594.462	4.92878
594.511	20.3707
594.531	51.7598
594.595	15.5594
594.612	57.0451
594.653	24.5098
594.725	13.8447
594.776	19.5963
594.799	44.6229
594.823	41.632
594.851	35.3482
594.967	8.63111
595.018	19.5313
595.09	14.0292
595.169	12.5818
595.212	23.1535
595.259	21.4408
595.364	9.47867
595.473	9.18442
595.647	5.76502
595.774	7.8284
595.833	17.0823
595.881	20.7039
595.895	72.3066
596.045	6.65735
596.064	54.5554
596.087	41.9815
596.155	14.7558
596.207	19.2827
596.242	28.49
596.264	46.4037
596.3	27.9174
596.438	7.19787
596.481	23.2883
596.568	11.5754
596.695	7.85608
596.729	29.0698
596.763	30.1023
596.893	7.68226
596.986	10.7643
597.03	22.5989
597.205	5.69963
597.255	20
597.349	10.644
597.404	18.3857
597.484	12.4347
597.603	8.43668
597.674	14.0687
597.733	16.8833
597.748	66.8003
597.866	8.45594
597.938	13.8619
598.007	14.6092
598.041	29.3772
598.194	6.54579
598.239	21.9974
598.336	10.3756
598.408	13.7779
598.432	42.7168
598.465	29.5596
598.493	35.5745
598.536	23.7304
598.575	25.4518
598.605	33.4784
598.73	7.97575
598.801	14.1643
598.839	26.3574
599.056	4.61063
599.071	63.6537
599.185	8.78889
599.272	11.5634
599.31	25.7533
599.395	11.7994
599.411	64.7249
599.454	22.899
599.571	8.53898
599.637	15.2462
599.68	23.2666
599.704	42.1053
599.729	39.968
599.781	18.9861
599.819	26.5252
599.85	32.4044
599.926	13.1423
599.969	23.0309
600.017	21.182
600.126	9.10996
600.227	9.99001
600.294	14.8192
600.372	12.9016
600.512	7.12251
600.532	49.975
600.603	14.0786
600.626	43.3839
600.668	23.9808
600.697	34.6141
600.722	38.7898
600.806	11.9161
600.855	20.3749
600.899	22.9832
600.959	16.4989
600.991	32.0513
601.068	12.95
601.199	7.60052
601.231	32.0718
601.294	15.7654
601.319	40.8163
601.4	12.2986
601.475	13.2714
601.534	16.9147
601.552	55.9284
601.577	39.7141
601.61	30.9119
601.62	102.145
601.745	7.97957
601.833	11.2892
601.844	99.108
601.854	93.4579
601.946	10.9158
601.961	67.3401
602.06	10.0462
602.12	16.8379
602.258	7.21241
602.324	15.1515
602.361	27.1003
602.369	124.069
602.392	43.611
602.442	20.016
602.547	9.53289
602.59	23.5516
602.616	37.7074
602.623	139.47
602.688	15.3988
602.702	73.3138
602.751	20.2265
602.784	30.4878
602.83	21.8914
602.867	26.9469
602.983	8.6408
603.034	19.2827
603.054	50.4796
603.084	33.8409
603.134	19.8768
603.148	70.7714
603.244	10.4319
603.324	12.536
603.342	54.5554
603.587	4.08781
603.709	8.21153
603.807	10.1874
603.903	10.3799
604.013	9.09587
604.043	33.3556
604.229	5.38445
604.256	36.0231
604.274	57.5705
604.292	55.2486
604.441	6.72043
604.471	33.4896
604.502	31.736
604.566	15.5618
604.599	31.0945
604.822	4.47688
604.895	13.7306
604.946	19.4704
604.978	31.1333
605.136	6.31832
605.191	18.1917
605.239	21.0748
605.294	18.315
605.33	27.5028
605.34	101.523
605.437	10.3199
605.483	21.6123
605.642	6.2905
605.673	32.6264
605.685	80.3859
605.726	24.432
605.751	40
605.828	12.9887
605.861	30.1205
605.91	20.5002
605.993	12.0337
606.137	6.92665
606.224	11.5247
606.288	15.7183
606.297	103.842
606.32	43.7445
606.39	14.43
606.547	6.36578
606.716	5.88928
606.788	14.0607
606.966	5.59284
607.579	1.63129
607.642	16.0694
607.671	33.7154
607.763	10.9039
607.842	12.6791
607.945	9.71912
607.981	27.3224
608.092	9.00333
608.251	6.31273
608.362	8.99442
608.528	6.03901
608.599	14.0311
608.617	54.7945
608.798	5.54139
608.828	32.8407
608.938	9.0629
609.027	11.2829
609.115	11.3199
609.186	14.1523
609.224	26.0417
609.325	9.92654
609.358	30.303
609.4	23.5905
609.455	18.1951
609.522	15.0625
609.546	40.8664
609.664	8.47601
609.699	28.9184
609.788	11.1919
609.8	84.5309
609.912	8.9071
610.006	10.7158
610.063	17.4398
610.129	15.1699
610.196	14.8017
610.288	10.9397
610.322	29.4551
610.353	31.8573
610.366	78.3699
610.392	37.6506
610.539	6.83761
610.592	18.7829
610.625	30.5344
610.934	3.23102
611.301	2.72353
611.385	11.8991
611.439	18.6986
611.503	15.6446
611.54	26.6241
611.603	16.0488
611.615	84.5309
611.674	16.7504
611.735	16.3639
611.945	4.76735
612.077	7.59186
612.147	14.2633
612.254	9.31966
612.339	11.7606
612.361	47.0146
612.472	8.99038
612.528	17.819
612.594	15.1768
612.683	11.2385
612.735	19.3125
612.785	19.7668
612.953	5.97443
613.008	17.9598
613.021	79.5545
613.064	23.3155
613.109	22.1779
613.132	42.1408
613.16	36.8596
613.21	19.857
613.298	11.4233
613.498	4.9995
613.512	71.5308
613.516	210.084
613.708	5.22903
613.833	7.99872
613.939	9.43307
614.051	8.88099
614.083	31.3873
614.139	17.7557
614.163	41.9992
614.206	23.5183
614.235	34.3289
614.347	8.92379
614.388	24.2072
614.436	20.8073
614.481	22.1729
614.508	37.2578
614.626	8.48248
614.666	25.227
614.826	6.23636
614.854	35.2609
614.863	110.742
614.875	83.9631
614.99	8.74202
615.004	69.735
615.091	11.4666
615.183	10.9135
615.323	7.11642
615.434	9.04977
615.524	11.0816
615.531	152.207
615.555	40.4367
615.594	26.0078
615.61	60.3865
615.634	41.6667
615.707	13.8793
615.716	103.093
615.733	59.4177
615.781	20.7641
615.871	11.1632
615.915	22.6552
616.047	7.55458
616.099	19.2567
616.166	14.9925
616.219	18.7336
616.247	36.2056
616.336	11.2562
616.605	3.7172
616.615	97.7517
616.78	6.07866
616.813	29.7354
617.119	3.2652
617.158	26.2123
617.174	59.4177
617.21	28.3286
617.259	20.3998
617.308	20.0965
617.341	30.4136
617.525	5.44158
617.6	13.2979
617.639	26.0756
617.65	85.4701
617.861	4.75421
618.047	5.37981
618.179	7.55116
618.261	12.161
618.31	20.3707
618.355	22.4014
618.43	13.3815
618.573	6.9935
618.582	106.383
618.587	227.273
618.632	22.0994
618.664	30.6466
618.681	60.7533
618.736	18.1389
618.83	10.618
618.881	19.7707
618.936	17.9662
618.95	70.922
618.975	40.6669
619.074	10.1153
619.225	6.63086
619.249	40.8163
619.322	13.7703
619.347	39.5726
619.359	81.3008
619.413	18.7056
619.492	12.5897
619.536	22.7531
619.67	7.46826
619.742	13.9353
619.907	6.06465
619.933	38.7447
619.981	20.7211
620.052	14.1223
620.097	22.2074
620.182	11.78
620.349	5.97907
620.431	12.1227
620.502	14.2572
620.553	19.4401
620.578	39.3236
620.635	17.7651
620.728	10.661
620.844	8.6423
621.124	3.57628
621.222	10.175
621.364	7.02889
621.37	167.504
621.417	21.245
621.585	5.96054
621.615	33.0469
621.675	16.6556
621.862	5.35619
621.928	15.0921
621.939	97.1817
621.953	69.979
621.973	50.2513
622.018	22.0361
622.067	20.6612
622.278	4.72144
622.298	51.7331
622.328	33.456
622.343	64.1849
622.353	98.5222
622.38	37.7358
622.427	21.0393
622.456	34.4828
622.508	19.4818
622.642	7.43882
622.807	6.07607
622.85	23.0256
622.89	25.1889
622.906	61.6523
623.299	2.54712
623.374	13.2802
623.429	18.315
623.489	16.5098
623.62	7.63126
623.704	11.9417
623.728	41.8936
623.816	11.2994
623.995	5.5869
624.071	13.1839
624.085	73.2601
624.254	5.91156
624.467	4.69131
624.501	29.5159
624.719	4.58148
624.827	9.30233
624.837	99.2063
624.866	33.9443
624.931	15.5521
624.993	15.9236
625.037	22.8415
625.06	43.1779
625.339	3.58706
625.358	54.5256
625.41	19.2123
625.495	11.6428
625.687	5.2086
625.732	22.6449
625.75	54.7345
625.776	38.9408
625.812	27.115
626.004	5.21975
626.039	28.8184
626.149	9.05387
626.386	4.21799
626.463	13.0327
626.512	20.3915
626.582	14.2735
626.596	70.7214
626.612	61.8429
626.641	35.0018
626.71	14.5412
626.909	5.01329
627.029	8.38012
627.076	20.8551
627.204	7.86287
627.258	18.3688
627.352	10.7078
627.387	28.1373
627.414	36.4564
627.706	3.42971
627.832	7.94407
627.944	8.95015
628.005	16.276
628.286	3.55492
628.557	3.69454
628.645	11.3392
628.674	34.2231
628.7	39.5883
628.825	7.95988
628.899	13.611
628.967	14.6864
629.024	17.6554
629.152	7.76217
629.185	30.2206
629.199	74.5156
629.216	56.9476
629.238	47.1476
629.259	47.8927
629.272	76.1615
629.357	11.7261
629.533	5.66701
629.679	6.87805
629.744	15.3398
629.831	11.4416
630.12	3.46224
630.169	20.3169
630.187	55.4631
630.21	44.6628
630.229	53.4474
630.304	13.344
630.407	9.62001
630.54	7.52729
630.624	11.9947
630.673	20.35
630.706	30.5437
630.767	16.3479
630.84	13.7118
631.152	3.20061
631.255	9.75134
631.315	16.6196
631.384	14.4446
631.391	154.56
631.557	5.9952
631.562	210.526
631.582	50.4541
631.852	3.70357
631.958	9.41797
632.104	6.8362
632.168	15.6912
632.195	37.6364
632.22	40.016
632.232	81.9672
632.262	33.3222
632.323	16.4826
632.345	43.573
632.409	15.8554
632.741	3.00779
632.968	4.39947
633.295	3.05951
633.314	53.2765
633.366	19.2049
633.408	23.5738
633.495	11.5407
633.55	18.0766
633.6	20.145
633.702	9.80873
633.778	13.1268
633.871	10.7388
634.26	2.57354
634.436	5.66701
634.485	20.4415
634.611	7.96813
634.779	5.95132
634.804	39.2465
634.819	66.0939
634.898	12.7162
634.984	11.6973
635.026	23.6072
635.142	8.6103
635.175	30.021
635.204	34.7705
635.22	61.0874
635.301	12.4023
635.549	4.02674
635.586	27.6091
635.616	32.4886
635.727	9.0212
635.794	14.9477
635.912	8.51716
636.113	4.96253
636.175	16.0617
636.362	5.36021
636.383	47.081
636.421	26.178
636.44	53.1915
636.535	10.5977
636.708	5.75209
636.721	79.6813
636.739	56.3698
636.777	26.3783
636.859	12.0875
636.891	31.7864
637.027	7.35456
637.046	51.9751
637.133	11.538
637.344	4.73194
637.371	37.2024
637.39	52.7983
637.424	29.5508
637.532	9.22509
637.568	28.1136
637.692	8.03471
637.721	34.8189
637.824	9.71062
637.847	42.3191
637.856	122.85
638.005	6.69523
638.229	4.45911
638.782	1.80894
638.801	51.9751
638.858	17.5346
638.898	25.2972
638.963	15.3965
639.095	7.56945
639.131	27.4725
639.198	14.9544
639.297	10.1389
639.423	7.89141
639.626	4.92587
639.655	34.7705
639.901	4.0705
639.968	14.997
639.975	143.472
640.039	15.4991
640.187	6.76407
640.248	16.3532
640.61	2.76388
640.631	46.5766
640.773	7.04871
640.795	46.0829
640.853	17.316
640.88	36.036
641.073	5.18242
641.08	155.763
641.129	20.247
641.401	3.67309
641.476	13.4571
641.499	43.2526
641.557	17.1762
641.615	17.328
641.662	21.263
641.914	3.97141
641.953	25.31
641.984	32.2165
642.138	6.49224
642.355	4.61851
642.388	30.2024
642.476	11.3779
642.656	5.55988
642.72	15.5545
642.826	9.44376
642.863	26.5816
642.915	19.2493
642.976	16.4989
643.005	34.9406
643.428	2.36284
643.503	13.3156
643.511	125.786
643.623	8.91981
643.646	42.4628
643.676	34.3879
643.69	68.7285
643.874	5.43715
644.255	2.62385
644.27	67.3401
644.274	223.714
644.445	5.85001
644.502	17.5994
644.526	42.9369
644.829	3.29815
644.928	10.0766
644.954	37.9939
645.087	7.51258
645.444	2.80411
645.617	5.76801
645.677	16.8549
645.695	54.7046
645.745	20.0361
645.807	16.1865
645.903	10.3488
646.026	8.1586
646.097	14.0766
646.152	18.2615
646.172	48.216
646.19	56.0852
646.286	10.4037
646.46	5.75838
646.55	11.0828
646.657	9.32836
646.884	4.41852
646.93	21.7108
647.097	5.99053
647.144	21.2314
647.274	7.70832
647.293	50.5817
647.408	8.69641
647.57	6.17856
647.613	23.3209
647.767	6.5066
647.778	85.3242
647.89	8.99766
647.939	20.1939
648.029	11.1719
648.086	17.5747
648.146	16.4123
648.279	7.56659
648.319	25.0063
648.341	45.3926
648.385	22.6603
648.425	24.9314
648.489	15.7085
648.621	7.56201
648.638	58.7199
648.859	4.51834
648.9	24.5761
648.984	11.9417
649.022	26.2398
649.051	34.3643
649.161	9.0629
649.194	30.4785
649.207	78.4929
649.257	19.7863
649.303	21.6497
649.568	3.78372
649.607	25.5624
649.663	17.9051
649.69	36.4166
649.702	86.3558
649.876	5.75341
649.893	58.5138
650.296	2.47672
650.354	17.4004
650.387	30.4785
650.493	9.3791
650.525	31.5557
650.56	28.7853
650.618	17.2295
650.681	15.8554
650.792	8.97102
650.897	9.58405
650.942	22.1779
650.977	28.0191
651.017	25.3421
651.055	26.0756
651.112	17.4917
651.139	37.2439
651.189	20.0321
651.236	21.245
651.678	2.26424
651.734	17.9727
651.746	80.2568
651.753	144.928
651.945	5.21703
652.008	15.7903
652.069	16.3159
652.092	43.4028
652.114	45.3721
652.169	18.1521
652.234	15.4036
652.337	9.69274
652.623	3.50557
652.653	33.5345
652.687	29.2483
652.811	8.06777
652.877	15.1561
652.919	23.6295
653.175	3.90229
653.255	12.5392
653.274	53.9665
653.335	16.372
653.394	16.909
653.437	22.9516
653.474	27.6091
653.527	18.6012
653.566	26.1575
653.611	21.9154
653.68	14.5349
653.826	6.8686
653.851	39.8724
653.884	30.2206
653.93	21.6873
654.074	6.91754
654.115	24.4738
654.133	56.2746
654.416	3.53207
654.501	11.8189
654.606	9.49487
654.817	4.75037
654.848	31.3775
655.067	4.58358
655.095	35.5114
655.111	62.383
655.151	25.1383
655.157	152.207
655.173	63.7349
655.571	2.51345
655.692	8.23452
655.732	24.8818
655.906	5.75838
655.987	12.3671
656.099	8.88889
656.168	14.5285
656.245	13.0651
656.43	5.40833
656.688	3.86668
656.849	6.22278
656.859	97.2763
656.882	43.4405
656.928	21.7391
656.959	32.5521
656.991	31.5956
657.02	34.2818
657.032	78.9889
657.038	194.175
657.052	70.8215
657.21	6.32391
657.363	6.52231
657.528	6.0746
657.539	91.4913
657.543	233.1
657.551	121.951
657.579	36.5497
657.815	4.23531
657.853	26.1233
657.884	31.8066
657.927	23.2234
657.944	61.0128
657.991	21.2495
658.047	17.7368
658.107	16.7842
658.217	9.03751
658.241	42.1053
658.338	10.3434
658.354	62.383
658.392	26.1438
658.626	4.27771
658.834	4.81487
658.849	66.8449
659.101	3.95742
659.175	13.65
659.2	39.7141
659.244	22.6809
659.267	42.337
659.402	7.44048
659.431	34.3525
659.491	16.6806
659.702	4.72791
659.725	44.0529
659.775	20.0642
659.806	32.457
659.867	16.3159
660.044	5.6638
660.123	12.6454
660.148	40.1445
660.185	26.8456
660.278	10.7875
660.427	6.71366
660.454	36.9549
660.659	4.87472
660.894	4.25876
660.926	30.7882
661.028	9.76563
661.112	11.966
661.2	11.4168
661.268	14.6585
661.342	13.4084
661.394	19.4666
661.616	4.49458
661.691	13.3529
661.753	16.1655
661.851	10.2072
661.894	23.4137
661.99	10.4297
662.084	10.5552
662.333	4.01768
662.435	9.80488
662.659	4.45991
662.709	20.0441
662.8	11.0681
662.934	7.42556
663.066	7.59705
663.07	220.751
663.218	6.79071
663.233	66.2252
663.32	11.4103
663.595	3.64232
663.629	29.7885
663.665	27.7932
663.704	25.355
663.729	40.7332
663.945	4.61595
664.07	8.01154
664.112	23.8152
664.146	29.036
664.196	20.1979
664.303	9.3188
664.711	2.4517
664.754	23.2342
664.924	5.88408
664.978	18.3959
665.005	37.7644
665.037	30.7787
665.08	23.2883
665.311	4.34443
665.318	143.678
665.466	6.72224
665.522	18.0408
665.861	2.94464
665.996	7.40302
666.03	30.0842
666.08	19.9203
666.134	18.6324
666.15	62.1891
666.173	42.0875
666.229	18.0115
666.28	19.4175
666.396	8.61772
666.504	9.32575
666.59	11.5447
666.616	38.373
666.724	9.273
666.837	8.89759
666.87	29.5247
666.889	54.0833
666.928	25.6608
666.974	21.4869
666.999	41.4594
667.048	20.145
667.051	310.559
667.159	9.26097
667.192	30.2847
667.326	7.47272
667.76	2.30303
668.005	4.09266
668.245	4.15628
668.325	12.5818
668.393	14.6864
668.474	12.3548
669.156	1.46703
669.212	17.6491
669.228	63.8162
669.246	56.338
669.377	7.62718
669.461	11.8906
669.495	28.9184
669.534	25.6937
669.574	25.3807
669.596	44.2282
669.678	12.2941
669.792	8.71612
669.846	18.7406
669.927	12.2519
669.987	16.8577
670.148	6.18123
670.162	75.815
670.171	106.838
670.207	27.6702
670.226	53.1915
670.323	10.2859
670.488	6.054
670.567	12.6678
670.639	13.8947
670.708	14.453
670.995	3.49467
671.034	25.4388
671.105	14.1403
671.115	92.9368
671.124	114.025
671.166	23.8949
671.22	18.5494
671.346	7.95039
671.378	31.0655
671.413	28.7604
671.449	27.4801
671.473	41.58
671.803	3.03407
671.978	5.71429
672.02	23.8209
672.177	6.34196
672.202	41.0172
672.219	59.7015
672.59	2.69368
672.595	181.488
672.598	321.543
672.628	33.557
672.663	28.9352
672.939	3.61337
673.005	15.1492
673.41	2.47457
673.449	25.5167
673.674	4.44227
673.713	25.7798
673.737	40.4367
673.768	32.9924
673.792	41.8235
673.863	14.0174
674.174	3.2144
674.511	2.96621
674.797	3.49932
674.884	11.4587
675.039	6.47082
675.101	16.0694
675.161	16.6417
675.211	19.9561
675.237	39.4633
675.339	9.77135
675.54	4.98405
675.598	17.2444
675.636	26.096
675.671	28.393
675.728	17.5963
675.784	17.7054
675.925	7.12809
675.986	16.3881
676.112	7.8964
676.155	23.2775
676.526	2.69957
676.559	30.5064
676.598	25.0313
676.856	3.88154
676.87	72.3066
676.889	52.8262
676.96	13.9587
677	25.1067
677.028	36.1533
677.067	25.7998
677.086	52.9101
677.125	25.4518
677.17	22.0604
677.198	36.3372
677.307	9.1391
677.397	11.1757
677.529	7.5643
677.55	46.6418
677.564	73.5835
677.656	10.8554
677.787	7.62893
678.129	2.92201
678.142	76.9231
678.224	12.1907
678.294	14.2796
678.435	7.08868
678.706	3.70247
678.812	9.43307
678.968	6.38244
679.041	13.7268
679.257	4.62385
679.42	6.14439
679.464	22.8363
679.511	21.1193
679.567	18.0375
679.798	4.31854
679.859	16.4258
679.922	15.7928
679.974	19.4628
680.466	2.03025
680.511	22.5887
680.571	16.6889
680.608	26.4901
680.671	15.9949
680.697	38.9408
680.833	7.32869
680.901	14.6156
680.995	10.653
681.002	140.056
681.151	6.71276
681.234	12.0308
681.561	3.06147
681.612	19.6502
681.707	10.5764
681.904	5.05945
682.007	9.74089
682.025	55.3097
682.04	66.313
682.119	12.7113
682.151	30.7503
682.184	30.4878
682.259	13.4246
682.479	4.53988
682.535	17.8987
682.54	178.571
682.567	37.2024
682.576	111.235
682.588	85.9845
682.591	270.27
682.922	3.02627
682.949	37.3552
683.006	17.4125
683.026	49.776
683.103	13.0208
683.295	5.22166
683.368	13.6556
683.41	23.6855
683.439	34.5423
683.482	23.0734
683.507	39.8883
683.622	8.73286
683.647	40.2576
683.695	20.8768
683.714	50.7099
684.051	2.97177
684.093	23.6072
684.351	3.87943
684.419	14.7362
684.627	4.80631
684.699	13.8735
684.72	48.5201
684.973	3.94914
685.005	31.2402
685.065	16.5289
685.09	41.2201
685.179	11.1907
685.264	11.7744
685.645	2.62557
685.712	14.7842
685.961	4.02804
686.01	20.3666
686.034	41.8936
686.08	21.7486
686.113	29.7
686.5	2.58371
686.733	4.29148
686.835	9.82801
686.934	10.143
687.147	4.68472
687.167	50.8388
687.28	8.85583
687.392	8.89838
687.446	18.5977
687.472	37.6648
687.59	8.52079
687.665	13.2031
687.738	13.8523
687.795	17.5593
687.9	9.48137
688.005	9.53562
688.044	25.7136
688.073	33.9328
688.122	20.4834
688.14	56.5611
688.297	6.3743
688.462	6.04631
688.597	7.39919
688.654	17.5809
688.758	9.66557
688.802	22.4266
689.01	4.81835
689.1	11.1
689.147	21.1506
689.221	13.5667
689.392	5.8309
689.481	11.2537
689.681	4.99575
690.064	2.61028
690.119	18.3453
690.186	14.9365
690.256	14.2878
690.474	4.5775
690.507	30.6091
690.547	25.0815
690.664	8.50123
690.695	32.8839
690.767	13.7912
690.799	32.0718
690.846	20.8899
691.03	5.45971
691.105	13.1926
691.212	9.36242
691.247	28.9352
691.414	5.96694
691.422	126.263
691.67	4.044
691.772	9.80296
691.809	26.8601
691.977	5.95274
692.134	6.34518
692.193	17.1028
692.259	15.1194
692.316	17.6149
692.339	43.0663
692.384	22.2916
692.557	5.76568
692.872	3.17642
692.916	22.9674
693	11.861
693.06	16.5563
693.086	38.2555
693.41	3.09262
693.595	5.40015
693.859	3.78644
693.906	21.4179
693.991	11.7028
694.015	42.9369
694.024	102.041
694.086	16.1655
694.305	4.57247
694.327	45.6413
694.379	19.3349
694.388	107.759
694.436	20.8855
694.511	13.2503
694.58	14.497
694.612	31.027
694.623	97.9432
694.8	5.63857
694.864	15.6006
694.941	12.9887
695.326	2.6001
695.393	14.8368
695.449	17.8667
695.537	11.3934
695.947	2.43493
696.232	3.5163
696.25	54.1126
696.275	41.0004
696.308	29.7619
696.336	36.5764
696.514	5.60067
696.601	11.4784
696.63	35.1741
696.675	22.1386
696.722	21.0704
696.757	28.8184
696.793	27.7932
696.871	12.8403
696.875	236.407
696.922	21.1461
697.099	5.65227
697.141	24.2542
697.189	20.5592
697.381	5.21893
697.498	8.55871
697.539	24.4918
697.58	24.1955
697.61	32.9381
697.855	4.08247
698.22	2.74469
698.389	5.88478
698.415	38.5802
698.678	3.8117
698.72	23.8493
698.738	53.1632
698.772	29.5508
698.788	63.9386
698.808	49.1642
698.89	12.2175
699.088	5.0421
699.116	35.7782
699.573	2.19015
699.784	4.73015
699.874	11.1682
699.946	13.9063
699.972	38.432
700.14	5.96338
700.191	19.3386
700.343	6.60022
700.466	8.14797
700.514	20.7598
700.579	15.328
700.583	268.817
700.777	5.15623
700.951	5.7435
701.001	19.9322
701.023	44.2478
701.155	7.60456
701.45	3.39236
701.454	221.729
701.543	11.2397
701.875	3.0185
702.082	4.81047
702.105	45.1264
702.149	22.6398
702.2	19.4401
702.338	7.28014
702.387	20.2593
702.628	4.14422
702.7	14.0115
703.229	1.88865
703.233	229.885
703.301	14.6908
703.344	23.2721
703.509	6.08125
703.58	14.1203
703.653	13.5962
703.821	5.9499
703.883	16.1708
703.922	25.5363
703.959	27.115
704.15	5.24082
704.451	3.31884
704.577	7.93903
704.717	7.17051
705.06	2.91273
705.099	25.4907
705.255	6.41601
705.295	25.2653
705.425	7.67342
705.522	10.3616
705.559	26.7308
705.788	4.36262
705.828	25.0752
705.936	9.26183
706.262	3.07135
706.55	3.46344
706.556	171.821
706.663	9.39938
706.935	3.66946
706.98	22.1386
707.108	7.85299
707.204	10.4047
707.233	33.6587
707.305	13.8793
707.375	14.4134
707.463	11.3895
707.49	37.0645
707.544	18.3756
707.571	37.5375
707.609	25.7666
708.265	1.52667
708.29	38.8651
708.329	26.137
708.504	5.70028
708.557	18.875
708.642	11.7302
708.718	13.2118
708.818	10.0241
709.057	4.18008
709.163	9.43663
709.374	4.74226
709.386	78.4314
709.643	3.89909
709.765	8.18197
709.78	67.7507
709.991	4.74293
710.153	6.16447
710.527	2.67108
710.569	23.872
710.608	25.4842
710.653	22.4417
710.678	39.2927
710.684	183.486
710.702	54.9451
710.765	15.8053
710.867	9.81643
710.91	23.4907
711.185	3.6324
711.257	13.9919
711.621	2.74695
711.745	8.05088
711.802	17.5932
711.844	23.4028
711.862	55.7724
711.977	8.75044
712.104	7.86411
712.217	8.86054
712.399	5.47555
712.553	6.49899
712.804	3.98931
712.852	20.5508
712.871	55.2181
712.892	45.9348
713.086	5.17224
713.126	24.6245
713.168	23.7643
713.206	26.8889
713.321	8.63185
713.372	19.6002
713.731	2.78559
714.199	2.13954
714.341	7.04424
714.369	35.2983
714.443	13.5099
714.524	12.3472
714.532	131.752
714.539	144.509
714.543	217.391
714.754	4.73979
714.782	35.9454
714.821	25.5493
714.834	79.4281
714.87	27.8707
715.108	4.19622
715.421	3.1902
715.509	11.4824
715.533	40.0641
715.757	4.4825
715.782	39.7456
715.858	13.0531
715.969	9.02772
715.983	69.4927
716.261	3.59868
716.292	32.3729
716.316	42.3908
716.594	3.59881
716.617	43.8596
716.652	28.0269
716.699	21.3584
716.743	22.8624
716.908	6.05767
716.971	15.7778
717.039	14.6628
717.215	5.68699
717.233	56.8828
717.237	266.667
717.56	3.08766
717.625	15.6128
717.83	4.86973
717.866	27.3373
717.934	14.7645
718.086	6.58328
718.201	8.7382
718.241	24.7525
718.414	5.76568
718.479	15.4036
718.653	5.77167
718.695	23.4687
719.028	3.00129
719.077	20.4666
719.341	3.78644
719.4	16.9291
719.47	14.2918
719.609	7.20877
719.7	10.9481
719.779	12.7845
719.83	19.6425
719.879	20.3459
720.023	6.93049
720.301	3.59712
720.343	23.9981
720.431	11.3353
720.685	3.9353
720.839	6.47165
720.887	20.8507
720.947	16.6778
720.976	34.8554
721.028	19.4288
721.129	9.90491
721.16	31.9795
721.297	7.28757
721.414	8.57706
721.802	2.57632
721.815	75.1315
721.858	23.31
722.111	3.94711
722.197	11.711
722.234	26.5111
722.462	4.39136
722.539	12.9786
722.573	29.5421
722.646	13.6949
722.733	11.4718
722.774	24.4081
722.812	26.5322
722.828	61.9963
723.317	2.04537
723.589	3.66892
723.651	16.1368
723.694	23.7473
723.747	18.7935
723.777	32.5733
723.812	28.7687
724.021	4.78469
724.16	7.19476
724.238	12.8041
724.299	16.518
725.011	1.40485
725.19	5.57227
725.289	10.0786
725.328	25.8799
725.452	8.04052
725.533	12.4673
725.606	13.5336
725.675	14.6821
725.748	13.6258
725.787	25.7798
725.85	15.9286
725.877	36.7647
725.93	18.9286
726.245	3.17078
726.262	60.2047
726.295	29.5946
726.311	64.2674
726.359	20.7211
726.395	28.2486
726.519	8.03277
726.586	14.8943
726.67	11.8835
726.898	4.38327
726.997	10.1885
727.039	23.4962
727.101	16.1238
727.112	96.8992
727.169	17.4459
727.347	5.6281
