# Supplementary material for: Dorsal and median raphe neuronal firing dynamics characterized by nonlinear measures
Source: PLoS Comput Biol. 2024 May 28;20(5):e1012111. doi: 10.1371/journal.pcbi.1012111 (PMC11161118; doi:10.1371/journal.pcbi.1012111)
Supplement: S1 Data — (ZIP) [file pcbi.1012111.s002.zip › data/N153_N2_051212s.txt]

Event times and instantaneous frequencies between 2715.91 s and 2731.71 s on channel 401
Time	Inst freq
2715.97	0.000368192
2715.99	66.1813
2716.01	51.8403
2716.03	47.5285
2716.04	63.8162
2716.07	45.1875
2716.08	63.3312
2716.11	42.7899
2716.12	54.7645
2716.14	62.0732
2716.16	54.7345
2716.18	48.4496
2716.2	40.6009
2716.22	55.9597
2716.24	51.3347
2716.26	47.7099
2716.28	49.1642
2716.3	50.2513
2716.32	52.356
2716.34	47.2813
2716.36	61.3874
2716.38	50.4541
2716.4	48.2393
2716.42	58.5823
2716.44	49.2368
2716.46	50.3525
2716.48	46.0405
2716.5	51.8672
2716.52	53.1067
2716.54	47.9616
2716.55	57.241
2716.57	52.1105
2716.59	51.5996
2716.61	49.8504
2716.63	58.4112
2716.65	43.7637
2716.67	58.4112
2716.69	43.7828
2716.71	53.2198
2716.73	45.5373
2716.76	42.3729
2716.77	70.4225
2716.79	47.3037
2716.81	49.3097
2716.83	59.1017
2716.85	52.7704
2716.87	54.8246
2716.89	52.1648
2716.91	51.3347
2716.92	52.2466
2716.94	60.1685
2716.96	47.5285
2716.98	52.9661
2717	45.6413
2717.02	57.8704
2717.04	50.7872
2717.06	49.554
2717.08	59.6659
2717.1	50.7872
2717.12	43.2526
2717.14	50.7357
2717.16	64.8929
2717.17	50.6073
2717.19	56.9152
2717.21	44.964
2717.23	56.5931
2717.25	51.7331
2717.27	62.9723
2717.29	45.7247
2717.31	54.0541
2717.32	58.8582
2717.34	54.7645
2717.36	52.2193
2717.38	48.216
2717.4	47.1254
2717.42	52.9101
2717.44	49.8504
2717.46	49.8753
2717.48	52.7704
2717.5	50.8647
2717.52	53.0786
2717.54	53.6769
2717.56	48.3325
2717.58	61.237
2717.6	47.259
2717.61	68.2594
2717.63	56.6251
2717.65	51.3875
2717.67	51.0986
2717.69	53.9374
2717.71	43.63
2717.73	53.8793
2717.75	53.9957
2717.77	44.1891
2717.79	56.4016
2717.81	51.6529
2717.82	56.5611
2717.85	44.5038
2717.87	55.4017
2717.89	43.2713
2717.91	49.505
2717.92	61.6903
2717.95	41.0846
2717.97	52.7148
2717.99	53.6193
2718.01	41.8936
2718.03	51.4933
2718.05	46.9043
2718.07	68.6813
2718.09	51.2295
2718.11	51.0465
2718.12	54.1419
2718.14	56.8182
2718.16	52.1105
2718.18	48.8759
2718.2	60.024
2718.22	52.0021
2718.24	53.0223
2718.25	56.9476
2718.28	45.3515
2718.29	63.7349
2718.31	51.3347
2718.33	53.1915
2718.35	59.3472
2718.37	46.8165
2718.38	56.6893
2718.4	53.6481
2718.42	52.4934
2718.44	58.2751
2718.46	53.135
2718.48	45.8085
2718.5	64.9773
2718.51	53.6481
2718.53	50.7357
2718.56	39.0016
2718.58	47.619
2718.6	55.6793
2718.62	48.9476
2718.64	47.5737
2718.66	60.024
2718.68	46.7508
2718.69	64.5161
2718.71	50.3525
2718.73	62.0347
2718.75	52.9101
2718.77	55.9597
2718.79	50.6329
2718.81	50.8388
2718.83	47.8469
2718.84	62.5391
2718.86	49.2368
2718.88	50.9684
2718.9	47.3037
2718.92	55.9284
2718.94	54.1419
2718.96	51.2295
2718.98	57.4053
2719	49.4071
2719.01	66.8896
2719.04	43.2713
2719.05	69.4444
2719.07	48.7567
2719.09	44.0141
2719.11	61.0128
2719.13	51.0204
2719.15	50.1756
2719.17	49.3097
2719.19	53.2481
2719.2	59.7729
2719.23	42.8633
2719.25	43.6681
2719.27	56.5291
2719.29	49.776
2719.31	49.0918
2719.33	58.2411
2719.35	53.5332
2719.37	43.1406
2719.38	64.8088
2719.4	58.2072
2719.42	56.2114
2719.44	42.0521
2719.46	52.7148
2719.48	49.7512
2719.5	56.7215
2719.52	49.1159
2719.54	54.0249
2719.56	53.1915
2719.58	52.4659
2719.6	48.8281
2719.61	55.7724
2719.63	59.2066
2719.65	48.8043
2719.67	55.0661
2719.69	53.9084
2719.71	53.1915
2719.73	54.6448
2719.75	44.6828
2719.77	47.6644
2719.79	53.0786
2719.81	51.7598
2719.83	47.081
2719.84	70.8215
2719.86	45.0045
2719.88	63.5728
2719.9	46.2749
2719.92	63.2911
2719.94	43.0849
2719.96	54.7345
2719.99	38.1679
2720.01	47.0588
2720.03	51.0986
2720.05	40.8163
2720.07	52.0833
2720.09	61.7284
2720.1	59.952
2720.12	47.1032
2720.14	59.312
2720.16	46.8165
2720.18	56.7215
2720.2	48.9956
2720.22	54.6448
2720.24	43.8404
2720.26	58.4795
2720.28	57.8369
2720.3	50.8906
2720.31	54.0541
2720.33	59.6303
2720.35	45.208
2720.37	57.3723
2720.39	41.0004
2720.41	58.6166
2720.43	52.6316
2720.46	40.016
2720.48	42.9553
2720.5	47.5059
2720.52	59.2768
2720.54	54.6747
2720.56	47.8698
2720.58	46.5333
2720.6	54.4662
2720.61	53.0504
2720.63	55.5556
2720.66	43.2339
2720.67	56.8182
2720.7	40.5186
2720.72	46.62
2720.74	54.9149
2720.76	54.407
2720.78	40.6835
2720.8	64.4745
2720.82	45.4959
2720.84	59.0319
2720.86	45.3721
2720.88	43.2713
2720.9	64.6831
2720.91	59.9161
2720.94	42.1941
2720.95	59.0319
2720.97	57.5043
2720.99	55.2792
2721.01	59.0667
2721.03	45.3309
2721.05	53.3049
2721.06	59.5593
2721.08	52.8262
2721.1	49.7512
2721.12	52.6593
2721.14	63.2911
2721.16	46.2749
2721.17	63.2511
2721.19	53.4759
2721.21	54.5554
2721.23	48.7092
2721.25	56.243
2721.27	62.7353
2721.29	46.0617
2721.31	48.0307
2721.33	58.7199
2721.35	47.7783
2721.36	57.8035
2721.39	44.3656
2721.4	57.1102
2721.42	62.9327
2721.44	48.3559
2721.46	51.2821
2721.48	40.95
2721.5	56.5931
2721.52	57.1755
2721.54	46.4037
2721.56	55.3403
2721.58	50.0501
2721.6	48.1232
2721.62	60.0601
2721.64	45.3515
2721.66	42.8082
2721.68	57.7701
2721.7	55.4631
2721.72	45.0857
2721.74	49.6278
2721.76	58.2411
2721.77	55.6174
2721.79	54.4662
2721.81	51.9481
2721.84	42.6621
2721.85	53.6769
2721.87	48.0538
2721.89	57.1102
2721.91	58.1058
2721.93	48.7329
2721.95	48.5201
2721.97	53.4188
2721.99	45.6621
2722.01	59.4884
2722.03	57.7034
2722.05	43.9367
2722.07	57.7701
2722.08	55.0964
2722.1	56.243
2722.12	52.9101
2722.14	43.8596
2722.16	50.1253
2722.19	43.3839
2722.21	49.1642
2722.23	41.1015
2722.25	57.4383
2722.27	51.3347
2722.29	57.5705
2722.31	47.3261
2722.32	56.0538
2722.34	53.3049
2722.37	37.3274
2722.39	54.6448
2722.41	49.0677
2722.43	50.813
2722.45	55.8659
2722.47	40.0802
2722.49	46.6418
2722.51	50.5306
2722.53	51.2033
2722.55	52.1376
2722.57	57.9039
2722.59	42.6621
2722.61	57.3066
2722.63	46.2749
2722.65	43.2713
2722.67	55.0055
2722.69	50.8906
2722.71	54.7345
2722.73	53.0786
2722.75	50.8906
2722.77	46.8823
2722.79	47.3485
2722.81	53.7346
2722.83	57.5374
2722.85	45.8505
2722.87	50.9424
2722.89	54.3774
2722.91	43.802
2722.93	56.4016
2722.95	43.554
2722.97	49.6771
2722.99	50.5561
2723.01	52.1376
2723.03	47.5285
2723.05	52.8262
2723.07	52.8262
2723.09	47.7099
2723.11	44.3066
2723.13	61.1995
2723.15	47.3934
2723.17	54.4366
2723.18	59.952
2723.21	46.3607
2723.23	48.8759
2723.25	48.2859
2723.26	58.6854
2723.29	45.7457
2723.31	49.2611
2723.32	60.35
2723.34	63.7349
2723.36	47.9386
2723.38	42.2654
2723.4	54.2005
2723.42	56.0224
2723.44	41.1692
2723.46	50.4541
2723.48	54.2299
2723.5	51.8403
2723.52	52.6593
2723.54	52.1105
2723.56	45.3309
2723.58	57.2738
2723.6	56.5291
2723.62	47.1698
2723.64	42.337
2723.66	52.0021
2723.68	64.2261
2723.69	57.4053
2723.72	43.8404
2723.73	54.3478
2723.75	54.9149
2723.77	56.7859
2723.79	49.3583
2723.81	61.3121
2723.83	44.7628
2723.85	53.9374
2723.87	54.3774
2723.89	49.456
2723.91	50.4032
2723.93	39.4633
2723.95	52.2466
2723.97	51.7063
2723.99	46.3607
2724.01	56.4653
2724.03	53.7057
2724.05	49.9251
2724.07	52.9381
2724.09	44.0529
2724.11	43.4028
2724.13	70.7214
2724.15	42.5532
2724.17	47.6872
2724.19	53.3618
2724.22	39.9042
2724.24	40.833
2724.26	48.8043
2724.28	50
2724.3	62.7746
2724.31	62.1504
2724.33	49.505
2724.35	56.5291
2724.37	57.5705
2724.39	56.338
2724.41	49.2368
2724.42	54.6448
2724.44	54.4366
2724.46	52.4384
2724.48	51.0986
2724.5	58.3771
2724.51	62.6174
2724.53	48.5201
2724.55	59.6659
2724.57	59.6303
2724.59	49.7018
2724.61	57.4053
2724.63	47.3485
2724.65	45.3515
2724.66	62.461
2724.68	52.7983
2724.71	44.843
2724.73	50.9424
2724.75	48.3793
2724.76	56.0538
2724.78	55.0661
2724.8	57.7034
2724.82	49.5786
2724.84	49.2854
2724.86	64.9351
2724.88	47.5964
2724.9	44.9843
2724.92	50.813
2724.93	60.0962
2724.96	43.7063
2724.98	41.7014
2725	59.8444
2725.02	44.0529
2725.04	54.5852
2725.06	57.0451
2725.08	41.7537
2725.1	58.7544
2725.12	46.1255
2725.14	57.1755
2725.16	54.8546
2725.18	50.5817
2725.19	50.9424
2725.21	57.1102
2725.23	55.8036
2725.25	49.2126
2725.27	53.1067
2725.29	46.0405
2725.31	68.8231
2725.33	44.843
2725.35	49.8256
2725.37	50.7357
2725.38	64.5578
2725.41	44.0141
2725.43	41.1353
2725.44	70.0771
2725.46	54.407
2725.48	46.7727
2725.5	53.9084
2725.52	45.5581
2725.54	53.5906
2725.56	49.0918
2725.58	47.4383
2725.61	49.0918
2725.62	52.0021
2725.65	47.9386
2725.67	48.9716
2725.69	49.95
2725.71	51.3875
2725.73	43.1406
2725.75	56.338
2725.76	57.971
2725.78	53.5332
2725.8	48.9716
2725.82	47.5511
2725.84	65.0618
2725.86	59.2417
2725.88	48.4262
2725.9	52.1105
2725.92	46.9925
2725.94	54.0249
2725.96	49.5786
2725.97	56.0852
2725.99	61.237
2726.01	48.1232
2726.03	54.2594
2726.05	57.0125
2726.07	46.1255
2726.08	63.3312
2726.1	56.3063
2726.12	46.4037
2726.14	56.4972
2726.16	51.3611
2726.18	60.423
2726.2	45.1264
2726.22	55.7414
2726.24	42.9185
2726.26	48.4027
2726.28	55.8971
2726.3	52.5486
2726.32	39.557
2726.35	44.5831
2726.36	54.407
2726.39	45.7457
2726.4	53.1632
2726.42	52.2193
2726.44	47.9846
2726.46	53.5906
2726.49	44.1891
2726.5	57.5374
2726.52	48.2393
2726.54	50.4032
2726.56	62.5782
2726.58	49.4071
2726.6	53.2765
2726.62	53.2481
2726.64	50.6073
2726.66	41.632
2726.68	51.3611
2726.7	56.4972
2726.72	54.2594
2726.74	49.4071
2726.75	61.0874
2726.77	48.4496
2726.79	59.0667
2726.81	42.9738
2726.83	52.8821
2726.85	63.7755
2726.87	49.8504
2726.89	54.8246
2726.91	56.1798
2726.92	54.9753
2726.94	60.6796
2726.96	54.2005
2726.98	55.4939
2727	41.4079
2727.02	50.8647
2727.04	51.2558
2727.06	58.6854
2727.08	52.1376
2727.1	51.8135
2727.12	45.9559
2727.14	44.3262
2727.16	59.0667
2727.18	51.7331
2727.19	59.1716
2727.21	48.0077
2727.24	44.9438
2727.26	50.1505
2727.28	48.7092
2727.29	53.7924
2727.31	52.8262
2727.33	55.1572
2727.36	38.956
2727.37	58.4795
2727.39	52.8262
2727.41	47.1921
2727.43	54.8246
2727.46	40.6504
2727.47	58.2411
2727.49	51.3347
2727.51	51.7866
2727.53	54.5256
2727.55	46.8384
2727.57	54.7945
2727.59	48.4027
2727.62	39.1236
2727.64	58.2751
2727.65	57.7034
2727.67	59.2768
2727.69	50.3271
2727.71	59.7372
2727.72	54.0249
2727.74	53.4474
2727.76	60.0962
2727.78	48.7805
2727.8	56.7537
2727.82	50.8647
2727.84	53.3618
2727.86	48.4262
2727.88	48.3092
2727.9	55.8659
2727.91	61.0874
2727.93	47.5511
2727.96	44.7828
2727.97	57.3066
2727.99	59.988
2728.01	45.1671
2728.03	61.0501
2728.04	61.8429
2728.06	50.2513
2728.08	55.6174
2728.1	46.6853
2728.12	54.7945
2728.14	47.9616
2728.16	47.5737
2728.19	43.0849
2728.2	59.1366
2728.22	53.2481
2728.25	43.6681
2728.26	64.9773
2728.28	52.1921
2728.3	48.2859
2728.32	63.857
2728.34	47.3934
2728.35	56.6251
2728.38	42.3908
2728.4	55.4324
2728.42	46.5983
2728.43	64.8088
2728.46	44.1501
2728.47	54.2005
2728.49	55.5864
2728.51	52.2193
2728.53	46.6418
2728.55	46.5983
2728.57	52.0021
2728.6	44.0529
2728.61	58.2072
2728.64	38.9257
2728.66	46.3392
2728.68	54.1419
2728.7	60.241
2728.71	57.5705
2728.73	53.2765
2728.75	46.0405
2728.77	51.3084
2728.79	56.8182
2728.81	48.8043
2728.83	54.4662
2728.85	42.6803
2728.87	56.8828
2728.89	60.9756
2728.91	48.4966
2728.93	43.8982
2728.95	47.7327
2728.97	58.8928
2728.99	54.8246
2729.01	52.2739
2729.02	64.3087
2729.04	47.1032
2729.06	58.5823
2729.09	34.5543
2729.11	56.3063
2729.13	50.0751
2729.14	54.7945
2729.16	53.6769
2729.18	60.8273
2729.2	50.6073
2729.22	43.1593
2729.24	59.453
2729.26	51.1771
2729.28	58.2751
2729.29	57.5374
2729.32	42.8449
2729.34	48.7567
2729.36	43.7637
2729.38	54.8847
2729.4	50.5051
2729.42	56.0538
2729.43	56.2114
2729.45	57.0776
2729.47	48.9237
2729.49	57.2738
2729.51	45.6413
2729.53	53.2765
2729.55	53.2481
2729.57	60.9385
2729.59	48.1
2729.61	47.0367
2729.63	45.3721
2729.65	58.3431
2729.67	42.3191
2729.69	58.8235
2729.71	46.9043
2729.73	50.4541
2729.75	49.3583
2729.76	62.6174
2729.79	42.7716
2729.8	62.6174
2729.82	47.824
2729.84	68.1663
2729.86	48.0769
2729.88	54.9451
2729.9	49.3583
2729.92	51.6262
2729.94	55.0055
2729.95	55.1876
2729.97	59.3824
2729.99	60.7533
2730.01	48.1928
2730.02	63.8162
2730.04	62.5391
2730.06	47.8011
2730.08	43.29
2730.1	68.5401
2730.12	47.8927
2730.14	63.2111
2730.16	44.1112
2730.17	61.2745
2730.2	47.081
2730.22	51.2033
2730.23	52.9661
2730.25	48.6381
2730.27	65.3595
2730.29	48.0538
2730.31	49.0436
2730.33	68.9655
2730.35	40.1284
2730.37	57.3394
2730.39	44.5633
2730.41	67.2043
2730.43	45.7247
2730.45	46.1255
2730.47	61.1995
2730.48	53.8213
2730.5	50.5817
2730.52	60.4595
2730.54	42.4628
2730.56	59.988
2730.58	57.8035
2730.6	49.9251
2730.61	65.3168
2730.63	48.216
2730.65	68.2128
2730.67	47.9386
2730.68	63.857
2730.7	50.6586
2730.72	50.2765
2730.74	56.243
2730.76	51.9481
2730.78	48.8043
2730.8	63.6537
2730.82	51.0204
2730.83	64.3501
2730.85	60.1323
2730.87	53.4188
2730.89	45.5581
2730.91	56.4653
2730.92	60.1685
2730.94	55.9284
2730.96	54.7345
2730.98	56.4653
2731	41.1523
2731.02	48.0769
2731.04	55.2181
2731.06	55.9597
2731.08	51.7598
2731.1	50.226
2731.12	53.5906
2731.13	61.4628
2731.16	38.373
2731.17	64.8088
2731.2	49.0918
2731.21	51.1509
2731.24	48.7805
2731.25	54.3774
2731.27	53.3618
2731.29	54.6747
2731.31	53.7924
2731.33	53.8213
2731.35	51.0465
2731.37	57.3066
2731.39	46.4253
2731.41	53.4759
2731.42	53.1067
2731.44	51.8403
2731.46	56.4653
2731.48	58.9623
2731.5	52.1105
2731.52	47.8011
2731.53	61.7665
2731.55	56.1482
2731.57	48.7805
2731.59	48.8998
2731.62	45.0045
2731.63	54.407
