# Supplementary material for: Dorsal and median raphe neuronal firing dynamics characterized by nonlinear measures
Source: PLoS Comput Biol. 2024 May 28;20(5):e1012111. doi: 10.1371/journal.pcbi.1012111 (PMC11161118; doi:10.1371/journal.pcbi.1012111)
Supplement: S1 Data — (ZIP) [file pcbi.1012111.s002.zip › data/N108_N13_100309.txt]

Event times and instantaneous frequencies between 14738.4 s and 15060.3 s on channel 401
Time	Inst freq
14738.5	4.41735
14738.6	10.1204
14738.7	8.17862
14738.9	4.86098
14739.1	5.46538
14739.3	6.56082
14739.4	6.54493
14739.5	8.69943
14739.6	9.07029
14739.8	5.82717
14740	6.75174
14740.1	9.64878
14740.4	2.9577
14740.6	5.57258
14741.2	1.67087
14741.4	5.20969
14741.5	9.85707
14741.6	8.16727
14741.9	3.81665
14742.1	5.09944
14742.2	7.59994
14742.3	8.6408
14742.6	3.31181
14742.7	8.60585
14742.9	6.22587
14742.9	25.8933
14743	8.10373
14743.2	8.07559
14743.4	3.60062
14743.6	8.25287
14743.7	5.86682
14743.9	8.05802
14744.1	4.42811
14744.4	3.35323
14744.6	5.8782
14744.7	6.05217
14744.8	9.48497
14745	6.43045
14745.1	9.54107
14745.3	6.12107
14745.4	6.12895
14745.5	11.2663
14745.6	13.8351
14745.8	5.07177
14745.9	7.75074
14746	13.0293
14746.1	9.37207
14746.2	7.70416
14746.4	7.15922
14746.6	4.48471
14746.7	7.10783
14746.8	18.1422
14747	4.8695
14747.1	11.2045
14747.2	11.9076
14747.3	6.28812
14747.4	7.35132
14747.5	22.4921
14747.6	16.6889
14747.7	6.08569
14747.8	7.46659
14747.9	17.4672
14748	7.38389
14748.2	7.82901
14748.3	9.43752
14748.3	35.4233
14748.4	9.04486
14748.6	7.00771
14748.6	15.647
14748.7	9.67118
14748.8	14.0095
14748.9	17.7242
14749	6.83387
14749.1	7.11288
14749.3	6.73809
14749.4	9.78282
14749.5	10.6394
14749.6	13.9587
14750	2.13538
14750.1	8.81679
14750.2	12.4797
14750.3	15.4036
14750.4	8.88415
14750.6	4.48511
14750.7	11.157
14750.8	8.17394
14750.9	11.1844
14751	10.1543
14751.1	11.0144
14751.3	4.48591
14751.4	14.6908
14751.5	13.637
14751.7	5.48817
14751.9	4.79893
14752	5.37028
14752.2	7.75194
14752.3	7.35078
14752.6	3.85639
14752.7	11.4194
14752.9	5.02968
14752.9	14.374
14753.1	4.8499
14753.5	3.03776
14753.6	9.4679
14754	2.46731
14754.1	10.6826
14754.3	4.27223
14754.4	7.79545
14754.5	18.1917
14754.6	11.5701
14754.7	10.0503
14754.8	7.68935
14754.9	9.11826
14754.9	26.9034
14755	10.6417
14755.1	15.4512
14755.2	15.8328
14755.3	8.2672
14755.4	11.8329
14755.6	5.70548
14755.7	7.89515
14755.9	4.30496
14756	8.50774
14756.1	9.74374
14756.3	8.39913
14756.7	2.08516
14756.8	10.6394
14757	4.8883
14757.2	5.12295
14757.3	10.4581
14757.4	15.4416
14757.5	6.72585
14757.7	5.03651
14757.8	17.1233
14758	4.04024
14758.1	10.9254
14758.2	8.88021
14758.3	11.46
14758.4	9.01226
14758.6	6.06796
14758.7	13.6593
14758.8	8.80592
14758.9	11.0988
14759	6.51339
14759.2	7.503
14759.3	10.9218
14759.3	12.9668
14759.5	7.85176
14759.7	5.1096
14760.1	2.50658
14760.2	10.7285
14760.4	4.80446
14760.5	8.95255
14760.6	6.79302
14760.9	3.97062
14761.2	2.95247
14761.3	7.49008
14761.5	6.30676
14761.6	15.5763
14761.7	7.20513
14761.9	4.60109
14762	12.0019
14762.2	6.59326
14762.2	12.4953
14762.4	7.43716
14762.5	6.85166
14762.7	7.32815
14762.8	7.26322
14762.9	9.34405
14763	8.79817
14763.2	5.40687
14763.3	6.89322
14763.5	8.69943
14763.5	15.4727
14763.6	12.5392
14763.7	8.26241
14763.9	5.80518
14764.1	4.79731
14764.2	12.7681
14764.3	10.3627
14764.4	8.45237
14764.5	9.06536
14764.6	7.09824
14764.7	12.2534
14764.9	7.28332
14765	8.53534
14765.1	8.56164
14765.3	6.4082
14765.4	9.55475
14765.5	9.59785
14765.7	3.52336
14765.8	10.0918
14765.9	10.2796
14766.1	5.74845
14766.2	10.2396
14766.8	1.76757
14766.9	8.91981
14767	11.489
14767.1	8.00512
14767.2	9.22594
14767.4	4.95417
14767.7	4.23549
14768	3.06532
14768.1	6.82314
14768.2	21.173
14768.2	38.7597
14768.3	15.3163
14768.4	11.1062
14768.5	6.55867
14768.7	5.82751
14768.8	7.26956
14769	5.68537
14769.1	10.2323
14769.2	10.5053
14769.3	12.5141
14769.6	3.36089
14769.7	8.45166
14769.7	17.1851
14769.9	8.32362
14769.9	11.5101
14770.3	3.04934
14770.4	10.7677
14770.6	4.83746
14770.8	4.58295
14770.9	8.56971
14771	9.87459
14771.6	1.6301
14771.7	15.0421
14771.9	5.11091
14772.2	3.67417
14772.4	5.18592
14772.4	11.6537
14772.5	11.1719
14772.7	4.67771
14772.9	4.94242
14773	12.9199
14773.1	11.4508
14773.2	8.50847
14773.3	11.4443
14773.4	7.89079
14773.5	9.92063
14773.7	6.75493
14774	3.44127
14774.1	9.37295
14774.2	7.09975
14774.4	6.79948
14774.5	11.7744
14774.5	13.1182
14774.6	13.009
14774.7	21.1015
14774.9	4.29295
14775.1	3.89529
14775.3	6.62866
14775.4	11.8399
14775.5	9.57579
14775.7	4.49519
14775.9	5.3056
14776	8.42176
14776.1	7.5171
14776.3	5.82785
14776.5	7.19321
14776.6	6.30994
14776.7	8.86211
14776.8	9.91473
14777	6.84041
14777.2	4.32657
14777.3	8.07037
14777.4	13.1579
14777.6	5.97265
14777.7	6.15953
14777.9	8.32501
14778	5.47375
14778.2	5.40132
14778.5	4.16788
14778.6	7.53693
14778.7	16.6889
14778.8	9.72195
14778.8	12.1684
14779	6.05437
14779.1	11.4325
14779.2	10.1719
14779.3	12.0904
14779.4	7.43882
14779.6	4.9848
14779.9	3.89181
14780	11.1396
14780.1	10.7319
14780.2	6.62515
14780.4	4.90966
14780.5	9.36856
14780.6	11.1445
14780.7	9.52018
14780.8	16.9952
14781.4	1.62319
14781.5	6.48046
14781.8	4.47367
14781.9	7.07264
14782.1	4.33069
14782.3	6.09125
14782.9	1.59031
14783	8.22301
14783.5	2.01398
14783.8	3.35166
14784	5.29942
14784.1	8.74738
14784.2	20.429
14784.2	20.5381
14784.4	9.18949
14784.5	5.43892
14784.6	15.015
14784.9	3.59286
14785	9.06865
14785.1	11.6686
14785.1	15.6715
14785.2	12.1065
14785.3	14.2207
14785.4	11.4574
14785.5	6.86012
14785.7	6.21697
14785.8	9.44555
14786	4.7576
14786.3	4.02804
14786.4	10
14786.4	17.5285
14786.6	5.71298
14786.8	6.03828
14786.9	8.58811
14787	10.4877
14787.1	7.76759
14787.3	5.75142
14787.4	8.7558
14787.5	11.966
14787.6	7.4129
14787.8	6.56383
14788.1	2.80852
14788.3	4.33332
14788.5	5.75473
14788.8	3.56684
14788.9	11.2638
14789	10.7204
14789.1	11.3456
14789.4	3.15746
14789.5	8.00384
14789.6	8.44737
14789.7	8.44737
14790.3	1.88743
14790.4	10.2333
14790.7	2.62419
14790.9	7.07164
14791	8.53679
14791.2	4.52755
14791.4	6.83527
14791.5	9.83865
14791.6	7.70297
14791.7	10.9182
14791.8	6.76133
14792.1	4.13719
14792.3	4.1413
14792.5	6.81849
14792.6	7.62718
14793.4	1.21355
14793.5	10.02
14793.7	7.65228
14793.8	7.17669
14794.1	3.55114
14794.2	11.2435
14794.5	3.43206
14794.6	9.72384
14794.7	6.40861
14795	3.35514
14795.2	7.31422
14795.3	8.02311
14795.4	7.06414
14795.5	9.28074
14795.7	5.61388
14796	3.4779
14796.2	5.54939
14796.4	4.78538
14796.4	19.216
14796.5	10.0381
14796.8	3.97836
14796.9	8.8347
14797.1	6.035
14797.2	8.38785
14797.3	8.33194
14797.5	4.55581
14797.7	4.69329
14797.8	9.8824
14797.9	9.07606
14798.1	8.73362
14798.2	5.91681
14798.3	18.3655
14798.4	8.1706
14798.6	7.02099
14798.7	8.53606
14798.9	4.37063
14799.1	4.05121
14799.2	16.889
14799.5	3.47971
14799.7	5.45464
14799.8	12.4146
14799.8	10.9051
14800	5.97051
14800.2	6.0831
14800.3	5.91926
14800.5	9.49758
14800.5	18.6881
14800.6	11.9474
14800.7	8.52152
14800.8	10.7458
14801	5.73559
14801.1	7.98977
14801.2	9.93937
14801.5	3.31565
14801.6	8.6949
14801.7	14.3534
14801.7	17.9147
14801.8	10.6758
14801.9	11.8807
14802	13.1337
14802.2	4.61276
14802.3	13.0736
14802.5	5.04261
14802.7	5.55432
14802.9	4.42458
14803	9.82994
14803.1	9.06372
14803.3	5.38358
14803.4	7.72141
14803.5	10.0543
14803.6	12.3016
14803.7	8.56164
14803.9	7.39262
14804.1	4.10762
14804.4	3.64405
14804.6	3.91604
14804.7	8.52806
14804.8	14.2248
14804.9	11.9689
14805.1	6.03464
14805.2	5.55494
14805.3	15.5885
14805.5	6.86106
14805.6	5.21485
14806	3.20564
14806.1	9.48587
14806.4	3.45781
14806.6	4.69594
14807	2.19419
14807.1	14.2613
14807.2	14.4697
14807.2	12.9216
14807.7	2.3709
14807.7	12.2805
14808	4.17676
14808.2	4.0321
14808.4	7.16127
14808.5	9.05797
14808.8	3.03896
14808.9	10.661
14809.1	4.62877
14809.3	7.32225
14809.4	8.41893
14809.6	4.87829
14809.9	2.79658
14810.1	6.31114
14810.2	7.71486
14810.6	2.9152
14810.8	4.49418
14811	4.63693
14811.3	3.35255
14811.7	2.82064
14811.9	3.48117
14812.3	2.71415
14812.5	5.88166
14812.6	8.34237
14812.8	5.61924
14812.9	8.93336
14813	7.98085
14813.2	7.28597
14813.6	2.38169
14813.7	10.1482
14814.1	2.30542
14814.2	8.02826
14814.4	8.38997
14814.5	7.19683
14814.8	3.49406
14814.8	16.415
14814.9	13.2258
14815	15.1263
14815.1	10.4102
14815.1	21.9106
14815.3	4.93437
14815.5	6.79532
14815.6	11.2473
14815.6	21.4454
14815.7	12.2639
14815.8	12.4657
14815.9	11.6117
14816	8.82379
14816.2	5.38851
14816.3	5.84522
14816.6	4.02771
14816.6	13.6818
14816.8	6.01576
14816.9	12.8502
14817.2	3.81519
14817.4	3.60763
14817.6	5.6057
14817.7	14.6714
14817.9	4.96993
14818.2	3.11614
14818.4	4.21301
14818.5	9.0082
14818.9	2.5025
14819.1	7.29288
14819.2	6.81013
14819.4	5.38242
14819.8	2.93565
14820.2	2.16464
14820.5	3.94244
14820.7	3.66865
14820.9	6.33433
14821.3	2.65421
14821.5	3.76946
14821.7	7.80092
14821.8	6.08273
14822.2	3.19264
14822.5	2.8173
14822.7	4.69153
14822.9	4.88663
14823	9.49938
14823.1	15.5087
14823.3	3.91497
14823.6	4.33182
14823.7	8.9815
14823.8	8.43811
14823.9	11.2905
14824	6.76544
14824.1	11.8751
14824.2	8.34934
14824.6	3.24981
14824.6	11.8554
14824.7	15.0784
14824.8	14.8544
14824.8	17.7778
14825	7.47775
14825.1	8.92379
14825.2	5.98265
14825.5	4.10796
14825.7	5.67795
14825.8	6.27431
14825.9	9.4038
14826	11.084
14826.2	7.04573
14826.5	2.96939
14826.6	11.0072
14826.7	7.17978
14826.9	5.28849
14827.1	7.09522
14827.2	6.3678
14827.5	3.1955
14827.8	4.4841
14827.8	17.7651
14828	5.51086
14828.1	7.3779
14828.3	5.61073
14828.8	2.08855
14828.9	7.0927
14829	9.81162
14829.1	16.7252
14829.2	7.82534
14829.4	5.85514
14829.7	2.97858
14830	3.35796
14830.5	2.02384
14830.8	4.13993
14831.1	2.96534
14831.2	7.58495
14832	1.34142
14832.1	8.82924
14832.1	15.5448
14832.3	8.63558
14832.4	5.62873
14832.6	8.44238
14832.9	3.19071
14833.1	4.95221
14833.3	4.2407
14833.4	7.66871
14833.6	5.43213
14833.7	8.38223
14833.8	25.2525
14834.3	2.10451
14834.7	2.50138
14834.7	15.1607
14834.8	9.10167
14834.9	10.3563
14835	10.6952
14835.2	5.32141
14835.3	9.9108
14835.5	4.7719
14835.6	10.8237
14835.8	6.72585
14835.9	6.16865
14836.1	6.3955
14836.3	5.50782
14836.7	2.18603
14837.2	2.31803
14837.3	5.65739
14837.6	4.32451
14838	2.07452
14838.6	1.92534
14838.6	11.7564
14838.8	7.9968
14838.8	12.9149
14838.9	11.2816
14839.1	5.66636
14839.3	4.53165
14839.5	5.30898
14839.6	8.88494
14839.8	4.70522
14840	6.24103
14840.2	4.68669
14840.4	4.82276
14840.7	3.72162
14840.9	5.94389
14840.9	12.4254
14841.2	3.64179
14841.5	3.76039
14841.6	8.53461
14841.7	9.14913
14841.8	14.7275
14841.9	8.96459
14841.9	20.8768
14842.1	5.73427
14842.4	3.3095
14842.6	5.29493
14842.7	12.9887
14842.8	9.1659
14843.1	3.78
14843.3	4.45514
14843.4	10.5865
14843.4	16.8748
14843.6	8.53825
14843.6	10.2302
14843.8	7.24008
14843.9	11.4299
14844.1	5.66251
14844.2	8.66026
14844.2	19.7044
14844.3	10.3252
14844.4	16.8634
14844.5	10.7158
14844.6	6.41396
14844.8	5.24631
14845.1	3.8088
14845.1	16.8719
14845.3	8.09258
14845.3	13.708
14845.4	12.0294
14845.7	3.23792
14845.9	6.40328
14846.1	4.52304
14846.3	5.37172
14846.5	4.44247
14846.8	4.03047
14846.9	5.34702
14847	11.8022
14847.4	2.52851
14847.6	8.08931
14847.7	7.62079
14847.9	4.46508
14848	17.2951
14848	13.0157
14848.1	18.7266
14848.3	5.61136
14848.5	4.36433
14848.7	6.40697
14848.7	14.622
14848.8	12.1847
14848.9	7.04573
14849.2	3.35897
14849.4	5.2687
14849.8	2.70592
14850.1	2.97424
14850.3	4.9186
14850.5	5.01128
14851.5	1.06315
14851.6	6.41149
14851.9	4.23316
14852	6.04522
14852.3	3.69987
14852.4	11.236
14852.5	11.7014
14852.6	8.25764
14852.8	6.70871
14852.9	7.13725
14853	10.7377
14853.2	5.9004
14853.3	8.48896
14853.3	17.1438
14853.4	9.9453
14853.5	9.67961
14853.8	3.35999
14854	8.13273
14854.1	7.33407
14854.2	9.57213
14854.5	3.04804
14854.7	6.45036
14854.8	8.51209
14854.9	9.52925
14855.1	6.52912
14855.2	6.57333
14855.4	4.29056
14855.6	5.33134
14855.8	5.63698
14856.1	3.01859
14856.2	9.37647
14856.4	6.16333
14856.5	9.82125
14856.9	2.85225
14857.5	1.65997
14857.6	9.77135
14857.6	13.2135
14857.8	5.31547
14858.2	3.10463
14858.6	2.03223
14859	2.89721
14859.2	5.02084
14859.3	9.79912
14859.4	8.35911
14859.5	8.99928
14859.7	6.68405
14859.8	9.85902
14859.9	10.0381
14860.1	4.59137
14860.3	4.04924
14860.4	9.19625
14860.8	3.03039
14860.9	8.41963
14861	8.55798
14861.4	2.6235
14861.6	5.28653
14861.7	10.0563
14862	3.40379
14862.2	4.70832
14862.7	2.13557
14862.9	4.48571
14863	9.34754
14863.1	6.4855
14863.3	5.00927
14863.4	9.59417
14863.5	10.9337
14863.7	5.73691
14863.8	14.6585
14864.1	3.28774
14864.2	7.77303
14864.3	13.9373
14864.5	5.76768
14864.6	5.5701
14865	2.75763
14865.2	4.77532
14865.3	8.52733
14865.5	7.57748
14865.7	3.95789
14865.9	5.12531
14866.5	1.70829
14866.6	10.3381
14867	2.49688
14867.2	4.4958
14867.5	3.90351
14867.6	6.56599
14867.7	10.9278
14867.8	8.61698
14867.9	22.8676
14868	6.46454
14868.2	5.55216
14868.4	4.20415
14868.7	3.29359
14868.8	10.4734
14869.1	4.5436
14869.5	2.13156
14869.8	4.18463
14869.9	8.83002
14870.1	3.87943
14870.5	2.62144
14871	1.92871
14871.2	5.09398
14871.6	2.82127
14871.7	7.66342
14872.1	2.47666
14872.4	4.38385
14872.5	5.17304
14872.9	2.8315
14873	8.44238
14873.3	3.54258
14873.7	2.8547
14873.7	10.9039
14873.8	10.2944
14873.9	11.9818
14874	12.5141
14874.2	5.66155
14874.4	5.78436
14874.5	6.94686
14874.7	6.25743
14874.8	5.27287
14875	5.1717
14875.1	9.84931
14875.3	9.32836
14875.4	8.46238
14875.5	6.45661
14875.6	9.56663
14875.9	4.1813
14876	10.3189
14876.5	2.02143
14876.6	8.07689
14876.6	15.4059
14876.8	7.09421
14877	5.52547
14877.2	5.25707
14877.3	8.04764
14877.5	5.85274
14877.6	5.47555
14877.8	6.26684
14878.1	3.28494
14878.3	5.82852
14878.3	14.0331
14878.4	10.4221
14878.6	5.31463
14878.8	5.90458
14878.9	8.34168
14879	10.7078
14879.1	9.05469
14879.2	10.0685
14880.3	0.923642
14880.8	1.9223
14880.9	11.3999
14881	7.41675
14881.1	10.2396
14881.3	6.25195
14881.5	4.85272
14881.7	5.73822
14881.9	5.7277
14882	5.36049
14882.2	4.97587
14882.5	4.537
14882.8	3.21089
14882.9	8.42389
14883	11.7633
14883.1	14.339
14883.6	1.69771
14883.8	7.5643
14884	3.79018
14884.2	5.14007
14884.5	3.41635
14884.7	4.70035
14884.9	5.33789
14885.2	3.79708
14885.4	5.86166
14885.5	5.75506
14885.8	3.6075
14886.1	3.86488
14886.2	7.28385
14886.5	3.13175
14886.8	3.39455
14887.1	3.70302
14887.3	4.79708
14887.4	9.51294
14887.6	5.07666
14887.7	6.77782
14888	4.52981
14888	14.881
14888.2	5.3559
14888.4	5.21921
14888.6	6.80318
14888.7	5.62968
14888.9	5.50085
14889.1	6.74127
14889.2	6.67869
14889.3	11.7426
14889.5	4.91497
14889.7	4.1159
14889.9	7.57002
14890.1	5.84864
14890.2	6.35566
14890.3	7.70357
14890.5	7.65697
14890.8	3.51222
14890.9	5.95664
14891.1	5.72705
14891.2	9.3932
14891.3	15.0083
14891.4	7.99936
14891.6	5.74515
14891.8	4.66179
14892	4.40703
14892.2	6.55652
14892.2	14.3493
14893	1.28134
14893.1	10.983
14893.2	9.53471
14893.3	7.43218
14893.7	3.01686
14893.9	4.25224
14894	11.8092
14894.1	8.22301
14894.4	3.68501
14894.6	4.82998
14894.9	3.23321
14895	8.88099
14895.4	2.39509
14895.8	2.47752
14896	6.50195
14896.2	5.69249
14896.4	3.6402
14896.6	7.10026
14896.7	7.94281
14896.8	8.9823
14897.2	2.89419
14897.5	2.81413
14897.6	9.1954
14897.8	6.29366
14898	5.97479
14898.2	3.97899
14898.5	3.05848
14898.8	3.83303
14899	4.74473
14899.2	4.44208
14899.6	2.42025
14899.9	3.37291
14900.4	1.9755
14900.7	3.46656
14900.9	5.25956
14901.1	5.58815
14901.6	1.90869
14901.9	4.39676
14902	6.17894
14902.1	8.51426
14902.4	4.42048
14902.4	15.8504
14902.5	8.80437
14902.6	11.9076
14902.8	5.48276
14902.9	9.29023
14903	7.64117
14903.2	6.9056
14903.4	5.13875
14903.8	2.21303
14904	6.62076
14904.1	6.57851
14904.3	8.77732
14904.6	2.80277
14904.8	4.96352
14905	6.49773
14905.1	6.25
14905.3	5.96872
14905.5	4.2704
14905.7	5.96588
14905.9	4.95466
14906	7.87526
14906.2	7.27696
14906.3	6.92233
14906.6	3.48724
14907	2.57036
14907.2	5.18941
14907.3	9.86582
14907.4	8.31324
14907.6	4.86594
14907.9	3.70796
14908	10.3189
14908.2	5.16156
14908.6	2.43321
14908.7	7.89453
14908.8	12.747
14908.9	8.89759
14909	8.22301
14909.1	8.09585
14909.3	8.47027
14909.4	5.51815
14909.7	4.45673
14909.7	17.6585
14909.8	16.8719
14910	5.29465
14910.1	9.09835
14910.2	8.10176
14910.3	10.4167
14910.5	4.27917
14910.7	5.42682
14911.1	2.58947
14911.2	7.71903
14911.4	5.23314
14911.9	2.16455
14912	7.09723
14912.2	5.85001
14912.4	4.35369
14912.7	3.32403
14913.1	2.4613
14913.3	5.90458
14914.1	1.21822
14914.2	10.1543
14914.3	11.8835
14914.4	8.05088
14914.6	4.64296
14914.8	7.03581
14915.2	2.30867
14915.4	4.57247
14915.9	2.38453
14916	6.48256
14916.7	1.44015
14917.4	1.50286
14917.7	2.64767
14918.7	1.00097
14919.2	2.22054
14919.6	2.74597
14919.7	7.33407
14919.8	10.3702
14920	4.95933
14920.1	6.87427
14920.3	8.34516
14920.5	4.26985
14920.8	3.1142
14921.1	3.08814
14921.4	4.07614
14921.6	4.92805
14921.8	4.60787
14922.1	3.29066
14922.3	5.32538
14922.5	4.08931
14922.7	6.47668
14922.9	4.01526
14923.2	4.2704
14923.3	7.99936
14923.6	3.49406
14923.7	7.04523
14924	3.66193
14924.4	2.73538
14924.6	5.29857
14924.8	4.47167
14924.9	10.8684
14925	6.09533
14925.6	1.73644
14925.8	6.82361
14926	4.61042
14926.2	5.2021
14926.2	14.5666
14926.6	2.62116
14926.8	6.28417
14926.8	14.3968
14927	6.37674
14927.1	7.76759
14927.3	4.8771
14927.9	1.7597
14928	9.73236
14928.1	7.27061
14928.6	2.25149
14928.8	4.0987
14929.1	4.0151
14929.2	11.7233
14929.7	2.07031
14929.8	5.428
14930.1	3.87522
14930.2	11.4692
14930.3	8.05607
14930.8	2.23629
14931	4.58127
14932.4	0.700216
14932.7	3.39075
14932.8	6.56685
14933	5.35131
14933.2	5.59879
14933.8	1.5964
14934	4.71476
14934.1	10.248
14934.7	1.72043
14934.9	6.87947
14935.5	1.57416
14936.3	1.32477
14936.7	2.30872
14937.3	1.67751
14937.5	4.28467
14937.9	2.69121
14938.1	4.77555
14938.2	7.1495
14938.5	4.52223
14938.7	4.2416
14938.9	5.2304
14939	11.3999
14939.1	9.44376
14939.3	6.17665
14939.3	18.5667
14939.4	7.02149
14939.5	11.0939
14939.9	3.11468
14940	9.55749
14940	13.2556
14940.2	7.54717
14940.4	3.79824
14940.8	2.5149
14941	7.95798
14941.4	2.39676
14941.5	6.59848
14941.7	6.71592
14941.9	3.75883
14942.3	3.21419
14942.6	2.84099
14942.7	8.11425
14942.9	7.95229
14943.8	1.07038
14944.6	1.23617
14945.2	1.65593
14945.4	6.08939
14945.6	4.26803
14945.7	6.93963
14945.8	11.9303
14946	6.97253
14946.5	2.00852
14946.6	10.8178
14946.7	5.9848
14946.9	6.07423
14947.1	5.35504
14947.3	4.51406
14947.6	3.91405
14947.7	6.46998
14947.9	4.55083
14948.1	5.88582
14948.5	2.76725
14948.6	8.7184
14948.7	6.25313
14949.1	2.44894
14949.3	7.15666
14949.6	3.16446
14950.1	2.08464
14950.3	4.74947
14950.4	7.73395
14950.5	9.42507
14950.8	3.42924
14951.1	3.33957
14951.5	2.6347
14951.7	4.30034
14952.1	2.47598
14952.4	3.73692
14952.8	2.29474
14953.2	3.04581
14953.3	11.6591
14953.5	3.52783
14953.7	4.95589
14953.8	9.21234
14954	6.72495
14954.2	5.79206
14954.3	9.13993
14954.7	2.27293
14954.8	7.68935
14956.2	0.717129
14956.9	1.52903
14957.2	3.75122
14957.3	6.1361
14957.6	3.6361
14958	2.27149
14958.4	3.0525
14958.6	4.54298
14958.7	7.78998
14958.8	13.344
14958.9	7.84129
14959.2	4.1389
14959.4	4.31127
14959.5	15.3965
14959.6	6.32191
14959.9	3.36508
14960.2	3.42818
14960.5	3.2911
14961	2.23544
14961.2	4.82416
14961.4	4.1941
14961.5	14.7362
14961.5	12.7129
14961.7	7.07514
14961.8	11.4338
14962.2	2.41879
14962.5	3.76634
14963	1.89908
14963.3	3.0145
14963.5	6.27549
14963.6	7.81983
14963.7	8.32917
14964.7	1.0048
14964.9	5.84215
14965.3	2.21597
14965.5	6.73537
14965.8	3.26467
14965.9	7.22857
14966.2	3.39029
14966.3	8.79507
14966.5	6.21813
14966.6	9.55932
14966.8	4.56538
14967.2	2.90183
14967.4	4.62471
14967.5	9.00901
14967.6	8.20546
14967.9	3.6985
14968.2	3.28915
14968.4	6.00962
14968.5	7.19942
14968.7	4.31444
14969	4.10897
14969.1	7.303
14969.2	8.73057
14969.3	8.34307
14969.6	4.04351
14969.8	4.7152
14970.3	2.03504
14970.5	4.0992
14971.7	0.844017
14972	4.14508
14972.1	8.60882
14972.2	6.71501
14972.4	5.3496
14972.6	4.33219
14972.9	4.31146
14973.5	1.54045
14973.7	5.1406
14974	4.35958
14974.2	4.47547
14974.4	4.1324
14974.6	5.9319
14974.7	6.10612
14975.2	2.23849
14975.4	3.96794
14975.6	4.99725
14975.8	8.28912
14975.9	8.56825
14976.1	4.04334
14976.3	5.90249
14976.4	6.86719
14976.6	5.50903
14977	2.51086
14977.2	7.95482
14977.3	6.07201
14977.4	15.1814
14977.6	4.42791
14977.8	4.75692
14978	4.70455
14978.2	8.00833
14978.3	6.59326
14978.5	6.88042
14978.8	2.63873
14979	6.81338
14979.3	3.56875
14979.6	2.76434
14980.1	2.15197
14980.2	9.14578
14980.3	8.81213
14980.4	9.50119
14980.6	6.10128
14980.7	6.13911
14980.9	6.01721
14981	8.08473
14981.2	5.67505
14981.4	4.30515
14981.5	9.90982
14981.7	4.79754
14981.9	9.46611
14982.3	2.21813
14982.4	7.46659
14982.9	2.20726
14983	15.3069
14983.1	6.53168
14983.2	7.55287
14983.4	6.39345
14983.6	5.53465
14983.7	7.01804
14983.9	5.31152
14984.2	4.07963
14984.3	9.51384
14984.6	2.72294
14984.8	5.08414
14985	4.83302
14985.2	5.29661
14985.3	9.68429
14985.4	12.3335
14985.5	11.0011
14986	1.86279
14986.3	4.17537
14986.4	10.0735
14986.6	5.47855
14986.7	6.8918
14986.8	6.8348
14987.3	2.27759
14987.4	6.41972
14987.8	2.58719
14987.9	12.7
14988	9.91867
14988.2	6.30716
14988.4	5.18457
14988.5	5.69768
14988.9	3.15447
14988.9	11.8008
14989.1	7.14286
14989.2	8.45023
14989.4	5.68117
14989.7	3.17531
14989.8	6.76453
14990.1	4.4841
14990.2	7.25531
14990.8	1.54564
14990.9	13.3797
14991	8.96941
14991.5	2.30187
14991.6	5.90458
14991.8	7.54262
14991.9	10.305
14992.5	1.52728
14992.6	9.79048
14993	2.66994
14993.4	2.773
14993.5	7.0917
14994	1.90125
14994.2	6.14062
14994.4	4.22619
14994.8	2.78683
14995	4.32638
14995.1	7.9447
14995.3	5.66348
14995.5	4.81835
14995.8	4.19234
14995.9	6.50068
14996.2	3.91144
14996.4	4.50005
14996.7	3.29511
14996.9	4.78492
14997	10.8601
14997.5	2.1835
14997.6	7.12403
14997.7	9.72952
14997.8	7.09371
14998	6.18582
14998.1	9.17011
14998.2	12.6598
14998.3	12.1981
14998.6	3.16316
14998.7	6.0241
14998.8	10.4844
14999	9.298
14999.1	9.88924
14999.2	6.73991
14999.3	10.1389
14999.5	5.37403
14999.6	6.43915
14999.9	3.79564
15000.2	3.46596
15000.2	19.015
15000.4	7.10682
15000.8	2.63623
15000.9	7.54945
15001	9.49758
15001.7	1.49988
15002	3.44151
15002.4	2.091
15002.7	4.307
15002.9	3.91129
15003.2	3.98899
15003.3	10.3413
15003.4	6.89132
15003.6	6.33112
15003.7	13.2873
15003.9	3.37416
15004.4	2.40194
15004.8	2.09407
15005	7.47999
15005.1	6.67735
15005.3	4.53762
15005.9	1.9891
15006.1	4.24358
15006.3	6.00024
15006.7	2.34769
15007	2.86336
15007.2	6.22975
15007.5	3.47669
15007.6	6.78242
15007.8	6.26056
15008	5.3396
15008.3	3.13785
15008.4	10.4756
15008.7	3.1409
15008.9	5.48426
15009.1	5.82615
15009.2	7.36703
15009.5	2.99922
15009.7	6.08236
15010	3.23929
15010.2	4.12167
15010.3	10.6564
15010.4	9.63113
15010.8	2.64361
15010.9	12.9803
15011	10.4112
15011.1	11.3753
15011.2	9.02283
15011.4	5.84556
15011.5	7.75074
15011.6	10.7805
15011.7	9.26355
15011.8	11.8441
15011.9	7.76458
15012	9.01876
15012.2	4.84332
15012.4	6.90989
15012.5	10.6146
15012.6	5.93472
15012.8	6.14855
15012.9	6.35768
15013.2	4.70921
15013.3	6.35243
15013.6	3.54359
15014.2	1.71303
15014.4	5.03145
15014.5	6.31912
15014.9	3.19448
15015.1	4.10931
15015.3	4.46389
15015.5	7.02395
15015.6	8.51571
15015.7	9.83187
15015.7	15.8453
15015.9	5.33874
15016.4	2.08733
15016.5	8.26378
15016.7	6.95314
15016.9	5.45405
15017	8.96941
15017.2	4.71587
15017.4	5.48065
15017.5	5.94919
15017.7	6.31752
15017.8	7.48111
15018	5.29605
15018.4	2.84657
15018.6	4.55622
15018.9	3.37496
15019.1	4.96327
15019.3	4.50065
15019.7	2.58692
15020.3	1.68708
15020.6	3.4188
15021.1	1.89764
15021.3	6.75813
15021.4	6.48004
15021.7	3.09751
15021.9	7.68935
15022.1	4.93535
15022.4	3.25797
15022.5	6.943
15023.3	1.33369
15023.6	3.40936
15023.7	7.86287
15023.8	9.29454
15024.8	0.987547
15024.9	6.95943
15025.1	6.39672
15025.2	8.31324
15026	1.30567
15026.5	2.1156
15026.7	3.95993
15027	3.95617
15027.5	1.86282
15027.8	4.01703
15028.2	2.39257
15028.6	2.58947
15028.7	8.24131
15028.8	6.36862
15029.3	2.37959
15029.3	17.3974
15029.4	14.8038
15029.5	8.69187
15029.7	5.68569
15030	2.87877
15030.2	6.52699
15030.4	3.92742
15030.6	5.29914
15030.8	6.78288
15031	3.73874
15031.1	9.77995
15031.3	8.59254
15031.4	6.59674
15031.7	3.07977
15032.1	2.87489
15032.3	5.26676
15032.4	6.51169
15032.7	3.02471
15032.9	9.35454
15033.2	3.20492
15033.5	3.02471
15033.6	7.53125
15034	2.66099
15034.3	3.24834
15034.6	3.80532
15034.8	5.59097
15035	4.20256
15035.3	3.88259
15035.9	1.54428
15036	7.86225
15036.6	1.755
15036.7	8.43953
15036.8	12.7146
15037.2	2.57891
15037.3	8.68206
15037.5	5.66283
15037.9	2.52583
15038	7.79849
15038.2	4.3176
15038.4	5.87682
15038.6	5.99952
15038.7	9.2816
15038.8	6.32311
15039.1	3.91527
15039.5	2.74401
15039.7	4.61489
15039.8	5.5534
15040.2	3.07248
15040.3	6.46789
15040.6	3.60036
15040.8	4.23801
15041	8.05023
15041.3	3.15497
15041.5	4.76259
15041.7	5.99377
15041.7	12.9735
15041.9	4.965
15042	9.76276
15042.5	2.30952
15042.7	4.78126
15042.8	9.98403
15042.9	11.7813
15043	8.72068
15043.1	8.10438
15043.3	5.88512
15043.4	8.12876
15043.5	10.6462
15043.6	12.9988
15043.7	6.36132
15043.9	6.22471
15044	10.636
15044.1	7.04821
15044.4	3.61991
15044.6	6.25978
15044.7	5.79139
15044.9	4.8107
15045.2	4.18638
15045.3	8.76885
15045.6	3.42794
15045.7	7.47943
15045.8	8.01732
15046.1	3.69727
15046.6	2.17179
15046.7	10.7365
15046.9	4.03177
15047.1	4.91135
15047.3	7.41345
15047.6	2.88384
15047.8	5.91086
15047.8	14.1064
15047.9	9.66837
15048.1	4.8752
15048.5	2.57433
15048.8	3.63438
15049.6	1.20537
15050.1	2.25958
15050.9	1.23358
15051.2	3.86145
15051.7	1.95469
15051.8	6.02192
15052.1	4.15697
15052.2	5.978
15052.4	5.30363
15052.6	5.99484
15052.8	4.24322
15053.1	3.39916
15053.3	6.04449
15053.4	8.21625
15053.6	5.59003
15053.8	5.08751
15054	6.02519
15054.2	4.65875
15054.3	10.2386
15054.4	6.68092
15054.5	9.24556
15054.6	8.15395
15054.9	4.00513
15055	12.8189
15055.1	6.43708
15055.2	8.47745
15055.5	3.70755
15055.7	5.54847
15055.9	5.98838
15056	6.68003
15056.2	4.76599
15056.5	3.16106
15056.7	8.08734
15056.8	8.03406
15056.9	13.048
15057.3	2.44045
15057.4	5.95344
15057.5	9.43663
15057.7	9.37207
15058.2	1.91942
15058.3	6.07866
15058.5	8.5955
15058.7	4.65875
15058.8	11.1037
15058.9	6.0698
15059.2	3.21295
