# Supplementary material for: Dorsal and median raphe neuronal firing dynamics characterized by nonlinear measures
Source: PLoS Comput Biol. 2024 May 28;20(5):e1012111. doi: 10.1371/journal.pcbi.1012111 (PMC11161118; doi:10.1371/journal.pcbi.1012111)
Supplement: S1 Data — (ZIP) [file pcbi.1012111.s002.zip › data/N127_N3_090611s.txt]

Event times and instantaneous frequencies between 799.602 s and 869.887 s on channel 401
Time	Inst freq
799.724	0.00125043
799.85	7.9384
799.947	10.2733
800.039	10.866
800.183	6.94444
800.388	4.87068
800.525	7.31475
800.662	7.3062
800.758	10.3853
800.896	7.25847
801.012	8.59033
801.125	8.91345
801.251	7.90764
801.376	8.01796
801.522	6.85871
801.693	5.8483
801.865	5.78704
802.098	4.29443
802.31	4.72634
802.418	9.20556
802.53	9.00657
802.838	3.24055
802.97	7.59648
803.226	3.89788
803.486	3.84763
803.697	4.75285
803.795	10.2051
804.143	2.87348
804.228	11.711
804.467	4.19147
804.618	6.62471
804.764	6.81338
804.943	5.59034
805.057	8.7512
805.213	6.41108
805.457	4.10863
805.761	3.28742
806.013	3.96197
806.139	7.96686
806.288	6.72224
806.617	3.03306
806.776	6.30239
806.921	6.88705
807.074	6.53808
807.209	7.4195
807.385	5.67859
807.561	5.69509
807.705	6.93289
808.001	3.38009
808.183	5.49783
808.384	4.96993
808.545	6.2027
808.687	7.06814
808.841	6.47962
808.952	9.01957
809.251	3.34672
809.361	9.05305
809.479	8.50629
809.692	4.68911
809.829	7.30994
810.103	3.65083
810.457	2.82462
810.575	8.45166
810.684	9.16254
810.817	7.51315
811.023	4.85484
811.865	1.1879
812.12	3.92034
812.76	1.56223
813.019	3.8555
813.202	5.48095
813.411	4.77737
813.606	5.13584
813.72	8.74814
813.849	7.7682
814.007	6.31473
814.292	3.51185
814.568	3.62017
814.732	6.1106
814.996	3.7863
815.304	3.24823
815.456	6.58545
815.541	11.798
815.755	4.65463
815.972	4.62513
816.104	7.53693
816.269	6.06391
816.406	7.33192
816.967	1.78009
817.255	3.47669
817.672	2.3967
817.832	6.25626
818.273	2.26711
818.42	6.79671
818.607	5.34988
818.75	6.99105
818.894	6.94734
819.174	3.57705
819.318	6.94107
819.619	3.32016
819.906	3.48286
820.204	3.35503
820.421	4.61255
820.533	8.89442
821.559	0.975305
821.962	2.48077
822.358	2.52188
822.546	5.33874
822.725	5.57445
822.938	4.69307
823.102	6.10874
823.955	1.17162
824.121	6.0562
824.48	2.78118
824.696	4.62642
824.816	8.35561
825.185	2.71039
825.354	5.90388
825.887	1.87582
826.034	6.82687
826.183	6.71411
826.418	4.25459
826.847	2.33138
826.997	6.65425
827.196	5.01756
827.351	6.4658
827.53	5.57849
827.666	7.35727
827.928	3.82395
828.528	1.6657
828.84	3.20698
829.178	2.96095
829.355	5.64908
829.528	5.75473
829.679	6.63658
829.78	9.90001
829.98	4.99251
830.209	4.36376
830.41	4.9985
830.643	4.28394
830.795	6.59587
831.057	3.80489
831.221	6.1121
831.362	7.08717
832.012	1.53936
832.385	2.67652
832.726	2.93169
832.989	3.80662
833.204	4.64835
833.453	4.02091
833.627	5.75971
833.816	5.27315
833.989	5.80248
834.228	4.17606
834.389	6.20155
834.616	4.41716
834.721	9.50299
835.26	1.85374
835.462	4.96796
835.67	4.79317
835.811	7.10631
835.935	8.05153
836.271	2.97424
836.414	6.99399
836.589	5.7205
836.82	4.33896
836.971	6.60808
837.109	7.2427
837.269	6.24688
837.56	3.44222
837.945	2.59538
838.206	3.83186
838.443	4.21977
838.656	4.68911
839.203	1.83036
839.374	5.83737
839.691	3.15547
839.986	3.38158
840.226	4.17397
840.466	4.17397
840.653	5.33333
840.809	6.42096
841.134	3.07607
841.251	8.51644
841.426	5.73197
841.578	6.58631
841.928	2.85567
842.097	5.89727
842.446	2.86911
842.562	8.62069
842.753	5.23423
842.983	4.35275
843.199	4.62129
843.522	3.10174
843.685	6.11284
844.039	2.82526
844.325	3.5025
844.561	4.23603
845.143	1.71692
845.383	4.16945
845.827	2.25311
846.122	3.38662
846.436	3.18208
846.537	9.90001
846.664	7.87154
846.782	8.50196
846.973	5.24274
847.05	12.865
847.284	4.28982
847.501	4.60936
847.739	4.18585
847.952	4.70854
848.127	5.70028
848.355	4.38962
848.633	3.59997
848.832	5.02159
848.997	6.05767
849.201	4.90605
849.481	3.57513
849.632	6.60066
849.889	3.89241
850.05	6.21929
850.236	5.36942
850.347	9.01226
850.433	11.6632
850.871	2.27951
851.073	4.96475
851.197	8.06582
851.766	1.75534
851.859	10.7527
852.031	5.82785
852.12	11.1869
852.249	7.80945
852.397	6.73673
852.518	8.25219
852.736	4.59453
852.994	3.87913
853.37	2.65795
853.846	2.09912
854.018	5.83635
854.697	1.47078
855.117	2.38413
855.387	3.70192
855.627	4.17537
855.773	6.81385
855.958	5.42652
856.062	9.60799
856.294	4.29553
856.442	6.76224
856.564	8.24198
856.68	8.60659
856.973	3.41577
857.094	8.20546
857.285	5.24852
857.427	7.05567
858.258	1.20299
858.459	4.96278
858.598	7.22909
858.771	5.78202
858.876	9.46342
859.008	7.61615
859.312	3.28958
859.793	2.07727
859.929	7.33676
860.133	4.91642
860.27	7.26639
860.519	4.02755
860.657	7.22596
860.795	7.24113
860.943	6.76407
861.058	8.71308
861.15	10.8026
861.49	2.94672
861.702	4.70677
861.861	6.30557
862.233	2.6881
862.352	8.3668
862.652	3.33222
863.217	1.77085
863.366	6.70511
863.509	7.01951
863.67	6.20732
863.812	7.04672
863.97	6.30994
864.168	5.05382
864.339	5.86098
864.483	6.92185
864.647	6.10501
864.751	9.63763
865.093	2.9203
865.21	8.53315
865.443	4.30015
865.633	5.24797
865.874	4.15835
866.001	7.87774
866.163	6.17894
866.381	4.57959
866.507	7.91703
866.658	6.62515
866.824	6.02011
866.966	7.08366
867.191	4.43459
867.304	8.84799
867.453	6.69748
867.577	8.08211
867.706	7.74293
867.821	8.69943
867.962	7.12657
868.121	6.27235
868.245	8.06517
868.46	4.64792
868.585	8.02826
868.752	5.99161
868.868	8.5778
868.97	9.802
869.083	8.82924
869.193	9.16086
869.283	11.012
869.496	4.70433
869.653	6.37674
869.772	8.40548
869.859	11.5154
