# Supplementary material for: Dorsal and median raphe neuronal firing dynamics characterized by nonlinear measures
Source: PLoS Comput Biol. 2024 May 28;20(5):e1012111. doi: 10.1371/journal.pcbi.1012111 (PMC11161118; doi:10.1371/journal.pcbi.1012111)
Supplement: S1 Data — (ZIP) [file pcbi.1012111.s002.zip › data/N116_N2_290710s.txt]

Event times and instantaneous frequencies between 811.715 s and 1141.96 s on channel 401
Time	Inst freq
812.785	0.00123034
813.058	3.66824
815.889	0.353196
819.064	0.31496
819.301	4.22619
819.909	1.64566
824.853	0.202243
825.25	2.52124
829.456	0.237724
829.995	1.85553
833.961	0.252134
834.438	2.09934
835.053	1.62546
836.41	0.736637
838.403	0.501849
842.594	0.238591
843.44	1.18314
844.296	1.16724
847.141	0.351559
848.467	0.753977
850.179	0.584249
851.314	0.881042
851.884	1.7522
852.544	1.51513
854.741	0.455239
855.006	3.76989
858.076	0.325765
859.544	0.681064
863.567	0.248604
863.889	3.09828
866.277	0.418822
867.071	1.25929
868.426	0.738313
869.108	1.46576
873.23	0.242613
873.568	2.95666
877.161	0.278314
877.383	4.49701
878.33	1.05622
878.938	1.64582
880.83	0.528424
883.623	0.358008
887.329	0.26989
887.564	4.23962
890.697	0.319206
892.497	0.555753
895.126	0.38035
895.37	4.10206
897.945	0.388297
898.8	1.16997
899.291	2.03422
900.206	1.09293
904.848	0.215437
905.074	4.42576
908.249	0.31497
908.775	1.89865
912.974	0.238162
913.546	1.74997
918.833	0.189122
919.147	3.18613
922.151	0.332917
922.721	1.75559
923.027	3.26158
926.847	0.261811
927.187	2.93634
928.858	0.598473
929.192	2.995
930.85	0.603151
934.226	0.296252
935.035	1.23475
941.217	0.161775
941.724	1.97114
943.709	0.503707
946.877	0.315724
947.361	2.06394
948.804	0.693092
951.761	0.338244
952.03	3.71485
953.811	0.561451
954.042	4.32676
954.996	1.04832
955.342	2.89051
957.907	0.389854
958.176	3.71485
961.817	0.27466
962.06	4.12014
962.281	4.5161
965.601	0.301217
967.699	0.476588
968.147	2.2313
971.213	0.326163
973.92	0.36949
976.452	0.394976
977.505	0.949073
981.94	0.22551
982.292	2.83591
982.573	3.56214
983.735	0.860296
986.649	0.343203
987.879	0.81324
990.296	0.413692
994.477	0.239196
994.757	3.56201
1001.79	0.142095
1002.07	3.63729
1003.35	0.781714
1004.64	0.775687
1006.82	0.459373
1007.14	3.03961
1011.51	0.229312
1013.56	0.487643
1018.03	0.22346
1018.43	2.49209
1023.49	0.197724
1027.14	0.274063
1029.54	0.416849
1031.97	0.411372
1032.76	1.26162
1036.22	0.28887
1037.32	0.90996
1037.86	1.86306
1039.68	0.549164
1041.86	0.458707
1043.22	0.736882
1045.21	0.502467
1045.54	2.97274
1046.67	0.887879
1049.32	0.377962
1049.58	3.79954
1050.7	0.888802
1052.74	0.490653
1054.09	0.740807
1054.35	3.79983
1057.1	0.363955
1058.68	0.633673
1059.02	2.95055
1061.33	0.433567
1061.61	3.53769
1064.32	0.36845
1064.56	4.29387
1066.1	0.646998
1066.65	1.8308
1067.27	1.59256
1068.18	1.09884
1069.27	0.920141
1069.86	1.70039
1070.35	2.04645
1072.01	0.601041
1072.67	1.51334
1074.27	0.626818
1074.42	6.60589
1074.9	2.06343
1076.88	0.507164
1080.71	0.260753
1080.99	3.62161
1082.72	0.576196
1083.08	2.82981
1085.66	0.386578
1086.27	1.65445
1088.2	0.518162
1088.52	3.08204
1089.09	1.75787
1090.76	0.599215
1091.29	1.89563
1092.63	0.747005
1094.1	0.680615
1094.67	1.7435
1095.48	1.23661
1099.29	0.262483
1099.48	5.2499
1099.83	2.86977
1102.05	0.449333
1102.32	3.68677
1105.95	0.27544
1106.27	3.14941
1106.54	3.68813
1110.6	0.246609
1111.38	1.27574
1114.68	0.303262
1115	3.09905
1115.22	4.55083
1119.28	0.246141
1119.79	1.97169
1130.74	0.0913456
1131.01	3.62424
1131.86	1.1845
1134.15	0.436529
1138.85	0.212648
