# Supplementary material for: Dorsal and median raphe neuronal firing dynamics characterized by nonlinear measures
Source: PLoS Comput Biol. 2024 May 28;20(5):e1012111. doi: 10.1371/journal.pcbi.1012111 (PMC11161118; doi:10.1371/journal.pcbi.1012111)
Supplement: S1 Data — (ZIP) [file pcbi.1012111.s002.zip › data/N61_N4_130514.txt]

Event times and instantaneous frequencies between 0 s and 300.655 s on channel 5
Time	Inst freq
0.266382	3.75401
0.51135	4.08217
0.597822	11.5644
1.07456	2.0976
1.16527	11.0237
1.32068	6.43451
1.36838	20.967
1.41093	23.5007
1.41689	167.842
2.22176	1.24244
2.6972	2.10331
2.83271	7.3792
2.84098	120.948
2.84311	470.81
2.89499	19.2745
3.32214	2.34109
4.22226	1.11096
4.23816	62.8931
4.48414	4.06544
4.49626	82.5083
4.57054	13.4626
5.13758	1.76354
5.15537	56.2114
5.85371	1.43195
5.87337	50.8751
5.87684	288.351
5.87914	435.161
5.88184	370.37
5.88443	384.911
5.88975	188.111
6.02996	7.13196
6.08306	18.8324
7.48601	0.712787
7.82706	2.9321
7.96629	7.18236
7.99289	37.5883
8.2534	3.83874
8.49323	4.16948
8.50099	128.899
8.52946	35.1247
8.54591	60.7829
8.86093	3.17442
9.26689	2.4633
9.29048	42.3872
9.29561	195.16
9.30259	143.308
9.30761	198.886
9.3112	278.707
9.97708	1.50179
10.0061	34.4139
10.0532	21.2314
10.0629	103.972
11.1868	0.88971
11.6967	1.96118
11.9289	4.30619
12.0529	8.06868
12.3556	3.30295
12.3659	97.8665
12.3718	167.673
12.3786	147.362
12.3838	193.573
12.6735	3.45137
12.8033	7.70179
13.1472	2.90826
13.2715	8.04221
14.2351	1.03781
14.4303	5.12426
14.4548	40.7797
14.4601	189.394
14.4629	354.61
14.4674	222.222
14.4696	455.373
14.4771	132.485
15.4201	1.06044
15.9268	1.97358
16.3944	2.13864
17.0561	1.51117
17.1416	11.7008
17.2205	12.6752
17.6783	2.18433
17.9471	3.71982
18.0045	17.4192
18.0117	140.292
18.0507	25.645
18.1026	19.2567
18.1446	23.7993
18.1832	25.9121
18.1883	196.309
18.1941	172.176
18.1985	229.568
19.4255	0.814992
19.4836	17.1928
20.1362	1.53243
20.1728	27.3493
20.2865	8.79044
20.4888	4.9434
20.6016	8.86242
20.6188	58.2547
20.6382	51.4562
20.6448	152.905
20.6555	93.423
20.6597	235.738
20.6621	420.875
20.6648	374.532
20.6708	166.834
21.0768	2.46268
21.9039	1.20914
21.9197	63.1074
21.9451	39.3918
22.261	3.16586
22.2951	29.3169
22.3034	120.511
22.3083	203.749
22.3105	454.133
23.7277	0.705632
23.7978	14.2499
23.904	9.41513
24.2505	2.88615
24.7347	2.06542
24.8084	13.5667
25.0012	5.18742
25.1688	5.96559
25.3606	5.21306
25.6397	3.58277
25.6803	24.6512
25.733	18.9912
25.8371	9.60449
25.9019	15.4307
26.4915	1.69606
26.628	7.32633
26.6596	31.6496
26.8271	5.97051
27.4679	1.56052
27.5891	8.24838
27.6507	16.2301
27.6603	104.428
27.6731	78.3208
27.6767	276.855
27.9266	4.0017
28.0001	13.5955
28.2239	4.46899
28.9073	1.46337
29.2334	3.06654
29.2476	70.0574
29.2668	52.1812
29.269	446.828
29.6283	2.78321
29.7785	6.65735
30.7357	1.04478
30.7506	67.0421
30.755	224.618
30.7585	291.886
30.7615	332.668
30.7708	107.735
30.7762	182.749
32.1468	0.729602
32.2173	14.1953
32.3358	8.43967
32.7988	2.15951
32.8389	24.9725
32.8699	32.2872
32.8754	178.827
32.8795	246.184
32.8816	473.485
32.8862	219.587
34.2602	0.727796
34.2869	37.5038
34.7197	2.31003
34.9634	4.10408
35.1573	5.15772
35.1922	28.6221
35.2097	57.3132
35.2171	133.869
35.2222	196.541
35.2436	46.8165
35.2651	46.5679
36.9279	0.601394
37.0116	11.9466
37.227	4.6424
37.2617	28.8301
37.712	2.22051
37.8733	6.20063
38.106	4.29775
38.5902	2.06516
38.6441	18.5371
38.6703	38.2614
38.6787	119.389
38.6899	88.8889
38.6921	449.236
38.6943	457.875
38.6966	430.663
38.6994	357.654
38.7017	444.444
40.509	0.553291
40.7867	3.60173
40.8613	13.402
40.8705	109.004
40.8935	43.4254
40.9065	77.1248
40.9422	27.9736
41.1217	5.57227
41.1821	16.5574
41.4934	3.2118
41.9433	2.22293
42.4934	1.81786
42.5204	37.0535
42.5288	118.793
42.6696	7.10005
42.7065	27.14
42.774	14.8003
42.7777	273.224
42.7801	412.541
42.7868	149.611
42.8085	46.066
42.8149	156.201
43.546	1.36777
44.0627	1.93567
44.4145	2.84235
44.4824	14.7336
44.4933	91.7263
44.5043	90.7276
45.9534	0.690071
46.0691	8.64633
46.3422	3.66172
46.4122	14.2792
46.867	2.19883
46.8945	36.2871
47.5795	1.46002
47.6782	10.1225
47.7256	21.1184
47.7477	45.3268
47.8413	10.6817
48.6113	1.2987
48.645	29.6824
48.8656	4.53256
48.8962	32.6541
49.0222	7.94029
49.3663	2.90598
49.8272	2.16935
49.9807	6.51831
50.0356	18.203
50.1829	6.78942
50.202	52.1812
50.3025	9.95322
50.319	60.562
50.3258	146.843
50.6046	3.58747
50.6663	16.1922
50.6722	170.242
50.6836	88.1368
50.6954	84.3028
50.8755	5.55463
50.953	12.8889
51.0183	15.3172
52.2227	0.83029
52.688	2.14929
52.7452	17.4941
52.8493	9.59951
53.2465	2.51804
53.3624	8.6253
53.3706	122.369
53.3729	436.3
53.5894	4.61898
53.8662	3.61204
53.9076	24.1441
53.9184	92.7472
54.2949	2.65647
54.4209	7.93349
55.1431	1.38461
55.1693	38.165
55.1944	39.8343
55.337	7.0137
55.3867	20.1215
55.7623	2.66228
56.1033	2.93262
56.2329	7.71498
56.7452	1.9521
56.8011	17.8865
57.1226	3.11021
57.2637	7.08767
57.5154	3.97298
57.8266	3.21384
58.0004	5.75348
58.1004	9.9992
58.1419	24.1196
58.1486	148.943
58.1508	449.236
58.1566	171.999
58.1651	118.036
58.1708	175.994
58.178	138.543
58.1804	419.815
60.0628	0.531234
60.6891	1.59658
60.7945	9.49289
60.8438	20.2832
60.8911	21.1238
60.8992	123.824
61.1124	4.68955
61.1381	38.959
61.1418	267.094
61.1453	289.855
61.1689	42.4088
61.6069	2.28295
62.7688	0.860646
62.8201	19.4886
62.8627	23.4808
63.285	2.3683
63.327	23.7993
63.3528	38.6429
63.5974	4.08908
63.634	27.2956
64.2464	1.63291
64.3424	10.4245
65.0049	1.50932
65.2266	4.51097
65.6637	2.28781
65.741	12.9309
66.0815	2.93743
66.204	8.15834
66.28	13.1627
66.8422	1.77869
66.8554	75.9994
66.9119	17.6947
67.0332	8.24348
67.0375	231.16
67.0608	43.033
67.0699	109.004
67.0741	241.196
67.0763	456.621
67.0872	91.4244
68.0278	1.0632
68.2808	3.95188
68.6465	2.7343
68.8448	5.0447
68.9005	17.9327
68.9305	33.3801
68.9566	38.3054
69.3946	2.28332
70.1046	1.40832
70.2306	7.935
70.2484	56.4207
70.2862	26.4508
70.6706	2.60104
70.9907	3.12461
71.0105	50.3525
71.0188	120.861
71.0253	154.178
71.0851	16.7235
71.7366	1.53485
72.6864	1.05288
73.3054	1.61541
73.3792	13.5501
73.677	3.35866
73.7131	27.7131
73.994	3.55966
74.0211	36.8161
74.0424	47.0943
74.0483	169.205
74.2481	5.0041
74.7078	2.17555
75.2249	1.93376
75.2342	107.527
75.2391	206.526
75.2412	465.549
75.2448	278.707
75.247	460.405
75.251	249.875
75.26	110.522
75.6694	2.4429
76.1183	2.22739
76.1328	68.8421
76.4499	3.15412
76.6514	4.96312
76.6775	38.2438
76.7344	17.5753
76.8049	14.1916
77.4353	1.58626
77.9567	1.91807
78.3026	2.89086
78.3558	18.8005
78.3937	26.388
78.3978	241.196
78.3998	493.097
78.5394	7.16753
79.5001	1.04083
79.7933	3.41146
79.8376	22.5591
79.9065	14.5205
79.9245	55.5556
79.9396	65.9022
80.0967	6.36497
81.1929	0.912232
81.2534	16.5525
81.2685	65.9544
81.8592	1.69296
81.9549	10.4552
82.1424	5.33214
82.3258	5.45108
82.5637	4.20408
82.7208	6.3674
82.7419	47.201
82.7513	106.496
82.9902	4.18571
83.2486	3.87075
83.27	46.607
83.8042	1.87211
84.2157	2.42997
84.4152	5.01434
84.5441	7.75735
84.5877	22.9095
84.5991	88.1368
84.6044	188.964
84.6078	289.352
84.6228	66.7468
84.6669	22.6572
84.9804	3.19028
85.6448	1.50511
85.7828	7.24638
85.8156	30.4525
85.8373	46.1297
86.1854	2.87292
86.3491	6.10702
86.748	2.50732
87.3025	1.80342
87.4375	7.40609
87.5976	6.24477
87.6707	13.6769
87.8302	6.27085
88.1887	2.78973
88.5727	2.60364
88.6673	10.5733
88.6815	70.6215
88.6844	345.066
88.6867	438.596
88.6893	380.518
88.6953	167.336
88.7001	208.073
88.7149	67.5858
89.1063	2.55494
90.0586	1.05007
90.2758	4.60316
90.2974	46.3736
91.355	0.945541
91.7023	2.87937
91.7415	25.4998
91.7756	29.2912
91.7809	190.259
91.7831	462.963
91.7889	171.999
91.792	314.465
91.8017	104.037
91.8072	179.404
93.2932	0.672947
93.8904	1.67445
93.979	11.2941
94.0018	43.8366
94.1267	8.00743
94.179	19.1088
94.3513	5.80336
94.4477	10.381
94.6376	5.2661
95.1645	1.89761
95.2235	16.9549
95.7597	1.86514
95.9029	6.98373
95.9154	79.7067
95.9971	12.2342
96.3733	2.65867
96.5271	6.49925
96.7498	4.49006
97.1143	2.74416
97.1289	68.1385
97.1556	37.4364
97.3513	5.11138
97.7772	2.34768
98.2912	1.94572
98.7607	2.12987
98.7835	43.8135
98.8251	24.0778
98.8358	93.1619
98.9795	6.96069
99.3024	3.0964
99.3752	13.7468
99.3942	52.3944
99.6497	3.91402
99.7291	12.5938
99.7835	18.4101
99.8228	25.3988
100.337	1.94429
100.571	4.2802
101.038	2.14156
101.073	28.2294
101.15	13.0463
101.154	257.202
101.157	269.251
101.513	2.81047
101.875	2.76478
101.932	17.4795
102.088	6.42632
102.161	13.6422
102.254	10.705
102.387	7.53943
102.702	3.17854
103.234	1.88031
103.312	12.8018
103.821	1.96393
103.886	15.3553
103.928	23.8402
104.042	8.77747
104.602	1.78524
104.645	23.1771
104.708	15.8912
104.711	295.508
104.716	206.782
104.718	490.196
104.72	484.496
104.723	421.941
104.725	445.633
104.729	228.311
104.732	343.643
105.018	3.49831
105.865	1.18114
105.9	28.7753
106.479	1.72661
107.33	1.17506
107.362	30.6598
107.556	5.17117
107.61	18.311
107.753	7.01459
107.889	7.33633
108.123	4.28053
108.362	4.17439
108.468	9.46324
108.679	4.73337
108.726	21.4555
108.728	400.641
108.732	290.36
108.734	431.779
108.736	461.681
108.751	66.6134
108.755	262.467
110.592	0.54454
110.619	36.7918
110.65	32.0328
110.804	6.47325
110.868	15.8098
110.881	74.94
110.973	10.8997
111.182	4.77829
112.01	1.20772
112.565	1.80081
112.609	23.0394
112.733	8.05971
113.122	2.57245
113.237	8.68644
113.744	1.97295
113.894	6.6616
113.922	34.8675
114.028	9.45519
114.317	3.46083
114.373	17.8731
114.428	18.2329
114.439	93.4754
114.441	411.523
114.449	132.802
114.453	205.761
114.458	197.941
115.93	0.679379
115.946	64.4995
115.961	66.3482
116.396	2.3011
116.57	5.73487
116.933	2.75632
116.955	44.5395
116.972	57.7901
116.977	210.438
116.99	81.2216
117.002	79.4029
117.165	6.15233
117.447	3.54075
118.542	0.913127
118.579	26.96
118.819	4.16646
119.13	3.21676
119.222	10.8918
119.319	10.2817
119.334	67.8058
119.339	185.391
119.35	98.3865
119.352	461.681
119.354	398.724
119.358	273.224
119.368	99.2063
119.377	113.071
120.299	1.08441
120.927	1.59317
121.031	9.57469
121.071	25.2296
121.18	9.12492
121.489	3.23807
121.506	58.1734
121.678	5.81531
121.909	4.34322
121.96	19.3237
122.894	1.0708
123.056	6.1882
123.203	6.79551
123.263	16.6667
123.285	45.977
123.301	61.7742
123.312	92.3361
123.316	245.098
123.327	89.1742
123.331	237.756
123.357	39.2989
124.303	1.05711
125.417	0.897017
125.455	26.9339
125.725	3.6959
125.75	40.8597
125.783	30.0842
125.797	69.6185
125.805	136.054
125.81	184.775
125.833	42.5713
126.958	0.889539
126.981	43.3689
126.993	82.3045
126.996	305.25
126.999	323.625
127.004	221.043
127.006	485.909
127.008	424.088
128.696	0.592447
128.83	7.4428
128.857	37.7758
128.871	68.4744
128.884	81.182
128.906	44.8752
129.086	5.54687
129.214	7.81665
129.641	2.34375
130.187	1.83009
130.589	2.49217
130.645	17.7816
130.725	12.4211
130.749	42.1834
130.754	218.15
130.758	256.805
130.76	500.501
130.762	503.525
130.764	485.909
130.768	244.738
130.772	231.803
131.558	1.27188
132.704	0.872632
133.305	1.66407
133.325	50.8906
133.345	50.7511
133.35	171.999
133.36	105.619
133.387	36.1925
133.391	291.886
134.739	0.7417
135.054	3.17086
135.082	36.3901
135.142	16.7084
135.224	12.2208
135.238	68.2501
135.31	13.8912
135.32	99.2063
135.338	58.0114
135.34	391.236
135.345	218.723
135.349	245.821
135.351	444.444
135.353	499.002
137.909	0.391188
137.994	11.8556
138.34	2.8883
138.403	15.756
138.443	25.3408
138.587	6.93289
139.196	1.64319
139.233	26.6283
139.273	24.995
139.495	4.50487
139.518	44.5752
139.654	7.32923
139.674	50.1857
139.69	61.2295
139.951	3.83874
140.659	1.41261
140.704	22.172
140.764	16.5557
141.572	1.2382
141.616	22.8279
141.628	79.5925
141.635	150.286
142.162	1.89815
142.433	3.68617
143.175	1.34856
143.207	30.4247
143.237	34.125
143.402	6.05488
143.5	10.2394
143.613	8.78534
143.655	24.0952
143.674	52.1159
143.681	150.421
144.703	0.978464
144.725	45.6746
144.735	94.162
144.781	21.7979
144.951	5.89261
144.965	69.6767
145.245	3.57255
145.545	3.33247
145.611	15.1598
146.872	0.793299
147.217	2.89287
147.364	6.79939
147.502	7.28343
147.522	48.9333
147.671	6.7061
147.818	6.79496
147.857	25.7918
148.299	2.26243
148.598	3.34867
149.068	2.12604
149.082	70.922
149.09	131.857
149.093	347.947
149.099	160.102
149.117	56.4207
149.127	99.5025
149.624	2.0113
149.693	14.415
149.705	83.668
150.428	1.38349
150.762	2.99825
150.777	65.591
150.872	10.5332
150.896	40.591
151.239	2.92336
151.335	10.3225
152.266	1.0746
152.314	20.9961
153.079	1.30687
153.107	35.4459
153.113	163.239
153.125	87.9044
153.129	233.427
153.131	444.444
153.134	324.886
153.138	271.444
153.14	391.236
153.147	145.815
154.307	0.862472
155.163	1.16714
155.761	1.67222
155.999	4.20599
156.034	28.4706
156.05	63.7836
156.054	230.203
156.057	450.45
156.059	363.108
156.067	124.938
156.079	84.0901
156.099	51.8403
157.546	0.690898
157.769	4.47896
157.789	50.6586
158.096	3.26183
158.173	12.9581
158.183	100.827
158.195	78.3945
158.208	80.4376
158.796	1.69886
159.221	2.35461
159.672	2.21746
159.751	12.6791
159.961	4.76517
160.035	13.4931
160.104	14.5357
160.597	2.02824
160.859	3.82009
161.028	5.89032
161.14	8.9886
161.775	1.57383
161.782	139.353
161.786	253.678
161.791	211.238
161.793	386.698
161.798	212.857
161.806	128.999
161.949	7.00221
161.954	198.886
162.81	1.16812
162.894	11.8321
162.944	20.2758
162.989	22.2163
163.093	9.59785
163.167	13.5601
163.709	1.84301
163.744	28.7109
164.001	3.89672
164.29	3.45273
164.836	1.83124
164.857	48.5201
164.866	104.69
164.871	238.777
164.875	225.836
164.877	460.405
164.883	184.98
165.276	2.54461
165.968	1.44364
166.297	3.04297
166.798	1.9972
166.851	18.7878
166.923	13.8462
167.72	1.25415
167.801	12.4825
167.886	11.6395
167.95	15.7813
167.958	123.092
167.981	42.7899
167.995	71.6538
168.339	2.91279
169.134	1.2566
169.261	7.90826
169.494	4.28581
169.61	8.63111
169.783	5.78182
170.221	2.28351
170.305	11.8497
170.46	6.4512
170.474	72.4638
170.487	77.4114
170.631	6.96185
170.655	41.8025
170.675	48.3372
170.716	24.633
170.764	20.8803
171.256	2.03245
171.353	10.3072
171.393	24.6293
171.462	14.5522
171.516	18.6951
171.743	4.40463
173.24	0.667716
173.701	2.16972
173.727	38.7057
174.01	3.52935
174.071	16.5098
174.103	31.6016
174.127	41.0914
174.138	87.3057
174.516	2.64962
174.569	18.7667
175.223	1.52981
175.263	25.0589
175.268	174.886
175.278	105.686
175.299	47.1342
175.307	124.193
175.643	2.97555
176.171	1.89616
176.228	17.401
176.775	1.82971
177.443	1.49514
178.203	1.31563
178.211	133.976
178.246	28.5144
178.427	5.52755
178.494	14.8122
178.504	105.753
178.506	387.597
178.509	466.853
178.511	379.651
178.513	553.71
178.515	434.028
178.519	250.627
178.522	363.901
180.916	0.417797
180.984	14.6921
180.999	64.1766
181.081	12.2145
181.131	20.2118
181.272	7.08436
181.578	3.26817
181.583	183.959
181.592	116.225
181.595	338.753
181.605	101.194
181.817	4.71156
181.998	5.51001
182.565	1.76361
182.93	2.74276
183.558	1.59203
183.578	51.3136
183.625	21.0491
183.76	7.38542
183.796	28.422
183.82	40.9903
184.122	3.31734
184.253	7.5861
184.497	4.10894
184.531	29.4881
184.698	5.96452
184.888	5.27009
185.534	1.54906
186.092	1.78984
186.131	26.0173
186.25	8.40647
186.255	178.253
186.261	183.352
186.264	334.672
186.266	384.025
186.269	418.76
186.273	244.021
186.281	117.869
187.4	0.894034
187.454	18.5763
187.613	6.29453
188.052	2.2751
188.852	1.24942
188.875	43.5161
188.918	23.7147
189.161	4.10418
189.403	4.13678
189.426	44.2791
189.476	19.7754
189.506	33.8685
189.515	106.906
189.67	6.45245
189.968	3.35994
190.465	2.00888
190.52	18.4081
190.679	6.26826
191.032	2.83139
191.102	14.3234
191.153	19.78
191.219	15.1902
191.292	13.6578
191.505	4.69034
192.149	1.5538
192.216	14.8346
192.275	16.917
192.291	65.2061
192.296	196.309
192.81	1.94395
193.316	1.97512
193.326	105.152
193.359	30.248
193.369	99.6214
193.371	454.133
193.376	213.402
193.538	6.15233
194.406	1.15236
195.589	0.84559
195.667	12.7285
195.683	62.422
195.688	206.271
195.69	449.236
195.694	256.016
195.697	424.088
195.699	356.888
195.709	107.319
195.722	78.2473
195.727	168.691
196.129	2.48767
196.276	6.81942
196.502	4.43086
197.677	0.850661
197.727	19.9744
197.77	23.3329
197.941	5.8702
197.997	17.8348
198.006	109.866
198.45	2.25256
198.892	2.26154
198.949	17.4538
199.306	2.80315
199.461	6.44995
199.941	2.08138
199.98	25.6253
200.377	2.52147
200.48	9.75229
200.487	127.91
200.563	13.2506
200.814	3.984
200.885	14.1375
201.028	6.95836
201.37	2.92469
201.384	70.3829
201.396	86.1772
201.405	113.302
201.718	3.19309
202.108	2.56612
202.842	1.36251
202.881	25.2678
203.055	5.76602
203.208	6.53826
203.333	8.00628
203.806	2.1134
204.202	2.52216
204.285	12.012
204.677	2.55663
204.768	10.9721
204.826	17.0503
205.048	4.51365
205.147	10.0492
205.171	42.269
205.66	2.04464
205.677	59.4813
205.716	25.7202
206.139	2.36447
206.256	8.51818
206.583	3.05889
206.716	7.54148
206.997	3.55146
207.157	6.24617
207.177	51.3294
207.213	28.0112
207.297	11.8776
207.544	4.04826
207.957	2.41725
207.998	24.8164
208.001	301.932
208.011	99.2654
208.014	326.797
208.016	519.211
208.43	2.41886
208.526	10.3565
209.33	1.24399
209.909	1.72563
210.349	2.27348
210.779	2.32749
210.886	9.38808
211.307	2.37292
211.314	134.517
211.317	423.012
211.319	517.598
211.322	317.46
211.325	282.965
211.329	242.601
211.34	91.7263
211.797	2.18771
211.818	48.5343
211.838	49.5589
213.465	0.614587
213.476	90.629
213.596	8.35967
213.605	115.741
213.626	47.1342
213.672	21.8637
213.708	27.2376
214.705	1.00334
214.931	4.4331
215.324	2.54251
215.415	11.004
215.538	8.11662
215.651	8.81228
215.665	73.9098
215.88	4.65744
215.987	9.34597
216.049	16.0056
216.074	40.6405
217.404	0.751475
217.493	11.3611
217.702	4.7679
217.727	40.6207
218.217	2.04143
218.274	17.3611
218.406	7.5792
218.818	2.42806
218.846	35.6506
218.886	25.3794
218.9	69.8812
218.907	131.13
218.911	271.003
218.915	269.251
218.918	294.985
218.922	277.316
218.925	372.024
218.928	289.855
218.93	416.667
218.944	71.3776
219.461	1.93666
219.773	3.20002
220.824	0.952049
220.849	39.7204
220.861	80.9061
220.884	44.08
220.944	16.5525
221.824	1.13678
222.345	1.92032
222.393	20.9065
222.628	4.25159
222.874	4.06336
223.365	2.03749
223.38	63.3232
223.407	37.9824
223.444	26.7308
223.459	68.055
223.466	147.493
224.112	1.54712
224.116	228.311
224.306	5.26876
224.336	33.0557
224.34	278.707
224.361	48.2672
224.376	64.1272
225.213	1.19545
225.792	1.72567
225.823	32.699
226.581	1.31942
226.621	25.1004
226.635	68.7853
226.654	54.0249
227.143	2.04587
227.452	3.23311
227.471	51.7759
227.498	37.2356
227.5	420.875
227.509	112.537
227.658	6.72477
227.699	24.564
228.425	1.37762
229.389	1.03721
229.559	5.88803
229.966	2.45408
230.109	6.96942
230.354	4.08317
230.366	85.8222
230.375	111.782
230.421	21.7382
230.476	18.2389
230.486	94.3752
230.645	6.32295
230.672	36.0516
230.761	11.2143
231.001	4.17345
231.063	16.0689
231.07	159.949
231.087	56.3063
231.095	123.183
232.645	0.645382
232.685	25.1991
232.712	35.9041
232.762	20.0731
233.758	1.00445
234.491	1.36326
234.53	26.1069
234.538	127.812
234.547	108.155
234.597	19.7122
234.612	68.899
235.003	2.5606
235.021	53.2311
235.415	2.53953
236.249	1.19957
236.278	33.9859
236.378	10.0432
236.426	20.533
236.619	5.18694
237.171	1.81291
237.586	2.41043
237.633	20.9644
237.646	81.9403
237.898	3.96788
237.967	14.4626
238.009	23.7315
238.455	2.23918
238.534	12.8146
238.562	34.7947
238.722	6.27085
238.75	35.184
238.756	160.875
238.761	235.073
238.86	10.0178
239.254	2.54069
239.337	11.9835
240.227	1.12481
240.272	21.9674
240.445	5.78102
240.908	2.16214
241.043	7.37561
241.408	2.73749
241.44	31.4288
241.459	52.263
241.467	138.773
241.477	96.0061
241.524	21.2965
242.564	0.961091
242.59	39.7298
242.603	75.7576
242.607	242.954
242.612	199.124
242.618	169.722
242.625	148.677
242.627	367.918
243.031	2.47798
243.146	8.69959
244.261	0.896703
244.283	44.6828
244.718	2.29891
244.751	30.281
244.778	37.6818
245.141	2.75756
245.187	21.4169
246.298	0.900079
246.638	2.93971
246.799	6.21914
247.257	2.18339
247.289	31.2754
247.304	66.1901
247.317	76.6989
247.321	308.071
247.324	289.855
247.326	505.051
247.333	137.4
247.348	67.3129
248.903	0.643262
249.903	0.999225
249.918	68.2221
249.929	96.3948
249.931	401.606
249.935	237.756
250.704	1.30055
251.017	3.19181
251.037	51.7759
251.164	7.83834
251.734	1.75594
251.739	197.707
251.757	55.2059
251.778	48.1556
251.93	6.5475
252.487	1.79627
252.503	61.7513
252.971	2.13799
253.311	2.94023
253.361	19.9912
253.462	9.92595
253.788	3.06496
254.067	3.58323
254.079	86.8508
254.095	61.546
254.098	331.345
254.102	279.174
254.104	379.651
254.108	295.508
254.11	420.875
255.814	0.586865
256.042	4.39591
256.225	5.45715
256.408	5.46376
256.411	326.158
256.915	1.98217
257.013	10.2231
257.063	19.9505
257.288	4.44634
257.296	136.836
257.3	202.511
257.302	532.481
257.305	450.45
257.307	456.621
257.309	503.525
257.311	435.161
257.314	384.911
257.318	254.453
257.672	2.82357
259.291	0.617622
259.385	10.6735
260.178	1.25986
260.265	11.4879
260.538	3.66308
260.596	17.3611
260.599	380.518
260.613	69.185
260.625	83.4168
260.627	449.236
260.632	194.25
260.635	450.45
260.638	291.886
262.509	0.534618
262.986	2.09454
262.992	172.176
262.994	411.523
263.174	5.56483
263.21	27.5209
263.284	13.5733
263.292	131.027
263.305	71.623
263.325	51.1404
265.657	0.428758
265.737	12.5257
265.779	23.6541
265.918	7.2426
266.244	3.06694
266.46	4.62385
266.463	287.356
266.466	421.941
266.482	62.2587
266.493	88.3236
266.498	203.004
266.506	119.303
266.668	6.17948
267.734	0.938048
267.752	56.0036
267.755	390.32
267.76	174.155
267.771	94.4822
269.159	0.720708
269.208	20.061
269.778	1.75518
269.81	31.5896
269.861	19.4704
270.525	1.50579
270.683	6.32847
271.081	2.51284
271.137	18.0551
271.629	2.02945
271.65	49.0629
271.656	170.59
271.662	165.673
271.985	3.08888
272.888	1.10847
272.891	302.48
272.896	207.814
272.901	188.111
272.903	499.002
272.906	291.886
272.914	133.227
273.135	4.521
273.145	97.9816
273.278	7.56304
273.295	58.3771
274.666	0.729021
274.918	3.97848
274.967	20.1849
275.001	29.2654
275.032	32.2248
275.041	121.212
275.057	63.2271
275.06	269.687
275.066	183.756
276.406	0.745852
276.458	19.317
276.468	103.52
276.473	193.125
276.477	282.008
276.491	66.9882
276.887	2.52529
278.235	0.741971
278.683	2.23189
278.816	7.53704
278.85	29.0765
278.865	68.5025
279.643	1.28543
280.01	2.72367
280.024	69.8227
280.054	33.5751
280.068	72.2439
280.071	310.945
280.077	162.602
280.082	233.754
280.085	281.057
280.091	174.338
281.04	1.05368
281.98	1.06413
282.152	5.80235
282.402	4.0042
282.455	18.9329
282.501	21.6085
282.713	4.70385
282.721	126.454
282.727	187.056
282.735	115.821
282.782	21.2666
284.149	0.731951
284.244	10.4914
284.73	2.05708
285.344	1.62781
285.555	4.74739
285.632	13.0555
285.658	38.625
285.69	30.4637
285.697	140.885
285.7	405.515
285.703	297.619
285.707	249.128
285.932	4.44599
286.242	3.23273
288.018	0.563054
288.195	5.63444
288.23	28.4414
288.248	56.1735
288.253	192.456
288.258	226.142
288.286	34.9479
290.323	0.491011
290.342	52.0996
290.35	124.1
290.385	28.9402
290.388	315.657
290.392	221.337
290.397	197.941
290.403	182.349
290.406	377.929
290.488	12.1371
290.609	8.28322
290.867	3.87678
291.672	1.24225
292.271	1.66837
292.296	39.5319
292.317	48.4637
292.354	27.0431
292.359	179.019
292.379	49.96
293.651	0.786249
293.98	3.04375
294.432	2.21102
294.473	24.4164
294.485	84.6453
294.495	99.6214
294.509	72.4008
294.515	169.722
295.355	1.19041
295.726	2.69065
295.771	22.2015
295.791	51.8565
296.323	1.87952
296.654	3.01501
296.667	78.2105
296.701	29.3221
296.712	91.1245
296.716	271.444
296.724	122.82
296.729	188.111
296.749	51.3452
298.882	0.468807
299.334	2.21064
299.793	2.17791
299.925	7.61348
300.156	4.33373
300.224	14.7219
300.284	16.6567
300.291	141.603
300.296	179.986
300.305	115.26
300.535	4.35388
