# Supplementary material for: Dorsal and median raphe neuronal firing dynamics characterized by nonlinear measures
Source: PLoS Comput Biol. 2024 May 28;20(5):e1012111. doi: 10.1371/journal.pcbi.1012111 (PMC11161118; doi:10.1371/journal.pcbi.1012111)
Supplement: S1 Data — (ZIP) [file pcbi.1012111.s002.zip › data/N73_N8_151217.txt]

Event times and instantaneous frequencies between 1.29415 s and 241.266 s on channel 402
Time	Inst freq
2.17341	0.600959
2.93807	1.30776
3.03235	10.6069
4.11264	0.925679
5.42718	0.760724
6.55163	0.889318
6.75312	4.96312
7.63186	1.13799
7.8354	4.91294
9.30117	0.682235
10.187	1.12883
10.8803	1.44243
11.4636	1.71432
12.0649	1.66324
12.5548	2.04118
12.6914	7.32102
14.692	0.499858
15.6951	0.99684
16.4222	1.3753
16.6693	4.04796
17.8048	0.880632
18.3777	1.74549
18.5691	5.22482
19.3036	1.36151
19.4161	8.88723
19.5536	7.27278
20.2832	1.37063
20.5059	4.49061
21.7037	0.834888
21.8118	9.24385
21.892	12.469
22.6701	1.28527
22.8215	6.60354
22.9051	11.9629
23.8576	1.04993
24.9864	0.88586
25.0867	9.9678
25.4675	2.62635
25.9183	2.2182
26.0413	8.13187
26.6912	1.53863
27.7277	0.964813
27.8294	9.83313
28.0134	5.43472
29.0421	0.972075
29.1842	7.03814
30.2333	0.953146
31.3764	0.874868
31.4576	12.316
32.3117	1.17078
32.5483	4.22567
32.8604	3.20448
34.3766	0.659549
34.475	10.1611
35.2736	1.25224
35.8121	1.857
35.9138	9.83574
36.9614	0.954497
37.2182	3.89472
37.7804	1.77865
39.8381	0.485971
41.1193	0.780534
41.2958	5.66604
42.1519	1.16808
43.2422	0.917207
43.4105	5.93965
43.8795	2.13223
44.2593	2.63348
44.346	11.5257
44.4757	7.70945
45.788	0.762065
46.681	1.1197
46.7768	10.4424
48.1449	0.730969
48.2501	9.50643
49.2714	0.979131
49.8937	1.60689
50.7892	1.11667
51.2139	2.35476
51.3477	7.47518
51.7433	2.52742
51.838	10.5626
52.9365	0.910341
53.7342	1.2535
54.5171	1.27736
54.7032	5.37357
55.5202	1.22401
55.7134	5.17719
56.5658	1.17314
57.2472	1.46748
57.4777	4.33836
58.2481	1.29802
59.2689	0.979666
59.4505	5.50673
60.2737	1.21472
61.6263	0.739293
62.6756	0.953032
63.6276	1.05039
65.0534	0.701378
66.0846	0.969753
66.2929	4.80079
66.9267	1.57766
67.1287	4.95184
68.2668	0.878652
69.1459	1.13754
70.9471	0.555179
71.0196	13.7889
71.1559	7.3394
71.2943	7.2258
71.996	1.42517
72.8072	1.23268
72.9487	7.06889
73.5712	1.60622
73.723	6.59113
74.5061	1.27697
75.683	0.84969
76.8682	0.843675
77.113	4.08517
77.7824	1.49385
78.4342	1.53442
79.6038	0.854968
80.627	0.977342
81.7574	0.884586
82.5681	1.23353
82.6821	8.77516
84.5512	0.53501
85.7684	0.82155
86.9924	0.817007
87.4425	2.2216
87.8303	2.5791
88.565	1.36096
89.3469	1.279
89.612	3.77168
90.5612	1.05354
90.6794	8.46024
91.6561	1.02387
91.8334	5.64121
92.9981	0.858536
93.1569	6.2981
93.8982	1.34904
94.2212	3.09539
94.3588	7.27183
95.7466	0.720528
95.836	11.1857
96.0565	4.53663
96.8057	1.33465
96.9087	9.71166
97.8094	1.11018
97.9297	8.31525
98.0508	8.25655
98.7563	1.41757
98.8875	7.62218
100.455	0.637869
100.648	5.18178
101.629	1.01927
102.26	1.58421
102.918	1.52126
103.157	4.1801
104.191	0.967566
104.409	4.5684
104.558	6.74068
105.279	1.38698
105.354	13.3718
106.199	1.18314
106.478	3.5833
106.928	2.22264
108.123	0.836911
108.832	1.40894
108.944	8.99175
110.729	0.560026
110.933	4.90254
111.836	1.10744
112.117	3.5648
113.09	1.02766
113.286	5.09559
114.131	1.18337
116.059	0.518682
116.18	8.27109
116.313	7.53449
117.258	1.05766
117.386	7.82326
118.376	1.01041
118.472	10.3887
119.247	1.29003
120.154	1.10215
121.97	0.550709
122.22	3.99805
123.137	1.09091
123.324	5.34608
124.843	0.658465
125.003	6.25414
125.709	1.41628
126.864	0.865936
127.047	5.46645
127.814	1.3023
128.071	3.89841
128.857	1.27254
129.781	1.08192
129.966	5.40573
130.902	1.06825
131.602	1.42931
132.749	0.871416
132.965	4.63517
133.802	1.19552
133.939	7.25489
134.871	1.07374
135.036	6.04281
135.799	1.31075
136.997	0.835156
138.257	0.793192
138.357	10.0133
139.406	0.953806
139.51	9.54426
140.191	1.46871
141.139	1.05464
142.197	0.945549
142.249	19.0683
143.133	1.13223
144.198	0.93879
145.562	0.732891
146.63	0.936943
146.807	5.64981
147.842	0.965915
148.048	4.84863
149.174	0.888214
149.372	5.05978
150.027	1.52592
150.823	1.25676
150.984	6.19187
151.839	1.17001
151.949	9.09951
152.734	1.27283
152.935	4.99593
153.884	1.0527
154.901	0.984219
155.374	2.1132
156.045	1.48931
156.166	8.30075
156.982	1.22468
157.393	2.4322
158.636	0.804892
158.723	11.4093
159.654	1.07464
159.797	6.97452
160.761	1.038
160.995	4.27279
161.172	5.64905
161.608	2.29112
161.722	8.79461
162.806	0.922194
163.006	5.0194
164.058	0.950521
165.107	0.953007
165.202	10.5515
165.929	1.37477
166.499	1.75377
166.665	6.04259
166.803	7.25789
167.534	1.36711
167.811	3.61647
168.643	1.20115
168.82	5.63634
169.08	3.85794
169.73	1.53688
169.895	6.08706
170.674	1.2829
171.103	2.33249
171.208	9.50317
171.949	1.34939
172.532	1.71447
172.755	4.48439
173.291	1.86642
173.464	5.78925
174.343	1.1374
175.121	1.2854
175.238	8.52057
175.362	8.08885
176.467	0.904858
176.587	8.34021
176.692	9.57304
177.314	1.60599
177.489	5.7322
178.465	1.02401
178.56	10.5449
179.419	1.16392
179.506	11.5922
180.209	1.42243
180.358	6.67842
181.582	0.817044
181.754	5.80872
181.862	9.26441
182.187	3.08317
182.391	4.89678
182.91	1.92637
183.15	4.16901
184.007	1.16688
184.182	5.71177
184.868	1.45847
184.967	10.069
185.653	1.45739
185.716	15.7634
186.467	1.33195
187.448	1.02008
187.557	9.15047
188.345	1.26841
188.548	4.94215
189.208	1.51424
189.267	16.9756
189.611	2.90601
189.784	5.78112
190.18	2.5283
190.323	6.98446
190.954	1.58365
191.262	3.24437
191.829	1.76465
191.983	6.47891
192.34	2.80747
193.024	1.46108
193.26	4.24509
193.935	1.47963
194.136	4.98338
194.954	1.22289
195.084	7.6977
195.21	7.94597
195.795	1.70737
196.276	2.0811
196.35	13.5227
196.463	8.81368
196.978	1.9435
197.09	8.8702
198.084	1.00635
199.028	1.05973
199.268	4.15488
199.387	8.47077
199.938	1.81329
200.183	4.07383
200.717	1.87407
200.761	22.5408
201.36	1.67171
202.303	1.0606
202.377	13.4144
202.782	2.46837
203.22	2.28357
204.09	1.14942
204.209	8.38997
204.787	1.73147
205.283	2.01658
206.168	1.12899
206.242	13.601
206.937	1.43856
206.992	18.3432
207.827	1.19639
207.972	6.92281
208.973	0.99856
209.747	1.29259
209.956	4.79603
210.37	2.41006
210.807	2.29103
210.944	7.29203
211.074	7.6945
211.994	1.08664
212.725	1.36779
212.88	6.47375
213.04	6.24337
214.27	0.812976
214.445	5.71961
214.611	6.01034
215.168	1.79553
215.768	1.66852
215.908	7.10611
216.047	7.20207
216.151	9.62918
216.951	1.24931
217.325	2.67482
218.225	1.11105
218.575	2.85789
218.728	6.55536
218.901	5.77411
219.88	1.02133
220.014	7.48727
220.108	10.61
220.893	1.2733
220.998	9.56755
221.2	4.94435
221.927	1.37546
222.086	6.27758
223.151	0.939237
223.295	6.96621
223.373	12.7738
224.248	1.14262
224.34	10.8482
224.484	6.943
224.588	9.66688
224.704	8.56898
225.638	1.07091
225.757	8.42112
225.9	7.01681
226.566	1.50012
226.676	9.09331
227.593	1.09027
227.721	7.84074
228.877	0.864918
229.042	6.07519
229.352	3.227
229.906	1.80329
229.985	12.6772
230.162	5.63368
230.248	11.7218
230.908	1.51473
230.984	13.0878
232.06	0.929455
232.18	8.34794
232.338	6.31612
233.372	0.967179
233.571	5.02925
234.335	1.30977
234.371	27.5232
234.51	7.20176
234.698	5.32116
235.506	1.23747
235.72	4.67423
236.679	1.04208
236.841	6.18142
237.156	3.18054
237.783	1.59464
237.895	8.93559
237.989	10.5773
238.102	8.88889
238.69	1.70081
238.874	5.42968
239.394	1.92125
239.557	6.15392
240.558	0.998473
240.64	12.2131
240.962	3.10598
