# Supplementary material for: Dorsal and median raphe neuronal firing dynamics characterized by nonlinear measures
Source: PLoS Comput Biol. 2024 May 28;20(5):e1012111. doi: 10.1371/journal.pcbi.1012111 (PMC11161118; doi:10.1371/journal.pcbi.1012111)
Supplement: S1 Data — (ZIP) [file pcbi.1012111.s002.zip › data/N113_N4_060809.txt]

Event times and instantaneous frequencies between 13855.6 s and 13957 s on channel 402
Time	Inst freq
13856.1	7.21706e-005
13856.2	7.95482
13856.3	8.34864
13856.4	7.83699
13856.6	7.03977
13856.7	7.77303
13856.8	7.33945
13857	6.70781
13857.1	6.92953
13857.3	6.47668
13857.4	7.98148
13857.5	8.50268
13857.7	7.20254
13857.8	6.47836
13857.9	7.75434
13858.1	8.21018
13858.2	8.05348
13858.3	6.99986
13858.5	8.66401
13858.6	6.61507
13858.7	7.10682
13858.9	6.65247
13859.1	5.73362
13859.2	5.71396
13859.4	5.86545
13859.6	6.96476
13859.7	8.26651
13859.8	9.92457
13859.9	7.37626
13860.1	7.26956
13860.2	10.0261
13860.2	10.1968
13860.3	10.1368
13860.5	8.83548
13860.6	5.86098
13860.8	5.46896
13861	5.7971
13861.2	5.73691
13861.3	8.1586
13861.4	8.17261
13861.5	7.76337
13861.7	7.9694
13861.8	6.13685
13862	6.39059
13862.1	8.09061
13862.3	6.08347
13862.4	6.93001
13862.6	6.8018
13862.7	7.17669
13862.9	6.23247
13863	6.4156
13863.2	5.14192
13863.3	7.82473
13863.4	9.05551
13863.6	6.71682
13863.7	7.27008
13863.9	5.29241
13864.1	5.63793
13864.2	6.99007
13864.4	7.4355
13864.5	7.72738
13864.6	8.44096
13864.7	11.5473
13864.8	9.41797
13864.9	7.92833
13865.1	7.11693
13865.2	6.56556
13865.4	5.87268
13865.6	6.12295
13865.7	8.56311
13865.8	7.39754
13865.9	8.53024
13866	11.1707
13866.1	8.37872
13866.3	8.60437
13866.4	7.68758
13866.5	6.93049
13866.7	5.33106
13866.9	6.80967
13867	8.11293
13867.1	8.64977
13867.3	7.32977
13867.4	6.63614
13867.5	7.07564
13867.7	5.48847
13867.9	7.01902
13868	7.41125
13868.1	10.1482
13868.2	7.89578
13868.4	6.43874
13868.5	8.26446
13868.6	7.55458
13868.8	8.73057
13868.9	7.11541
13869.1	6.25939
13869.2	6.74445
13869.3	7.8703
13869.5	6.68762
13869.6	5.97872
13869.8	6.25861
13870	6.01251
13870.1	6.24064
13870.3	7.51597
13870.4	7.39973
13870.5	7.64059
13870.7	7.85546
13870.8	6.72405
13870.9	7.46659
13871.1	6.17322
13871.2	12.5251
13871.3	8.51426
13871.4	7.48783
13871.6	6.81756
13871.7	6.66045
13871.9	7.1053
13872	5.63444
13872.2	5.99628
13872.4	5.30195
13872.5	7.39098
13872.6	9.07441
13872.8	9.29109
13872.9	7.52445
13873	7.8125
13873.2	6.82547
13873.3	8.12084
13873.5	5.39753
13873.6	6.71637
13873.8	6.84135
13873.9	6.54407
13874.1	6.10836
13874.2	6.48845
13874.4	7.90077
13874.5	6.68896
13874.7	5.53802
13874.9	6.13648
13875.1	4.68845
13875.3	4.53597
13875.5	5.81091
13875.6	6.85213
13875.8	6.53637
13875.9	7.32762
13876	8.85191
13876.2	6.73945
13876.3	8.83392
13876.4	7.22022
13876.6	6.50576
13876.7	7.1541
13876.9	5.18188
13877.1	5.66283
13877.3	4.39059
13877.5	5.91191
13877.6	5.65451
13877.8	7.2427
13877.9	8.35981
13878	7.66695
13878.2	6.85824
13878.3	5.96374
13878.5	5.86923
13878.7	4.66527
13879	4.56955
13879.1	5.57134
13879.3	7.08717
13879.5	5.3234
13879.6	5.77034
13879.8	5.30842
13880	5.40716
13880.1	8.44737
13880.4	4.1377
13880.5	5.69671
13880.7	5.76369
13880.9	7.33245
13881	6.39468
13881.2	6.8278
13881.3	9.66651
13881.5	4.76463
13881.6	7.68758
13881.7	9.02527
13881.9	6.47752
13882	5.9453
13882.2	6.80782
13882.3	7.24638
13882.4	7.83208
13882.6	5.07357
13882.8	6.08754
13883	6.09496
13883.1	6.57895
13883.3	7.00329
13883.4	6.14817
13883.6	7.32654
13883.8	4.72411
13884	4.90485
13884.1	5.98695
13884.2	9.7972
13884.4	7.31636
13884.5	7.84068
13884.6	8.67905
13884.8	6.68628
13884.9	7.21553
13885.1	6.87238
13885.2	9.03098
13885.3	6.01612
13885.5	5.46687
13885.7	5.69379
13885.9	4.85296
13886	9.11411
13886.2	6.59761
13886.3	9.77708
13886.4	9.88338
13886.5	7.04275
13886.7	6.94011
13886.8	6.08828
13886.9	8.39772
13887.1	7.12657
13887.2	6.20309
13887.4	6.03682
13887.6	5.39898
13887.7	7.1048
13887.9	7.17412
13888	8.31324
13888.1	7.81677
13888.3	5.76635
13888.5	4.77145
13888.7	4.4154
13888.9	7.96876
13889	5.32822
13889.2	6.70511
13889.4	5.51937
13889.6	4.999
13889.8	5.27872
13889.9	6.8018
13890.1	6.888
13890.3	4.85578
13890.4	6.43956
13890.6	6.0595
13890.7	6.89465
13890.8	8.09258
13891.1	4.02982
13891.3	4.96032
13891.5	6.12595
13891.6	8.03406
13891.8	5.86338
13891.9	8.86997
13892.1	4.8452
13892.3	4.46488
13892.5	5.04363
13892.7	5.65323
13892.9	4.94315
13893	5.92839
13893.2	7.63767
13893.4	4.57059
13893.6	5.78804
13893.7	6.28654
13893.9	7.10631
13894	7.38825
13894.1	8.2481
13894.2	8.088
13894.4	6.52827
13894.6	6.38488
13894.7	5.59785
13894.9	8.22842
13895	8.21085
13895.1	6.31273
13895.3	6.36294
13895.4	7.30727
13895.6	7.79362
13895.7	5.41653
13895.9	7.90514
13896	5.59754
13896.2	7.23956
13896.3	6.49942
13896.5	8.02955
13896.6	8.59254
13896.7	7.03581
13896.9	7.03581
13897	6.12858
13897.3	4.44603
13897.4	5.65963
13897.6	7.53296
13897.7	6.37389
13897.8	10.1958
13898	6.28062
13898.1	6.18697
13898.3	4.96278
13898.5	7.55858
13898.6	6.15801
13898.8	7.09874
13898.9	6.35566
13899.1	7.73036
13899.2	6.45036
13899.4	6.08495
13899.5	6.16713
13899.7	6.03391
13899.9	5.65323
13900.1	4.52714
13900.3	4.7081
13900.4	8.02439
13900.5	9.79816
13900.7	8.63931
13900.8	6.5445
13900.9	8.05997
13901.1	7.52842
13901.2	7.5188
13901.4	6.54622
13901.5	5.61545
13901.7	6.222
13901.9	6.01106
13902	7.32977
13902.1	8.21625
13902.3	6.75904
13902.4	6.61201
13902.6	7.1286
13902.7	5.87061
13902.9	6.15915
13903	7.83085
13903.1	10.2648
13903.3	6.80365
13903.5	5.29073
13903.7	5.05663
13903.8	5.42505
13904	5.71363
13904.1	7.78756
13904.3	8.10964
13904.4	8.14797
13904.5	6.16409
13904.7	5.75639
13904.8	8.98553
13905	6.77231
13905.1	6.7838
13905.3	6.24766
13905.5	4.98206
13905.7	5.05255
13905.8	7.66225
13906	6.42343
13906.1	7.89952
13906.2	7.42501
13906.3	9.77326
13906.5	6.32351
13906.6	6.67156
13906.8	7.80396
13906.9	6.19924
13907.1	4.91666
13907.3	5.79408
13907.5	6.13949
13907.7	4.67836
13907.9	3.96401
13908.1	4.801
13908.3	5.74647
13908.5	5.99916
13908.7	5.70125
13908.8	10.9111
13908.9	7.98148
13909.1	4.78813
13909.3	5.49722
13909.5	5.56452
13909.6	7.38771
13909.7	7.44325
13909.9	6.29683
13910	6.02373
13910.2	8.43882
13910.3	6.54622
13910.5	6.42261
13910.7	5.24852
13910.9	5.21159
13911	6.98373
13911.2	5.05204
13911.4	5.96516
13911.6	5.33362
13911.7	5.69346
13912	4.33182
13912.1	6.04924
13912.3	7.52502
13912.4	6.52273
13912.5	7.38771
13912.7	6.87285
13912.9	6.06833
13913	5.64653
13913.2	6.4189
13913.3	6.31233
13913.5	6.79763
13913.6	6.52571
13913.8	6.59065
13913.9	7.494
13914.1	6.54065
13914.2	6.55308
13914.4	6.13459
13914.6	6.44205
13914.7	6.20347
13914.9	5.96374
13915	6.45786
13915.2	6.10128
13915.3	8.00961
13915.5	7.47328
13915.6	6.94927
13915.8	4.99226
13916	5.27065
13916.1	7.16538
13916.3	5.8524
13916.4	7.75374
13916.6	6.21195
13916.8	5.48787
13916.9	6.47836
13917.1	5.13215
13917.2	9.05879
13917.4	5.66733
13917.6	7.31957
13917.7	8.14266
13917.8	6.56771
13917.9	9.14244
13918.1	7.77484
13918.3	5.27315
13918.4	6.62076
13918.6	6.43874
13918.7	5.44336
13918.9	7.04473
13919.1	6.0794
13919.2	9.43752
13919.3	8.98634
13919.4	6.42797
13919.5	8.00256
13919.7	5.79677
13919.9	5.55895
13920.1	5.4487
13920.2	6.57505
13920.4	6.33192
13920.5	8.13008
13920.7	6.65469
13920.8	7.21657
13920.9	9.23788
13921.1	6.97545
13921.3	4.86784
13921.5	5.06586
13921.7	5.15066
13921.8	5.33817
13922	8.0795
13922.1	8.5778
13922.2	7.38552
13922.4	6.77186
13922.6	5.05127
13922.8	3.99616
13923	5.74713
13923.1	8.13802
13923.3	6.8055
13923.4	7.06714
13923.5	8.26788
13923.6	8.45023
13923.8	6.25
13923.9	7.14031
13924.1	6.14326
13924.3	5.6035
13924.5	5.8572
13924.6	6.36294
13924.7	7.78756
13924.9	8.09323
13925	7.23014
13925.1	9.96016
13925.2	8.30013
13925.4	6.73491
13925.5	8.71004
13925.7	4.89932
13925.9	5.50025
13926.1	4.65506
13926.3	5.39549
13926.4	6.63614
13926.5	8.81368
13926.7	6.50322
13926.8	6.64231
13927	4.97735
13927.2	7.48391
13927.4	4.86689
13927.5	6.21002
13927.7	5.61356
13927.9	6.34759
13928	10.1338
13928.1	7.13827
13928.2	8.38926
13928.4	6.65557
13928.5	6.16333
13928.8	4.57519
13928.9	5.84488
13929.1	5.52578
13929.3	6.8157
13929.4	7.22074
13929.6	5.70809
13929.7	9.29887
13929.9	5.49149
13930.1	5.23259
13930.3	4.11557
13930.5	4.47207
13930.7	6.5189
13930.8	6.67958
13930.9	8.9071
13931.1	7.61673
13931.2	7.97703
13931.3	7.27379
13931.5	6.48424
13931.7	4.99226
13931.9	5.2843
13932.1	5.14562
13932.3	5.37403
13932.4	5.61924
13932.6	5.93507
13932.8	6.20386
13933	5.26371
13933.1	6.00132
13933.3	6.10799
13933.5	5.8872
13933.6	5.18108
13933.8	5.64685
13934	5.1581
13934.2	5.42476
13934.4	5.50146
13934.5	7.15461
13934.7	6.77002
13934.8	5.91051
13935	5.82954
13935.2	7.09522
13935.4	4.49721
13935.6	4.17728
13935.8	5.62208
13935.9	6.9808
13936.1	6.71501
13936.2	6.35607
13936.5	4.43439
13936.7	5.29689
13936.8	7.39262
13936.9	7.03829
13937.1	7.77001
13937.2	6.89703
13937.4	6.66844
13937.5	6.55523
13937.6	7.77061
13937.8	5.05357
13938.1	4.20433
13938.3	4.45573
13938.5	6.6011
13938.6	7.85484
13938.8	5.33561
13938.9	6.09942
13939.1	5.93507
13939.3	5.69314
13939.5	5.48727
13939.7	5.07924
13939.8	8.01732
13939.9	8.55871
13940.1	5.68343
13940.3	4.58442
13940.5	5.8072
13940.7	4.81
13940.9	5.29241
13941	6.91037
13941.1	7.35348
13941.3	6.60589
13941.5	5.35733
13941.7	4.95958
13941.9	5.70776
13942	5.47645
13942.2	5.67215
13942.4	5.83022
13942.6	5.58534
13942.7	6.28417
13942.9	5.43596
13943.1	6.45536
13943.2	6.70736
13943.4	5.51876
13943.6	5.72967
13943.7	5.66091
13943.9	5.02942
13944.1	5.89657
13944.3	6.96573
13944.4	6.9056
13944.6	6.15082
13944.7	8.26515
13944.9	5.2776
13945	6.13234
13945.2	6.42426
13945.4	5.48968
13945.5	5.81937
13945.7	7.92016
13945.8	6.38488
13946	5.47375
13946.2	5.10725
13946.4	4.64339
13946.6	7.32708
13946.7	7.93903
13946.8	6.07275
13947	6.0957
13947.2	6.17894
13947.3	6.65469
13947.5	5.54416
13947.6	7.71664
13947.8	7.7991
13947.9	6.13836
13948.1	6.79209
13948.2	8.35561
13948.3	6.74536
13948.5	5.37403
13948.6	8.82535
13948.8	8.17261
13948.9	7.36269
13949	6.76453
13949.2	5.6844
13949.4	7.3654
13949.6	5.05433
13949.7	6.58241
13949.8	8.86603
13950	6.49984
13950.1	8.1706
13950.3	6.44579
13950.4	6.61157
13950.5	7.2722
13950.7	6.04376
13950.9	6.12332
13951	8.85191
13951.1	10.2354
13951.2	7.19062
13951.4	7.6063
13951.4	10.6146
13951.6	8.61846
13951.7	7.26956
13951.8	7.37735
13952	5.47705
13952.1	7.97957
13952.3	8.56238
13952.4	9.55475
13952.5	7.43384
13952.6	7.31529
13952.8	8.46382
13952.8	10.2881
13953	9.1416
13953	12.164
13953.1	10.866
13953.2	10.9553
13953.3	9.68335
13953.4	9.83187
13953.5	8.98634
13953.6	10.853
13953.8	8.02955
13953.9	7.63417
13954	9.74089
13954.1	6.44164
13954.2	10.2166
13954.3	10.0371
13954.5	7.95862
13954.6	8.52588
13954.7	6.86483
13954.9	7.6646
13955	9.89315
13955.1	9.19371
13955.2	6.99056
13955.4	7.32708
13955.5	7.07664
13955.6	8.67303
13955.7	11.6673
13955.8	8.80282
13956	6.85777
13956.1	7.14643
13956.2	6.85166
13956.4	7.12149
13956.5	8.0457
13956.6	8.79662
13956.8	6.48761
13956.9	6.79902
