# Supplementary material for: Dorsal and median raphe neuronal firing dynamics characterized by nonlinear measures
Source: PLoS Comput Biol. 2024 May 28;20(5):e1012111. doi: 10.1371/journal.pcbi.1012111 (PMC11161118; doi:10.1371/journal.pcbi.1012111)
Supplement: S1 Data — (ZIP) [file pcbi.1012111.s002.zip › data/N154_N1exp121212s.txt]

Event times and instantaneous frequencies between 116.706 s and 237.358 s on channel 401
Time	Inst freq
130.355	0.0660229
133.32	0.33728
133.785	2.15137
135.48	0.589849
135.878	2.51427
142.362	0.15424
154.056	0.0855111
160.162	0.163782
161.926	0.566755
164.718	0.35811
167.783	0.326322
169.966	0.458136
171.963	0.500791
173.793	0.546385
173.796	330.033
176.694	0.345077
178.949	0.443455
180.671	0.580643
183.597	0.341766
184.89	0.773329
185.845	1.04765
188.616	0.360815
190.651	0.491297
192.767	0.472773
194.891	0.470752
197.676	0.359094
200.036	0.423673
201.455	0.704965
203.181	0.579066
204.933	0.570881
206.66	0.579237
208.294	0.611999
209.966	0.597757
210.733	1.30402
212.708	0.50647
214.336	0.614281
215.842	0.663654
217.451	0.621802
219.145	0.590064
219.99	1.18395
221.448	0.685857
223.162	0.583305
224.526	0.733417
227.429	0.344414
228.965	0.651109
230.539	0.635586
231.457	1.08871
232.696	0.807239
234.853	0.463521
236.158	0.766254
237.297	0.878179
