# Supplementary material for: Dorsal and median raphe neuronal firing dynamics characterized by nonlinear measures
Source: PLoS Comput Biol. 2024 May 28;20(5):e1012111. doi: 10.1371/journal.pcbi.1012111 (PMC11161118; doi:10.1371/journal.pcbi.1012111)
Supplement: S1 Data — (ZIP) [file pcbi.1012111.s002.zip › data/N49_N7_090413.txt]

Event times and instantaneous frequencies between 3397.35 s and 3670.22 s on channel 7
Time	Inst freq
3400.1	0.000294109
3400.43	2.98588
3402.22	0.560347
3403.51	0.774006
3403.84	3.04349
3405.73	0.528067
3407.31	0.636371
3408.4	0.910979
3408.96	1.80265
3410.23	0.785898
3410.97	1.35205
3411.36	2.5535
3412.49	0.886753
3413.92	0.697642
3414.99	0.932801
3416.21	0.825491
3417.06	1.1685
3417.86	1.24866
3419.65	0.560139
3419.97	3.0791
3421.49	0.657722
3422.05	1.78581
3423.98	0.519694
3424.39	2.42072
3425.8	0.70931
3426.64	1.18937
3426.97	3.02957
3428.35	0.723757
3428.6	3.98279
3430.15	0.646183
3430.68	1.89901
3431.68	0.997845
3433.44	0.568967
3433.61	5.65803
3434.82	0.828947
3435.18	2.77894
3435.96	1.27639
3436.8	1.19775
3437.28	2.0677
3437.57	3.50422
3437.9	2.98543
3438.22	3.18674
3438.57	2.85307
3439.01	2.2421
3439.55	1.8513
3441.3	0.572544
3442.12	1.21564
3442.69	1.75239
3444.21	0.660738
3444.46	3.90747
3446.13	0.597925
3446.32	5.40541
3447.42	0.907087
3447.64	4.62577
3449.28	0.607714
3449.98	1.43808
3451.48	0.6666
3452.31	1.21142
3452.98	1.47911
3454.26	0.780707
3455.24	1.01787
3456.03	1.27967
3456.74	1.4079
3457.11	2.65583
3458.63	0.657739
3459.02	2.56898
3460.15	0.889561
3460.81	1.51137
3461.37	1.78575
3462.25	1.13705
3462.49	4.06835
3462.76	3.77529
3463.08	3.14594
3463.21	7.66107
3464.43	0.814837
3465.05	1.63153
3465.83	1.27049
3467.1	0.791452
3467.34	4.2008
3468.77	0.695285
3469.17	2.54265
3470.52	0.741631
3471.47	1.0464
3472.12	1.53943
3472.71	1.68455
3474.52	0.554573
3474.78	3.84719
3475.91	0.886187
3476.31	2.46773
3477.18	1.15685
3478.82	0.606649
3479.08	3.90793
3480.44	0.737126
3481.48	0.961067
3482.45	1.02568
3482.94	2.05948
3484.47	0.652814
3484.71	4.23531
3486.12	0.707644
3486.75	1.58443
3488.37	0.618785
3489.63	0.791828
3490.8	0.855937
3491.71	1.10095
3492.03	3.108
3493.35	0.754381
3494.66	0.766595
3495.45	1.26602
3496.76	0.759434
3497.85	0.922986
3499.12	0.783589
3500.15	0.977422
3501	1.17275
3502.05	0.951991
3502.69	1.56745
3503.46	1.29688
3504.39	1.06995
3506.08	0.5926
3506.33	3.9744
3507.83	0.669357
3508.82	1.00559
3509.87	0.952354
3511.48	0.619917
3512.79	0.766184
3513.39	1.65761
3514.41	0.982048
3515.72	0.763196
3515.9	5.65771
3518.03	0.469843
3518.26	4.22369
3520.88	0.382267
3521.52	1.54895
3523.7	0.459316
3525	0.770416
3526.67	0.600024
3527.95	0.778695
3528.77	1.22097
3529.8	0.966006
3531.04	0.812269
3531.79	1.3277
3533.16	0.730316
3533.61	2.19853
3535.36	0.572184
3536.14	1.28705
3537.5	0.731417
3538.16	1.52216
3539.11	1.05822
3540.51	0.712494
3541.79	0.783926
3542.1	3.18776
3543.2	0.911378
3544.84	0.607264
3546.48	0.611314
3547.01	1.87269
3549.07	0.486495
3550.08	0.985882
3551.51	0.699252
3552.9	0.718711
3553.55	1.54952
3554.86	0.760821
3556.77	0.523555
3557.06	3.55379
3559.06	0.499256
3560.75	0.59261
3561.09	2.918
3562.59	0.664925
3563.54	1.05969
3564.5	1.03773
3565.8	0.769663
3566.77	1.02657
3568.17	0.717891
3568.87	1.41661
3570.86	0.503611
3572.75	0.527755
3573.28	1.90201
3574.19	1.10042
3576.07	0.530501
3576.36	3.52958
3579.04	0.372039
3579.27	4.46528
3580.18	1.0998
3582.41	0.448787
3582.71	3.30044
3584.1	0.718892
3585.42	0.75925
3586.76	0.745029
3587.56	1.24558
3589.76	0.454432
3590.8	0.962418
3591.57	1.29855
3592.47	1.10927
3594.82	0.425512
3595.08	3.88093
3596.34	0.792921
3597.6	0.792676
3598.24	1.57006
3599.65	0.711587
3600.56	1.0975
3600.91	2.80379
3602.66	0.572597
3603.8	0.878588
3604.33	1.86498
3606.66	0.42995
3607.19	1.89973
3608.73	0.647614
3609.72	1.00558
3610.7	1.02431
3612.21	0.66173
3612.48	3.70124
3613.19	1.40325
3614.48	0.780524
3616.22	0.572744
3617.26	0.964395
3618.4	0.879399
3620.31	0.521959
3623.42	0.321341
3624.32	1.12047
3626.03	0.581974
3626.51	2.12157
3627.81	0.765796
3628.15	2.9475
3630.45	0.434286
3630.95	2.00156
3633.56	0.384163
3634.5	1.05443
3636.07	0.639967
3637.41	0.742501
3638.37	1.04549
3639.54	0.857243
3640.51	1.02711
3641.82	0.764994
3642.87	0.954545
3644.18	0.761632
3645.68	0.665712
3646.23	1.8135
3647.59	0.73705
3648.25	1.52029
3649.94	0.589331
3651.66	0.583084
3653.39	0.57611
3654.07	1.47947
3655.8	0.578061
3657.18	0.724517
3657.42	4.22619
3659.83	0.41479
3661.1	0.785447
3661.46	2.78087
3663.06	0.626527
3663.99	1.07231
3664.36	2.7046
3665.87	0.662928
3666.34	2.13803
3667.87	0.652571
