# Supplementary material for: Dorsal and median raphe neuronal firing dynamics characterized by nonlinear measures
Source: PLoS Comput Biol. 2024 May 28;20(5):e1012111. doi: 10.1371/journal.pcbi.1012111 (PMC11161118; doi:10.1371/journal.pcbi.1012111)
Supplement: S1 Data — (ZIP) [file pcbi.1012111.s002.zip › data/N150_N11_100712s.txt]

Event times and instantaneous frequencies between 8319.66 s and 8413.86 s on channel 401
Time	Inst freq
8319.79	0.00326697
8319.87	12.6422
8319.93	15.9134
8320.01	12.9803
8320.03	50.9684
8320.06	34.9406
8320.09	28.8684
8320.18	12.273
8320.23	17.0126
8320.29	18.1028
8320.38	10.8802
8320.43	22.7118
8320.49	16.2022
8320.52	28.3447
8320.55	34.965
8320.57	43.1965
8320.64	15.4799
8320.71	13.9704
8320.78	15.4107
8320.83	17.9533
8320.89	16.0617
8320.93	25.8465
8320.98	21.106
8321.05	15.2602
8321.21	5.92522
8321.28	15.3186
8321.34	15.6666
8321.42	13.5851
8321.49	14.3205
8321.54	20.0884
8321.65	9.14244
8321.72	13.312
8321.74	68.0272
8321.78	22.8102
8321.84	17.5162
8321.97	7.40905
8322.02	20.0723
8322.08	17.8859
8322.14	15.8529
8322.22	12.9836
8322.26	25.8065
8322.33	13.5906
8322.37	27.3224
8322.46	10.5899
8322.54	12.8238
8322.58	25.5428
8322.67	11.2347
8322.75	12.5723
8322.78	30.0933
8322.82	24.5459
8322.93	8.75044
8323.14	4.91111
8323.44	3.34348
8323.53	10.6838
8323.61	12.5471
8323.73	8.20008
8323.81	12.95
8323.85	28.0662
8324.06	4.56267
8324.15	11.6959
8324.23	12.2564
8324.32	11.5314
8324.38	17.0853
8324.47	11.2499
8324.52	17.1851
8324.56	27.027
8324.69	7.46714
8324.76	16.4663
8324.81	19.802
8324.86	20.202
8324.93	13.1544
8325.06	7.62137
8325.12	16.4989
8325.22	10.2323
8325.57	2.87737
8325.62	18.1686
8325.75	7.80823
8325.8	22.2124
8326	4.88663
8326.17	5.88097
8326.25	13.2591
8326.29	25.1699
8326.35	15.8831
8326.56	4.73619
8326.63	14.3266
8326.75	8.27678
8326.94	5.32368
8327.01	13.2926
8327.09	12.5329
8327.12	33.0142
8327.27	6.72902
8327.32	22.9727
8327.39	14.2187
8327.51	8.35143
8327.59	11.6469
8327.65	17.7999
8327.69	25.3357
8327.78	10.8778
8327.85	14.341
8327.96	8.69943
8328	24.8571
8328.05	20.0562
8328.17	8.32917
8328.2	45.7666
8328.36	6.26017
8328.54	5.42535
8328.96	2.38983
8329.02	15.2045
8329.06	29.4291
8329.09	33.4336
8329.15	16.57
8329.17	44.8632
8329.19	59.8802
8329.25	15.6887
8329.29	28.9017
8329.36	13.9024
8329.39	28.8351
8329.48	10.9565
8329.54	18.3688
8329.59	18.6881
8329.75	6.34156
8329.9	6.75311
8329.97	13.8812
8330.18	4.67814
8330.29	9.08348
8330.41	8.34376
8330.5	12.0977
8330.7	4.96796
8330.76	15.753
8330.8	28.1294
8330.88	11.9847
8330.97	11.0779
8331.04	14.8434
8331.12	12.7502
8331.14	37.1058
8331.19	22.8781
8331.26	13.0056
8331.3	26.096
8331.39	10.9854
8331.5	8.96781
8331.65	7.05517
8331.76	8.86525
8331.88	8.1367
8331.96	12.8883
8332.11	6.78794
8332.26	6.7254
8332.53	3.71457
8332.84	3.19826
8332.92	12.5109
8333	12.4394
8333.08	12.7259
8333.18	9.86096
8333.34	6.20964
8333.39	19.2678
8333.44	20.6911
8333.52	11.7897
8333.56	27.0343
8333.6	24.2307
8333.64	25.7599
8333.72	13.3815
8333.79	13.9782
8333.98	5.0888
8334.07	11.0023
8334.2	7.94092
8334.32	8.7222
8334.38	15.7505
8334.6	4.54071
8334.72	8.53461
8334.91	5.22603
8335.03	8.18398
8335.08	21.0881
8335.1	36.483
8335.19	12.3655
8335.23	21.5239
8335.29	17.03
8335.34	18.6116
8335.39	20.2306
8335.44	19.6309
8335.57	8.0457
8335.62	21.5239
8335.74	8.01475
8335.87	7.69764
8335.95	12.7959
8336	19.8138
8336.38	2.59269
8336.47	12.2564
8336.65	5.31152
8336.75	10.1812
8336.97	4.63607
8337.02	19.3199
8337.07	18.4162
8337.12	22.0702
8337.19	14.861
8337.33	7.22387
8337.38	17.1733
8337.45	14.1703
8337.48	46.62
8337.52	20.8943
8337.63	9.58773
8337.72	10.9063
8337.95	4.27058
8338.1	6.72088
8338.27	5.93296
8338.34	13.7608
8338.54	5.09502
8338.64	9.78569
8338.79	6.87144
8338.93	6.82314
8339	16.2206
8339.04	20.79
8339.11	15.9413
8339.16	18.7512
8339.21	21.2766
8339.26	19.3311
8339.45	5.33305
8339.52	12.88
8339.61	11.4233
8339.73	8.75197
8339.76	30.4414
8339.86	9.84543
8339.96	9.61723
8340.1	7.46324
8340.24	7.10884
8340.65	2.40981
8340.78	7.94344
8340.88	9.64972
8341.04	6.44953
8341.14	10.1605
8341.19	17.6647
8341.26	15.6544
8341.35	10.9123
8341.4	19.4894
8341.47	14.7951
8341.59	8.00256
8341.66	15.0512
8341.74	12.8074
8341.94	4.88902
8342.09	6.61682
8342.27	5.50509
8342.34	16.1708
8342.42	12.0642
8342.46	21.9443
8342.5	30.9885
8342.53	30.656
8342.58	19.0295
8342.62	23.8095
8342.65	40.5022
8342.75	9.72763
8342.81	16.38
8342.89	13.1752
8343.03	7.08767
8343.17	7.21813
8343.63	2.1574
8343.87	4.24088
8344.32	2.21459
8344.37	18.5391
8344.53	6.37836
8344.59	17.5685
8344.65	15.9033
8344.7	18.9466
8344.73	31.1333
8344.82	12.1521
8344.94	8.3703
8345	14.8126
8345.03	34.7102
8345.13	10.6281
8345.22	11.2892
8345.4	5.38619
8345.71	3.21688
8345.85	7.23275
8346.03	5.59973
8346.27	4.19886
8346.34	14.339
8346.63	3.38868
8346.69	16.57
8346.84	6.86153
8346.96	8.50485
8347.01	17.3883
8347.13	8.41184
8347.2	14.2816
8347.27	14.497
8347.41	7.36052
8347.51	9.98502
8347.53	36.8732
8347.86	3.07324
8347.97	9.21319
8348.03	15.753
8348.08	20.1045
8348.14	17.4978
8348.24	9.6367
8348.27	32.2061
8348.38	9.10664
8348.47	10.9697
8348.72	4.08113
8348.95	4.2653
8349.34	2.59525
8349.55	4.73911
8349.62	13.8217
8349.73	8.95255
8349.86	7.63534
8349.98	8.52297
8350.04	17.2741
8350.13	10.6724
8350.2	15.3421
8350.31	8.86446
8350.43	8.52878
8350.45	40.2901
8350.55	10.3552
8350.76	4.72701
8350.91	6.97837
8351.04	7.17824
8351.23	5.29857
8351.27	24.6792
8351.36	12.1729
8351.4	22.0167
8351.45	21.3311
8351.63	5.50752
8351.74	8.91583
8351.92	5.53006
8352.16	4.22779
8352.21	21.245
8352.25	25.6674
8352.31	16.7336
8352.34	27.6549
8352.37	37.594
8352.6	4.36605
8352.64	21.0526
8352.69	20.0965
8352.9	4.9099
8352.99	11.0023
8353.12	7.73754
8353.2	11.9832
8353.27	14.1985
8353.42	6.95943
8353.52	9.6965
8353.88	2.78559
8353.98	9.57671
8354.22	4.23998
8354.28	16.5098
8354.33	18.1389
8354.36	36.5097
8354.59	4.34802
8354.68	11.5969
8354.74	15.3374
8354.8	16.6861
8355.03	4.30496
8355.12	11.526
8355.24	8.59771
8355.28	24.8942
8355.4	7.94092
8355.51	9.67773
8355.63	8.30565
8355.67	25.5951
8355.76	10.7991
8355.79	31.1526
8355.89	9.81354
8355.92	38.4025
8356.02	9.61538
8356.08	16.4339
8356.15	14.9813
8356.23	13.0634
8356.52	3.40646
8356.6	12.9049
8356.97	2.69469
8357.31	2.9203
8357.37	17.6897
8357.44	14.4155
8357.53	11.3417
8357.56	33.7952
8357.65	10.5219
8357.73	12.6374
8358.06	3.05969
8358.13	13.1182
8358.2	14.6199
8358.22	65.5308
8358.4	5.36452
8358.58	5.79744
8358.68	9.40999
8358.71	31.3972
8358.84	7.70416
8358.94	10.2923
8359.02	12.9099
8359.09	14.6886
8359.21	8.21288
8359.29	11.5647
8359.34	21.4869
8359.57	4.45117
8359.64	13.5446
8359.74	9.6965
8359.9	6.38529
8360.56	1.50607
8360.64	13.8658
8360.71	13.3156
8360.79	13.2714
8360.83	20.8203
8360.94	9.09422
8361.02	12.8766
8361.1	12.9032
8361.17	14.3123
8361.3	7.89515
8361.32	36.8324
8361.36	23.8265
8361.46	10.1543
8361.53	16.0308
8361.66	7.62137
8361.72	15.193
8361.78	17.1145
8361.81	31.1818
8361.97	6.55566
8362.07	9.42863
8362.12	22.7842
8362.25	7.62893
8362.3	18.3824
8362.37	13.9043
8362.47	9.78857
8362.62	7.08366
8362.68	14.8787
8362.75	15.9821
8362.8	19.3686
8362.86	15.4488
8362.94	13.5851
8363	16.6917
8363.11	8.94775
8363.54	2.31707
8363.63	11.632
8363.77	6.86295
8363.85	13.1285
8363.96	8.76655
8364.08	8.47099
8364.2	8.40266
8364.25	18.7617
8364.35	9.87654
8364.57	4.68055
8364.65	11.3973
8364.74	11.7509
8364.8	16.7112
8364.88	11.9847
8364.94	18.2482
8365	15.586
8365.12	8.23859
8365.43	3.24696
8365.5	14.861
8365.63	7.39481
8365.99	2.82861
8366.06	13.9101
8366.1	26.3089
8366.16	16.3345
8366.38	4.49236
8366.68	3.34191
8366.74	17.671
8366.79	17.6429
8366.81	48.3793
8366.85	27.2628
8366.89	25.0188
8366.96	15.3752
8367.04	11.422
8367.09	21.1149
8367.14	22.2816
8367.27	7.18856
8367.48	4.88329
8367.58	9.59325
8367.62	26.0485
8367.8	5.6035
8368.08	3.56405
8368.85	1.29624
8368.89	25.3485
8368.96	14.8898
8369.02	16.1551
8369.06	25.0689
8369.17	9.31619
8369.24	14.3926
8369.35	8.79662
8369.98	1.57848
8370.14	6.52103
8370.19	20.1491
8370.2	69.0608
8370.51	3.27783
8370.52	116.144
8370.62	9.24471
8370.67	19.7981
8370.83	6.57938
8370.97	6.84322
8371.06	12.1065
8371.1	20.247
8371.26	6.41026
8371.35	11.0558
8371.44	11.7151
8371.57	7.45768
8371.63	18.044
8371.89	3.83054
8371.99	9.92359
8372.02	29.0613
8372.12	10.7308
8372.21	10.6157
8372.3	10.6011
8372.36	16.9779
8372.52	6.42508
8372.69	5.77434
8372.81	8.3257
8372.96	6.65425
8373.06	10.0685
8373.16	10.4855
8373.38	4.39773
8373.41	35.2237
8373.55	7.36269
8373.58	29.129
8373.63	21.427
8373.71	11.733
8373.88	6.07423
8373.98	9.65717
8374.02	24.6731
8374.12	10.6838
8374.18	15.3988
8374.27	11.4508
8374.5	4.26694
8374.63	8.22166
8374.85	4.42654
8374.95	10.4319
8375.23	3.56862
8375.33	9.56389
8375.4	14.4363
8375.46	17.7054
8375.55	10.9914
8375.58	33.4784
8375.64	15.7754
8375.74	10.627
8375.79	18.2017
8375.86	13.5099
8375.99	8.20614
8376.08	10.3972
8376.37	3.51309
8376.46	10.9565
8376.57	8.74814
8376.68	9.21574
8376.8	8.18934
8377.06	3.83054
8377.25	5.39113
8377.3	21.4777
8377.47	5.64366
8377.51	31.0559
8377.58	14.4092
8377.64	14.7536
8377.74	10.1719
8377.86	8.53024
8377.96	9.53289
8378.12	6.38366
8378.18	15.6642
8378.32	7.55287
8378.51	5.18162
8378.55	21.9925
8378.69	7.68462
8378.95	3.84482
8379.02	14.1723
8379.08	16.675
8379.16	11.2095
8379.2	26.8025
8379.24	24.3902
8379.3	16.7029
8379.35	21.1327
8379.53	5.42888
8379.81	3.62293
8380	5.39636
8380.45	2.17946
8380.51	16.7056
8380.56	22.7894
8380.62	16.4772
8380.75	7.94976
8380.8	17.5223
8380.9	10.5285
8380.93	32.041
8381.01	12.3962
8381.08	14.1483
8381.14	16.5618
8381.22	12.4657
8381.33	8.81057
8381.41	12.7877
8381.56	6.94444
8381.69	7.55515
8381.8	9.31619
8381.83	30.931
8381.87	26.5111
8381.94	12.7698
8381.99	20.2675
8382.16	5.85995
8382.24	13.3156
8382.34	9.68617
8382.43	11.7897
8382.57	7.17309
8382.83	3.77658
8383.18	2.82821
8383.28	10.337
8383.34	17.7054
8383.46	7.93777
8383.61	6.75219
8383.69	13.6073
8383.81	7.81128
8383.86	22.1141
8383.93	13.3726
8383.98	20.3335
8384	52.2466
8384.15	6.90655
8384.3	6.58979
8384.33	31.5457
8384.41	12.6119
8384.46	21.6169
8384.6	6.9667
8384.7	9.87459
8384.86	6.24181
8384.98	8.60585
8385.39	2.45092
8385.78	2.5411
8385.93	6.47459
8386	14.0371
8386.35	2.90444
8386.36	61.2745
8386.44	12.8403
8386.54	10.0827
8386.59	19.0658
8386.65	17.6678
8386.8	6.76865
8386.82	48.1696
8386.89	13.3298
8386.94	21.8341
8386.98	26.2674
8387.18	4.96968
8387.28	10.1574
8387.31	28.7522
8387.47	6.43087
8387.58	8.94694
8387.67	11.4207
8387.7	27.3149
8387.77	14.2248
8387.93	6.56901
8388.11	5.37663
8388.62	1.96117
8388.69	14.0076
8388.8	9.1659
8388.97	5.82615
8389.09	8.91186
8389.25	5.99053
8389.31	16.5371
8389.39	12.4688
8389.51	8.42815
8389.77	3.90747
8389.87	10.018
8389.98	8.66101
8390.09	9.15919
8390.25	6.47668
8390.42	5.84522
8390.78	2.7866
8391.23	2.20143
8391.33	10.4134
8391.37	23.6407
8391.39	67.2948
8391.52	7.2427
8391.62	10.3178
8391.66	23.1374
8391.88	4.6322
8391.91	37.2301
8392.11	5.03119
8392.17	14.9925
8392.24	15.3257
8392.31	13.0378
8392.38	15.3633
8392.59	4.75919
8392.8	4.63542
8392.89	11.9104
8393.02	7.4599
8393.06	25.025
8393.18	8.46095
8393.29	9.60707
8393.33	22.0459
8393.37	22.5225
8393.54	5.91541
8393.6	19.1791
8393.93	3.03711
8394.08	6.45619
8394.4	3.1738
8394.58	5.55803
8394.63	18.352
8394.66	31.1042
8394.74	12.1832
8395.01	3.7618
8395.19	5.66797
8395.22	27.0343
8395.3	12.9049
8395.42	8.63931
8395.47	17.0503
8395.57	10.9123
8395.64	13.0107
8395.72	12.5691
8395.97	4.05186
8396.05	12.1625
8396.16	9.39144
8396.66	1.98436
8396.96	3.37496
8397.05	10.5921
8397.12	14.8699
8397.17	20.6996
8397.22	20.9952
8397.31	10.1678
8397.54	4.49317
8397.79	3.90411
8397.97	5.61167
8398.04	15.6128
8398.28	4.10914
8398.41	7.88271
8398.47	14.6071
8398.55	12.6614
8398.79	4.28688
8398.89	9.41708
8399.02	7.69112
8399.09	14.0944
8399.21	8.25491
8399.33	8.37381
8399.41	13.1978
8399.54	7.49457
8399.71	6.01793
8399.82	8.7581
8399.96	7.52049
8400.47	1.96637
8400.61	6.86201
8400.67	15.7878
8400.79	8.46883
8401.45	1.52052
8401.72	3.65938
8401.81	11.9717
8401.93	8.08277
8403.19	0.792104
8403.22	45.8085
8403.3	11.352
8403.4	10.5441
8403.44	25.0564
8403.62	5.39578
8403.79	6.03209
8403.97	5.42564
8404.09	8.65726
8404.28	5.34845
8404.32	23.4742
8404.45	7.33514
8404.52	14.5539
8404.65	7.60572
8404.75	10.9938
8405.22	2.09481
8405.54	3.12159
8405.72	5.5139
8405.81	11.4758
8405.93	8.25219
8405.97	25.8532
8406.01	25.5232
8406.04	34.2349
8406.15	8.99442
8406.17	45.2694
8406.26	11.0047
8406.37	9.65904
8406.44	13.508
8406.56	8.33611
8406.65	10.7585
8406.66	118.624
8406.95	3.47379
8407.17	4.50857
8407.21	25.3421
8407.31	10.4548
8408.01	1.42527
8408.12	9.14913
8408.16	25.3293
8408.18	40.8664
8408.22	28.9519
8408.33	8.5317
8408.46	7.72618
8408.54	13.9723
8408.63	10.7009
8408.8	5.8401
8408.85	20.3542
8409.01	6.40492
8409.1	11.1732
8409.32	4.36796
8409.5	5.54416
8409.66	6.27353
8409.72	17.7715
8409.8	12.6743
8409.94	7.27379
8410.03	10.9027
8410.19	6.07165
8410.58	2.55128
8410.64	18.0148
8410.68	22.7894
8410.92	4.21727
8411	12.0671
8411.11	9.75134
8411.21	9.29887
8411.29	12.8667
8411.35	16.1551
8411.42	15.1561
8412.15	1.36431
8412.36	4.7694
8412.44	13.4844
8412.49	17.188
8412.58	11.1732
8412.63	23.9292
8412.66	26.3158
8412.74	13.101
8412.83	11.5274
8412.9	12.8833
8413.05	6.83807
