# Supplementary material for: Dorsal and median raphe neuronal firing dynamics characterized by nonlinear measures
Source: PLoS Comput Biol. 2024 May 28;20(5):e1012111. doi: 10.1371/journal.pcbi.1012111 (PMC11161118; doi:10.1371/journal.pcbi.1012111)
Supplement: S1 Data — (ZIP) [file pcbi.1012111.s002.zip › data/N160_N8_010413s.txt]

Event times and instantaneous frequencies between 33.4085 s and 199.299 s on channel 6
Time	Inst freq
34.2355	1.17093
34.9808	1.3418
35.2255	4.08714
35.5647	2.94742
35.8478	3.5327
36.0129	6.05914
36.2122	5.0158
36.4606	4.02625
36.646	5.39433
36.802	6.41067
37.2627	2.17023
37.6992	2.29132
37.9111	4.71765
38.3151	2.47549
38.5107	5.11117
38.7966	3.49834
39.0203	4.46947
39.2634	4.1137
39.6326	2.70849
39.9399	3.25436
40.4615	1.91707
40.7301	3.72301
41.0733	2.91392
41.6727	1.66839
41.9815	3.23813
42.7848	1.2449
43.112	3.05623
43.2578	6.86012
43.5761	3.1413
43.8795	3.29576
44.2579	2.64278
44.4875	4.35578
45.2373	1.33369
45.5163	3.58474
45.8306	3.18117
46.1421	3.21007
46.4462	3.28904
46.7641	3.14515
50.2819	0.28427
50.6339	2.84075
50.8714	4.21053
51.3005	2.33068
51.5984	3.35672
51.9991	2.49557
52.1937	5.14007
52.4198	4.42243
53.9543	0.651661
54.4018	2.23464
54.9582	1.79746
55.2268	3.72301
55.4922	3.76705
55.6904	5.04541
55.9615	3.68936
56.3478	2.58866
56.6212	3.65738
56.8609	4.17153
57.1707	3.2281
57.4426	3.67823
57.8295	2.58438
58.0516	4.50187
58.3275	3.62463
58.62	3.41904
58.9835	2.75126
60.0462	0.94099
60.7578	1.40532
61.0435	3.4992
61.3045	3.83259
62.9581	0.604738
63.7259	1.30239
63.9785	3.9593
64.4079	2.32878
65.006	1.67188
65.9537	1.05522
66.5658	1.63356
66.8943	3.04488
67.013	8.42105
67.4404	2.33989
67.8668	2.345
68.5775	1.40716
68.947	2.70577
69.5456	1.67056
69.8197	3.6487
69.9703	6.63878
70.1299	6.26606
70.4446	3.17753
70.7146	3.70384
70.9228	4.80446
71.3406	2.39338
71.6684	3.05045
72.3783	1.40875
72.9004	1.91516
73.1668	3.75418
73.7935	1.59556
74.2524	2.17908
74.6671	2.41144
76.2832	0.618766
76.659	2.66099
77.089	2.32585
77.3782	3.45734
78.413	0.966436
80.7095	0.43543
81.5804	1.14834
82.0072	2.34296
82.309	3.31345
82.709	2.49956
83.1023	2.54304
83.7483	1.54784
85.5454	0.556471
85.8479	3.30568
86.5701	1.38468
86.8861	3.16386
87.1685	3.54183
87.7276	1.78849
88.0132	3.5014
88.4536	2.27061
88.847	2.5422
89.3165	2.12961
90.8112	0.669035
91.8862	0.930259
92.3088	2.36658
92.7085	2.50163
93.1492	2.26922
94.5138	0.732805
94.8798	2.73232
96.7625	0.531155
97.565	1.24607
98.013	2.23229
99.3219	0.763994
100.064	1.34673
100.517	2.21004
101.968	0.688914
102.27	3.32138
102.612	2.92158
107.407	0.208548
108.886	0.676073
109.128	4.12899
109.515	2.58418
110.992	0.677241
111.395	2.48164
111.857	2.16394
112.758	1.1102
113.599	1.18786
114.187	1.70129
115.464	0.783429
117.331	0.535478
121.419	0.244636
122.205	1.27131
126.57	0.229123
127.089	1.92593
127.906	1.22371
131.212	0.302528
131.53	3.14218
135.128	0.277965
135.399	3.69167
135.921	1.91487
136.247	3.06899
136.678	2.31567
136.92	4.13685
137.163	4.11066
139.102	0.515969
139.785	1.46284
143.364	0.279448
145.215	0.540146
145.506	3.43631
145.565	17.0068
145.887	3.10559
146.434	1.82829
146.717	3.52597
147.314	1.67706
151.461	0.241118
151.797	2.97761
151.835	25.9538
152.109	3.65965
152.133	40.4694
152.574	2.26783
153.217	1.55579
154.008	1.26393
154.388	2.63019
155.99	0.624426
156.533	1.84057
158.845	0.432528
159.094	4.02236
159.492	2.5108
159.803	3.21958
160.52	1.39425
161.012	2.03343
161.38	2.71518
161.784	2.475
163.102	0.758478
165.742	0.378798
166.073	3.02033
166.551	2.09543
168.513	0.509549
172.37	0.259271
172.708	2.96296
174.36	0.605298
174.605	4.08297
175.447	1.18658
178.45	0.333045
178.892	2.26383
179.178	3.49638
182.017	0.352247
183.569	0.644251
184	2.3197
184.412	2.42836
184.892	2.08108
185.215	3.0954
185.542	3.06363
186.077	1.86682
186.709	1.58426
186.886	5.63984
187.317	2.32051
187.901	1.71151
188.349	2.23409
190.911	0.390326
191.323	2.42607
191.844	1.91732
195.375	0.283241
195.752	2.65393
196.432	1.46975
197.751	0.758006
197.989	4.21035
198.475	2.05622
198.723	4.04253
199.14	2.39647
