# Supplementary material for: Dorsal and median raphe neuronal firing dynamics characterized by nonlinear measures
Source: PLoS Comput Biol. 2024 May 28;20(5):e1012111. doi: 10.1371/journal.pcbi.1012111 (PMC11161118; doi:10.1371/journal.pcbi.1012111)
Supplement: S1 Data — (ZIP) [file pcbi.1012111.s002.zip › data/N41_N10_240712.txt]

Event times and instantaneous frequencies between 14210.9 s and 14321.3 s on channel 401
Time	Inst freq
14211.7	0.00221862
14211.9	5.29381
14212	6.55695
14212.2	5.02816
14212.4	6.32992
14212.5	6.39918
14212.8	3.13077
14213	8.56164
14213.1	6.36578
14213.3	4.66614
14213.5	6.20155
14213.8	2.78071
14214	5.10178
14214.2	5.08311
14214.4	8.55798
14214.5	7.31048
14214.6	7.06414
14215	2.87853
14215.2	3.95601
14215.4	5.13373
14215.6	7.34808
14215.8	4.50146
14215.9	6.31512
14216.1	5.251
14216.4	4.12439
14216.5	5.97229
14216.8	4.74766
14217	4.74631
14217.1	6.94782
14217.3	5.49179
14217.6	3.12081
14217.8	5.35217
14218	5.23204
14218.2	4.93267
14218.4	6.01034
14218.5	5.54201
14218.8	3.76918
14219	5.23341
14219.1	8.16727
14219.3	6.81385
14219.5	4.32059
14219.7	4.12933
14219.9	7.1144
14220	6.51508
14220.2	5.67762
14220.3	7.71843
14220.5	6.89988
14220.6	8.41538
14220.8	5.44751
14220.9	6.53381
14221.1	6.88326
14221.2	6.84041
14221.5	4.59834
14221.7	4.8852
14221.8	5.43213
14222	6.14817
14222.2	4.32975
14222.4	5.48366
14222.6	5.07872
14222.8	4.82462
14223.1	4.2187
14223.2	5.64302
14223.4	5.18108
14223.7	3.83245
14223.9	5.45881
14224.1	4.3852
14224.3	5.27704
14224.5	5.61419
14224.7	5.51207
14224.9	3.81025
14225.1	4.97934
14225.3	4.57018
14225.5	4.74856
14225.8	4.27223
14226	5.07743
14226.1	6.06428
14226.3	5.17706
14226.5	5.001
14226.7	4.66875
14227.1	2.76725
14227.3	4.82625
14227.6	4.19815
14227.7	6.99888
14227.8	7.71962
14228	4.50471
14228.2	6.77369
14228.3	7.82289
14228.5	5.82309
14228.7	4.85366
14228.9	5.66797
14229.1	4.16476
14229.2	7.92142
14229.4	5.96588
14229.6	4.99151
14229.8	5.81091
14229.9	6.41519
14230.1	5.96908
14230.3	4.42048
14230.5	6.48046
14230.6	7.78513
14230.7	7.45601
14231	4.30663
14231.2	4.29129
14231.4	6.42426
14231.6	5.56576
14231.7	6.53595
14231.8	8.27404
14232	5.63253
14232.2	4.03698
14232.4	5.14854
14232.6	5.45137
14232.8	4.92393
14233.1	3.62858
14233.3	4.61808
14233.5	4.92538
14233.7	6.06502
14233.8	6.74718
14234	8.82924
14234.1	6.88848
14234.2	6.98324
14234.5	4.14972
14234.6	6.27077
14234.8	4.86452
14235	5.01102
14235.3	3.34046
14235.5	6.35405
14235.6	8.6103
14235.8	7.0502
14235.9	6.38814
14236	8.91822
14236.2	7.88333
14236.4	4.45653
14236.6	5.49541
14236.8	4.4082
14237.1	3.7696
14237.2	6.49308
14237.4	6.64805
14237.5	6.78702
14237.7	5.70451
14237.8	8.22707
14238.1	3.7942
14238.3	5.21431
14238.4	5.86166
14238.6	7.59821
14238.7	9.03098
14238.8	6.23364
14239	6.93914
14239.1	7.88706
14239.2	9.37119
14239.4	6.57592
14239.6	5.18565
14239.7	5.81024
14239.9	4.94486
14240.2	4.37426
14240.3	7.54945
14240.4	6.88421
14240.6	6.11135
14240.7	6.96718
14241	3.99313
14241.2	5.70939
14241.3	9.78282
14241.5	4.90436
14241.7	5.0888
14241.9	4.46409
14242	7.53693
14242.2	6.73627
14242.3	6.37146
14242.5	5.57134
14242.7	5.66059
14242.9	4.05614
14243.1	7.56659
14243.2	7.54091
14243.4	5.20806
14243.6	4.94903
14243.8	6.15044
14244	4.30478
14244.1	9.15751
14244.2	7.40796
14244.4	5.52181
14244.7	4.17798
14244.9	4.65788
14245.2	2.83254
14245.5	3.57194
14245.6	7.37191
14245.8	6.23403
14246	5.34474
14246.3	3.1027
14246.5	4.94047
14246.7	5.53679
14246.8	6.37389
14247	5.9011
14247.3	4.06719
14247.5	3.91727
14247.7	5.72312
14247.9	5.29045
14248.1	4.80584
14248.3	6.10762
14248.4	9.32749
14248.5	5.3234
14248.7	6.23714
14248.8	7.36703
14249	4.99875
14249.2	5.36884
14249.4	8.23655
14249.6	4.55477
14249.7	6.09199
14250	3.64591
14250.2	6.88184
14250.3	7.93777
14250.4	6.20386
14250.6	6.68673
14250.8	6.11098
14251	4.584
14251.2	5.11614
14251.3	6.53296
14251.6	3.49969
14251.8	5.98767
14252	4.01381
14252.2	5.95522
14252.3	7.27855
14252.5	7.06464
14252.6	5.58597
14252.9	3.93918
14253.1	6.60589
14253.2	8.00256
14253.4	3.92881
14253.5	8.69338
14253.7	7.41455
14253.9	5.7346
14254.1	4.28046
14254.3	5.75076
14254.4	6.76407
14254.6	6.38937
14254.7	6.64496
14254.9	6.10948
14255	8.19874
14255.1	8.23384
14255.6	2.31262
14255.8	4.50207
14256	5.48546
14256.2	5.27009
14256.3	6.97156
14256.4	6.79763
14256.6	7.39044
14256.7	8.57265
14257	3.46344
14257.2	4.02317
14257.4	6.87805
14257.5	6.47794
14257.8	3.70741
14257.9	9.3835
14258.1	5.7402
14258.3	5.9952
14258.4	6.20194
14258.6	6.49351
14258.7	5.74251
14258.9	6.16067
14259.1	5.8292
14259.3	4.10897
14259.4	10.2712
14259.6	6.42508
14259.8	4.55705
14260	4.03698
14260.2	8.18733
14260.3	5.6392
14260.5	6.91181
14260.6	7.22857
14260.8	5.18914
14261	5.83873
14261.2	5.37143
14261.3	6.00204
14261.5	6.27195
14261.7	4.73082
14261.9	6.22859
14262.1	5.0813
14262.2	8.34585
14262.3	8.35003
14262.5	5.72639
14262.7	4.58127
14262.8	6.80133
14263	7.26639
14263.2	5.79274
14263.3	7.51936
14263.4	7.28014
14263.6	5.10412
14263.7	8.63409
14263.9	6.43418
14264.1	4.9586
14264.5	2.54033
14264.7	6.09162
14264.8	9.37998
14264.9	6.71186
14265.1	5.78135
14265.3	5.124
14265.5	3.94945
14265.6	8.60363
14265.7	9.99101
14265.9	8.46453
14266.1	4.07266
14266.3	5.60444
14266.5	5.24576
14266.6	9.32053
14266.7	8.66701
14266.8	8.72524
14266.9	7.96052
14267.1	5.09658
14267.3	5.74119
14267.4	7.59186
14267.6	4.93949
14267.9	4.25985
14268.1	4.3956
14268.3	6.62691
14268.4	5.52547
14268.6	6.8653
14268.9	3.7679
14269	5.46299
14269.2	5.63634
14269.3	7.85546
14269.5	7.2448
14269.6	9.58038
14269.7	6.66045
14269.9	5.4612
14270.1	6.25665
14270.3	5.62114
14270.4	9.1878
14270.5	6.32751
14270.7	6.48466
14270.8	5.91156
14271	7.51767
14271.1	6.29445
14271.3	6.64805
14271.4	12.4938
14271.4	17.8827
14271.5	8.13206
14271.8	3.70083
14271.9	8.53752
14272.1	5.63698
14272.5	2.50884
14272.8	3.39466
14272.9	8.74738
14273.1	7.33084
14273.2	9.55566
14273.3	8.70701
14273.6	3.26552
14273.7	5.88582
14274	4.69969
14274.1	6.66223
14274.3	6.51126
14274.4	5.76302
14274.6	5.57818
14274.8	5.08414
14275	6.73491
14275.1	5.62082
14275.3	5.00651
14275.5	5.9538
14275.6	9.66651
14275.8	6.18238
14276	4.11184
14276.2	6.06796
14276.4	4.20557
14276.6	4.53865
14276.8	7.58438
14277	4.84332
14277.2	5.75805
14277.3	7.12504
14277.6	3.0868
14277.9	3.4626
14278.1	5.32425
14278.3	4.70854
14278.4	7.01656
14278.9	2.46822
14279.1	4.71009
14279.2	6.33834
14279.5	4.2139
14279.6	5.70516
14279.8	6.99986
14279.9	9.41354
14280.1	5.93824
14280.2	6.0794
14280.4	5.41419
14280.6	4.03502
14280.8	7.56716
14280.9	6.3743
14281.1	5.48155
14281.3	4.5106
14281.6	4.21816
14281.8	3.86772
14282.1	4.11201
14282.3	5.67215
14282.5	4.04024
14282.7	5.10569
14282.8	7.96749
14283	6.65646
14283.1	6.62691
14283.3	5.87406
14283.5	5.27371
14283.8	3.76946
14284	4.79501
14284.1	5.32566
14284.3	5.27983
14284.5	7.53296
14284.6	8.02761
14284.7	8.68432
14284.9	7.09673
14285	6.07755
14285.3	4.27588
14285.5	4.27753
14285.6	9.08018
14285.8	4.79708
14286	5.78269
14286.2	4.86902
14286.4	4.20734
14286.7	3.79853
14286.9	4.33821
14287	7.93903
14287.2	8.46167
14287.3	5.48667
14287.5	6.69613
14287.7	4.41911
14287.9	6.15536
14288.1	4.94584
14288.3	5.817
14288.4	7.32118
14288.5	6.35001
14288.7	5.4095
14289.1	2.50759
14289.3	6.40902
14289.5	5.05945
14289.6	7.17669
14289.8	5.63952
14290.2	2.74363
14290.3	5.98265
14290.6	4.24989
14290.8	4.70079
14291	5.42417
14291.1	6.89513
14291.3	6.80689
14291.5	4.57666
14291.8	3.2329
14292	5.34531
14292.1	6.0154
14292.3	6.64275
14292.4	7.20773
14292.6	5.27454
14292.8	5.0421
14292.9	8.01667
14293.1	8.11293
14293.3	4.12729
14293.5	4.92684
14293.8	3.85075
14293.9	6.81338
14294	7.58438
14294.3	4.81788
14294.4	5.7323
14294.6	4.89069
14294.8	5.78235
14295	6.32071
14295.2	4.91039
14295.3	7.40686
14295.5	5.55957
14295.8	3.64166
14296	4.96106
14296.1	6.51975
14296.3	5.13901
14296.5	6.2543
14296.6	6.47626
14296.9	4.03861
14297.2	3.4887
14297.3	5.95735
14297.5	5.76435
14297.6	8.41538
14297.8	6.25586
14298	3.79521
14298.2	6.83013
14298.4	5.86166
14298.5	6.90799
14298.7	6.28852
14298.8	9.94332
14298.9	8.31186
14299	7.04821
14299.3	4.11066
14299.5	4.71898
14299.6	6.23364
14299.8	4.70478
14300	5.59253
14300.2	6.29406
14300.3	7.31101
14300.4	8.41114
14300.6	5.81666
14300.9	4.04645
14301.1	4.63435
14301.3	5.45019
14301.5	4.76463
14301.6	7.97194
14301.8	4.55851
14302	4.84754
14302.2	5.55833
14302.3	7.34322
14302.5	4.76508
14302.7	6.8171
14302.8	6.49942
14303	6.42426
14303.2	4.96623
14303.5	3.62713
14303.7	5.03728
14303.8	6.74354
14304	4.6322
14304.2	7.11896
14304.3	8.8199
14304.4	8.81756
14304.7	4.05762
14304.9	4.3033
14305.1	3.94804
14305.4	3.93097
14305.6	4.77555
14305.7	8.25764
14305.9	8.16593
14306	7.43273
14306.2	6.06355
14306.3	6.8171
14306.5	4.83816
14306.7	4.2508
14306.9	6.16181
14307	7.73455
14307.2	6.91946
14307.4	3.81592
14307.6	5.5209
14307.8	7.10328
14307.9	7.26111
14308.1	5.26427
14308.2	9.43663
14308.4	5.22493
14308.6	4.60808
14308.8	6.23869
14309	5.0656
14309.1	5.9538
14309.2	9.19118
14309.4	7.18907
14309.6	4.63585
14309.9	2.79423
14310.1	7.4096
14310.3	3.81228
14310.5	4.95737
14310.7	8.00384
14310.8	6.34317
14311	6.4189
14311.2	3.91896
14311.5	4.43991
14311.7	5.37403
14311.8	5.90179
14312	4.52858
14312.2	7.06964
14312.3	7.85669
14312.4	8.04635
14312.7	4.65073
14312.9	4.53268
14313	6.60764
14313.1	8.41114
14313.3	8.63185
14313.4	5.91751
14313.7	3.92449
14313.9	5.69606
14314	7.61093
14314.2	4.6322
14314.4	4.87757
14314.6	5.84659
14314.8	5.29829
14315	5.08259
14315.1	6.14742
14315.3	4.56642
14315.5	6.32711
14315.6	8.19202
14315.8	7.01902
14315.9	9.20726
14316	11.1334
14316.1	6.22161
14316.3	6.00962
14316.5	4.6788
14316.8	3.9782
14317	4.42537
14317.1	7.83392
14317.4	4.05943
14317.5	7.8765
14317.7	5.41389
14317.8	7.00231
14318	7.29554
14318.1	5.16636
14318.3	7.90014
14318.4	8.91742
14318.5	13.5814
14318.6	6.55308
14318.9	3.43077
14319.1	5.51602
14319.3	4.80631
14319.4	10.3563
14319.5	9.78186
14319.6	8.26173
14319.7	9.15248
14319.9	5.51694
14320.1	4.53494
14320.3	5.60161
