# Supplementary material for: Dorsal and median raphe neuronal firing dynamics characterized by nonlinear measures
Source: PLoS Comput Biol. 2024 May 28;20(5):e1012111. doi: 10.1371/journal.pcbi.1012111 (PMC11161118; doi:10.1371/journal.pcbi.1012111)
Supplement: S1 Data — (ZIP) [file pcbi.1012111.s002.zip › data/N37_N7_180712.txt]

Event times and instantaneous frequencies between 190.356 s and 329.139 s on channel 6
Time	Inst freq
190.958	0.00523675
191.187	4.36281
191.284	10.2987
191.379	10.6191
191.433	18.457
191.51	13.0429
191.638	7.76578
191.756	8.52806
191.902	6.80828
192.064	6.19195
192.266	4.94486
192.365	10.0888
192.48	8.72829
192.532	19.2382
192.671	7.21033
192.76	11.2347
192.837	12.9904
192.92	12.0453
193.097	5.64302
193.202	9.51656
193.403	4.97587
193.493	11.0889
193.569	13.0668
193.819	4.01413
193.902	12.0598
194.011	9.12326
194.068	17.5871
194.098	33.3222
194.137	25.7069
194.177	24.9938
194.268	11.0302
194.386	8.47242
194.428	23.6239
194.502	13.5208
194.681	5.59003
194.748	14.8017
195.106	2.79634
196.256	0.869883
196.5	4.08297
196.625	8.0289
196.699	13.43
196.77	14.2694
196.826	17.8126
196.898	13.7798
197.245	2.88376
197.421	5.68053
197.496	13.4066
197.622	7.93714
197.779	6.36821
197.945	6.01034
198.078	7.50751
198.154	13.1544
198.209	18.44
198.258	20.1816
198.294	27.9564
198.459	6.03938
198.52	16.4258
198.587	14.9858
198.706	8.37521
198.937	4.32807
199.775	1.1945
200.108	3.00219
200.299	5.23889
200.448	6.69703
200.545	10.3391
200.584	25.5558
200.743	6.26331
200.876	7.56716
201.03	6.48971
201.206	5.6773
201.272	15.2114
201.343	13.914
201.428	11.7952
201.547	8.41184
201.655	9.23788
201.727	13.9821
201.903	5.67151
202.003	10.01
202.118	8.73057
202.208	11.0656
202.235	37.2717
202.308	13.6556
202.335	37.5375
202.487	6.54622
202.569	12.1936
202.621	19.3498
202.724	9.75324
202.848	8.02697
202.87	45.9559
203.044	5.75175
203.252	4.80192
203.843	1.69107
204.256	2.42225
204.502	4.07581
204.608	9.35979
204.681	13.8141
204.757	13.1666
204.824	14.8236
204.887	15.8957
204.986	10.1657
205.064	12.76
205.177	8.81601
205.296	8.45809
205.418	8.18331
205.695	3.60503
206.182	2.05284
206.314	7.57518
206.373	16.9808
206.567	5.1488
206.849	3.54685
207.323	2.11144
207.479	6.39223
207.704	4.45256
207.931	4.39947
208.063	7.62311
208.161	10.1999
208.196	28.0899
208.308	8.91583
208.412	9.60707
208.475	15.8983
208.628	6.52742
208.857	4.37139
209.07	4.69109
209.269	5.03525
209.309	24.9626
209.462	6.53637
209.635	5.77101
209.759	8.10438
210.951	0.838821
211.204	3.95101
211.36	6.41849
211.505	6.90131
211.582	12.8551
211.671	11.2461
211.755	11.9646
211.927	5.79811
212.017	11.1062
212.406	2.57129
212.497	11.0877
212.565	14.6628
212.796	4.31798
212.923	7.89204
213.09	6.00601
213.267	5.64143
213.31	23.0787
213.415	9.51113
213.665	3.99824
213.812	6.82967
213.9	11.3469
213.973	13.7325
214.083	9.05223
214.288	4.88735
214.399	9.01307
214.576	5.65387
215.559	1.01736
215.891	3.00842
215.986	10.5186
216.077	10.9878
216.136	17.0561
216.281	6.89322
216.5	4.561
216.589	11.2701
216.734	6.87285
216.875	7.08567
216.969	10.6655
217.068	10.0756
217.18	8.93256
217.429	4.02479
217.59	6.19502
217.655	15.5594
217.785	7.68226
217.846	16.2075
219.15	0.767124
219.404	3.93794
219.453	20.3915
219.534	12.3305
219.674	7.14694
219.76	11.6144
219.974	4.66788
220.13	6.42178
220.237	9.37734
220.33	10.7285
220.58	3.9976
220.888	3.24317
221.03	7.07814
221.174	6.93914
221.249	13.3138
221.505	3.90305
222.577	0.932966
222.729	6.58501
222.805	13.177
222.864	16.7898
222.932	14.6628
223.043	9.01469
223.116	13.7684
223.394	3.59518
223.551	6.37714
223.809	3.87868
223.873	15.6937
224.009	7.33084
224.106	10.2669
224.189	12.1271
224.36	5.8326
224.547	5.36366
224.627	12.4626
224.673	21.901
224.78	9.27558
224.998	4.59137
225.141	7.01508
225.71	1.75793
226.228	1.93017
226.414	5.36394
226.562	6.77323
226.682	8.31463
226.762	12.4891
226.975	4.70079
227.045	14.3308
227.098	18.6289
227.162	15.7629
227.301	7.16025
227.415	8.76271
227.565	6.67468
227.675	9.15248
227.779	9.59325
227.89	9.0009
227.978	11.3148
228.041	15.8203
228.273	4.31462
228.371	10.2365
229.901	0.653556
230.089	5.31039
230.231	7.06864
230.323	10.8767
230.404	12.3259
230.467	15.7778
230.539	14.0135
230.6	16.2707
230.715	8.71992
230.844	7.72618
231.212	2.71865
231.26	20.9644
231.494	4.26094
232.731	0.808865
232.809	12.7845
232.85	24.1896
232.919	14.5033
232.993	13.519
233.101	9.31359
233.268	5.98193
233.478	4.76463
233.676	5.04286
233.738	16.0436
233.842	9.59785
233.914	14.0076
234.092	5.60758
234.151	16.9578
234.222	14.0292
234.355	7.56086
234.408	18.8041
234.498	11.1074
234.579	12.3778
234.688	9.15248
234.743	18.1752
235.323	1.7242
235.94	1.6209
236.049	9.14244
236.187	7.2685
236.262	13.2943
236.322	16.7029
236.507	5.41477
236.598	10.9625
236.655	17.5654
237.098	2.25708
237.221	8.1215
237.322	9.90786
237.413	10.9457
237.541	7.79606
237.675	7.49738
237.95	3.62818
238.196	4.07814
238.363	5.99377
238.439	13.151
238.537	10.1864
238.614	12.9149
238.917	3.30699
239.088	5.84966
239.258	5.88028
240.205	1.05587
240.537	3.01332
240.606	14.3885
240.655	20.3004
240.752	10.3455
240.856	9.6302
240.941	11.8022
241.065	8.0186
241.192	7.88084
241.45	3.8838
241.627	5.62715
241.798	5.86545
241.885	11.4508
242.097	4.72032
242.262	6.04485
242.389	7.92456
242.992	1.65675
243.201	4.79249
243.313	8.91742
243.392	12.663
243.505	8.86761
243.64	7.40686
243.746	9.39496
243.852	9.47059
244.007	6.44828
244.11	9.71345
244.251	7.10026
244.386	7.40905
244.49	9.58589
244.559	14.5328
244.637	12.8469
244.735	10.2124
244.911	5.65771
245.046	7.39645
245.175	7.80823
245.272	10.2114
245.496	4.47748
245.655	6.28022
245.9	4.0868
246.05	6.63218
246.111	16.5071
246.236	8.01796
246.391	6.44247
246.475	11.9417
246.665	5.25265
246.895	4.35445
248.6	0.586445
248.758	6.31114
248.821	15.9795
248.908	11.5234
248.96	19.084
249.129	5.91611
249.186	17.4917
249.238	19.1939
249.318	12.5739
249.43	8.92459
249.542	8.94134
249.874	3.01314
250.775	1.10956
251.142	2.7271
251.233	10.9218
251.33	10.352
251.431	9.90688
251.639	4.80423
251.847	4.81024
252.015	5.94601
252.059	22.5836
252.217	6.35445
252.355	7.23432
252.54	5.39316
252.81	3.71154
252.882	13.8677
252.972	11.0668
254.222	0.800352
254.452	4.34405
254.524	13.9043
254.6	13.0514
254.727	7.91014
254.83	9.70497
255.023	5.19211
255.331	3.24149
255.436	9.54016
255.53	10.6383
255.669	7.18133
255.853	5.42299
256.177	3.09569
256.277	9.94926
256.457	5.55556
257.023	1.76682
257.28	3.89196
257.382	9.77135
257.393	94.6074
257.43	26.9833
258.31	1.13674
258.538	4.38827
258.646	9.22254
258.753	9.36067
258.837	11.8399
258.899	16.1108
258.98	12.3793
259.081	9.87849
259.16	12.7763
259.225	15.3163
259.299	13.563
259.438	7.17824
259.679	4.1542
259.881	4.93778
260.003	8.19605
260.232	4.36472
260.345	8.83861
260.405	16.7616
260.518	8.85975
260.61	10.9075
260.769	6.26056
260.926	6.36943
261.381	2.19766
261.533	6.59718
261.649	8.59033
261.843	5.16396
261.944	9.92063
262.103	6.29247
262.282	5.56948
262.351	14.4907
262.379	36.1925
262.456	12.8932
262.667	4.75534
262.846	5.58753
263.015	5.89206
263.116	9.994
263.227	8.99604
263.315	11.2943
263.396	12.4146
263.622	4.41345
263.718	10.4047
263.859	7.11642
263.946	11.5247
264.089	6.99937
264.2	8.9662
264.269	14.5943
264.515	4.05647
264.604	11.3199
264.861	3.885
264.93	14.4509
265.03	9.993
265.232	4.94903
265.305	13.7969
265.381	13.1458
265.549	5.94707
265.895	2.8865
266.011	8.65276
266.139	7.81555
266.209	14.3678
266.376	5.97872
266.494	8.47099
266.664	5.8931
266.838	5.74647
266.986	6.75904
267.337	2.84374
267.501	6.08569
267.705	4.91521
267.837	7.5884
267.915	12.7324
267.992	12.9921
268.069	13.0907
268.221	6.56039
268.285	15.6446
268.429	6.92713
268.516	11.5821
268.937	2.37299
269.522	1.70923
269.729	4.823
269.788	16.9722
269.877	11.2524
269.961	11.9804
270.001	25.1067
270.163	6.15422
270.333	5.87717
270.564	4.33802
270.668	9.59325
270.757	11.2854
270.881	8.04441
270.933	19.3274
271.048	8.63782
271.139	11.0816
271.339	4.98206
271.536	5.07898
271.646	9.12159
271.772	7.92016
271.912	7.13318
272.01	10.1854
272.127	8.58959
272.563	2.29437
272.825	3.8072
272.937	8.95817
273.143	4.85272
273.234	11.0583
273.281	20.9118
273.457	5.68408
273.715	3.88561
273.841	7.92959
273.948	9.30665
274.176	4.39928
274.267	10.9266
274.359	10.8731
275.568	0.82741
275.817	4.0024
276.072	3.92218
276.286	4.69109
276.524	4.1869
276.661	7.32011
276.731	14.2653
276.802	14.1543
276.898	10.3842
277.055	6.36456
277.227	5.82649
277.395	5.93577
277.646	3.98851
277.724	12.7518
277.837	8.86839
277.981	6.97788
278.192	4.71809
278.285	10.8472
278.347	15.921
278.389	23.8379
278.496	9.34492
279.908	0.708286
280.019	9.0269
280.104	11.8203
280.214	9.07935
280.477	3.7942
280.793	3.17048
281.003	4.76531
281.073	14.1423
281.167	10.6598
281.279	8.95496
281.399	8.34307
281.492	10.6621
281.703	4.74248
282.119	2.40448
282.225	9.48317
282.454	4.36529
282.534	12.4549
282.634	10.014
282.831	5.07022
283.379	1.82568
283.499	8.3091
283.659	6.26331
285.055	0.716035
285.396	2.94066
285.474	12.6984
285.586	8.96459
285.711	7.95925
285.969	3.88999
286.153	5.43301
286.307	6.49351
286.475	5.93895
286.605	7.69349
286.74	7.40686
286.836	10.4264
287.008	5.80821
287.308	3.33912
287.361	18.5494
287.376	68.2128
287.425	20.6016
287.497	13.8947
287.59	10.694
287.804	4.67377
287.924	8.35631
289.068	0.874218
289.448	2.62985
289.62	5.80855
289.688	14.7973
289.767	12.5802
289.853	11.6713
290.049	5.10569
290.104	17.9276
290.198	10.6746
290.674	2.10256
290.785	8.98715
290.883	10.2396
290.97	11.4364
291.089	8.39913
291.187	10.2627
291.272	11.7082
291.563	3.43454
291.661	10.2312
292.108	2.23694
292.245	7.27802
292.576	3.02718
292.778	4.93803
292.865	11.4916
292.952	11.55
293.149	5.05817
293.512	2.75475
293.716	4.90894
293.856	7.14286
293.999	6.98032
294.11	9.00739
294.218	9.31099
294.316	10.2312
294.36	22.3314
294.505	6.89845
294.59	11.8385
294.697	9.33097
294.885	5.30588
295.001	8.63782
295.233	4.31109
295.488	3.92788
295.607	8.40619
295.725	8.46238
295.825	10.02
295.879	18.2815
295.995	8.63632
296.095	9.98602
296.249	6.49351
296.362	8.85583
296.519	6.3955
296.73	4.72612
297.711	1.01927
297.993	3.55151
298.159	6.02228
298.392	4.28229
298.696	3.29478
298.897	4.97389
298.995	10.1574
299.058	15.9847
299.172	8.80669
299.322	6.6569
299.438	8.59697
299.641	4.93535
299.922	3.55872
299.982	16.4555
300.073	11.0607
300.217	6.93577
300.368	6.63658
301.557	0.84081
301.756	5.02639
301.886	7.69231
301.949	15.9008
301.991	23.6407
302.006	70.0771
302.033	35.8809
302.125	10.9457
302.218	10.7365
302.288	14.2146
302.505	4.60405
302.799	3.40205
303.008	4.78286
303.154	6.86389
303.256	9.79528
303.327	14.1864
303.443	8.60511
303.595	6.57289
303.755	6.24415
303.81	18.1884
303.877	15.0489
304.137	3.84793
304.229	10.8307
304.349	8.34446
304.482	7.5171
304.77	3.46753
305.164	2.53859
305.269	9.51294
305.622	2.8376
305.745	8.10964
306.059	3.18238
306.192	7.51371
306.413	4.53371
306.516	9.71062
306.597	12.3122
306.663	15.2579
306.756	10.7331
306.876	8.28569
306.944	14.7232
306.993	20.5761
307.227	4.26967
307.62	2.54595
307.751	7.63009
307.891	7.14184
307.973	12.1921
308.143	5.88374
308.234	10.9613
308.32	11.6239
308.428	9.29368
308.563	7.39044
309.045	2.07611
309.168	8.08342
309.335	6.02301
309.489	6.47459
309.825	2.97974
310.054	4.36643
310.245	5.21512
310.319	13.6351
310.368	20.1939
310.502	7.44768
310.597	10.5407
310.743	6.88279
310.927	5.42711
311.044	8.55213
312.597	0.643857
312.727	7.68403
312.879	6.56728
313.029	6.69389
313.236	4.82625
313.315	12.604
313.458	7.02445
313.576	8.44666
313.615	25.6542
313.676	16.5125
313.858	5.46926
313.952	10.7296
314.338	2.589
314.488	6.64364
314.584	10.5075
315.793	0.826665
315.935	7.07564
316.023	11.2956
316.087	15.7555
316.158	13.9451
316.253	10.533
316.345	10.8589
316.675	3.03141
316.957	3.55227
317.008	19.5503
317.036	35.8938
317.128	10.8719
317.287	6.29168
317.379	10.8038
317.563	5.42652
317.698	7.43052
317.794	10.4668
317.839	22.2469
317.91	13.9431
318.033	8.13802
318.165	7.57174
318.276	9.06701
318.671	2.53004
318.969	3.35739
319.283	3.18086
319.401	8.46095
319.669	3.73288
319.77	9.95322
319.847	12.8584
319.946	10.1122
320.107	6.22432
320.971	1.15687
321.363	2.55174
321.681	3.1503
321.749	14.6113
321.826	13.048
322.084	3.86832
322.364	3.57692
322.438	13.3994
322.479	24.4559
322.657	5.62272
322.737	12.5739
322.852	8.67528
322.978	7.92644
323.05	13.9101
323.196	6.83667
323.308	8.95015
323.606	3.35627
323.701	10.5197
323.848	6.8106
323.971	8.12744
324.155	5.43095
324.272	8.51281
324.364	10.9373
324.455	11.0059
324.529	13.4391
324.764	4.25695
324.947	5.47375
325.047	9.98004
325.11	15.8153
325.316	4.85296
325.446	7.71903
325.567	8.2176
325.663	10.4439
325.77	9.40026
325.842	13.8141
326.258	2.40321
326.343	11.7772
326.489	6.84744
326.556	14.828
326.601	22.7066
326.643	23.3372
326.684	24.6548
326.934	3.99872
327.027	10.8003
327.125	10.142
327.205	12.4595
327.346	7.122
327.522	5.68796
327.651	7.72977
327.753	9.77231
327.858	9.58405
327.962	9.6302
328.051	11.1297
328.127	13.312
328.488	2.76403
