# Supplementary material for: Dorsal and median raphe neuronal firing dynamics characterized by nonlinear measures
Source: PLoS Comput Biol. 2024 May 28;20(5):e1012111. doi: 10.1371/journal.pcbi.1012111 (PMC11161118; doi:10.1371/journal.pcbi.1012111)
Supplement: S1 Data — (ZIP) [file pcbi.1012111.s002.zip › data/N46_N5_121212.txt]

Event times and instantaneous frequencies between 886.325 s and 953.14 s on channel 7
Time	Inst freq
886.466	3.82541
886.5	29.824
886.586	11.5181
886.626	25.3421
886.727	9.94431
886.804	12.875
886.864	16.5948
887.05	5.39229
887.178	7.79666
887.274	10.4592
887.364	11.0607
887.534	5.88547
887.603	14.4175
887.723	8.35003
887.79	14.9298
887.969	5.59785
888.061	10.812
888.186	8.04829
888.3	8.75733
888.73	2.32591
888.857	7.83945
888.998	7.12657
889.104	9.3791
889.225	8.28844
889.396	5.84488
889.471	13.2661
889.524	18.8076
889.693	5.91996
889.859	6.05217
889.964	9.51746
890.418	2.19906
890.438	52.1376
890.586	6.74855
890.663	13.0157
890.76	10.2585
890.896	7.37137
891.254	2.79135
891.296	23.5849
891.429	7.55858
891.559	7.69823
891.649	11.1111
891.752	9.65251
891.859	9.3362
891.98	8.28844
892.097	8.51209
892.514	2.40315
892.748	4.2715
892.869	8.26993
893.001	7.56945
893.084	11.9517
893.314	4.34764
893.42	9.5048
893.663	4.10813
893.829	6.02482
894.412	1.71515
894.442	33.2226
894.529	11.4482
894.682	6.56297
894.81	7.83392
894.917	9.32662
895.18	3.80214
895.211	31.8269
895.482	3.68868
895.769	3.48153
895.847	12.8436
896.096	4.02512
896.287	5.2304
896.813	1.90002
896.899	11.6604
896.919	50.813
897.115	5.10517
897.831	1.39587
897.973	7.04523
898.059	11.6673
898.177	8.47745
898.55	2.67709
898.735	5.41389
898.841	9.42863
898.945	9.63113
899.157	4.71187
899.355	5.04058
899.636	3.56799
899.725	11.1445
899.874	6.75083
899.985	8.99281
900.123	7.20565
900.282	6.31592
900.678	2.52544
900.98	3.30885
901.105	7.99041
901.176	14.1623
901.3	8.06257
901.429	7.71962
901.506	13.1062
901.617	8.97747
901.717	9.995
901.847	7.67401
901.904	17.762
902.059	6.45745
902.204	6.88705
902.759	1.80083
902.991	4.31574
903.038	20.9996
903.121	12.1448
903.176	18.2017
903.386	4.75851
903.572	5.37634
903.698	7.93273
903.873	5.69476
904.267	2.54078
904.534	3.75023
904.658	8.03148
904.84	5.51572
904.979	7.18959
905.187	4.79088
905.328	7.08466
905.977	1.5425
906.055	12.8287
906.306	3.98486
906.433	7.83699
906.841	2.45477
907.066	4.43754
907.227	6.20578
908.159	1.07359
908.377	4.57038
908.419	24.0269
908.963	1.83918
909.07	9.35629
909.158	11.3546
909.293	7.38498
909.421	7.83085
909.584	6.11135
909.674	11.207
910.486	1.2313
910.663	5.64048
910.841	5.63507
911.025	5.43537
911.13	9.44733
911.33	5.02159
911.44	9.03261
911.578	7.28438
911.694	8.6192
911.987	3.41285
912.267	3.56481
912.733	2.148
912.836	9.65997
912.99	6.50407
913.14	6.67468
913.19	19.755
913.328	7.27114
913.485	6.38325
913.509	41.0678
913.7	5.23423
913.942	4.12507
914.028	11.6469
914.269	4.15679
914.409	7.15205
914.436	36.8189
914.551	8.64753
914.655	9.66837
914.761	9.38967
914.828	14.8987
914.898	14.4363
914.978	12.4177
915.039	16.3773
915.077	26.2743
915.503	2.34918
915.629	7.95672
915.728	10.0341
915.849	8.30496
915.943	10.6451
916.012	14.518
916.143	7.60398
916.326	5.45911
916.509	5.46627
916.63	8.29187
916.69	16.7168
916.903	4.68845
917.058	6.46371
917.139	12.3274
917.332	5.17866
917.469	7.27326
917.521	19.1828
917.629	9.34056
917.708	12.5581
917.853	6.91802
917.978	8.00192
918.361	2.60695
918.493	7.61151
918.606	8.79507
918.853	4.05959
918.939	11.5714
918.978	26.001
919.059	12.2579
919.18	8.25355
919.368	5.32453
919.577	4.79226
919.863	3.49956
919.964	9.82222
920.074	9.09835
920.233	6.29445
920.325	10.8366
920.461	7.36214
920.581	8.33056
920.892	3.2202
921.041	6.71321
921.237	5.08932
921.281	22.6193
921.409	7.85793
921.518	9.12742
921.695	5.64748
922.143	2.23454
922.211	14.6306
922.397	5.39316
922.795	2.50991
922.951	6.4222
923.156	4.8821
923.223	14.7973
923.375	6.56901
923.49	8.70777
923.585	10.5798
923.774	5.27426
924.249	2.10766
924.412	6.13422
924.595	5.45792
924.735	7.15922
924.912	5.64908
925.04	7.82289
925.212	5.81395
925.694	2.07168
926.206	1.95404
926.314	9.25669
926.445	7.61557
926.631	5.40336
927.002	2.69353
927.127	8.01539
927.553	2.3467
927.642	11.2486
927.738	10.4112
927.916	5.59628
928.373	2.18732
928.434	16.5481
928.684	4.00016
928.941	3.89438
929.084	6.98812
929.243	6.28457
929.364	8.2672
929.498	7.47496
929.665	5.96232
930.466	1.24836
930.578	8.99766
930.648	14.2349
930.812	6.09868
931.237	2.35078
931.313	13.1527
931.443	7.70832
931.684	4.15559
931.798	8.72144
932.071	3.65965
932.202	7.65931
932.53	3.04627
932.65	8.38223
932.871	4.52264
933.013	7.01164
933.114	9.92457
933.288	5.73987
933.622	3.00021
933.713	10.9818
933.743	33.5008
934.191	2.23015
934.331	7.13012
934.44	9.20387
934.599	6.26292
934.875	3.63319
935.067	5.20942
935.832	1.30664
935.965	7.4985
936.064	10.1031
936.51	2.24472
936.612	9.77135
936.742	7.69823
937.006	3.78387
937.456	2.22405
937.776	3.12383
937.917	7.11592
938.113	5.08337
938.557	2.25291
938.605	20.9205
938.691	11.6918
939.242	1.81304
939.365	8.15395
939.531	6.01576
939.84	3.23436
939.927	11.4916
940.195	3.73065
940.315	8.33472
940.514	5.03753
940.716	4.93778
940.903	5.34759
941.005	9.86096
941.091	11.5274
941.175	11.9076
941.314	7.22596
941.376	16.1264
941.477	9.85222
941.664	5.34988
941.781	8.56898
941.932	6.59805
942.088	6.43998
942.193	9.51384
942.28	11.5022
942.443	6.13121
942.742	3.34571
943.131	2.56977
943.254	8.10241
943.346	10.9337
943.458	8.91345
944.001	1.84037
944.111	9.14913
944.121	93.633
944.475	2.82542
944.575	10.022
944.704	7.73754
944.752	20.903
944.839	11.4653
944.871	31.6056
944.942	14.0805
945.042	10.0371
945.129	11.4666
945.38	3.98979
945.635	3.92065
946.212	1.73085
946.336	8.07103
946.527	5.24824
946.581	18.4366
947.217	1.57354
947.315	10.1595
947.445	7.66342
947.546	9.90982
947.7	6.50322
948.022	3.10511
948.119	10.2838
948.248	7.77726
948.309	16.2602
948.399	11.2233
948.487	11.274
948.599	8.92777
948.678	12.7714
948.889	4.73507
948.98	10.983
949.098	8.46238
949.62	1.91446
949.72	9.998
949.96	4.16458
950.233	3.67458
950.281	20.4918
951.21	1.07712
951.4	5.26288
951.547	6.8055
951.62	13.7287
951.84	4.54731
952.294	2.20245
952.413	8.38785
952.501	11.2752
952.573	13.9665
952.803	4.34783
952.846	23.0362
952.901	18.1917
952.94	26.2123
953.011	14.0174
