# Supplementary material for: Dorsal and median raphe neuronal firing dynamics characterized by nonlinear measures
Source: PLoS Comput Biol. 2024 May 28;20(5):e1012111. doi: 10.1371/journal.pcbi.1012111 (PMC11161118; doi:10.1371/journal.pcbi.1012111)
Supplement: S1 Data — (ZIP) [file pcbi.1012111.s002.zip › data/N23_N4_280212.txt]

Event times and instantaneous frequencies between 2724.71 s and 2851.42 s on channel 401
Time	Inst freq
2726.55	0.00156795
2726.67	8.83626
2726.94	3.63003
2727.06	8.63707
2727.16	9.54198
2727.21	19.7316
2727.28	15.5521
2727.46	5.51146
2727.55	11.1185
2727.67	8.21355
2727.77	10.6146
2727.84	12.773
2727.96	8.6798
2728.06	10.015
2728.15	10.5764
2728.28	7.7694
2728.37	11.2045
2728.51	7.45545
2728.56	18.5839
2728.63	15.1149
2728.69	14.7254
2728.83	7.44657
2728.87	24.5821
2728.94	13.2398
2729.12	5.64717
2729.21	11.9646
2729.34	7.4677
2729.48	7.04821
2729.53	19.1755
2729.57	30.7692
2729.7	7.70535
2729.75	18.1389
2729.9	6.63306
2729.97	13.8773
2730.12	6.8653
2730.24	8.04441
2730.32	13.0907
2730.36	23.0309
2730.54	5.74812
2730.68	6.86342
2730.8	8.24946
2730.92	9.0009
2731.07	6.55738
2731.15	12.6727
2731.24	10.3498
2731.42	5.56669
2731.53	9.26183
2731.64	8.92459
2731.88	4.13104
2731.99	9.80681
2732	105.932
2732.11	8.57559
2732.15	24.8262
2732.28	7.93966
2732.32	21.9106
2732.58	3.93236
2732.66	12.3579
2732.81	6.47207
2732.93	9.00982
2733	13.5648
2733.1	9.90884
2733.19	11.7661
2733.31	7.79362
2733.39	12.3793
2733.63	4.26148
2733.69	15.9084
2733.86	5.82174
2733.98	8.61401
2734.07	11.4077
2734.22	6.37877
2734.3	12.427
2734.44	7.52842
2734.54	9.7371
2734.68	7.26164
2734.74	16.7729
2734.92	5.43744
2735	13.3779
2735.03	34.0716
2735.13	9.51113
2735.2	14.0056
2735.27	14.6628
2735.55	3.62608
2735.62	13.947
2735.78	6.02991
2735.89	9.35366
2736.09	4.92635
2736.13	24.7709
2736.32	5.31378
2736.48	6.31114
2736.66	5.61073
2736.67	72.5689
2736.7	40.1445
2736.72	41.3394
2736.88	6.4973
2736.95	13.6017
2737.01	15.9312
2737.02	93.4579
2737.24	4.69616
2737.5	3.73288
2737.58	12.7698
2737.7	8.67754
2737.8	9.62186
2737.88	12.7049
2738.08	4.89452
2738.35	3.70165
2738.44	11.325
2738.52	12.3213
2738.59	16.0643
2738.68	10.2976
2738.81	7.68108
2738.91	10.0675
2739.03	8.29738
2739.14	8.99361
2739.32	5.54785
2739.39	14.7449
2739.5	9.36067
2739.63	7.63534
2739.71	12.0424
2739.75	30.3951
2739.96	4.64403
2739.97	137.174
2739.98	75.3012
2740.19	4.81487
2740.25	16.7308
2740.43	5.62272
2740.56	7.79302
2740.66	9.42507
2740.79	7.70594
2740.84	19.4326
2740.95	9.63855
2741.07	8.18063
2741.13	17.5039
2741.21	11.5942
2741.34	7.86102
2741.4	17.7936
2741.47	12.8783
2741.62	6.8264
2741.68	16.7029
2741.81	7.5792
2741.91	9.79336
2742.09	5.73822
2742.21	8.16727
2742.3	10.879
2742.4	9.97805
2742.49	10.8015
2742.57	13.2503
2742.71	7.32869
2742.82	8.73439
2742.85	30.8928
2742.98	7.94281
2743.16	5.40716
2743.25	11.5035
2743.3	19.4175
2743.34	24.3427
2743.49	6.87427
2743.61	8.3675
2743.74	7.52445
2743.79	19.4288
2743.86	15.5087
2744.02	6.27746
2744.09	14.4155
2744.25	6.24805
2744.33	12.2474
2744.44	8.83392
2744.55	8.91822
2744.63	12.4316
2744.82	5.24466
2744.89	14.2816
2744.92	34.0716
2745.14	4.66331
2745.21	13.3547
2745.33	8.32362
2745.44	9.59601
2745.46	39.0016
2745.58	8.87784
2745.71	7.63767
2745.83	8.21288
2745.91	12.0482
2746.04	7.70357
2746.09	21.8436
2746.19	9.44644
2746.3	9.19118
2746.39	11.7357
2746.53	6.92905
2746.67	7.23694
2746.72	21.6967
2746.87	6.31273
2747.02	7.08667
2747.02	125.471
2747.17	6.8362
2747.23	17.5778
2747.37	6.95652
2747.48	8.73668
2747.56	13.6091
2747.66	10.1041
2747.69	30.4229
2747.82	7.82779
2747.99	5.73132
2748.06	15.7903
2748.1	23.3155
2748.29	5.25155
2748.39	10.321
2748.54	6.62822
2748.62	12.2205
2748.78	6.35849
2748.85	13.3103
2749.02	5.74647
2749.13	9.54563
2749.14	80.1282
2749.33	5.18027
2749.38	24.1955
2749.45	12.7226
2749.72	3.75968
2749.82	10.4254
2749.87	17.9211
2750	7.82044
2750.12	8.2631
2750.13	80
2750.44	3.29337
2750.52	11.9033
2750.56	23.8095
2750.67	9.26012
2750.73	18.423
2750.85	7.83576
2750.95	10.2512
2751.05	10.3616
2751.1	18.5494
2751.2	10.3327
2751.28	11.5781
2751.53	3.99632
2751.61	13.9353
2751.71	9.34317
2751.82	9.59693
2751.87	18.0148
2751.96	11.0035
2752.11	6.96767
2752.18	13.8793
2752.26	12.3077
2752.41	6.53083
2752.51	10.7158
2752.59	12.2249
2752.78	5.2222
2752.87	10.8272
2753.02	6.59544
2753.08	19.5695
2753.17	10.5064
2753.33	6.14704
2753.44	9.79912
2753.64	4.80284
2753.72	13.6482
2753.79	13.3085
2753.87	13.0548
2753.94	14.3761
2754.04	10.1461
2754.15	8.78503
2754.23	13.089
2754.32	10.9135
2754.35	28.0505
2754.45	10.2638
2754.57	8.48248
2754.62	21.2947
2754.72	9.87752
2754.85	7.5792
2754.94	11.5942
2755.01	14.3968
2755.12	8.71612
2755.15	30.1114
2755.42	3.72038
2755.49	13.8179
2755.69	5.03423
2755.87	5.77968
2756.01	7.02691
2756.1	10.9266
2756.12	43.8982
2756.17	20.6954
2756.27	10.381
2756.43	6.21968
2756.51	11.946
2756.79	3.55404
2756.88	11.0181
2756.97	12.0351
2757.07	9.55749
2757.13	17.9404
2757.24	8.68282
2757.34	9.87557
2757.43	11.2575
2757.55	8.31878
2757.6	23.9006
2757.67	13.0344
2757.89	4.48873
2757.95	19.0985
2758.21	3.84069
2758.29	12.5723
2758.47	5.55648
2758.62	6.71456
2758.76	6.74445
2758.86	10.7677
2758.99	7.41675
2759.04	20.3335
2759.08	26.1165
2759.33	3.98772
2759.38	20.7987
2759.44	16.6472
2759.63	5.16316
2759.69	17.0678
2759.83	6.92233
2759.94	9.80392
2760.05	8.97747
2760.16	8.83783
2760.26	10.1451
2760.48	4.63392
2760.51	31.8471
2760.68	5.80046
2760.72	22.4719
2760.82	10.0472
2761.02	5.06791
2761.07	21.2857
2761.23	6.21852
2761.37	7.13572
2761.56	5.33533
2761.6	22.3314
2761.61	113.122
2761.88	3.70563
2761.98	10.3821
2762.11	7.51484
2762.19	12.4208
2762.36	5.83158
2762.48	8.33056
2762.61	7.93336
2762.76	6.62471
2762.82	15.758
2762.91	11.5473
2763.06	6.739
2763.14	12.3259
2763.22	11.6577
2763.32	10.2764
2763.44	8.39137
2763.54	9.8668
2763.63	11.4574
2763.81	5.48155
2763.89	12.5455
2764.11	4.5212
2764.2	12.0438
2764.36	6.24103
2764.39	25.6739
2764.49	10.4482
2764.63	7.05467
2764.75	8.76271
2764.83	11.5794
2764.9	14.9723
2765.03	7.65755
2765.33	3.32624
2765.39	16.1421
2765.54	6.6769
2765.57	35.5999
2765.67	9.97307
2765.89	4.60829
2765.92	27.5179
2766.07	6.84885
2766.14	15.0195
2766.23	10.7285
2766.45	4.4833
2766.55	9.97407
2766.61	17.7557
2766.63	42.9
2766.73	10.6191
2766.79	16.4285
2766.97	5.57227
2767.1	7.78695
2767.19	10.4362
2767.3	8.83939
2767.44	7.1347
2767.62	5.58223
2767.69	15.0921
2767.78	11.2233
2767.91	7.50694
2768.12	4.8452
2768.2	12.5676
2768.29	10.6259
2768.35	17.1262
2768.44	11.0205
2768.49	21.0393
2768.77	3.5886
2768.83	17.2563
2768.98	6.63042
2769.04	14.9611
2769.18	7.11946
2769.32	7.48279
2769.36	24.4798
2769.48	8.4717
2769.58	9.77899
2769.65	14.403
2769.76	8.67002
2769.83	14.0706
2769.92	11.6932
2770.03	9.0843
2770.15	8.53679
2770.19	20.9074
2770.36	6.09013
2770.43	14.2735
2770.51	13.0276
2770.64	7.45768
2770.73	11.6537
2770.97	4.17084
2771	32.4781
2771.23	4.23209
2771.3	14.2653
2771.41	9.14495
2771.47	16.1812
2771.61	7.48167
2771.81	4.97661
2771.82	85.6164
2771.83	82.9187
2772	5.83771
2772.15	6.87191
2772.28	7.82105
2772.35	14.0885
2772.4	18.1192
2772.6	4.99476
2772.65	20.517
2772.81	6.43874
2772.9	11.0144
2772.97	14.6349
2773.01	24.888
2773.11	10.0614
2773.19	12.0715
2773.27	12.9483
2773.49	4.5608
2773.58	11.0314
2773.73	6.6454
2773.98	3.9571
2774.08	10.1133
2774.13	18.457
2774.34	4.71898
2774.64	3.34437
2774.67	33.6814
2774.75	13.1683
2774.81	15.5909
2774.94	7.57978
2775.03	12.3548
2775.15	7.86102
2775.22	14.85
2775.41	5.40482
2775.44	28.4819
2775.62	5.48035
2775.75	7.66284
2775.88	8.03536
2776.05	5.84078
2776.09	22.0897
2776.62	1.91164
2776.65	32.9272
2776.76	8.97908
2776.81	18.0865
2776.94	8.25491
2777.08	7.09522
2777.22	6.8157
2777.33	9.7012
2777.36	27.1813
2777.47	9.12409
2777.6	7.98658
2777.93	3.00075
2777.98	19.7083
2778.06	12.4549
2778.16	9.74184
2778.23	14.5688
2778.45	4.7081
2778.6	6.55652
2778.71	8.72524
2778.82	9.71062
2778.91	10.1864
2778.99	12.8139
2779.07	12.1462
2779.34	3.72578
2779.42	13.2258
2779.59	5.79441
2779.61	47.7327
2779.68	13.9043
2779.81	7.71664
2779.86	23.2072
2780.17	3.14297
2780.25	13.2961
2780.41	6.11995
2780.48	15.9923
2780.5	36.6166
2780.59	11.5821
2780.75	6.29485
2780.8	19.4137
2781.03	4.29074
2781.39	2.81595
2781.46	14.7037
2781.55	11.0595
2781.66	8.95255
2781.93	3.68623
2781.99	15.9898
2782.15	6.44787
2782.32	5.83703
2782.39	14.2207
2782.5	8.73515
2782.57	14.6692
2782.77	5.12374
2782.83	14.7471
2783.07	4.31835
2783.24	5.66283
2783.37	7.72082
2783.59	4.58379
2783.64	18.7266
2783.77	8.1626
2783.87	9.72952
2783.93	17.1086
2784.19	3.79737
2784.28	11.4784
2784.43	6.79302
2784.49	16.3052
2784.71	4.38462
2784.74	37.0096
2784.77	34.7222
2785	4.43931
2785.08	12.0236
2785.25	5.97051
2785.38	7.2648
2785.41	34.3289
2785.47	16.4393
2785.8	3.04155
2785.89	11.7385
2786.05	6.15915
2786.11	16.0128
2786.23	8.3654
2786.24	101.01
2786.46	4.6408
2786.55	10.636
2786.78	4.39715
2786.83	19.3349
2786.96	7.63825
2787.09	7.85423
2787.11	53.1067
2787.39	3.56265
2787.45	15.3257
2787.65	5.09918
2787.74	11.0975
2787.84	10.2428
2787.92	12.8156
2788.16	4.02463
2788.24	13.8045
2788.45	4.67749
2788.5	19.1461
2788.7	5.12138
2788.78	12.2384
2788.87	11.1869
2789.03	6.25313
2789.3	3.65604
2789.32	73.046
2789.68	2.7386
2789.78	10.3135
2789.86	11.542
2789.99	8.08734
2790.08	10.4123
2790.13	21.004
2790.27	7.2448
2790.39	8.48608
2790.52	7.68226
2790.71	5.3166
2790.81	9.34143
2790.96	6.7838
2791.08	8.57706
2791.17	10.7956
2791.28	9.39496
2791.56	3.53307
2791.7	7.30034
2791.88	5.41067
2791.91	31.9387
2792	11.4181
2792.12	8.05932
2792.18	19.1022
2792.38	4.83092
2792.56	5.56421
2792.68	8.32848
2792.84	6.57938
2792.94	9.70874
2793.17	4.26058
2793.43	3.94384
2793.48	19.0223
2793.67	5.27649
2793.91	4.09987
2794.25	3.00571
2794.3	16.8976
2794.52	4.6292
2794.71	5.20508
2794.8	11.2816
2794.89	10.7875
2795.01	8.85661
2795.11	9.40999
2795.18	13.947
2795.33	7.06165
2795.41	12.0569
2795.47	17.0068
2795.57	9.68711
2795.7	7.90764
2795.75	20.938
2795.88	7.56258
2795.99	9.2115
2796.18	5.24164
2796.29	8.56091
2796.34	23.1642
2796.44	9.49307
2796.55	9.22679
2796.6	19.7394
2796.82	4.61979
2796.86	26.738
2797.05	5.01102
2797.11	17.2117
2797.41	3.32546
2797.57	6.51763
2797.61	25.8933
2797.68	13.6351
2797.78	10.3018
2797.91	7.25163
2798.09	5.78905
2798.13	22.7998
2798.3	5.81463
2798.41	9.28591
2798.7	3.41274
2798.82	8.93815
2798.95	7.31529
2799.09	7.22752
2799.29	5.0477
2799.52	4.26021
2799.59	14.7863
2799.6	76.3942
2799.65	22.4669
2799.85	5.04566
2800.01	5.9577
2800.08	15.5788
2800.31	4.26439
2800.49	5.79912
2800.65	6.20887
2800.71	16.6279
2800.86	6.42467
2801.06	5.1443
2801.13	14.476
2801.2	13.1614
2801.33	7.80153
2801.47	6.91085
2801.76	3.54409
2801.8	22.482
2802	5.06098
2802.04	26.0552
2802.18	7.23223
2802.3	7.73635
2802.34	27.7393
2802.5	6.41972
2802.61	8.8433
2802.8	5.34217
2803.14	2.93135
2803.33	5.28961
2803.36	26.9614
2803.42	17.9662
2803.52	10.2229
2803.67	6.60197
2803.85	5.63253
2803.96	8.86682
2804.09	7.74174
2804.18	11.1882
2804.34	6.21079
2804.4	17.298
2804.6	4.88377
2804.69	10.9469
2804.87	5.59973
2804.96	10.8767
2805.04	13.2961
2805.25	4.80354
2805.38	7.76337
2805.59	4.64943
2805.6	95.8773
2805.66	17.8094
2805.86	5.0163
2806	6.85166
2806.14	7.21605
2806.22	12.6183
2806.32	10.0331
2806.45	7.70535
2806.5	18.7723
2806.62	8.22233
2806.72	10.8026
2806.84	8.16393
2806.97	7.67048
2807.06	11.7165
2807.34	3.47403
2807.7	2.83078
2807.84	6.86766
2807.9	18.622
2807.98	12.3762
2808.06	11.4732
2808.15	11.0084
2808.29	7.60919
2808.46	5.72639
2808.5	25.2653
2808.62	8.32986
2808.73	9.12076
2808.76	33.6474
2809.02	3.80489
2809.14	8.35352
2809.19	21.2857
2809.29	9.56389
2809.43	7.52502
2809.46	32.3415
2809.68	4.52837
2809.76	12.0482
2809.8	24.4798
2809.98	5.65835
2810.14	6.07349
2810.23	12.13
2810.53	3.2858
2810.59	16.9319
2810.74	6.44371
2810.85	9.21999
2811.04	5.41888
2811.16	8.09454
2811.32	6.33473
2811.35	34.7343
2811.39	22.5989
2811.59	5.16582
2811.82	4.20698
2812.12	3.37416
2812.3	5.48095
2812.39	11.2727
2812.47	12.2324
2812.63	6.18429
2812.65	60.241
2812.82	5.79039
2812.91	11.1334
2812.98	15.7903
2813.18	4.85861
2813.19	129.702
2813.45	3.8088
2813.53	12.7194
2813.62	11.1944
2813.76	7.39208
2814.05	3.42056
2814.11	16.1186
2814.25	7.08818
2814.36	9.45537
2814.42	16.603
2814.63	4.74406
2814.66	31.2305
2814.86	5.04872
2814.93	14.7341
2815.02	10.202
2815.2	5.58441
2815.23	36.1925
2815.5	3.66676
2815.57	16.0462
2815.71	7.08416
2815.84	7.77545
2815.87	31.1429
2816	7.74653
2816.08	12.7097
2816.23	6.55824
2816.4	5.79878
2816.57	5.98767
2816.68	8.57927
2816.88	5.09736
2816.98	10.0311
2817.18	5.04821
2817.24	15.7853
2817.52	3.53494
2817.57	21.2675
2817.74	5.87096
2817.79	20.028
2818	4.77418
2818.32	3.1743
2818.37	18.9609
2818.5	7.63942
2818.61	8.93017
2818.66	19.6425
2818.83	6.02519
2818.89	16.1996
2818.97	12.4813
2819.13	6.25234
2819.24	8.86211
2819.38	7.58495
2819.45	13.1787
2819.72	3.67269
2820.02	3.34919
2820.18	6.43335
2820.29	8.87548
2820.36	14.8677
2820.55	5.30279
2820.82	3.68786
2820.85	28.86
2821.04	5.36164
2821.39	2.87241
2821.45	15.5424
2821.69	4.12575
2821.87	5.55124
2821.97	10.322
2822.18	4.66461
2822.23	21.1595
2822.31	13.4066
2822.43	8.3703
2822.57	6.79948
2822.69	8.25627
2822.77	13.2661
2822.96	5.35275
2823.07	8.97666
2823.34	3.65417
2823.39	20.3666
2823.57	5.44277
2823.62	20.7168
2823.9	3.64179
2824.06	6.027
2824.18	8.61178
2824.25	14.9544
2824.43	5.55926
2824.51	12.5141
2824.56	20.2758
2824.67	8.5918
2824.79	8.55066
2824.96	5.82242
2824.99	33.0688
2825.4	2.4653
2825.5	9.38174
2825.62	8.8968
2825.69	14.298
2825.82	7.53807
2826.09	3.73051
2826.16	13.2556
2826.31	6.54793
2826.37	18.9358
2826.6	4.33595
2826.67	13.2591
2826.76	11.2183
2826.87	9.08513
2826.96	11.3792
2827.16	4.94951
2827.23	15.8479
2827.32	11.0975
2827.39	12.5298
2827.63	4.26931
2827.9	3.7435
2827.97	12.8469
2828.05	14.0017
2828.11	15.753
2828.25	7.14694
2828.35	10.3327
2828.42	12.7828
2828.53	9.71534
2828.62	10.7538
2828.65	32.3311
2828.78	7.75014
2828.9	8.09127
2829.03	8.17661
2829.3	3.60036
2829.43	7.78089
2829.6	6.10128
2829.82	4.47267
2829.93	9.42241
2830.07	6.80041
2830.25	5.56328
2830.39	7.07364
2830.46	15.753
2830.56	10.0341
2830.63	14.2045
2830.89	3.81156
2831.01	8.37451
2831.13	8.54117
2831.3	5.73592
2831.37	13.4916
2831.47	9.997
2831.62	7.02938
2831.65	33.7838
2831.83	5.30983
2831.91	12.5203
2832.17	3.87747
2832.25	12.6088
2832.42	6.04997
2832.51	10.6033
2832.66	6.9604
2832.82	6.09868
2833.06	4.15248
2833.53	2.12085
2833.55	56.5931
2833.74	5.20562
2834.07	3.0568
2834.14	13.7874
2834.31	5.82581
2834.41	10.5474
2834.63	4.46788
2834.88	3.95179
2834.97	11.2461
2835.22	3.99792
2835.25	34.6861
2835.4	6.94927
2835.49	10.6519
2835.71	4.49438
2835.73	67.1592
2835.99	3.87042
2836.12	7.45601
2836.26	7.2427
2836.31	19.253
2836.54	4.41638
2836.64	9.22084
2836.71	15.2393
2836.82	9.51294
2836.86	25.0063
2837.15	3.42583
2837.22	14.6671
2837.43	4.6307
2837.51	12.9988
2837.53	54.2888
2837.71	5.48546
2838	3.4459
2838.23	4.36262
2838.35	8.31255
2838.5	6.53125
2838.61	9.49577
2838.79	5.41976
2838.82	42.735
2838.91	10.174
2839.06	6.66045
2839.43	2.76113
2839.54	8.84721
2839.71	5.8751
2839.83	8.07298
2839.94	9.59693
2839.95	88.968
2840.05	9.98004
2840.26	4.62
2840.53	3.83127
2840.58	18.0343
2840.63	20.5931
2840.79	6.12595
2840.9	9.64413
2841.1	5.04898
2841.17	14.041
2841.37	4.84496
2841.56	5.34674
2841.66	9.53198
2841.9	4.16285
2841.96	19.8373
2842.2	4.05088
2842.28	12.7649
2842.4	8.66927
2842.66	3.80764
2842.77	8.64827
2842.9	7.93714
2843	9.74184
2843.08	12.5676
2843.25	5.89692
2843.34	11.2435
2843.47	7.94849
2843.6	7.69172
2843.66	16.7029
2843.78	8.05997
2843.88	10.0695
2843.99	8.71308
2844.12	7.68285
2844.2	13.5685
2844.46	3.76279
2844.49	34.7102
2844.7	4.7808
2844.75	20.842
2844.92	6.0507
2844.99	13.4012
2845.06	13.4192
2845.23	6.0412
2845.25	48.8759
2845.37	8.40477
2845.47	9.90197
2845.56	11.0889
2845.7	7.15666
2845.81	9.23873
2845.89	11.7151
2846.08	5.52395
2846.14	14.7427
2846.35	4.71898
2846.43	14.2349
2846.64	4.72746
2846.77	7.77847
2846.92	6.62647
2846.95	32.352
2847.11	6.01468
2847.21	10.7747
2847.34	7.36865
2847.48	7.48223
2847.61	7.19062
2847.74	7.94155
2847.82	12.7372
2847.91	10.6168
2848.07	6.43666
2848.17	9.46522
2848.45	3.57449
2848.52	14.2653
2848.7	5.66251
2848.81	9.53834
2848.87	14.6477
2849.01	7.42501
2849.11	10.2312
2849.21	9.22679
2849.29	12.8403
2849.39	10.6724
2849.61	4.53474
2849.69	11.7855
2849.86	5.89797
2850.02	6.12895
2850.16	7.25584
2850.28	8.23181
2850.46	5.66636
2850.5	24.9066
