# Supplementary material for: Dorsal and median raphe neuronal firing dynamics characterized by nonlinear measures
Source: PLoS Comput Biol. 2024 May 28;20(5):e1012111. doi: 10.1371/journal.pcbi.1012111 (PMC11161118; doi:10.1371/journal.pcbi.1012111)
Supplement: S1 Data — (ZIP) [file pcbi.1012111.s002.zip › data/N71_N3_151217.txt]

Event times and instantaneous frequencies between 0 s and 30.2082 s on channel 5
Time	Inst freq
0.022767	43.9232
0.064572	23.9206
0.11745	18.9115
0.181542	15.6026
0.238635	17.5153
0.28518	21.4846
0.334689	20.1983
0.397089	16.0256
0.452625	18.0063
0.510879	17.1662
0.575124	15.5654
0.6369	16.1875
0.686958	19.9768
0.740793	18.5753
0.808341	14.8043
0.860022	19.3495
0.918705	17.0407
0.963537	22.3055
1.00902	21.9848
1.06778	17.0198
1.12449	17.6339
1.17508	19.766
1.24012	15.3737
1.29623	17.8244
1.37563	12.5943
1.42771	19.2001
1.49952	13.926
1.56892	14.4101
1.63034	16.2816
1.68457	18.4396
1.7322	20.9934
1.77898	21.3757
1.83904	16.65
1.89726	17.1759
1.96384	15.0198
2.02765	15.6723
2.09529	14.7839
2.15041	18.1416
2.2033	18.9093
2.26315	16.7076
2.31877	17.9782
2.37533	17.6807
2.42244	21.2274
2.46947	21.2612
2.51315	22.8938
2.56138	20.7361
2.618	17.6619
2.67382	17.9154
2.74226	14.6096
2.80149	16.8836
2.86745	15.1619
2.9182	19.7029
2.97863	16.5475
3.03236	18.6137
3.09014	17.3052
3.14652	17.7371
3.20718	16.487
3.27185	15.4629
3.31416	23.634
3.36823	18.4959
3.4164	20.7581
3.46751	19.5664
3.52123	18.6126
3.56259	24.1791
3.60134	25.8058
3.64454	23.1481
3.69458	19.9864
3.74326	20.5406
3.80561	16.0395
3.86145	17.9086
3.92156	16.6359
3.98376	16.0774
4.04773	15.6326
4.10726	16.7968
4.16937	16.1015
4.23193	15.9849
4.28653	18.312
4.34203	18.0209
4.40307	16.3816
4.43431	32.0082
4.48609	19.3147
4.54819	16.1007
4.60262	18.3736
4.64947	21.3456
4.70133	19.2823
4.7659	15.488
4.8282	16.0496
4.88827	16.6484
4.9583	14.2786
5.00764	20.2696
5.06851	16.4285
5.11055	23.784
5.16095	19.8436
5.21821	17.4648
5.26553	21.1332
5.31368	20.7671
5.3661	19.0771
5.40839	23.6423
5.45567	21.1519
5.49691	24.2512
5.54199	22.1808
5.58483	23.3443
5.63495	19.9517
5.67937	22.5134
5.7244	22.2045
5.75997	28.1128
5.7978	26.434
5.84581	20.832
5.91517	14.4169
5.97506	16.6967
6.03934	15.5567
6.09802	17.0407
6.14675	20.5217
6.19776	19.6044
6.2479	19.9457
6.29231	22.5149
6.33246	24.9109
6.38006	21.0053
6.41951	25.3524
6.46656	21.2531
6.50486	26.1069
6.55122	21.5708
6.60133	19.9565
6.65591	18.3231
6.70765	19.3282
6.77376	15.1254
6.84849	13.382
6.90993	16.276
6.95738	21.073
7.01808	16.4747
7.07479	17.6339
7.14657	13.9318
7.19585	20.293
7.24731	19.4307
7.30565	17.1406
7.37236	14.9907
7.42135	20.4111
7.4565	28.4535
7.50716	19.7367
7.56076	18.6585
7.60978	20.4011
7.65447	22.3744
7.70823	18.6002
7.74983	24.0379
7.80863	17.0068
7.86362	18.1851
7.9222	17.0721
7.98507	15.9048
8.0626	12.8989
8.1246	16.1288
8.17891	18.4142
8.23144	19.0346
8.28488	18.7129
8.3176	30.5614
8.36894	19.4806
8.41551	21.4694
8.46639	19.6564
8.51111	22.3579
8.55488	22.8467
8.59706	23.7079
8.63737	24.8127
8.67695	25.2602
8.7172	24.8441
8.76701	20.0803
8.80373	27.2331
8.84056	27.1466
8.87623	28.0324
8.93126	18.1742
8.97988	20.566
9.02544	21.9515
9.07213	21.4183
9.10931	26.8904
9.15807	20.509
9.2044	21.5848
9.24714	23.3967
9.28841	24.2319
9.33325	22.3025
9.37733	22.6835
9.43005	18.9685
9.47025	24.8756
9.51279	23.5089
9.54869	27.8544
9.58473	27.7477
9.627	23.6558
9.67837	19.4693
9.72688	20.613
9.76876	23.8795
9.81887	19.9553
9.8576	25.8198
9.89383	27.603
9.93158	26.4866
9.97051	25.6865
10.0173	21.3634
10.0522	28.701
10.0965	22.5438
10.1415	22.2563
10.1834	23.8538
10.2344	19.6125
10.2786	22.5882
10.3262	21.0265
10.3788	19.0129
10.4277	20.4374
10.4726	22.2816
10.513	24.7353
10.5634	19.8649
10.6082	22.3264
10.6406	30.8128
10.6875	21.3347
10.7455	17.2408
10.7919	21.5513
10.8386	21.4293
10.8812	23.4362
10.9397	17.0879
10.9791	25.4104
11.0285	20.2437
11.0811	19.0107
11.1263	22.1337
11.1891	15.9215
11.2474	17.1424
11.3112	15.6804
11.3645	18.7424
11.4181	18.6825
11.4814	15.7896
11.5266	22.1043
11.5777	19.5871
11.6268	20.3612
11.6738	21.2802
11.7147	24.4326
11.7544	25.201
11.8015	21.245
11.8445	23.2223
11.8955	19.6159
11.9473	19.2979
12.0044	17.5383
12.0554	19.5756
12.108	19.0335
12.1554	21.093
12.2092	18.5887
12.2577	20.6067
12.2964	25.8839
12.3408	22.4876
12.3931	19.123
12.4374	22.5698
12.4936	17.8082
12.5585	15.4036
12.6217	15.8233
12.6803	17.0634
12.7308	19.8059
12.7764	21.9385
12.8266	19.9064
12.8934	14.9658
12.9435	19.9589
12.9913	20.9275
13.0301	25.8018
13.0802	19.9302
13.1115	31.953
13.1613	20.0924
13.2052	22.7905
13.2577	19.0465
13.3029	22.0985
13.3513	20.6744
13.3954	22.6588
13.4368	24.1563
13.4909	18.4918
13.5348	22.8139
13.5943	16.807
13.6519	17.3485
13.7051	18.8005
13.7591	18.5062
13.8215	16.0326
13.878	17.6844
13.9353	17.4584
13.9844	20.3886
14.0386	18.4335
14.0786	25.0025
14.1266	20.8438
14.1765	20.0489
14.2235	21.2816
14.2709	21.0797
14.3121	24.2477
14.3482	27.7062
14.3875	25.4667
14.4275	24.9688
14.4733	21.878
14.5068	29.8418
14.5424	28.0536
14.5978	18.0414
14.6451	21.1412
14.6858	24.5966
14.7301	22.5729
14.7772	21.2098
14.8224	22.1484
14.8574	28.5927
14.9062	20.4876
14.9544	20.7232
15.007	19.028
15.0521	22.1882
15.0933	24.2424
15.1489	18.0015
15.1825	29.7115
15.231	20.6347
15.2656	28.9051
15.3227	17.4932
15.3709	20.749
15.4147	22.8436
15.4531	26.0254
15.5057	19.0335
15.5393	29.746
15.6077	14.616
15.6556	20.8633
15.6976	23.8129
15.7477	19.9912
15.8008	18.8292
15.8488	20.7969
15.9004	19.3956
15.9581	17.3277
16.0012	23.2062
16.04	25.75
16.0965	17.706
16.1549	17.1406
16.2068	19.2567
16.2556	20.4788
16.3088	18.8101
16.3658	17.5494
16.4137	20.8699
16.4624	20.5368
16.5106	20.7465
16.5684	17.3043
16.6198	19.4239
16.6681	20.7104
16.7217	18.6773
16.7706	20.4411
16.8224	19.3046
16.8712	20.4826
16.9278	17.6778
16.9776	20.0743
17.0433	15.2311
17.0989	17.9607
17.1615	15.9727
17.2311	14.3691
17.288	17.5985
17.3292	24.246
17.3802	19.6113
17.431	19.6819
17.4754	22.5362
17.5155	24.9016
17.5686	18.8548
17.6135	22.2668
17.6715	17.2426
17.7178	21.5931
17.7685	19.711
17.8152	21.4197
17.8579	23.4214
17.9163	17.1274
17.9717	18.06
18.0278	17.7958
18.0849	17.5245
18.1414	17.7107
18.2019	16.5147
18.2539	19.2511
18.3046	19.7309
18.3623	17.3142
18.4069	22.421
18.4531	21.6535
18.5064	18.7519
18.5603	18.5711
18.6105	19.9243
18.6596	20.3438
18.6882	34.9846
18.7231	28.6812
18.7736	19.7695
18.8169	23.1064
18.861	22.668
18.9138	18.9653
18.9547	24.4164
18.9926	26.4047
19.0391	21.5082
19.0863	21.2017
19.1449	17.0512
19.2094	15.5003
19.2797	14.2335
19.3481	14.6058
19.399	19.6645
19.4494	19.8425
19.5139	15.4916
19.5762	16.0581
19.6361	16.7076
19.6907	18.2939
19.735	22.579
19.7788	22.8436
19.8359	17.518
19.8815	21.8996
19.9397	17.1892
19.9978	17.2239
20.0472	20.2487
20.1054	17.175
20.1627	17.441
20.2194	17.6488
20.2787	16.8554
20.3289	19.9064
20.3748	21.7879
20.4254	19.7812
20.479	18.6501
20.535	17.8607
20.5881	18.8345
20.6456	17.3901
20.6918	21.6282
20.7321	24.8274
20.7687	27.3
20.8123	22.9663
20.8562	22.7485
20.9012	22.2638
20.9384	26.8298
20.9948	17.7522
21.039	22.628
21.0813	23.6222
21.1267	22.0109
21.181	18.4091
21.2284	21.1131
21.2851	17.633
21.3267	24.0778
21.383	17.7333
21.445	16.1327
21.4887	22.9032
21.5512	15.9872
21.6038	19.0215
21.6537	20.0272
21.6935	25.18
21.7377	22.6157
21.7994	16.2056
21.8428	23.0234
21.9149	13.8739
21.9637	20.4788
22.0258	16.1046
22.0851	16.8785
22.1416	17.7022
22.1992	17.362
22.2537	18.3231
22.3163	15.9788
22.377	16.4731
22.4443	14.8544
22.5086	15.5516
22.5702	16.238
22.6226	19.0956
22.6801	17.3865
22.7218	23.9774
22.7767	18.208
22.8274	19.7262
22.8935	15.1268
22.9423	20.528
23.0088	15.0211
23.071	16.079
23.1397	14.5573
23.1882	20.6156
23.2583	14.2615
23.318	16.7757
23.3765	17.0695
23.4343	17.2971
23.4931	17.0146
23.5589	15.1923
23.6174	17.0993
23.6633	21.8036
23.7048	24.09
23.7297	40.0882
23.8009	14.0534
23.8591	17.1706
23.911	19.2723
23.9689	17.2685
24.018	20.3998
24.0596	24.0119
24.1132	18.6522
24.16	21.3689
24.2119	19.2656
24.268	17.8425
24.3238	17.9192
24.3846	16.4357
24.4446	16.6667
24.5016	17.5392
24.5545	18.9233
24.6129	17.1256
24.6731	16.6085
24.7207	20.9815
24.7741	18.7382
24.8211	21.2802
24.888	14.9383
24.9453	17.474
24.9958	19.7918
25.0484	19.0183
25.1064	17.2247
25.1623	17.8856
25.2047	23.5871
25.2553	19.7695
25.31	18.2739
25.3583	20.74
25.3993	24.3932
25.4537	18.3604
25.5212	14.8109
25.5939	13.7582
25.648	18.5021
25.7009	18.875
25.7667	15.2054
25.8141	21.1037
25.8677	18.6491
25.9255	17.3052
25.9822	17.6358
26.037	18.2419
26.0856	20.6054
26.1139	35.2435
26.1601	21.6675
26.2272	14.9042
26.2774	19.9219
26.3233	21.7879
26.3698	21.4929
26.4147	22.2593
26.4696	18.212
26.5261	17.7022
26.5861	16.6783
26.6539	14.7421
26.7089	18.1871
26.7622	18.7529
26.8195	17.4557
26.8744	18.209
26.9348	16.5755
26.9821	21.1064
27.0343	19.1681
27.1086	13.4691
27.1605	19.2478
27.2036	23.1932
27.2435	25.0928
27.2922	20.5432
27.3464	18.4478
27.3991	18.9761
27.443	22.7423
27.4867	22.8891
27.5528	15.1384
27.5996	21.3566
27.6536	18.5123
27.7101	17.6938
27.7651	18.198
27.8314	15.0877
27.8991	14.7676
27.9567	17.3476
28.0239	14.8936
28.0867	15.9132
28.1403	18.6511
28.1902	20.0321
28.2259	28.0112
28.2696	22.9221
28.317	21.0637
28.3754	17.1274
28.4443	14.5275
28.4998	17.9937
28.5655	15.2325
28.6199	18.3726
28.6843	15.5335
28.7497	15.3018
28.8104	16.4609
28.8675	17.5144
28.9322	15.4629
28.9933	16.3479
29.036	23.4346
29.1113	13.277
29.1872	13.1815
29.2448	17.3566
29.3019	17.5033
29.3555	18.6794
29.3967	24.2671
29.4465	20.0827
29.4931	21.439
29.5494	17.774
29.5998	19.833
29.6557	17.8952
29.7062	19.7871
29.7594	18.8048
29.8149	18.0093
29.8905	13.2317
29.9679	12.9184
30.0261	17.1866
30.0911	15.3872
30.1652	13.4953
