# Supplementary material for: Dorsal and median raphe neuronal firing dynamics characterized by nonlinear measures
Source: PLoS Comput Biol. 2024 May 28;20(5):e1012111. doi: 10.1371/journal.pcbi.1012111 (PMC11161118; doi:10.1371/journal.pcbi.1012111)
Supplement: S1 Data — (ZIP) [file pcbi.1012111.s002.zip › data/N81_N1_210318.txt]

Event times and instantaneous frequencies between 0.151867 s and 119.216 s on channel 5
Time	Inst freq
0.16983	5.88824
0.674433	1.98176
0.825882	6.60288
0.828432	392.157
0.984891	6.39145
1.21333	4.37761
1.2154	481.696
1.39225	5.6547
2.06598	1.48427
2.07202	165.59
2.07421	456.621
2.1464	13.8525
2.66943	1.91193
2.75359	11.8823
3.51192	1.31869
3.58398	13.8767
3.61918	28.4075
3.62138	454.752
3.71365	10.8376
4.25951	1.83196
4.26202	399.202
4.31543	18.7213
4.41126	10.4356
4.99008	1.72764
5.08441	10.6012
5.20542	8.26412
5.20746	489.476
6.09368	1.12838
6.29975	4.85293
6.30183	480.307
7.08566	1.27578
7.09247	146.843
7.09492	408.998
7.23373	7.20409
7.23583	476.19
7.46276	4.40666
7.81725	2.82091
7.93441	8.53563
8.65156	1.3944
8.72448	13.714
8.73819	72.9554
8.80953	14.0168
8.88509	13.2349
8.88741	430.108
9.47425	1.70406
9.72431	3.99896
9.72637	485.909
9.82364	10.2808
9.91372	11.1004
10.613	1.43014
10.6151	470.146
10.7047	11.158
10.7073	380.084
10.8602	6.54031
11.3494	2.04412
11.3563	145.433
11.3588	410.509
11.511	6.56698
11.5138	360.36
11.6508	7.29826
12.0311	2.62972
12.1058	13.3826
12.3314	4.43262
13.0763	1.34247
13.0786	427.899
13.084	186.22
13.1639	12.5182
13.2295	15.2451
14.0588	1.2059
14.2081	6.69519
14.2103	462.963
14.2982	11.3731
14.325	37.2856
14.393	14.7135
14.3955	403.551
15.0312	1.57295
15.1113	12.4858
15.1134	481.696
15.2177	9.58488
15.2231	184.264
15.2252	480.307
15.2277	403.551
15.7424	1.94282
15.9478	4.86796
15.9545	150.489
16.0457	10.9624
16.0479	457.875
16.391	2.91424
16.5265	7.38198
16.5287	457.247
16.6732	6.9218
16.7926	8.37268
16.7949	424.628
16.9156	8.29105
17.4946	1.72687
17.9733	2.08897
17.9755	473.485
17.9777	438.02
18.1399	6.16747
18.4014	3.82342
18.4041	368.732
18.5746	5.86792
18.5785	256.213
18.5809	405.515
18.8146	4.27866
19.056	4.14367
19.218	6.17078
19.3753	6.35708
19.3782	343.643
19.5816	4.91838
19.5837	457.875
19.5867	337.041
20.4643	1.13953
20.4671	352.361
20.5836	8.582
20.5857	476.872
20.6548	14.4865
20.6569	476.872
20.8528	5.10316
20.8555	370.37
21.3469	2.03495
21.3494	406.504
21.4541	9.5459
21.4563	472.144
21.5748	8.43433
21.5801	188.218
21.6694	11.1973
21.7374	14.7232
21.8343	10.3148
22.2882	2.20306
22.2916	298.418
22.3448	18.7963
22.3471	426.257
22.3495	419.815
22.4652	8.6414
22.5559	11.0317
22.6713	8.66093
23.1059	2.30139
23.2382	7.55532
23.2428	219.877
23.3908	6.7527
23.3929	478.24
23.396	322.685
23.5118	8.63804
24.113	1.66339
24.1661	18.8111
24.1694	304.692
24.1717	438.596
24.1741	426.803
24.1768	359.583
24.32	6.98534
24.3288	113.109
25.0757	1.33894
25.0784	372.024
25.1673	11.2449
25.1694	476.19
25.2657	10.3891
25.4961	4.3405
25.6907	5.13714
25.9762	3.50254
25.9783	477.555
26.0807	9.76515
26.0833	382.263
26.1757	10.8243
26.2814	9.46674
26.4889	4.81744
26.4911	468.823
26.7503	3.85807
26.7544	240.154
26.7567	446.828
27.2371	2.08128
27.3312	10.6316
27.3334	459.77
27.4396	9.41487
27.5163	13.031
27.6231	9.36198
27.659	27.887
27.6611	466.853
28.2633	1.66075
28.4724	4.7824
28.7473	3.63695
29.2627	1.94032
29.2649	461.042
29.475	4.75885
29.5728	10.2265
29.5956	43.9001
29.9599	2.74507
30.0286	14.5427
30.4914	2.16104
30.5521	16.456
30.6576	9.48128
30.6597	490.918
30.7584	10.1228
30.9638	4.86909
31.1455	5.50418
31.2081	15.9795
31.2104	435.161
31.3476	7.28757
31.4379	11.0705
32.0731	1.57433
32.1251	19.2356
32.2405	8.66882
32.454	4.68231
32.465	91.1993
32.6272	6.16633
32.6294	442.087
32.8287	5.0194
32.8818	18.8249
32.9579	13.1358
33.0663	9.22824
33.0683	485.909
33.3291	3.83508
33.7521	2.36395
33.7546	402.091
33.8372	12.1018
33.9033	15.1391
34.011	9.28298
34.0137	367.107
34.0159	456.621
34.1952	5.57637
34.9498	1.32521
34.9831	30.0951
35.0731	11.1078
35.1347	16.2372
35.1394	211.64
35.2509	8.9707
35.5018	3.98591
35.5049	320.205
35.963	2.18263
35.9941	32.2466
36.1055	8.96901
36.1076	482.393
36.4964	2.57221
36.78	3.52611
36.7838	263.713
36.9543	5.86287
37.2336	3.58103
37.3062	13.7764
37.3103	244.021
37.4627	6.5591
37.4918	34.4602
37.4959	242.954
38.0049	1.96454
38.5832	1.72926
38.5862	331.675
38.7228	7.32038
38.7267	256.805
38.863	7.33552
38.8661	329.381
38.8683	446.828
38.9856	8.52711
39.1062	8.29187
39.1087	391.696
39.7569	1.54282
39.7972	24.7758
39.9291	7.58438
39.9758	21.4046
40.0559	12.4881
40.0585	390.778
40.2698	4.73256
40.3853	8.65104
40.6251	4.17105
40.7024	12.9294
40.8627	6.23834
41.0394	5.66133
41.0415	463.607
41.0436	479.616
41.5855	1.84557
41.608	44.2674
41.6102	466.853
41.6143	244.021
41.7068	10.8095
41.7107	254.453
42.1608	2.22175
42.1645	269.469
42.2743	9.10846
42.3685	10.6218
42.5082	7.15476
42.554	21.8536
42.5693	65.2699
42.5714	490.918
42.6741	9.73435
42.7433	14.4563
42.7455	438.02
42.7483	356.888
42.7516	306.091
42.8243	13.7599
43.0364	4.71396
43.0392	354.233
43.5616	1.91426
43.6862	8.02652
43.7732	11.5038
43.9769	4.90824
43.979	479.616
44.0649	11.6367
44.4421	2.65123
44.5288	11.5308
44.6444	8.64992
44.6465	480.307
44.6493	353.857
44.8394	5.26169
44.8418	408.497
45.2619	2.38061
45.264	472.144
45.4143	6.65203
45.4223	125.881
45.8985	2.10008
46.2729	2.67045
46.2752	439.754
46.3975	8.17775
46.4912	10.6711
46.4935	436.872
46.5888	10.4881
46.5911	446.229
46.6019	92.1829
46.6042	439.174
46.7477	6.96796
46.8081	16.55
47.0017	5.16692
47.005	298.686
47.1971	5.20508
47.3287	7.60306
47.3327	246.914
47.5996	3.74751
47.6022	384.468
47.6049	368.324
48.1259	1.91946
48.5112	2.59496
48.5814	14.2584
48.6066	39.6259
48.6087	477.555
48.6685	16.711
48.7433	13.3697
48.8634	8.32459
49.2429	2.63548
49.31	14.8936
49.4141	9.61003
49.747	3.00376
49.9015	6.47098
50.0719	5.87009
50.2109	7.19538
50.2783	14.8392
50.604	3.07005
50.8084	4.89167
50.9754	5.9896
50.9774	499.75
50.9802	349.773
50.9824	458.505
51.127	6.91721
51.3206	5.16612
51.6389	3.14089
51.6411	461.042
51.7253	11.8713
51.8507	7.97849
52.559	1.41174
52.65	10.9899
52.6903	24.8404
52.8182	7.8183
52.8916	13.6104
53.2658	2.67237
53.2716	173.611
53.3345	15.8889
53.378	23.0203
53.4771	10.0912
53.4793	451.671
53.6792	5.0029
53.9927	3.18943
53.9948	488.043
54.1779	5.45947
54.1991	47.2746
54.3081	9.17339
54.5199	4.72097
54.7839	3.78753
54.9641	5.55148
55.0256	16.2578
55.0304	208.986
55.3796	2.86347
55.3822	386.25
55.9161	1.87293
56.1903	3.64757
56.3285	7.23285
56.3358	137.912
56.3379	462.963
56.4619	8.06536
56.5023	24.7905
56.5652	15.8768
56.6648	10.0477
56.668	307.503
56.671	332.336
56.6733	435.161
57.1367	2.15796
57.2341	10.2709
57.7328	2.00502
57.735	451.671
57.9242	5.2874
57.9869	15.9322
58.159	5.81166
58.2266	14.7872
58.3718	6.89075
58.5115	7.15814
58.8448	2.99971
58.847	449.843
59.0204	5.76701
59.0228	430.663
59.1364	8.79879
59.1432	147.297
59.2464	9.69471
59.2989	19.0161
59.4625	6.11273
59.5619	10.0644
59.7022	7.12951
60.0294	3.05541
60.2209	5.22212
60.2237	367.512
60.2263	386.25
60.4195	5.17558
60.4818	16.0326
60.5018	50.1027
60.7154	4.68125
60.9246	4.7813
60.9703	21.845
60.9884	55.27
61.0482	16.7353
61.0503	464.253
61.3793	3.03995
61.7434	2.74647
61.7561	78.8955
61.9009	6.90675
62.0506	6.67789
62.0526	502.008
62.5067	2.20228
62.5845	12.8442
62.5865	501.253
62.6696	12.0333
62.6718	467.508
62.8102	7.22173
62.8125	451.06
63.2863	2.11029
63.3609	13.4009
63.43	14.4865
63.4325	398.724
63.4962	15.6981
63.6563	6.24536
64.1199	2.15716
64.122	468.823
64.2025	12.4234
64.2897	11.4654
64.2923	393.082
64.3615	14.4369
64.9456	1.71219
65.5005	1.80195
65.6035	9.7094
65.6087	192.567
65.6877	12.668
65.7319	22.5943
65.734	472.144
65.9042	5.87786
65.9068	382.263
66.1484	4.13883
66.2898	7.07189
66.2919	467.508
66.3965	9.56233
66.3997	309.215
66.4026	351.247
66.6327	4.34543
67.0155	2.61233
67.1462	7.65052
67.1482	505.051
67.2821	7.46848
67.2842	474.158
67.7293	2.24653
67.9258	5.09092
67.9301	232.288
68.0049	13.3692
68.0701	15.3412
68.1379	14.7336
68.2208	12.069
68.2228	490.918
68.2254	382.702
68.2275	478.24
68.6957	2.13623
68.7396	22.7671
68.7438	237.417
68.8365	10.784
68.9054	14.5224
69.0328	7.84665
69.2381	4.87045
69.56	3.10673
69.5622	464.9
69.635	13.7304
69.6425	132.855
69.6445	499.75
69.6472	377.929
69.7842	7.2997
70.5259	1.34824
70.5681	23.6658
70.5808	79.1014
70.6947	8.77539
70.7822	11.4351
70.8617	12.5777
70.8638	478.927
71.0318	5.95121
71.037	194.024
71.1554	8.44374
71.158	379.219
71.7439	1.70674
71.8142	14.231
71.8736	16.8342
71.9871	8.81461
72.09	9.71761
72.0924	408.998
72.0948	415.628
72.3801	3.50556
73.0186	1.56621
73.0887	14.2548
73.0907	502.765
73.2187	7.81427
73.233	69.8812
73.3115	12.7421
73.3834	13.9051
73.7109	3.05295
73.8572	6.83592
73.9331	13.1841
74.0998	5.99801
74.1041	229.727
74.4267	3.10017
74.764	2.96428
74.8211	17.5309
74.8807	16.7816
74.8827	493.827
74.9816	10.1166
75.0785	10.311
75.0809	426.257
75.6783	1.67397
75.7305	19.134
75.7335	336.022
75.9072	5.75725
76.0759	5.92835
76.0788	346.5
76.0834	217.297
76.4492	2.73376
76.4518	377.929
76.4542	418.76
76.4569	372.439
76.6081	6.61389
76.6704	16.0395
76.7129	23.5571
76.7747	16.1844
76.7769	447.427
76.9289	6.57748
77.204	3.63568
77.2064	405.515
77.451	4.08973
77.6821	4.32704
77.8179	7.36274
77.9067	11.2567
77.9792	13.7992
78.0243	22.1926
78.0337	105.686
78.5457	1.953
78.7473	4.96187
78.7517	225.073
78.8585	9.36645
78.8607	460.405
78.863	432.339
78.9766	8.80111
78.9787	466.2
79.2019	4.48209
79.204	461.681
79.5748	2.69713
79.749	5.73911
79.828	12.6699
79.83	486.618
79.8332	312.402
79.9236	11.0687
79.9922	14.5637
79.9943	469.484
80.2634	3.717
80.2654	487.329
80.5925	3.05754
80.5945	497.512
80.6674	13.7202
80.782	8.72395
80.7851	319.898
81.2831	2.00817
81.3617	12.7299
81.3714	102.722
81.3734	489.476
81.376	395.883
81.3785	401.123
81.765	2.58713
81.9352	5.87465
81.9375	434.594
82.1334	5.10527
82.2104	12.9863
82.2818	14.0097
82.382	9.98094
82.3848	348.311
82.4156	32.4633
82.4178	472.813
82.553	7.39164
82.6209	14.7369
83.1881	1.76293
83.5496	2.76644
83.5567	141.965
83.7344	5.62683
83.7364	502.008
83.9699	4.28185
84.5141	1.83764
84.5202	162.999
84.5786	17.1186
84.7243	6.86365
84.7263	497.512
85.1928	2.14366
85.2464	18.6668
85.2489	394.477
85.2587	101.968
85.38	8.24858
85.9463	1.76589
86.1891	4.11782
86.2746	11.6967
86.2951	48.7187
86.2974	448.029
86.3871	11.1457
86.3895	412.031
86.8629	2.11258
86.9212	17.1494
87.0061	11.7732
87.129	8.13961
87.4646	2.9792
87.4671	409.5
87.6124	6.88009
87.6921	12.5483
87.8275	7.38738
87.8298	436.3
87.9679	7.24071
87.97	471.476
87.974	249.875
88.0332	16.8939
88.0356	409.5
88.1659	7.67642
88.2064	24.7023
88.4982	3.42678
88.6187	8.29972
89.2697	1.53605
89.2719	468.823
89.4533	5.51183
89.5309	12.8795
89.5331	451.06
89.6539	8.27972
89.6562	443.262
89.7205	15.556
89.7489	35.1432
89.7509	490.918
89.834	12.038
90.1875	2.82884
90.2675	12.5013
90.5509	3.52857
90.5876	27.2799
90.66	13.8089
90.7722	8.91266
91.0709	3.34783
91.2837	4.70007
91.2877	246.184
91.2903	386.25
91.7992	1.9652
91.9741	5.71589
92.1688	5.13698
92.1764	130.719
92.1785	483.092
92.3835	4.87686
92.6244	4.15219
92.8966	3.67354
92.9977	9.88738
92.9997	500.501
93.0025	366.703
93.147	6.91692
93.27	8.13068
93.4738	4.90716
94.0538	1.7241
94.1662	8.89529
94.2638	10.2529
94.2913	36.3187
94.2935	467.508
94.3519	17.1081
94.4842	7.55875
94.4863	465.549
94.489	381.825
95.104	1.62586
95.1673	15.794
95.2466	12.6205
95.2486	490.196
95.251	412.541
95.2536	388.048
95.3766	8.13048
95.423	21.5554
95.4256	384.911
95.4277	466.853
95.6581	4.34135
95.6603	458.505
95.8914	4.32664
95.8937	440.335
96.0589	6.05202
96.0628	257.998
96.0828	49.8182
96.0848	500.501
96.0873	399.68
96.2117	8.03891
96.3282	8.58863
96.3309	371.195
96.8906	1.78652
96.8928	450.45
96.8955	380.518
97.049	6.51512
97.1505	9.84562
97.2497	10.0866
97.349	10.0647
97.3513	440.335
97.5404	5.28849
97.5601	50.6201
97.8082	4.03063
97.9877	5.57283
97.9906	343.997
98.2047	4.66932
98.232	36.7431
98.3636	7.59838
98.3657	467.508
98.4775	8.94206
98.4795	498.256
98.7684	3.46144
98.8922	8.08159
99.0641	5.81602
99.0662	475.511
99.1194	18.7995
99.1216	456.621
99.2029	12.2965
99.3019	10.1074
99.4418	7.14725
99.4439	479.616
99.9393	2.01834
99.944	213.95
99.9461	471.476
100.023	13.0356
100.028	207.684
100.03	490.196
100.193	6.14111
100.356	6.13106
100.571	4.63955
100.677	9.40636
100.991	3.19123
101.167	5.6671
101.235	14.8359
101.338	9.6459
101.427	11.2215
101.443	65.0787
101.447	241.721
101.645	5.05702
102.043	2.51017
102.045	425.713
102.164	8.41793
102.168	236.911
102.405	4.23399
102.601	5.09902
102.603	472.813
102.738	7.381
102.913	5.71765
102.918	235.905
102.975	17.3295
103.137	6.18349
103.142	210.571
103.144	455.996
103.266	8.17414
103.382	8.66431
103.385	324.886
103.619	4.26181
103.889	3.70972
103.891	478.24
103.97	12.7382
103.978	124.285
103.98	505.051
104.132	6.55329
104.198	15.1667
104.739	1.85
104.741	454.133
104.84	10.0411
104.919	12.7037
105.001	12.1623
105.394	2.5462
105.396	470.81
105.568	5.83536
105.719	6.61113
105.721	392.157
105.845	8.08434
105.903	17.3738
105.964	16.2182
105.967	421.941
106.129	6.17101
106.131	433.463
106.272	7.07384
106.55	3.59792
106.641	11.0342
106.846	4.87109
106.848	455.373
106.969	8.32293
107.162	5.18226
107.164	377.074
107.225	16.3207
107.314	11.2624
107.356	23.7756
107.446	11.1513
107.448	456.621
107.535	11.4939
107.845	3.22295
107.934	11.2328
108.12	5.40073
108.122	366.3
108.33	4.8073
108.382	19.3226
108.522	7.14005
108.525	430.108
109.135	1.63839
109.263	7.83632
109.265	425.713
109.43	6.03777
109.433	408.998
109.569	7.33907
109.66	11.0211
109.787	7.84849
109.98	5.193
110.038	17.239
110.04	450.45
110.043	351.247
110.133	11.0963
110.163	33.5143
110.293	7.67695
110.424	7.65667
111.204	1.28184
111.206	444.444
111.209	413.052
111.318	9.10448
111.321	466.2
111.419	10.1151
111.484	15.5393
111.486	491.642
111.779	3.4102
111.781	492.368
112.339	1.79242
112.341	496.032
112.343	440.917
112.492	6.70488
112.494	500.501
112.725	4.3374
113.007	3.54697
113.009	431.779
113.084	13.3568
113.086	499.002
113.135	20.533
113.137	443.853
113.228	11.0405
113.23	454.133
113.673	2.25883
113.752	12.5554
113.818	15.1453
113.947	7.7918
113.949	453.515
114.567	1.61834
114.773	4.83596
114.776	470.81
114.859	12.0008
114.861	424.628
114.923	16.1977
115.026	9.7463
115.028	346.5
115.178	6.68043
115.291	8.89197
115.293	359.195
115.438	6.9119
115.505	15.0157
115.623	8.44716
115.626	402.091
115.693	14.7317
115.695	501.253
115.793	10.2728
115.871	12.7358
116.382	1.95963
116.502	8.28816
116.504	468.823
116.575	14.2092
116.637	16.1749
116.956	3.12637
117.033	13.0909
117.035	489.476
117.203	5.93574
117.205	480.307
117.208	442.674
117.733	1.90464
117.762	34.4388
117.764	403.063
117.953	5.29479
118.344	2.55579
118.473	7.77291
118.604	7.61383
118.712	9.31489
118.714	490.918
118.761	21.1694
