# Supplementary material for: Dorsal and median raphe neuronal firing dynamics characterized by nonlinear measures
Source: PLoS Comput Biol. 2024 May 28;20(5):e1012111. doi: 10.1371/journal.pcbi.1012111 (PMC11161118; doi:10.1371/journal.pcbi.1012111)
Supplement: S1 Data — (ZIP) [file pcbi.1012111.s002.zip › data/N44_N3_121212.txt]

Event times and instantaneous frequencies between 306.961 s and 353.528 s on channel 401
Time	Inst freq
306.98	0.00325755
307.007	36.8732
307.096	11.2233
307.195	10.1102
307.285	11.0717
307.369	11.8878
307.48	8.98715
307.543	16.0823
307.602	16.8719
307.665	15.7085
307.694	35.6888
307.774	12.41
307.883	9.176
307.973	11.1062
308.092	8.43882
308.112	49.776
308.177	15.2138
308.242	15.5087
308.3	17.1468
308.335	28.6123
308.412	12.9702
308.551	7.2197
308.592	24.4798
308.613	46.9043
308.651	26.5534
308.697	21.4823
308.722	41.1015
308.883	6.17589
308.987	9.68898
309.048	16.3185
309.178	7.70594
309.224	21.5424
309.486	3.82292
309.631	6.89703
309.685	18.305
309.785	10.0654
309.822	27.137
309.848	38.0952
309.977	7.74773
309.998	46.4684
310.012	72.5163
310.069	17.5562
310.134	15.4871
310.171	26.434
310.206	29.2056
310.272	15.0852
310.348	13.1822
310.455	9.33271
310.572	8.51426
310.7	7.81311
310.888	5.32652
310.946	17.2384
310.96	73.4754
310.983	43.611
311	59.6303
311.063	15.753
311.232	5.93507
311.342	9.0269
311.401	17.1762
311.567	5.98982
311.625	17.4246
311.696	14.0706
311.832	7.33192
311.904	13.885
312.006	9.85125
312.061	18.0213
312.104	23.4742
312.242	7.26006
312.291	20.2347
312.35	16.9205
312.385	28.9268
312.543	6.31233
312.807	3.78673
312.892	11.7495
312.929	27.0343
313.041	8.992
313.285	4.0833
313.328	23.2775
313.526	5.05587
313.67	6.93241
313.738	14.8368
313.909	5.85206
314.046	7.30353
314.115	14.3947
314.167	19.3237
314.201	28.9268
314.409	4.81928
314.484	13.3333
314.673	5.28318
314.758	11.7385
314.955	5.08233
314.992	27.3898
315.023	31.736
315.061	26.7308
315.072	85.2515
315.15	12.8816
315.223	13.7779
315.339	8.61549
315.409	14.1503
315.496	11.566
315.607	9.02527
315.764	6.33995
315.801	27.3748
315.872	14.0865
316.017	6.89893
316.082	15.2999
316.227	6.91181
316.287	16.6917
316.313	38.4468
316.355	23.5905
316.393	26.2743
316.523	7.6858
316.558	28.6041
316.655	10.3434
316.747	10.8566
316.791	22.5683
316.883	10.8992
316.982	10.0817
317.203	4.53227
317.256	18.843
317.292	28.0662
317.329	26.7881
317.363	29.2056
317.505	7.02741
317.616	9.02772
317.879	3.80286
317.951	14.0174
318.073	8.14266
318.117	22.7635
318.285	5.97764
318.383	10.1348
318.447	15.7803
318.571	8.03988
318.665	10.6225
318.74	13.3833
318.903	6.12708
318.928	39.8565
318.96	31.4861
319.102	7.0368
319.234	7.60109
319.312	12.6839
319.362	20.1939
319.411	20.5465
319.535	8.03148
319.637	9.82994
319.681	22.5785
319.739	17.2563
319.776	27.4123
319.801	39.3701
319.971	5.87648
320.009	26.0892
320.029	51.7063
320.066	26.6241
320.125	17.1703
320.255	7.67283
320.31	18.1785
320.389	12.6454
320.529	7.16486
320.7	5.82004
320.878	5.62177
321.033	6.47878
321.166	7.51484
321.206	24.9252
321.268	16.0746
321.346	12.8189
321.42	13.5667
321.495	13.2714
321.527	31.3873
321.676	6.72359
321.736	16.6556
321.854	8.42957
321.956	9.83091
322.079	8.14531
322.105	38.6847
322.162	17.313
322.208	21.9732
322.256	20.674
322.357	9.93937
322.475	8.50919
322.506	32.1234
322.599	10.7377
322.631	30.8928
322.682	19.581
322.804	8.19941
322.871	14.9723
322.945	13.5465
322.986	24.3962
323.1	8.78735
323.179	12.5612
323.208	35.0877
323.266	17.1851
323.288	44.2282
323.357	14.6606
323.417	16.4935
323.451	29.8686
323.526	13.2188
323.6	13.5962
323.662	16.2575
323.687	39.8883
323.703	60.5694
323.771	14.8148
323.921	6.6454
323.975	18.4672
324.017	23.7248
324.058	24.7036
324.206	6.77002
324.259	18.843
324.327	14.6951
324.348	45.8295
324.391	23.4577
324.494	9.69838
324.578	11.9246
324.667	11.207
324.78	8.87469
324.91	7.67048
325.004	10.6576
325.094	11.1421
325.125	32.3102
325.148	44.1501
325.178	32.9815
325.338	6.25978
325.425	11.4784
325.473	20.734
325.612	7.18597
325.832	4.55622
325.863	31.4268
325.996	7.54262
326.133	7.28704
326.193	16.7168
326.22	37.2578
326.28	16.6334
326.328	20.8943
326.396	14.6071
326.535	7.20669
326.58	22.3514
326.591	92.8505
326.646	18.1389
326.759	8.80437
326.815	17.9179
326.85	28.8934
327.004	6.48424
327.172	5.95593
327.289	8.53097
327.357	14.6972
327.483	7.91954
327.718	4.2555
327.76	23.8379
327.776	64.3915
327.838	16.0385
327.88	24.1604
328.077	5.05433
328.118	24.3724
328.281	6.15688
328.431	6.67958
328.52	11.1707
328.591	14.1463
328.699	9.27472
328.731	31.3283
328.808	12.8419
328.96	6.60982
328.999	25.3485
329.18	5.53097
329.24	16.6528
329.379	7.18133
329.411	31.3283
329.437	38.8651
329.491	18.4434
329.556	15.3822
329.6	22.899
329.638	26.2605
329.874	4.24304
330.094	4.52776
330.202	9.31706
330.318	8.60733
330.335	57.5374
330.386	19.6348
330.499	8.90234
330.581	12.1433
330.654	13.6855
330.832	5.62936
330.892	16.6973
331.051	6.26174
331.206	6.44288
331.234	36.9276
331.339	9.47688
331.423	11.8624
331.497	13.6649
331.666	5.90493
331.696	33.5458
331.769	13.6388
331.804	28.4819
331.844	25.3036
331.87	37.3832
331.909	25.9
331.985	13.177
332.023	26.434
332.062	25.4972
332.239	5.64812
332.375	7.33999
332.416	24.5881
332.503	11.538
332.592	11.1545
332.66	14.7885
332.778	8.46883
332.902	8.03794
333.102	5.01128
333.148	21.8293
333.182	29.3945
333.352	5.87751
333.456	9.60707
333.523	14.8965
333.549	38.5951
333.654	9.56206
333.734	12.3793
333.798	15.6568
333.819	48.6145
333.854	28.4657
333.961	9.34056
334.009	20.6868
334.183	5.76136
334.259	13.1389
334.357	10.2533
334.473	8.59107
334.582	9.18949
334.628	21.8484
334.792	6.09125
334.882	11.0619
335.021	7.18236
335.207	5.3801
335.302	10.5932
335.48	5.61987
335.579	10.0251
335.678	10.1574
335.788	9.06125
336.074	3.49883
336.122	20.9424
336.176	18.2882
336.3	8.09979
336.431	7.62253
336.471	25.0125
336.526	18.0213
336.583	17.5654
336.839	3.91926
336.867	35.3232
337.118	3.98788
337.165	21.1238
337.201	27.8784
337.338	7.31154
337.462	8.03277
337.499	26.9324
337.751	3.97456
337.912	6.19502
337.955	23.3973
337.973	53.9665
338.202	4.36758
338.28	12.9266
338.32	25.0941
338.374	18.2715
338.403	35.5366
338.48	12.9433
338.776	3.3753
338.858	12.2249
338.935	13.031
339.031	10.3455
339.251	4.55851
339.314	15.6715
339.398	12.0091
339.576	5.62272
339.651	13.238
339.687	27.8707
339.806	8.39631
339.821	66.8003
339.907	11.5835
339.94	30.7503
339.965	40.5351
339.993	35.5492
340.062	14.5033
340.13	14.6199
340.165	28.5633
340.21	22.1092
340.248	26.178
340.377	7.80518
340.409	31.0559
340.449	24.777
340.597	6.77966
340.647	19.7824
340.662	67.7048
340.693	32.7118
340.793	9.95718
340.863	14.3843
340.911	20.8203
341.005	10.5798
341.046	24.1779
341.115	14.5033
341.165	20.0562
341.214	20.496
341.242	35.4108
341.295	18.9681
341.343	20.6911
341.488	6.93337
341.527	25.1509
341.584	17.6741
341.729	6.89132
341.837	9.24898
341.936	10.1266
342.003	14.8456
342.041	26.7594
342.089	20.6441
342.213	8.09258
342.358	6.85401
342.422	15.8253
342.475	18.9179
342.646	5.8483
342.688	23.3973
342.704	65.4022
342.732	34.8432
342.761	34.7826
342.887	7.95292
342.959	13.8217
343.03	14.041
343.262	4.32395
343.318	17.6118
343.35	32.0307
343.367	57.3066
343.403	27.7932
343.473	14.2227
343.497	41.6667
343.539	23.7756
343.586	21.263
343.702	8.63409
343.819	8.55066
343.94	8.30289
344.005	15.3917
344.045	24.9501
344.119	13.4971
344.138	52.521
344.3	6.18085
344.375	13.2135
344.394	53.7057
344.421	36.3901
344.6	5.5991
344.636	28.1057
344.716	12.3839
344.787	14.1764
344.848	16.4663
344.945	10.2281
344.976	33.1345
345.075	10.007
345.155	12.5376
345.286	7.65814
345.39	9.61538
345.468	12.8337
345.492	41.3394
345.517	40.5515
345.562	21.9346
345.719	6.38081
345.805	11.6537
345.968	6.13798
346.002	29.3513
346.111	9.18358
346.171	16.5728
346.262	11.0217
346.36	10.1492
346.475	8.68206
346.517	24.0848
346.549	31.3775
346.706	6.35486
346.733	36.5097
346.914	5.54908
346.971	17.3491
347.126	6.46037
347.166	24.9377
347.203	27.465
347.383	5.5325
347.437	18.7652
347.594	6.34437
347.652	17.2414
347.791	7.18907
347.826	28.8767
347.874	20.8203
347.952	12.7828
348.048	10.4015
348.185	7.30727
348.274	11.26
348.338	15.5982
348.442	9.61538
348.497	18.1028
348.601	9.67024
348.632	32.5415
348.666	29.2227
348.689	42.5351
348.771	12.2805
348.819	20.6143
348.879	16.8265
349.022	6.98422
349.11	11.2943
349.286	5.69703
349.487	4.97463
349.51	43.535
349.555	22.0848
349.764	4.79409
349.827	15.7431
349.849	46.8604
349.941	10.7956
349.996	18.2315
350.053	17.5716
350.128	13.3369
350.149	46.7946
350.161	89.3655
350.419	3.87237
350.494	13.2767
350.579	11.8399
350.707	7.80518
350.724	57.8369
350.734	104.932
350.743	101.112
350.78	27.4952
350.963	5.46239
351.087	8.06972
351.133	21.8484
351.161	34.5781
351.224	15.9821
351.316	10.8425
351.415	10.1286
351.45	28.4981
351.469	52.687
351.498	34.0716
351.568	14.4217
351.676	9.25069
351.771	10.4844
351.835	15.7456
351.867	31.0849
351.89	42.8082
351.927	27.115
352.102	5.73164
352.173	14.0272
352.262	11.2322
352.348	11.5902
352.422	13.6036
352.529	9.29195
352.571	24.1779
352.637	14.9993
352.75	8.84564
352.799	20.6782
352.921	8.19471
352.949	35.8551
353.006	17.4216
353.04	29.5421
353.063	43.3088
353.108	22.0507
353.248	7.16743
353.31	16.1812
