# Supplementary material for: Dorsal and median raphe neuronal firing dynamics characterized by nonlinear measures
Source: PLoS Comput Biol. 2024 May 28;20(5):e1012111. doi: 10.1371/journal.pcbi.1012111 (PMC11161118; doi:10.1371/journal.pcbi.1012111)
Supplement: S1 Data — (ZIP) [file pcbi.1012111.s002.zip › data/N114_N9_220710.txt]

Event times and instantaneous frequencies between 3264.06 s and 3343.75 s on channel 401
Time	Inst freq
3264.56	0.000320376
3264.57	63.8978
3264.58	104.932
3264.6	59.1716
3264.62	62.2665
3264.63	74.5712
3264.64	86.9565
3264.65	76.3942
3264.75	10.2575
3264.77	49.505
3264.79	60.3865
3264.8	103.734
3264.82	56.1167
3264.83	64.5578
3264.85	60.7165
3264.86	58.8235
3264.88	84.7458
3264.89	75.4717
3264.9	91.4913
3265	9.92063
3265.02	58.7889
3265.03	85.9107
3265.04	69.4927
3265.05	232.019
3265.06	100.301
3265.07	70.2247
3265.09	61.5006
3265.1	78.2473
3265.11	181.488
3265.13	55.6793
3265.14	65.1042
3265.26	8.47961
3265.28	50.7872
3265.3	58.651
3265.31	52.4934
3265.33	66.8003
3265.34	68.3527
3265.36	70.8215
3265.37	83.682
3265.38	75.4148
3265.51	8.14797
3265.53	47.6644
3265.54	80.3213
3265.55	88.3392
3265.57	52.6039
3265.59	63.4921
3265.6	53.0504
3265.62	80.2568
3265.62	173.31
3265.64	53.4759
3265.76	8.32778
3265.78	46.1255
3265.8	54.5256
3265.82	53.8793
3265.84	63.6943
3265.85	65.5308
3265.87	57.5705
3265.88	81.6993
3265.89	83.612
3266.01	8.45523
3266.03	49.1642
3266.04	102.881
3266.05	73.046
3266.07	59.6659
3266.08	79.3021
3266.1	68.3527
3266.11	79.3651
3266.12	86.2813
3266.14	63.4115
3266.15	73.2601
3266.17	61.6523
3266.27	9.75419
3266.29	65.9631
3266.3	106.952
3266.31	53.3333
3266.33	69.3481
3266.35	60.6428
3266.36	75.7576
3266.37	102.041
3266.38	86.5052
3266.39	71.0227
3266.41	52.2739
3266.51	10.6655
3266.53	38.9257
3266.55	50.025
3266.57	68.306
3266.59	55.5864
3266.6	74.5156
3266.62	47.7783
3266.64	56.7537
3266.68	26.4201
3266.77	11.0571
3266.79	36.6838
3266.81	71.9942
3266.82	66.4452
3266.84	71.1238
3266.84	111.483
3266.86	71.3776
3266.88	56.7859
3266.89	62.9327
3266.91	56.7537
3267.06	6.87285
3267.08	39.185
3267.09	76.746
3267.1	95.7854
3267.12	74.9625
3267.13	61.8047
3267.15	78.8022
3267.16	78.4314
3267.18	59.312
3267.19	83.5422
3267.21	53.0504
3267.22	56.2114
3267.31	12.0656
3267.33	39.9042
3267.35	59.0667
3267.37	58.0046
3267.38	72.5163
3267.39	109.409
3267.4	76.1615
3267.42	57.1429
3267.44	52.3286
3267.47	35.868
3267.57	10.1235
3267.58	66.5336
3267.6	59.1017
3267.61	76.0456
3267.63	50.3018
3267.64	82.6446
3267.66	76.2777
3267.67	68.8705
3267.69	45.7247
3267.83	7.1958
3267.86	39.3856
3267.87	77.7001
3267.88	115.075
3267.89	116.144
3267.9	80.6452
3267.91	80.9061
3267.93	71.9424
3267.94	57.5705
3267.96	54.3774
3268.08	8.51571
3268.09	66.2691
3268.11	77.7001
3268.12	75.4148
3268.13	95.1475
3268.14	79.8085
3268.16	72.9395
3268.17	94.3396
3268.18	59.0319
3268.2	82.713
3268.21	64.1849
3268.23	74.0192
3268.32	11.1383
3268.34	43.2339
3268.35	117.925
3268.36	79.3021
3268.37	89.6057
3268.39	70.6714
3268.4	59.7372
3268.41	85.1789
3268.43	80.1925
3268.44	85.5432
3268.45	63.4921
3268.47	66.6667
3268.48	102.249
3268.6	8.16127
3268.62	53.6481
3268.63	88.4173
3268.64	71.1744
3268.66	53.1067
3268.68	71.6846
3268.69	84.8176
3268.71	55.8347
3268.73	53.4474
3268.74	100
3268.84	9.993
3268.85	55.2486
3268.87	75.188
3268.88	69.8812
3268.89	80.1282
3268.91	64.1026
3268.92	69.3481
3268.94	64.9351
3268.96	40.0802
3269.09	7.87464
3269.11	46.9704
3269.12	106.045
3269.14	67.0241
3269.16	54.9753
3269.16	128.7
3269.18	53.9957
3269.2	68.7285
3269.21	81.5661
3269.22	82.2368
3269.25	32.9381
3269.31	17.0329
3269.32	67.4764
3269.34	90.009
3269.35	57.241
3269.37	71.0732
3269.38	76.1615
3269.39	143.885
3269.41	42.735
3269.43	67.6133
3269.44	76.2195
3269.45	78.1861
3269.47	53.6193
3269.6	7.67872
3269.63	34.27
3269.65	46.5333
3269.67	59.5593
3269.68	67.3401
3269.7	61.8812
3269.71	67.8426
3269.74	42.6985
3269.75	63.9386
3269.85	10.6056
3269.87	52.9942
3269.88	55.2181
3269.9	75.0751
3269.91	56.6251
3269.93	65.445
3269.94	69.2521
3269.96	75.358
3269.98	45.5166
3269.99	66.9344
3270.1	9.1083
3270.12	65.7895
3270.14	62.3441
3270.15	88.1057
3270.17	46.8823
3270.18	90.6618
3270.2	63.0517
3270.21	60.6796
3270.22	90.3342
3270.24	75.5287
3270.25	94.7867
3270.27	50.5306
3270.33	14.9165
3270.35	76.6284
3270.36	64.8929
3270.37	79.6813
3270.39	57.5705
3270.41	68.5401
3270.42	64.6412
3270.44	74.239
3270.45	78.6164
3270.46	96.432
3270.47	75.358
3270.5	41.876
3270.61	9.04323
3270.63	44.7828
3270.65	59.9161
3270.66	96.6184
3270.67	59.453
3270.69	58.9623
3270.7	76.2195
3270.72	73.9098
3270.73	60.9756
3270.76	44.405
3270.87	9.04077
3270.88	66.0939
3270.89	82.1693
3270.91	80.6452
3270.92	55.2792
3270.94	78.1861
3270.95	68.4463
3270.97	62.2665
3270.98	85.3242
3270.99	70.373
3271.1	9.51113
3271.12	53.2765
3271.14	54.4366
3271.15	61.6523
3271.17	64.6412
3271.18	71.9424
3271.2	48.0769
3271.22	57.6037
3271.23	87.7963
3271.33	10.143
3271.35	52.5486
3271.36	76.0456
3271.37	133.511
3271.38	68.2594
3271.4	56.9152
3271.42	55.3097
3271.43	66.9792
3271.44	97.4659
3271.46	62.0732
3271.49	37.3832
3271.58	10.9926
3271.59	68.5401
3271.6	106.045
3271.62	51.9211
3271.63	113.379
3271.64	71.6846
3271.65	108.696
3271.67	70.8215
3271.68	94.0734
3271.7	49.7265
3271.72	54.407
3271.73	62.0732
3271.84	9.73805
3271.85	80.1282
3271.87	48.216
3271.88	64.1437
3271.9	63.857
3271.91	71.6332
3271.93	81.9001
3271.94	64.5578
3271.96	66.9792
3271.97	73.2601
3272.11	6.98617
3272.13	48.9956
3272.15	47.5059
3272.17	68.1199
3272.18	118.203
3272.19	58.3431
3272.21	66.313
3272.22	77.2201
3272.24	75.815
3272.25	104.932
3272.39	6.72269
3272.41	56.7859
3272.43	60.6428
3272.44	78.6164
3272.45	101.42
3272.46	76.864
3272.48	70.8215
3272.49	129.87
3272.5	70.6714
3272.52	65.6599
3272.53	99.9001
3272.55	43.1779
3272.63	11.7578
3272.66	45.2694
3272.67	85.034
3272.68	83.1255
3272.7	59.3472
3272.72	52.6593
3272.73	81.7661
3272.74	70.028
3272.75	91.0747
3272.77	60.3865
3272.89	8.34237
3272.9	65.8328
3272.92	79.1139
3272.93	72.2543
3272.94	87.4126
3272.96	58.0383
3272.98	56.7537
3272.99	65.5738
3273	178.571
3273.02	41.58
3273.16	7.29448
3273.18	60.6428
3273.19	55.3097
3273.21	68.5401
3273.22	68.7758
3273.23	82.4402
3273.25	78.3085
3273.26	94.3396
3273.27	81.4332
3273.28	78.064
3273.38	9.93838
3273.4	52.4934
3273.41	124.533
3273.43	67.7048
3273.44	85.2515
3273.45	80.3213
3273.46	96.8054
3273.47	79.1139
3273.49	63.6132
3273.5	98.8142
3273.51	86.2813
3273.52	83.4028
3273.54	64.3501
3273.56	45.7875
3273.62	15.5739
3273.65	43.7637
3273.66	70.4722
3273.68	59.2066
3273.69	71.7875
3273.71	69.8812
3273.72	74.184
3273.73	83.2639
3273.75	72.4638
3273.76	100.908
3273.78	40.568
3273.89	9.45984
3273.91	45.7247
3273.92	68.6813
3273.94	57.1755
3273.95	90.8265
3273.96	72.9927
3273.98	58.2751
3274	67.5676
3274.02	42.8082
3274.04	59.8086
3274.15	8.87154
3274.17	58.0383
3274.18	63.4518
3274.2	73.9098
3274.22	44.8632
3274.23	94.518
3274.24	67.9348
3274.26	63.4115
3274.27	78.1861
3274.29	71.3776
3274.3	68.5401
3274.4	10.4635
3274.41	53.0504
3274.43	55.8036
3274.44	119.617
3274.45	90.4159
3274.46	101.937
3274.48	58.5138
3274.5	53.5619
3274.51	58.2072
3274.52	113.636
3274.54	51.9211
3274.56	53.9957
3274.64	12.7584
3274.66	63.2511
3274.67	80.6452
3274.68	66.5336
3274.7	72.2022
3274.71	75.358
3274.72	75.815
3274.73	106.157
3274.74	88.0282
3274.76	75.4717
3274.77	78.1861
3274.79	45.0248
3274.88	10.8342
3274.9	51.5464
3274.92	73.6377
3274.93	63.2511
3274.95	64.7668
3274.96	86.9565
3274.97	72.6216
3274.98	110.865
3275	62.3441
3275.01	74.0192
3275.03	65.0618
3275.18	6.77966
3275.2	49.1884
3275.21	61.4251
3275.23	58.2751
3275.25	56.3063
3275.26	71.8391
3275.27	72.9927
3275.29	74.0741
3275.3	84.6024
3275.32	42.1585
3275.41	11.1744
3275.43	59.4884
3275.44	87.9507
3275.45	87.4891
3275.47	77.101
3275.48	69.6864
3275.49	71.1744
3275.51	61.6903
3275.52	71.6846
3275.54	67.5676
3275.55	81.1688
3275.56	88.1057
3275.59	44.0917
3275.69	9.2098
3275.71	69.0131
3275.72	67.8426
3275.73	92.8505
3275.74	103.413
3275.76	76.4526
3275.77	68.5871
3275.78	77.101
3275.79	115.607
3275.8	111.607
3275.81	80.1925
3275.91	10.2891
3275.93	45.0248
3275.95	72.9395
3275.96	57.7034
3275.98	55.0055
3276	57.1102
3276.01	78.5546
3276.03	75.4717
3276.04	66.1813
3276.06	70.4722
3276.17	8.92777
3276.19	46.7508
3276.2	74.9064
3276.21	88.4173
3276.23	68.2594
3276.25	60.241
3276.26	81.5661
3276.27	67.2948
3276.29	71.8391
3276.3	80.3859
3276.31	63.4921
3276.34	41.841
3276.42	12.5109
3276.44	49.8008
3276.45	75.0751
3276.46	106.496
3276.47	87.184
3276.48	104.275
3276.5	73.2601
3276.51	72.4638
3276.53	61.1995
3276.54	58.0383
3276.56	80.8407
3276.58	45.3926
3276.68	9.82125
3276.7	55.8347
3276.71	91.4077
3276.73	57.241
3276.74	103.627
3276.75	59.2768
3276.77	77.7001
3276.77	144.3
3276.78	91.1577
3276.8	79.8085
3276.81	71.1238
3276.83	51.5198
3276.92	10.8849
3276.94	44.5038
3276.96	63.0915
3276.97	99.4036
3276.98	63.1712
3277.01	44.9438
3277.02	68.1663
3277.04	49.7018
3277.05	84.674
3277.08	45.0653
3277.18	9.50841
3277.2	54.3183
3277.21	72.9395
3277.23	85.2515
3277.24	54.4662
3277.26	67.2043
3277.27	60.7165
3277.29	55.1876
3277.31	66.1813
3277.33	46.5333
3277.44	8.76194
3277.46	67.1592
3277.48	53.7924
3277.49	83.4028
3277.5	80
3277.52	71.6332
3277.53	67.1592
3277.54	71.4796
3277.56	71.582
3277.57	81.4332
3277.58	72.0461
3277.68	10.2062
3277.7	45.9559
3277.72	48.8759
3277.74	71.1238
3277.75	90.4159
3277.76	78.8644
3277.78	80
3277.79	83.9631
3277.8	79.1766
3277.81	68.9655
3277.82	111.857
3277.83	99.3049
3277.94	9.40911
3277.95	64.8508
3277.97	78.4314
3277.98	71.1744
3278	62.9723
3278.01	60.241
3278.03	67.7048
3278.04	94.518
3278.05	75.4148
3278.07	66.8449
3278.09	55.5247
3278.21	7.78816
3278.23	73.0994
3278.24	61.7665
3278.26	78.3699
3278.27	82.1693
3278.28	71.0732
3278.3	77.821
3278.31	98.6193
3278.32	57.2738
3278.35	39.3701
3278.46	9.36944
3278.47	58.7199
3278.49	59.312
3278.51	55.5864
3278.52	114.943
3278.53	67.8887
3278.55	59.8086
3278.56	66.2691
3278.57	96.432
3278.59	53.1067
3278.61	69.979
3278.7	10.6667
3278.72	45.7875
3278.74	61.8429
3278.75	88.7311
3278.76	94.6074
3278.77	84.674
3278.79	69.4927
3278.8	70.1754
3278.81	71.6332
3278.83	60.4595
3278.84	75.5858
3278.86	70.6215
3278.97	9.00657
3278.99	55.7103
3279	78.9266
3279.01	76.3942
3279.03	75.815
3279.04	91.4913
3279.05	99.3049
3279.07	54.3478
3279.07	112.233
3279.09	76.2195
3279.1	74.9625
3279.11	81.6327
3279.21	10.0594
3279.23	60.3865
3279.25	58.4454
3279.26	64.2674
3279.27	75.0188
3279.29	82.2368
3279.3	78.125
3279.32	55.6483
3279.32	143.472
3279.34	80.5153
3279.38	23.2234
3279.5	8.3605
3279.52	51.1509
3279.53	84.9618
3279.54	84.1751
3279.56	48.6618
3279.58	84.0336
3279.59	75.815
3279.6	68.4932
3279.62	73.6377
3279.64	53.9374
3279.74	9.95818
3279.75	78.7402
3279.76	68.7758
3279.77	95.2381
3279.78	90.2527
3279.79	112.108
3279.81	78.4314
3279.82	82.1693
3279.83	70.5716
3279.84	93.1099
3279.86	62.461
3279.87	71.736
3279.89	46.6418
3279.98	11.3237
3280	49.2126
3280.02	66.6667
3280.03	75.4148
3280.04	88.2613
3280.06	77.1605
3280.07	79.1139
3280.08	68.6813
3280.1	83.3333
3280.11	89.8473
3280.12	58.072
3280.24	8.60807
3280.25	72.9395
3280.27	83.8223
3280.29	49.9002
3280.3	63.5324
3280.32	66.8003
3280.33	62.0732
3280.35	69.1563
3280.36	64.2674
3280.39	42.2654
3280.52	7.45101
3280.54	63.3714
3280.55	64.2261
3280.57	57.0125
3280.58	77.7001
3280.59	126.422
3280.6	72.5163
3280.62	77.7001
3280.62	174.216
3280.64	71.8391
3280.66	50.6842
3280.74	11.3212
3280.76	55.1572
3280.78	52.4384
3280.79	77.0416
3280.81	68.306
3280.82	80.8407
3280.83	87.9507
3280.85	72.7802
3280.86	66.4011
3280.88	62.8141
3280.9	55.8659
3280.92	50.9165
3281.01	10.8143
3281.03	56.8505
3281.04	95.1475
3281.05	81.9672
3281.06	72.9927
3281.08	60.6428
3281.09	78.6782
3281.1	92.7644
3281.11	131.234
3281.13	61.1247
3281.14	68.6342
3281.15	178.891
3281.27	7.8456
3281.29	49.9251
3281.31	72.6744
3281.32	85.3971
3281.34	53.5906
3281.35	70.028
3281.37	62.5
3281.38	61.7284
3281.4	87.108
3281.41	61.7665
3281.53	8.371
3281.56	35.6633
3281.57	63.8978
3281.59	84.317
3281.59	120.048
3281.61	62.7353
3281.63	41.1862
3281.65	63.9795
3281.66	93.1966
3281.69	37.5516
3281.78	10.717
3281.8	59.8802
3281.81	80.1282
3281.82	69.4444
3281.84	63.9386
3281.86	64.3087
3281.87	67.0691
3281.88	105.152
3281.9	67.0691
3281.91	87.184
3281.93	45.1264
3281.94	75.3012
3282.06	8.56164
3282.08	57.6037
3282.08	129.366
3282.1	82.1693
3282.1	170.94
3282.12	75.815
3282.13	51.1509
3282.15	67.659
3282.17	60.241
3282.18	72.5163
3282.2	54.7645
3282.3	9.9108
3282.32	54.2299
3282.33	69.735
3282.35	74.7384
3282.36	76.1035
3282.37	65.4022
3282.38	102.987
3282.4	68.1663
3282.41	71.2251
3282.42	118.203
3282.43	78.1861
3282.45	58.2411
3282.55	10.0311
3282.57	54.1419
3282.58	86.8056
3282.59	84.246
3282.61	55.2792
3282.63	50.6586
3282.65	51.573
3282.67	61.4251
3282.68	68.9655
3282.82	7.23327
3282.84	51.7866
3282.85	71.5308
3282.86	76.1615
3282.88	74.239
3282.89	71.3776
3282.91	57.4713
3282.93	50.0501
3282.94	135.318
3282.96	43.2526
3283.07	9.13826
3283.09	60.6428
3283.11	49.8256
3283.12	79.1766
3283.13	71.3267
3283.15	55.3403
3283.16	93.4579
3283.18	68.918
3283.19	92.5926
3283.2	107.759
3283.21	69.0608
3283.23	51.7063
3283.33	10.269
3283.35	39.8089
3283.37	65.5738
3283.38	61.9579
3283.4	63.857
3283.42	62.8141
3283.43	65.6599
3283.44	77.8816
3283.45	89.8473
3283.48	45.5996
3283.58	9.79912
3283.6	46.8384
3283.62	57.8369
3283.63	77.821
3283.65	65.703
3283.66	82.9876
3283.68	52.5486
3283.69	60.8273
3283.71	57.8704
3283.73	51.8135
3283.88	6.76773
3283.9	50.4541
3283.91	78.0031
3283.92	112.867
3283.93	85.1064
3283.95	64.5578
3283.96	90.8265
3283.97	56.9152
3283.99	79.1766
3284	58.7199
3284.02	62.422
3284.1	12.639
3284.11	70.373
3284.13	77.3994
3284.14	85.1064
3284.15	73.2064
3284.17	66.7557
3284.18	61.5385
3284.2	57.9374
3284.22	68.4932
3284.23	65.445
3284.24	80.6452
3284.26	52.4934
3284.36	9.77422
3284.39	42.8082
3284.4	112.994
3284.41	104.167
3284.42	71.8907
3284.43	75.9878
3284.44	90.5797
3284.46	76.3942
3284.47	67.7048
3284.48	78.5546
3284.62	7.31208
3284.64	48.8281
3284.65	78.3085
3284.66	132.802
3284.68	68.2128
3284.69	68.7758
3284.7	73.692
3284.72	83.2639
3284.73	75.0188
3284.74	80.8407
3284.75	91.8274
3284.87	8.25083
3284.89	54.1712
3284.91	72.2022
3284.92	56.4016
3284.94	68.2594
3284.95	76.9823
3284.97	74.5156
3284.98	67.2043
3284.99	98.6193
3285	79.9361
3285.02	79.3021
3285.03	57.2738
3285.12	11.9076
3285.14	53.2481
3285.16	52.3834
3285.17	59.1716
3285.18	132.275
3285.2	46.3607
3285.21	90.5797
3285.22	88.968
3285.23	97.0874
3285.25	64.1849
3285.26	80.7754
3285.28	43.573
3285.4	9.02609
3285.42	37.2439
3285.44	61.237
3285.45	98.6193
3285.46	65.1042
3285.48	89.1266
3285.49	57.8035
3285.51	66.5779
3285.52	68.0272
3285.53	87.7963
3285.55	79.3021
3285.7	6.6569
3285.72	51.7331
3285.73	62.2278
3285.75	57.7034
3285.77	60.3136
3285.78	72.9395
3285.79	97.9432
3285.81	60.8273
3285.82	81.8331
3285.84	47.9846
3285.93	11.2082
3285.95	56.4016
3285.96	59.5593
3285.98	77.7605
3285.99	76.0456
3286	79.6813
3286.01	98.6193
3286.03	69.3001
3286.04	81.6327
3286.05	92.081
3286.06	80.9061
3286.17	9.6581
3286.18	60.5694
3286.2	51.7598
3286.21	110.742
3286.23	64.2261
3286.24	77.7605
3286.25	73.046
3286.27	60.3865
3286.28	70.1262
3286.3	53.135
3286.32	70.7714
3286.32	114.155
3286.45	8.2176
3286.46	80.0641
3286.47	63.0915
3286.49	71.6332
3286.5	88.4173
3286.51	108.932
3286.52	72.3066
3286.54	55.7414
3286.55	72.6744
3286.57	75.4717
3286.58	65.8762
3286.72	7.26903
3286.74	53.3333
3286.75	97.9432
3286.76	67.5676
3286.78	57.4713
3286.8	72.9395
3286.81	61.9963
3286.83	74.6826
3286.84	63.5324
3286.86	62.5
3286.88	43.4594
3286.97	11.4929
3286.99	50.226
3287	77.1605
3287.01	126.743
3287.02	83.682
3287.04	65.3595
3287.05	85.2515
3287.06	62.3053
3287.08	78.4929
3287.09	81.2348
3287.11	52.8541
3287.12	59.2768
3287.2	13.1148
3287.22	43.554
3287.24	76.6284
3287.25	85.5432
3287.26	71.9424
3287.28	52.5486
3287.29	72.3066
3287.31	88.1057
3287.32	107.759
3287.33	84.3882
3287.34	79.4913
3287.35	82.4402
3287.37	43.9947
3287.48	9.44198
3287.5	43.4783
3287.52	53.8213
3287.54	52.5486
3287.55	95.7854
3287.57	66.7557
3287.58	57.1429
3287.6	76.4526
3287.61	63.3714
3287.64	32.0307
3287.75	9.80969
3287.77	45.977
3287.78	71.582
3287.79	82.7815
3287.81	68.918
3287.82	75.5858
3287.83	84.246
3287.85	68.9655
3287.86	67.2948
3287.88	61.5764
3287.9	39.4011
3288.02	8.61698
3288.04	56.5611
3288.05	77.101
3288.06	88.0282
3288.08	60.9385
3288.1	60.0601
3288.11	97.1817
3288.12	56.338
3288.13	95.6938
3288.15	81.1688
3288.16	74.9064
3288.18	52.3834
3288.27	10.6225
3288.29	75.1315
3288.3	62.8931
3288.31	80.2568
3288.33	73.046
3288.34	76.9823
3288.35	80.7754
3288.37	72.3589
3288.38	70.1262
3288.39	129.366
3288.41	63.012
3288.42	64.2674
3288.44	51.3084
3288.54	9.94926
3288.56	42.8082
3288.58	64.6831
3288.59	87.184
3288.61	64.8088
3288.62	91.4913
3288.63	60.8273
3288.64	97.7517
3288.66	67.9348
3288.67	64.9773
3288.81	7.16384
3288.84	46.8165
3288.85	69.1563
3288.87	56.2746
3288.88	79.6178
3288.9	63.857
3288.91	80.9061
3288.92	71.3267
3288.94	72.5689
3288.94	112.108
3288.96	60.0601
3288.98	56.7537
3289.07	11.3084
3289.09	52.9101
3289.1	109.769
3289.1	125.156
3289.12	55.6174
3289.13	100.301
3289.15	59.7015
3289.16	75.4717
3289.17	78.6782
3289.19	89.5255
3289.2	81.6327
3289.21	65.8328
3289.3	11.1037
3289.32	69.541
3289.33	81.9672
3289.34	95.2381
3289.35	87.4891
3289.36	79.0514
3289.38	81.7661
3289.39	69.7837
3289.4	72.7273
3289.42	78.9266
3289.43	112.233
3289.44	74.3494
3289.45	68.5401
3289.57	8.7382
3289.59	58.7199
3289.6	72.2543
3289.61	74.7943
3289.62	86.0585
3289.64	76.6871
3289.65	105.374
3289.66	63.8978
3289.67	120.919
3289.69	50.3018
3289.82	7.86782
3289.84	46.7071
3289.85	68.306
3289.87	61.3874
3289.88	72.3066
3289.9	70.2741
3289.91	82.5764
3289.92	85.6898
3289.93	83.1255
3289.95	67.4764
3289.97	54.1126
3290.06	10.8495
3290.08	55.3097
3290.09	96.7118
3290.1	70.5716
3290.11	103.199
3290.12	81.4996
3290.14	67.2948
3290.15	70.3235
3290.17	57.2738
3290.18	99.7009
3290.2	63.4518
3290.21	56.8828
3290.31	10.1153
3290.33	58.6854
3290.34	91.1577
3290.35	80.1925
3290.37	76.2777
3290.38	88.2613
3290.39	82.2368
3290.4	76.2777
3290.41	90.009
3290.42	92.081
3290.44	74.4602
3290.44	148.588
3290.56	8.76271
3290.58	60.1685
3290.58	124.688
3290.6	72.3066
3290.61	79.0514
3290.62	106.27
3290.64	62.8536
3290.65	54.1419
3290.66	126.743
3290.67	129.366
3290.68	108.578
3290.69	64.1437
3290.71	82.3045
3290.8	10.9004
3290.82	41.1862
3290.84	49.7512
3290.86	62.5782
3290.87	76.8049
3290.89	49.8008
3290.9	77.3994
3290.92	62.1118
3290.94	51.2295
3291.11	6.0562
3291.13	46.0405
3291.14	73.7463
3291.15	75.815
3291.17	54.2005
3291.19	73.6377
3291.2	62.0347
3291.22	71.4286
3291.23	99.108
3291.25	43.4972
3291.37	8.3654
3291.39	52.0021
3291.4	79.3651
3291.42	55.0964
3291.43	65.5308
3291.45	75.8725
3291.46	67.9348
3291.48	74.239
3291.49	72.9927
3291.5	118.064
3291.51	61.5006
3291.61	9.99201
3291.63	63.2111
3291.64	79.7448
3291.65	84.317
3291.67	64.8088
3291.68	71.9942
3291.7	73.8007
3291.71	81.9001
3291.72	80.4505
3291.73	101.626
3291.74	73.2601
3291.78	25.355
3291.89	9.3932
3291.91	60.024
3291.92	58.4112
3291.94	60.7533
3291.96	61.5006
3291.97	65.1466
3291.99	60.0962
3292	80.2568
3292.02	57.1102
3292.04	43.3088
3292.15	9.14411
3292.17	59.952
3292.18	86.6551
3292.19	69.735
3292.21	80.6452
3292.22	78.125
3292.23	67.2948
3292.25	56.2114
3292.27	72.4638
3292.28	70.373
3292.29	67.3854
3292.43	7.46491
3292.44	75.188
3292.46	58.2072
3292.47	100.2
3292.48	78.1861
3292.49	81.2348
3292.51	83.8223
3292.52	68.3527
3292.53	72.6216
3292.55	69.6864
3292.56	69.3001
3292.58	64.9773
3292.67	11.2461
3292.69	57.0451
3292.7	71.5308
3292.71	75.9301
3292.73	71.1744
3292.74	83.682
3292.75	68.8705
3292.77	62.9327
3292.78	145.773
3292.8	44.2282
3292.82	46.5766
3292.95	7.77061
3292.97	55.8971
3292.98	75.7576
3292.99	74.7384
3293	109.29
3293.02	66.7111
3293.04	55.5864
3293.05	58.9275
3293.06	77.3395
3293.08	61.5764
3293.2	8.21558
3293.22	59.1366
3293.24	65.3595
3293.25	67.4309
3293.26	72.8863
3293.28	75.3012
3293.29	58.0383
3293.31	78.2473
3293.32	96.7118
3293.33	73.6377
3293.48	6.62998
3293.49	88.968
3293.51	77.9423
3293.52	68.6813
3293.53	70.9723
3293.54	97.6562
3293.56	92.9368
3293.57	65.5738
3293.58	92.081
3293.59	83.2639
3293.61	60.5694
3293.66	19.0259
3293.71	21.9298
3293.73	53.3618
3293.74	64.8088
3293.76	55.2486
3293.77	69.735
3293.79	86.4304
3293.8	83.7521
3293.8	168.067
3293.82	80.9717
3293.83	74.6826
3293.84	105.042
3293.86	51.8403
3293.98	7.95418
3294.01	44.5633
3294.02	75.4148
3294.04	53.3333
3294.05	93.4579
3294.06	78.5546
3294.08	68.1663
3294.09	81.2348
3294.11	52.9661
3294.13	53.7346
3294.23	9.82029
3294.25	58.6166
3294.26	53.135
3294.28	67.4764
3294.29	66.1376
3294.31	77.2798
3294.32	66.0939
3294.33	81.2348
3294.35	74.9064
3294.37	42.3012
3294.49	8.60956
3294.5	67.4764
3294.52	60.7165
3294.53	128.535
3294.54	72.0461
3294.55	82.9876
3294.57	70.2741
3294.58	60.7903
3294.6	59.5593
3294.62	62.6566
3294.63	100.908
3294.65	48.2859
3294.75	10.0442
3294.76	62.5391
3294.79	44.6229
3294.79	108.814
3294.81	65.3595
3294.82	74.239
3294.84	69.0608
3294.85	92.3361
3294.86	87.9507
3294.88	60.1323
3294.89	58.4795
3294.91	46.8384
3295.03	8.98553
3295.05	45.8085
3295.06	62.1891
3295.07	97.2763
3295.1	47.4158
3295.11	64.8088
3295.12	80.9061
3295.14	69.5894
3295.16	48.1696
3295.17	74.3494
3295.34	5.90737
3295.36	51.8672
3295.38	58.5138
3295.39	78.6782
3295.41	62.6566
3295.42	87.9507
3295.43	98.2318
3295.45	53.9374
3295.46	63.3312
3295.48	45.683
3295.57	11.1259
3295.59	47.1032
3295.61	73.046
3295.62	69.2042
3295.64	72.2022
3295.65	67.659
3295.67	73.1529
3295.68	52.0021
3295.7	58.548
3295.71	103.199
3295.73	54.5256
3295.75	58.651
3295.84	11.0266
3295.86	50.6329
3295.87	60.024
3295.89	85.7633
3295.9	59.1366
3295.92	71.6846
3295.93	68.0272
3295.94	76.6871
3295.97	45.7038
3296.14	5.66091
3296.17	37.1609
3296.19	62.422
3296.2	82.2368
3296.21	111.982
3296.22	61.9579
3296.24	63.6132
3296.25	90.9091
3296.26	77.101
3296.28	72.5163
3296.3	52.4109
3296.42	7.7912
3296.44	47.6417
3296.46	55.3097
3296.48	64.9773
3296.49	70.028
3296.51	67.3401
3296.53	56.0538
3296.54	68.0735
3296.56	41.58
3296.59	42.0168
3296.7	8.53898
3296.72	55.2486
3296.74	72.7273
3296.75	59.2066
3296.77	71.1238
3296.79	54.2299
3296.8	64.1849
3296.82	60.423
3296.83	61.0874
3296.86	47.8698
3296.96	9.85707
3296.98	45.7038
3296.99	87.7193
3297	81.4996
3297.01	90.6618
3297.03	72.2022
3297.04	63.3714
3297.06	71.9424
3297.07	90.9091
3297.08	80.0641
3297.1	51.9211
3297.22	8.55652
3297.24	38.2117
3297.26	59.9161
3297.27	66.1813
3297.29	65.7895
3297.3	70.2247
3297.32	66.8896
3297.33	69.0131
3297.35	67.7048
3297.52	5.91751
3297.54	40.3714
3297.56	47.8927
3297.58	68.7285
3297.6	52.9942
3297.6	194.553
3297.61	82.3045
3297.62	90.4977
3297.64	66.8449
3297.65	76.3942
3297.67	66.1376
3297.77	9.522
3297.79	53.3618
3297.81	61.0128
3297.82	61.5006
3297.84	75.9301
3297.85	60.241
3297.87	53.0786
3297.89	69.1085
3297.9	87.9507
3297.91	79.5545
3297.92	87.3362
3298.03	9.3214
3298.05	59.3824
3298.06	72.2022
3298.07	78.8644
3298.08	87.6424
3298.1	64.5161
3298.11	77.0416
3298.12	92.9368
3298.14	74.9064
3298.15	63.012
3298.17	50.0501
3298.29	8.24198
3298.32	45.0045
3298.33	71.5308
3298.35	69.3963
3298.36	73.692
3298.38	58.9971
3298.39	83.0565
3298.4	59.6659
3298.42	75.4717
3298.43	100.908
3298.45	46.5549
3298.62	5.95309
3298.63	58.4112
3298.65	51.5996
3298.66	120.919
3298.68	62.5391
3298.69	76.5111
3298.7	86.9565
3298.72	51.4933
3298.74	60.1685
3298.75	63.1313
3298.86	9.15835
3298.88	49.9251
3298.9	48.6618
3298.92	75.7576
3298.94	53.8213
3298.95	61.5006
3298.96	127.389
3298.97	87.5657
3298.98	80.5153
3299	60.8643
3299.01	73.3138
3299.11	10.1215
3299.14	33.9674
3299.16	63.1313
3299.17	101.215
3299.18	95.7854
3299.19	73.0994
3299.2	82.1018
3299.22	53.2481
3299.24	79.9361
3299.25	57.2738
3299.28	41.841
3299.38	9.66557
3299.4	41.2882
3299.42	67.9348
3299.43	95.6938
3299.44	74.9625
3299.46	59.2066
3299.48	58.9971
3299.49	74.5156
3299.51	61.237
3299.52	69.6864
3299.7	5.5145
3299.73	39.968
3299.74	85.6164
3299.75	85.8369
3299.77	61.8429
3299.78	56.3698
3299.79	158.479
3299.81	63.012
3299.82	68.2128
3299.86	29.4031
3299.93	13.1216
3299.95	45.7247
3299.97	64.1849
3299.98	97.7517
3299.99	68.6813
3300.01	53.5619
3300.03	53.3903
3300.04	89.2857
3300.06	58.8582
3300.07	85.2515
3300.09	61.8429
3300.2	8.54044
3300.22	78.9266
3300.23	60.7903
3300.25	76.0456
3300.26	87.7193
3300.27	75.9301
3300.29	57.5043
3300.3	88.3392
3300.32	60.3865
3300.33	70.373
3300.34	105.708
3300.46	8.31947
3300.49	38.5356
3300.5	55.7414
3300.51	110.011
3300.53	71.2251
3300.54	86.0585
3300.56	50.9424
3300.57	66.9792
3300.59	85.6898
3300.6	91.1577
3300.73	7.67872
3300.74	59.0667
3300.76	72.6216
3300.77	99.9001
3300.78	71.6332
3300.8	61.7665
3300.81	69.6379
3300.83	73.8007
3300.83	126.422
3300.85	77.3395
3300.87	44.6828
3300.99	8.14797
3301.02	36.2713
3301.03	61.7284
3301.05	75.7002
3301.06	75.5287
3301.08	69.1085
3301.09	108.342
3301.09	101.42
3301.11	69.2042
3301.13	60.9756
3301.14	82.3045
3301.24	9.83187
3301.26	50.7099
3301.27	107.181
3301.28	80.9717
3301.3	69.3963
3301.31	85.3242
3301.32	79.4913
3301.33	74.4048
3301.34	88.968
3301.36	60.4961
3301.37	73.2064
3301.48	9.8561
3301.5	44.405
3301.51	120.919
3301.53	46.1042
3301.54	86.5052
3301.55	89.1266
3301.57	65.2316
3301.59	43.8596
3301.61	62.3053
3301.62	66.6223
3301.65	38.1971
3301.78	7.6476
3301.8	50.7357
3301.81	58.4454
3301.83	62.9327
3301.85	66.8449
3301.86	75.9878
3301.87	61.1621
3301.88	115.075
3301.91	39.4166
3302.01	9.96413
3302.03	48.9476
3302.04	78.2473
3302.05	96.8054
3302.07	73.1529
3302.09	49.5295
3302.1	71.7875
3302.11	71.2758
3302.13	67.3401
3302.14	66.0939
3302.25	9.20471
3302.27	63.2911
3302.29	47.9616
3302.3	81.8331
3302.32	57.9374
3302.34	54.7945
3302.36	50.6073
3302.37	57.3394
3302.39	73.0994
3302.49	9.86582
3302.51	45.8295
3302.52	81.2348
3302.54	64.5161
3302.55	77.7605
3302.57	64.7668
3302.58	77.9423
3302.59	94.162
3302.61	57.5374
3302.62	113.636
3302.65	35.9712
3302.74	10.2323
3302.76	54.2299
3302.78	60.8273
3302.8	43.8982
3302.82	56.8182
3302.83	70.8215
3302.85	68.4463
3302.87	40.833
3302.89	42.7168
3303.01	8.59845
3303.03	43.2526
3303.05	53.2481
3303.07	67.1141
3303.08	71.582
3303.1	56.4334
3303.12	46.5116
3303.14	62.9723
3303.15	64.1437
3303.16	87.184
3303.22	17.3641
3303.26	23.8834
3303.29	37.3692
3303.3	68.0272
3303.31	147.493
3303.33	52.5762
3303.34	96.3391
3303.36	60.6796
3303.37	120.192
3303.39	51.5996
3303.4	96.2464
3303.41	60.7533
3303.44	37.5375
3303.53	11.012
3303.55	51.5996
3303.56	68.9655
3303.58	61.9195
3303.59	67.4309
3303.61	59.2768
3303.63	69.6379
3303.64	103.842
3303.65	77.5795
3303.66	90.6618
3303.68	43.5161
3303.81	7.99936
3303.83	42.6439
3303.84	83.4028
3303.86	56.8505
3303.87	81.6327
3303.89	48.8043
3303.9	92.6784
3303.92	64.5995
3303.94	45.1671
3304.09	6.51084
3304.11	63.2911
3304.13	62.6959
3304.14	76.8049
3304.16	63.5324
3304.17	52.6593
3304.18	101.42
3304.2	74.7943
3304.21	70.4225
3304.23	67.659
3304.25	41.0846
3304.34	11.6279
3304.35	73.5835
3304.37	61.4628
3304.38	56.9476
3304.4	64.7249
3304.41	101.937
3304.42	65.7895
3304.44	91.4077
3304.45	91.7431
3304.46	59.3472
3304.48	83.612
3304.49	73.692
3304.59	10.3029
3304.6	67.1592
3304.61	89.2061
3304.62	88.2613
3304.64	58.0383
3304.65	141.243
3304.66	70.373
3304.67	112.74
3304.68	71.5308
3304.7	81.1688
3304.71	94.518
3304.72	74.4602
3304.74	61.9963
3304.89	6.69748
3304.91	47.9616
3304.92	82.9187
3304.93	71.9424
3304.95	85.9845
3304.96	71.7875
3304.97	71.3267
3304.99	70.922
3305	93.985
3305.01	61.4628
3305.12	9.39055
3305.14	52.8541
3305.16	56.1482
3305.18	53.8503
3305.19	101.626
3305.2	68.3995
3305.22	48.9956
3305.24	51.4668
3305.26	61.6903
3305.27	54.8546
3305.39	8.7974
3305.4	60.4961
3305.42	76.746
3305.43	79.4913
3305.44	101.937
3305.45	96.6184
3305.46	90.5797
3305.47	95.6938
3305.49	76.0456
3305.5	73.8007
3305.51	96.9932
3305.52	89.1266
3305.54	54.6448
3305.62	12.1492
3305.64	41.7014
3305.65	102.669
3305.67	60.3136
3305.69	69.3963
3305.7	86.4304
3305.71	60.6428
3305.73	68.3527
3305.75	57.2082
3305.75	120.192
3305.77	88.3392
3305.78	99.2063
3305.8	43.4405
3305.89	10.627
3305.91	50.6842
3305.93	55.2486
3305.94	118.624
3305.95	66.0502
3305.97	74.7384
3305.98	75.358
3305.99	77.2798
3306.01	87.184
3306.02	77.5795
3306.03	62.2278
3306.17	7.6266
3306.18	57.3394
3306.2	71.582
3306.21	65.1042
3306.23	58.8928
3306.25	61.6903
3306.26	54.407
3306.28	70.6714
3306.29	78.2473
3306.31	60.7533
3306.42	8.90631
3306.43	63.4518
3306.45	80.1925
3306.46	75.643
3306.47	208.768
3306.48	58.9971
3306.5	78.8022
3306.5	177.936
3306.51	75.4717
3306.53	52.5762
3306.54	102.669
3306.56	64.6412
3306.66	9.73615
3306.67	80.6452
3306.69	77.2798
3306.7	96.7118
3306.71	64.4745
3306.72	117.647
3306.73	74.5712
3306.75	71.4796
3306.76	85.3971
3306.77	74.4048
3306.78	118.624
3306.79	76.2777
3306.91	8.71308
3306.93	39.4945
3306.95	55.2792
3306.96	100.301
3306.98	60.024
3307	54.9149
3307.01	112.108
3307.02	61.2745
3307.04	61.8812
3307.13	11.5607
3307.15	42.3012
3307.17	44.0141
3307.18	79.2393
3307.2	85.5432
3307.21	59.4177
3307.22	170.648
3307.24	60.35
3307.26	42.2833
3307.28	51.8135
3307.46	5.60947
3307.48	45.5996
3307.49	68.0735
3307.5	104.275
3307.51	99.9001
3307.52	88.574
3307.54	82.5083
3307.55	109.769
3307.56	90.0901
3307.57	72.2543
3307.58	88.4173
3307.6	74.4048
3307.7	9.39938
3307.72	58.0383
3307.74	57.0125
3307.75	68.1199
3307.76	76.4526
3307.78	81.367
3307.79	58.4112
3307.81	69.3001
3307.82	78.3699
3307.83	87.7963
3307.85	68.0272
3307.94	10.1999
3307.96	55.9597
3307.98	66.4894
3308	55.0358
3308.01	66.8449
3308.02	110.132
3308.03	135.135
3308.04	85.1064
3308.05	69.2521
3308.07	68.5401
3308.08	85.3971
3308.12	27.1444
3308.21	10.1781
3308.24	47.8469
3308.25	69.8324
3308.26	87.7963
3308.27	74.5712
3308.29	60.5694
3308.31	52.0833
3308.32	101.42
3308.34	65.1042
3308.36	42.1053
3308.49	7.8125
3308.51	52.0021
3308.52	82.1693
3308.53	101.42
3308.54	64.433
3308.55	130.89
3308.56	82.3723
3308.58	67.2948
3308.59	67.7048
3308.61	76.6284
3308.62	119.474
3308.63	74.9625
3308.72	10.4047
3308.75	43.8212
3308.76	84.1043
3308.77	81.4996
3308.78	128.7
3308.79	69.3963
3308.81	63.2111
3308.82	104.167
3308.83	85.6164
3308.85	54.4959
3308.86	84.674
3308.88	55.1268
3309	8.34446
3309.02	58.5138
3309.03	74.5156
3309.04	78.9889
3309.05	81.9001
3309.07	69.3001
3309.08	91.9963
3309.09	66.1813
3309.11	77.4593
3309.13	50.9424
3309.15	41.5282
3309.29	7.45268
3309.3	54.407
3309.32	64.8508
3309.33	66.5779
3309.35	83.5422
3309.36	63.8978
3309.37	107.643
3309.38	79.4913
3309.4	71.0732
3309.41	61.3874
3309.43	68.1199
3309.52	10.6056
3309.54	63.3312
3309.56	60.0601
3309.57	83.9631
3309.58	88.574
3309.6	56.5931
3309.61	58.5823
3309.62	105.152
3309.64	65.3168
3309.65	98.6193
3309.66	69.2042
3309.68	81.4332
3309.68	112.867
3309.78	10.9337
3309.79	52.9101
3309.81	69.2042
3309.82	71.2251
3309.84	71.7875
3309.85	116.822
3309.86	64.1437
3309.88	71.2251
3309.89	64.3915
3309.9	84.1751
3309.91	85.1064
3309.92	189.394
3309.93	80.3213
3310.07	7.11541
3310.1	35.3982
3310.12	45.3515
3310.14	68.5871
3310.15	70.6714
3310.16	76.3942
3310.18	65.4022
3310.19	100.503
3310.21	54.8847
3310.22	63.2111
3310.33	9.60523
3310.35	46.2321
3310.36	93.1099
3310.38	60.0601
3310.39	60.6796
3310.41	56.1482
3310.43	72.4113
3310.44	79.3651
3310.46	56.6893
3310.59	7.2998
3310.6	88.0282
3310.62	71.6332
3310.63	82.9876
3310.64	90.4977
3310.66	59.1716
3310.67	71.3776
3310.68	83.0565
3310.7	71.7875
3310.7	250
3310.72	71.0732
3310.73	68.1199
3310.82	11.2931
3310.84	51.4933
3310.85	66.357
3310.87	76.8049
3310.88	81.5661
3310.89	62.5391
3310.91	77.8816
3310.92	66.6223
3310.93	84.6024
3310.95	92.3361
3310.96	66.0939
3310.99	39.6668
3311.09	9.20048
3311.11	60.7903
3311.12	71.582
3311.14	69.979
3311.15	73.7463
3311.17	78.6782
3311.18	69.4927
3311.19	79.9361
3311.2	82.6446
3311.21	96.5251
3311.23	91.2409
3311.35	7.88644
3311.38	44.3262
3311.39	80.3213
3311.4	70.8717
3311.42	54.5852
3311.43	79.5545
3311.44	82.7815
3311.46	74.0192
3311.47	108.578
3311.48	82.2368
3311.64	6.36294
3311.65	68.9655
3311.67	61.7665
3311.68	76.0456
3311.69	79.5545
3311.71	65.9631
3311.72	96.0615
3311.73	85.034
3311.74	74.9625
3311.75	127.065
[truncated: 1,247 more rows]
