# Supplementary material for: Dorsal and median raphe neuronal firing dynamics characterized by nonlinear measures
Source: PLoS Comput Biol. 2024 May 28;20(5):e1012111. doi: 10.1371/journal.pcbi.1012111 (PMC11161118; doi:10.1371/journal.pcbi.1012111)
Supplement: S1 Data — (ZIP) [file pcbi.1012111.s002.zip › data/N33_N5_130312.txt]

Event times and instantaneous frequencies between 379.815 s and 679.948 s on channel 2001
Time	Inst freq
379.876	9.10084
379.917	24.1371
379.977	16.6639
380.753	1.28775
380.813	16.8067
380.883	14.3266
380.93	21.0926
381.023	10.7654
381.115	10.8448
381.242	7.87526
381.33	11.4469
381.507	5.64143
381.567	16.6058
382.077	1.96132
382.209	7.59994
382.301	10.8378
383.126	1.21231
383.279	6.52571
384.388	0.901567
384.986	1.67336
385.054	14.7297
385.267	4.6799
386.482	0.823262
386.546	15.5933
386.619	13.7608
386.712	10.7724
387.267	1.80034
389.782	0.397617
389.906	8.07363
390.464	1.79096
390.513	20.674
392.121	0.621809
392.184	15.7604
392.34	6.42674
392.844	1.98271
394.404	0.641005
394.478	13.4935
394.592	8.82846
394.895	3.30098
395.361	2.14569
396.647	0.777526
396.734	11.4653
399.604	0.348388
401.169	0.639174
402.813	0.608321
403.504	1.44707
403.677	5.78503
404.4	1.38219
405.954	0.643675
407.205	0.799431
407.811	1.64989
407.887	13.1961
407.965	12.7097
408.514	1.82193
408.593	12.6727
409.261	1.4964
409.448	5.35561
409.597	6.70916
411.044	0.691314
411.19	6.84978
411.236	21.3447
411.397	6.20925
411.684	3.48712
412.359	1.48174
412.424	15.3116
413.559	0.88105
413.695	7.34862
413.899	4.92344
414.027	7.7918
414.071	22.5989
414.11	25.6148
414.655	1.835
414.732	12.945
414.843	9.02609
416.093	0.800262
416.893	1.24988
416.962	14.5433
417.075	8.78966
417.875	1.25061
417.982	9.31619
418.045	15.9693
418.356	3.21564
418.454	10.2491
418.825	2.69056
419.887	0.941549
420.066	5.6035
421.295	0.813656
422.604	0.764076
422.685	12.3274
422.849	6.09942
423.893	0.957387
423.983	11.0681
424.206	4.4843
424.302	10.4844
425.059	1.32078
425.19	7.62021
425.917	1.37663
426.324	2.45266
426.476	6.58285
427.302	1.21035
427.429	7.92456
427.499	14.1523
427.601	9.85902
428.186	1.70815
428.218	31.5457
428.397	5.57787
429.49	0.915039
430.099	1.6429
430.602	1.98578
432.151	0.645619
432.884	1.36526
433.638	1.32554
433.846	4.80446
434.286	2.27536
434.893	1.64628
435.094	4.97636
436.376	0.780208
436.482	9.4162
438.122	0.6097
438.734	1.63319
440.814	0.480846
441.602	1.26881
442.812	0.826836
442.924	8.93735
444.915	0.502111
445.026	9.01144
445.092	15.2091
445.868	1.28758
446.798	1.07582
446.933	7.38498
447.885	1.05064
449.131	0.802633
449.876	1.34171
450.027	6.64452
450.7	1.48516
451.575	1.1433
451.619	22.9043
451.664	21.8771
454.201	0.394163
454.956	1.32528
455.695	1.35355
456.752	0.945689
458.46	0.58548
460.034	0.635429
461.345	0.762451
464.36	0.331732
465.639	0.781659
465.709	14.3719
468.442	0.365909
469.095	1.52982
469.256	6.2251
470.151	1.11696
470.385	4.27204
474.068	0.27158
474.159	10.898
475.216	0.946065
475.49	3.65617
475.944	2.20095
476.221	3.61847
477.718	0.667989
478.539	1.21779
478.599	16.6251
480.097	0.667655
480.209	8.87233
482.184	0.506534
482.801	1.61991
482.915	8.75887
487.784	0.205375
490.498	0.36845
491.287	1.26765
491.628	2.93488
493.622	0.501562
495.943	0.430734
497.386	0.69313
504.125	0.148385
508.402	0.233839
510.418	0.49583
511.501	0.923916
521.5	0.100013
521.927	2.33902
523.061	0.881943
523.29	4.37407
524.068	1.28474
525.489	0.70372
527.392	0.525378
527.493	9.94629
529.059	0.638614
531.624	0.389777
533.069	0.692315
533.692	1.60406
533.79	10.1926
533.888	10.2743
534.59	1.42401
535.216	1.59655
536.618	0.713297
538.835	0.451068
540.234	0.714766
541.066	1.20213
541.114	20.7987
541.866	1.32952
542.282	2.40767
543.886	0.623356
545.065	0.847953
546.002	1.06688
549.307	0.302653
550.077	1.29823
551.776	0.588685
553.601	0.547948
554.149	1.82322
555.631	0.6748
557.635	0.498927
557.769	7.48559
558.616	1.18016
559.507	1.123
560.759	0.798327
561.573	1.229
561.833	3.84335
562.596	1.31
564.302	0.586314
564.421	8.44167
564.446	39.9202
564.489	23.1911
565.2	1.40605
565.276	13.1874
566.022	1.33973
566.174	6.60546
567.065	1.12128
567.116	19.604
567.163	21.4362
567.676	1.95099
568.191	1.94058
568.49	3.34202
569.771	0.780451
569.847	13.2644
569.935	11.3843
569.991	17.7715
570.298	3.26073
570.439	7.05368
571.003	1.77579
573.23	0.44893
573.335	9.49127
574.108	1.29453
575.678	0.636874
575.755	12.9132
575.847	10.9469
576.398	1.81304
576.6	4.96648
578.146	0.64668
578.233	11.5154
579.47	0.808061
580.713	0.804732
580.823	9.07606
580.933	9.15081
581.033	9.98602
581.248	4.65528
581.571	3.08871
582.075	1.98594
582.21	7.42335
583.51	0.769237
583.587	12.8966
584.368	1.27995
584.475	9.3423
584.573	10.2648
589.32	0.210649
590.215	1.11787
592.777	0.390273
592.905	7.81677
593.023	8.48392
595.01	0.503299
595.588	1.72957
595.81	4.49277
596.85	0.961501
602.205	0.186766
603.677	0.67903
604.5	1.21564
605.707	0.828411
606.222	1.94224
606.313	11.0144
606.505	5.20454
607.778	0.785774
607.93	6.5703
610.076	0.465857
610.313	4.22797
610.818	1.97851
611.403	1.7099
611.668	3.7743
612.859	0.83975
614.82	0.50997
614.921	9.92162
615.651	1.36902
619.332	0.271701
619.912	1.72185
620.123	4.74924
622.567	0.409105
622.646	12.7584
623.332	1.4566
623.584	3.96873
624.91	0.754227
625.923	0.987372
626.457	1.87133
626.523	15.2346
632.77	0.160061
632.856	11.7426
633.949	0.914495
634.911	1.03953
635.597	1.45792
635.792	5.12531
636.602	1.23498
638.21	0.62174
644.111	0.169464
649.102	0.200366
649.204	9.76276
649.348	6.94493
650.025	1.47835
650.284	3.85267
651.367	0.923736
652.129	1.31227
652.21	12.335
653.84	0.61338
653.886	22.0799
654.643	1.31998
656.922	0.438824
658.499	0.634341
658.552	18.8466
659.617	0.938166
660.646	0.972346
660.711	15.425
660.811	9.97506
661.659	1.17987
661.931	3.67094
665.856	0.254782
668.75	0.345473
669.074	3.08652
669.968	1.11912
670.695	1.37529
670.739	22.6912
670.899	6.2543
671.049	6.65513
673.409	0.423745
673.54	7.63359
673.666	7.95735
674.396	1.36971
675.748	0.739771
676.014	3.75291
676.16	6.87616
678.613	0.407644
678.722	9.18442
678.865	6.96185
