# Supplementary material for: Dorsal and median raphe neuronal firing dynamics characterized by nonlinear measures
Source: PLoS Comput Biol. 2024 May 28;20(5):e1012111. doi: 10.1371/journal.pcbi.1012111 (PMC11161118; doi:10.1371/journal.pcbi.1012111)
Supplement: S1 Data — (ZIP) [file pcbi.1012111.s002.zip › data/N148_N9_100712.txt]

Event times and instantaneous frequencies between 7663.41 s and 7743.49 s on channel 401
Time	Inst freq
7664.11	0.000130478
7664.36	3.99425
7664.9	1.85981
7665.11	4.60214
7665.33	4.57143
7665.96	1.5936
7666.46	2.00341
7666.98	1.90705
7667.24	3.86279
7668.04	1.25329
7669.1	0.946217
7669.31	4.73619
7670.12	1.23422
7670.5	2.64103
7670.64	7.12962
7670.8	6.37918
7670.94	6.8306
7671.09	6.72812
7671.35	3.92003
7673.58	0.446758
7673.75	6.1177
7673.9	6.40697
7674.14	4.18095
7675.22	0.926097
7675.66	2.293
7675.93	3.63372
7676.76	1.20652
7678.07	0.76541
7681.39	0.301393
7682.68	0.774966
7683.45	1.28977
7684	1.84182
7684.2	4.99575
7684.43	4.25749
7685.19	1.31253
7685.5	3.28623
7686	1.97457
7686.82	1.22997
7686.98	6.0154
7687.17	5.39345
7687.41	4.08113
7688.24	1.21149
7688.51	3.66139
7689.28	1.30692
7690.36	0.919777
7691.12	1.31652
7691.39	3.68623
7691.93	1.8622
7692.36	2.32229
7692.61	4.036
7693	2.55213
7693.61	1.63714
7694.72	0.901583
7694.85	7.97639
7695.04	5.20373
7695.34	3.34135
7696.22	1.13569
7696.75	1.89941
7697.85	0.909207
7697.99	7.02741
7698.26	3.66005
7698.66	2.53011
7699.95	0.772398
7700.1	6.60197
7700.25	6.56944
7700.45	5.24191
7700.71	3.72038
7701.83	0.892849
7702.6	1.30332
7702.76	6.36902
7702.98	4.56997
7703.57	1.67614
7703.85	3.62043
7704.03	5.70028
7704.2	5.58067
7704.5	3.35751
7705.39	1.12086
7705.56	5.90633
7705.73	6.19732
7705.92	5.26815
7707.4	0.6744
7707.86	2.18107
7708.17	3.15447
7708.6	2.34637
7708.85	4.00352
7709.07	4.47908
7709.24	5.95309
7709.46	4.52182
7710.89	0.702129
7711.3	2.38869
7712.59	0.776934
7713.55	1.04894
7714.7	0.863811
7714.89	5.27398
7715.7	1.24196
7716.16	2.14238
7716.3	7.28279
7716.47	6.11322
7716.69	4.51182
7717.91	0.81686
7718.06	6.90417
7718.61	1.81901
7719.38	1.29843
7719.65	3.59157
7720.22	1.75741
7720.41	5.29773
7720.62	4.73126
7720.92	3.37325
7721.18	3.83289
7724.39	0.31186
7725.03	1.56172
7725.3	3.62476
7725.46	6.38896
7726.09	1.59424
7726.32	4.26421
7727.8	0.675822
7728.13	3.03168
7728.28	6.62296
7728.65	2.71179
7729.43	1.29209
7729.79	2.74205
7730.51	1.38293
7730.83	3.19264
7731.77	1.05771
7731.96	5.33021
7732.26	3.31576
7733.15	1.11912
7733.43	3.60166
7734.46	0.970365
7735.24	1.29385
7735.5	3.779
7735.71	4.69859
7736	3.48202
7736.52	1.94005
7736.8	3.46021
7737.14	3.0175
7737.45	3.16646
7737.62	6.08051
7737.86	4.1278
7739.05	0.837472
7739.21	6.34639
7739.38	5.83669
7739.53	6.6357
7740.41	1.14396
7740.65	4.08113
7740.96	3.22155
7741.21	4.02204
7742.32	0.90238
7742.5	5.5701
7742.59	10.8249
7742.69	10.02
7742.82	7.87526
7742.96	7.14796
