# Supplementary material for: Dorsal and median raphe neuronal firing dynamics characterized by nonlinear measures
Source: PLoS Comput Biol. 2024 May 28;20(5):e1012111. doi: 10.1371/journal.pcbi.1012111 (PMC11161118; doi:10.1371/journal.pcbi.1012111)
Supplement: S1 Data — (ZIP) [file pcbi.1012111.s002.zip › data/N156_N3_190313.txt]

Event times and instantaneous frequencies between 1883.41 s and 1994.84 s on channel 401
Time	Inst freq
1883.58	0.00100561
1883.6	43.0108
1883.63	40.6835
1883.65	42.337
1883.66	78.7402
1883.69	35.0877
1883.71	75.9301
1883.74	30.7787
1883.79	20.8203
1883.81	36.3372
1883.85	27.7701
1883.89	22.3664
1883.92	45.9559
1883.96	23.3699
1883.99	33.5345
1884.01	43.573
1884.05	27.1076
1884.07	50.1002
1884.08	85.6898
1884.09	78.2473
1884.13	27.2702
1884.15	41.3736
1884.2	19.7981
1884.23	45.0045
1884.24	61.3497
1884.27	34.5662
1884.31	29.129
1884.33	39.3856
1884.36	38.0228
1884.38	51.7063
1884.39	83.612
1884.42	32.5839
1884.46	25.413
1884.48	48.1232
1884.5	41.7014
1884.53	33.0907
1884.56	40.6835
1884.57	75.9878
1884.58	121.359
1884.6	52.7704
1884.62	39.6983
1884.64	51.9751
1884.67	33.9328
1884.74	15.7381
1884.75	57.3394
1884.78	32.4886
1884.81	45.4959
1884.82	57.241
1884.87	23.3699
1884.88	82.713
1884.89	70.373
1884.92	32.3834
1884.95	47.6417
1884.97	45.4545
1885.02	20.1572
1885.04	37.037
1885.07	34.5304
1885.1	35.7015
1885.13	37.5375
1885.15	47.8927
1885.17	41.9639
1885.2	41.1692
1885.22	53.8213
1885.24	36.5497
1885.27	37.8644
1885.3	36.7377
1885.31	58.4112
1885.33	47.0367
1885.36	47.4608
1885.38	40.2739
1885.4	46.8823
1885.42	52.4934
1885.43	72.1501
1885.46	33.4896
1885.48	59.0667
1885.5	42.8266
1885.54	27.1444
1885.55	101.317
1885.57	70.7214
1885.58	52.3013
1885.62	31.3775
1885.64	52.0291
1885.65	65.1042
1885.66	86.9565
1885.69	34.2231
1885.71	46.2749
1885.75	31.5259
1885.77	34.118
1885.8	36.5497
1885.83	31.5657
1885.86	38.7597
1885.88	60.0601
1885.91	34.459
1885.92	57.6701
1885.95	35.5745
1885.98	30.9598
1886.01	32.4149
1886.06	19.7707
1886.08	55.3097
1886.12	23.6855
1886.15	34.638
1886.19	26.6312
1886.22	29.5421
1886.26	29.6824
1886.28	41.8936
1886.32	28.0662
1886.35	33.5345
1886.37	42.8633
1886.4	31.3873
1886.42	77.9423
1886.46	23.5349
1886.48	59.3824
1886.51	28.1611
1886.53	46.5333
1886.56	40.2576
1886.58	44.3853
1886.61	37.9939
1886.63	34.6981
1886.67	31.9183
1886.68	56.7537
1886.72	30.303
1886.74	35.7526
1886.77	45.8085
1886.78	76.2777
1886.84	16.818
1886.86	58.0383
1886.89	29.6912
1886.93	27.6243
1886.96	32.8515
1887	24.6548
1887.02	42.2833
1887.06	26.7809
1887.07	60.8273
1887.09	88.4173
1887.11	45.106
1887.13	47.5737
1887.19	16.9779
1887.21	57.9374
1887.24	31.8674
1887.24	124.378
1887.26	66.0502
1887.28	65.5308
1887.3	39.1543
1887.32	43.554
1887.34	47.6644
1887.37	40.016
1887.41	26.6241
1887.42	95.4198
1887.45	34.7222
1887.46	84.7458
1887.49	34.118
1887.5	103.306
1887.52	38.5208
1887.56	30.4971
1887.57	64.5578
1887.6	38.4763
1887.62	36.9276
1887.66	26.5604
1887.68	51.9481
1887.71	34.4353
1887.75	26.4971
1887.77	53.9665
1887.8	31.8573
1887.82	47.3934
1887.83	63.4115
1887.86	48.8759
1887.89	33.2889
1887.91	34.8554
1887.93	73.9098
1887.95	52.4934
1887.96	83.8223
1887.98	60.8273
1887.99	56.0224
1888	121.212
1888.04	28.8268
1888.05	66.9792
1888.07	48.7329
1888.09	59.0319
1888.13	24.42
1888.16	36.846
1888.17	56.243
1888.2	40.1606
1888.21	64.5161
1888.24	37.6223
1888.26	45.2694
1888.3	28.082
1888.31	119.332
1888.33	38.1534
1888.35	58.7199
1888.39	22.8519
1888.45	16.518
1888.48	46.62
1888.51	34.0599
1888.53	45.1671
1888.58	19.8649
1888.61	27.2405
1888.64	45.3515
1888.66	52.6039
1888.68	36.7242
1888.7	46.9263
1888.73	43.3088
1888.75	48.4731
1888.78	35.9195
1888.79	68.306
1888.82	33.0251
1888.86	27.1297
1888.87	58.309
1888.89	50.4286
1888.91	52.9381
1888.93	55.5864
1888.97	27.1592
1889	36.8732
1889.02	35.2609
1889.04	61.9579
1889.06	42.3549
1889.1	24.2836
1889.13	40.4367
1889.17	27.2702
1889.18	57.0125
1889.21	43.4216
1889.22	55.2792
1889.25	46.6853
1889.27	49.456
1889.28	84.5309
1889.3	39.8724
1889.34	29.36
1889.37	33.1785
1889.39	42.2297
1889.41	42.1763
1889.45	30.2663
1889.48	30.9885
1889.51	37.9939
1889.52	81.1688
1889.55	37.2301
1889.56	61.7284
1889.57	137.931
1889.59	39.5101
1889.61	49.505
1889.67	19.084
1889.69	37.1058
1889.72	35.461
1889.76	28.4738
1889.78	40.0802
1889.81	32.8192
1889.84	42.3191
1889.84	120.337
1889.86	58.2072
1889.89	33.5796
1889.92	40.4367
1889.94	35.1124
1889.95	121.803
1889.97	65.0195
1889.99	53.4474
1890.01	56.0224
1890.04	26.2743
1890.08	24.8509
1890.11	40.3714
1890.13	46.1042
1890.17	25.6279
1890.2	30.8737
1890.23	34.1763
1890.25	49.4315
1890.29	26.0213
1890.31	50.7099
1890.32	81.1688
1890.34	58.7889
1890.36	44.1501
1890.38	65.1042
1890.41	27.9799
1890.44	38.7747
1890.45	91.659
1890.48	35.868
1890.5	44.0141
1890.52	39.1389
1890.56	30.5623
1890.57	71.736
1890.58	129.534
1890.62	24.7158
1890.63	74.6269
1890.66	39.0168
1890.69	36.2845
1890.7	63.6132
1890.72	72.0461
1890.75	27.4952
1890.8	20.4248
1890.85	22.3614
1890.88	32.7225
1890.92	20.8203
1890.94	52.4934
1891	17.7431
1891.01	66.4011
1891.04	42.8266
1891.06	38.8954
1891.09	34.8918
1891.12	33.5233
1891.17	21.7297
1891.22	18.2615
1891.23	88.3392
1891.27	25.582
1891.31	25.8331
1891.34	38.2409
1891.37	31.4663
1891.4	34.5066
1891.42	42.8082
1891.46	30.8356
1891.48	39.6668
1891.51	32.9164
1891.56	21.6591
1891.58	40.8831
1891.6	66.9792
1891.64	25.2525
1891.67	28.0191
1891.7	37.0782
1891.73	34.1064
1891.76	31.8167
1891.79	30.581
1891.83	23.7643
1891.87	29.5683
1891.89	55.8347
1891.92	29.7265
1891.93	128.205
1891.96	34.2936
1891.98	40.4531
1891.99	81.6993
1892.02	38.2409
1892.06	27.1444
1892.09	28.9687
1892.12	40.9836
1892.15	29.8418
1892.16	83.612
1892.18	65.7895
1892.18	114.416
1892.21	45.3721
1892.23	36.4299
1892.26	38.7147
1892.3	27.9252
1892.31	68.5871
1892.34	34.2114
1892.36	43.4405
1892.39	42.8633
1892.41	48.7805
1892.45	25.582
1892.48	27.2554
1892.52	26.5675
1892.56	26.9469
1892.58	55.2792
1892.62	22.1386
1892.66	26.9542
1892.68	45.1875
1892.7	53.7346
1892.71	88.1057
1892.74	36.5898
1892.76	41.58
1892.78	51.573
1892.8	44.3853
1892.84	24.0211
1892.86	55.4324
1892.9	26.5816
1892.92	49.334
1892.94	42.9738
1892.98	28.8351
1893.01	35.6506
1893.04	32.2581
1893.04	142.045
1893.08	30.4785
1893.11	31.9285
1893.13	42.123
1893.15	46.7727
1893.17	53.2198
1893.2	32.3102
1893.22	54.8546
1893.25	37.9795
1893.27	41.5628
1893.3	33.2116
1893.33	32.7869
1893.37	23.8265
1893.41	32.0102
1893.43	39.9361
1893.46	36.8324
1893.49	27.9174
1893.52	41.4594
1893.54	52.4934
1893.56	44.5236
1893.6	24.7402
1893.62	46.8823
1893.65	37.8358
1893.68	35.7782
1893.7	39.3391
1893.72	46.9043
1893.74	47.6417
1893.79	21.6029
1893.8	82.1693
1893.83	36.4033
1893.85	43.802
1893.88	39.0625
1893.91	33.3444
1893.94	33.0579
1893.97	30.6937
1893.99	44.0529
1894.01	50.8647
1894.05	27.3523
1894.08	32.5415
1894.14	15.868
1894.15	87.3362
1894.18	42.0521
1894.19	74.5156
1894.22	32.1854
1894.23	141.044
1894.24	96.9932
1894.26	63.4518
1894.28	36.0881
1894.3	69.541
1894.34	25.8598
1894.36	41.7537
1894.39	30.4136
1894.42	44.2282
1894.43	77.7001
1894.45	38.6399
1894.49	26.4971
1894.54	20.9468
1894.58	24.6427
1894.62	28.4091
1894.64	42.517
1894.66	60.6428
1894.66	173.913
1894.69	42.8633
1894.71	44.7227
1894.76	18.5598
1894.8	29.036
1894.83	26.4201
1894.88	24.108
1894.89	75.4717
1894.9	66.357
1894.93	44.1891
1894.96	32.9598
1894.99	26.1986
1895.04	24.6063
1895.07	28.082
1895.12	20.4708
1895.14	43.0663
1895.17	31.6857
1895.21	31.6456
1895.25	21.2044
1895.29	29.985
1895.31	37.4672
1895.34	33.0579
1895.36	51.4403
1895.4	30.9885
1895.41	56.9801
1895.43	76.3942
1895.44	105.263
1895.47	26.1712
1895.5	40.4531
1895.51	69.0608
1895.54	36.245
1895.55	74.0192
1895.57	74.0741
1895.6	34.4828
1895.62	40.6669
1895.65	32.457
1895.67	48.0077
1895.71	29.1036
1895.73	38.7597
1895.76	34.5543
1895.79	37.8501
1895.8	64.5578
1895.83	34.0252
1895.87	28.1294
1895.89	42.2833
1895.91	45.0045
1895.95	29.18
1895.96	64.5578
1895.99	33.8983
1896.01	61.3497
1896.05	27.5938
1896.09	25.413
1896.11	41.4422
1896.12	78.1861
1896.14	71.3776
1896.16	37.2856
1896.19	35.727
1896.23	27.3973
1896.26	33.7724
1896.29	32
1896.31	39.9521
1896.33	74.7384
1896.35	44.5434
1896.38	37.6081
1896.4	44.3853
1896.42	43.2526
1896.45	39.4633
1896.46	59.5593
1896.48	56.4653
1896.51	30.5717
1896.54	37.9939
1896.56	61.5006
1896.59	33.1236
1896.6	70.0771
1896.63	35.3857
1896.64	135.501
1896.65	57.8704
1896.68	45.208
1896.7	40.6009
1896.71	141.844
1896.73	40.7498
1896.77	24.1546
1896.8	40.6835
1896.83	36.2188
1896.86	27.2702
1896.9	25.9943
1896.92	70.1754
1896.94	41.632
1896.96	53.4474
1896.99	36.7242
1897	57.241
1897.04	29.6912
1897.05	84.246
1897.09	26.4201
1897.14	20.5931
1897.17	29.1886
1897.19	40.6669
1897.21	77.7605
1897.22	70.3235
1897.25	30.722
1897.28	43.6491
1897.3	47.4383
1897.31	80.0641
1897.33	57.8704
1897.34	58.8928
1897.38	28.5225
1897.39	67.0241
1897.42	44.1112
1897.43	77.2201
1897.46	35.9712
1897.47	59.8802
1897.5	35.1741
1897.51	85.3242
1897.54	38.0373
1897.57	34.3407
1897.59	42.517
1897.62	43.0478
1897.66	21.4408
1897.68	48.0538
1897.71	45.208
1897.73	51.7331
1897.74	87.7193
1897.76	53.1915
1897.77	58.9275
1897.79	48.8043
1897.81	48.1464
1897.86	23.7361
1897.89	31.5756
1897.9	73.4214
1897.94	24.9004
1897.97	34.7705
1898.02	21.6403
1898.05	26.8312
1898.1	23.116
1898.13	28.0348
1898.16	37.6506
1898.2	22.9358
1898.23	31.6756
1898.27	31.4367
1898.3	26.6951
1898.34	27.1961
1898.36	45.2284
1898.38	47.9846
1898.42	31.25
1898.46	24.1488
1898.48	48.2393
1898.52	22.2717
1898.56	28.8517
1898.57	59.3472
1898.6	38.432
1898.62	43.4028
1898.65	32.4359
1898.67	50.5561
1898.71	30.4971
1898.73	41.7711
1898.77	27.2183
1898.78	69.541
1898.82	23.1589
1898.85	38.7147
1898.86	75.188
1898.88	49.776
1898.92	29.4464
1898.93	84.8176
1898.94	66.4452
1898.99	21.9925
1899.02	38.0518
1899.03	77.5795
1899.05	49.334
1899.08	33.4001
1899.12	25.227
1899.13	75.358
1899.14	143.472
1899.16	56.6572
1899.19	29.656
1899.21	45.8716
1899.23	51.5464
1899.26	33.9098
1899.29	39.0472
1899.32	33.7496
1899.35	32.2165
1899.37	53.6769
1899.38	60.7903
1899.4	46.6636
1899.43	44.2674
1899.45	50.6073
1899.48	31.6556
1899.53	19.9045
1899.56	36.5497
1899.59	32.0102
1899.61	49.14
1899.63	38.0373
1899.65	49.8008
1899.69	27.2109
1899.7	81.4332
1899.73	35.6633
1899.76	39.984
1899.79	31.8573
1899.81	43.4783
1899.84	30.7314
1899.87	31.25
1899.9	49.1642
1899.94	24.6305
1899.97	29.3772
1900	33.9443
1900.05	20.1979
1900.07	48.1696
1900.11	25.4453
1900.14	28.7853
1900.16	58.6166
1900.19	37.2578
1900.23	25.2461
1900.25	40.3063
1900.28	40.2253
1900.33	17.4338
1900.37	25.9875
1900.4	38.9712
1900.43	32.1958
1900.45	40.1606
1900.48	38.0084
1900.49	90.7441
1900.5	80
1900.53	38.0084
1900.55	46.3177
1900.6	21.6403
1900.63	33.7952
1900.67	22.6912
1900.69	48.4496
1900.72	32.7118
1900.73	108.578
1900.75	60.7533
1900.77	41.58
1900.79	48.4027
1900.82	39.3391
1900.85	29.18
1900.88	32.041
1900.91	38.3436
1900.93	49.9002
1900.95	47.2813
1900.99	25.6937
1901	98.912
1901.02	57.0776
1901.05	30.9598
1901.07	40.8831
1901.1	46.5116
1901.13	31.0366
1901.15	56.8505
1901.2	19.4326
1901.22	43.8212
1901.23	78.1861
1901.27	24.5821
1901.3	37.7216
1901.33	33.8983
1901.36	36.3636
1901.38	39.604
1901.41	42.3191
1901.43	51.1509
1901.44	57.5043
1901.46	60.1685
1901.48	65.8328
1901.51	28.8767
1901.54	30.03
1901.59	21.4638
1901.62	33.0797
1901.64	65.0195
1901.64	135.318
1901.65	86.6551
1901.71	17.7211
1901.74	33.1785
1901.77	33.8181
1901.78	129.199
1901.81	28.2566
1901.83	55.5556
1901.85	70.1754
1901.87	35.3732
1901.92	23.0468
1901.94	50.0501
1901.98	21.5054
1902.01	34.0136
1902.03	48.8281
1902.06	36.6166
1902.08	44.7427
1902.11	45.3926
1902.14	28.2247
1902.17	31.9591
1902.18	80.1282
1902.21	46.5116
1902.24	33.4336
1902.26	52.2739
1902.28	34.5662
1902.3	60.5694
1902.33	35.3107
1902.35	47.3037
1902.37	45.2284
1902.39	67.6133
1902.42	29.2483
1902.44	65.3168
1902.47	33.8066
1902.48	57.3723
1902.51	38.6847
1902.53	48.7092
1902.55	44.4247
1902.57	60.6796
1902.6	32.6904
1902.64	26.6667
1902.68	24.9626
1902.69	61.1247
1902.71	61.2745
1902.73	40.404
1902.75	62.9723
1902.78	33.8753
1902.8	41.5973
1902.81	97.9432
1902.83	50.4541
1902.86	33.3111
1902.88	51.5996
1902.91	44.2087
1902.92	57.5705
1902.94	76.2195
1902.98	23.6686
1903.01	34.0483
1903.03	42.1941
1903.07	23.2721
1903.09	56.1167
1903.12	34.8554
1903.17	22.0216
1903.21	25.7666
1903.21	138.504
1903.25	24.5339
1903.28	39.0625
1903.3	56.7859
1903.31	56.9801
1903.33	71.8907
1903.36	31.1624
1903.39	34.0136
1903.42	33.0142
1903.45	28.6862
1903.48	43.4594
1903.52	25.8799
1903.54	46.4037
1903.57	36.3769
1903.58	55.7724
1903.6	46.9704
1903.64	27.9955
1903.67	30.553
1903.71	30.8452
1903.72	79.8085
1903.73	68.4932
1903.76	41.2371
1903.77	72.0461
1903.78	81.7661
1903.8	47.8011
1903.82	60.5327
1903.84	47.081
1903.87	42.7533
1903.89	35.7143
1903.93	29.6209
1903.95	36.3769
1903.96	155.521
1903.97	128.205
1903.98	78.125
1904.01	40.8664
1904.03	48.7329
1904.04	55.7414
1904.06	49.1884
1904.09	43.8404
1904.1	86.0585
1904.16	16.8606
1904.19	37.1885
1904.2	51.5464
1904.22	77.9423
1904.25	30.9598
1904.27	42.8816
1904.33	17.6554
1904.37	24.3784
1904.39	59.5238
1904.42	34.5662
1904.44	36.7647
1904.46	63.8978
1904.51	21.5146
1904.52	66.4011
1904.54	44.5831
1904.56	78.7402
1904.57	56.8182
1904.59	61.1995
1904.62	32.3834
1904.64	50.7357
1904.68	22.8728
1904.71	35.9454
1904.73	55.5864
1904.75	42.6621
1904.77	55.6483
1904.8	32.4359
1904.82	50.0751
1904.86	29.4204
1904.89	28.0899
1904.92	41.9463
1904.93	71.6332
1904.96	36.1272
1904.97	94.6074
1904.99	56.2746
1905.02	28.8101
1905.04	46.62
1905.06	43.535
1905.11	24.3487
1905.15	22.8363
1905.18	35.5114
1905.2	46.5766
1905.22	43.63
1905.25	35.3982
1905.29	25.7202
1905.31	52.7704
1905.34	33.2336
1905.35	74.9625
1905.38	39.0778
1905.42	24.8942
1905.43	74.8503
1905.47	28.3447
1905.5	26.001
1905.52	71.9942
1905.54	40.4367
1905.56	65.1042
1905.57	63.4115
1905.62	24.5821
1905.64	45.0653
1905.68	25.4194
1905.7	41.4938
1905.73	40.2253
1905.74	52.4109
1905.76	54.1126
1905.8	25.1636
1905.83	34.6861
1905.87	29.9222
1905.9	31.25
1905.93	34.626
1905.94	63.4921
1905.96	62.1118
1905.99	29.994
1906.02	33.4336
1906.04	52.5762
1906.08	24.3309
1906.09	93.8967
1906.11	44.3459
1906.13	65.4022
1906.16	36.2319
1906.17	62.7746
1906.21	29.8686
1906.23	37.8215
1906.24	89.9281
1906.26	80.1282
1906.27	60.0962
1906.29	62.1504
1906.35	17.316
1906.36	72.0981
1906.4	24.1022
1906.41	82.7815
1906.43	83.1255
1906.45	43.4594
1906.48	37.7501
1906.5	48.4731
1906.51	71.8391
1906.53	48.9716
1906.56	35.6633
1906.58	61.7284
1906.62	23.0362
1906.64	43.9754
1906.66	55.1876
1906.69	34.2936
1906.72	37.6648
1906.75	28.4414
1906.78	38.2555
1906.81	30.4321
1906.86	21.9539
1906.86	116.279
1906.88	59.6659
1906.9	56.7537
1906.93	28.8434
1906.96	36.5631
1906.98	51.3875
1907	44.0335
1907.03	38.8802
1907.07	25.6279
1907.12	19.1314
1907.16	25.1004
1907.19	37.1471
1907.22	33.2116
1907.25	29.0529
1907.28	38.625
1907.31	31.2598
1907.35	25.1256
1907.37	43.1965
1907.39	54.1712
1907.41	53.5045
1907.45	22.242
1907.47	47.7099
1907.49	62.383
1907.52	30.0481
1907.56	28.1215
1907.57	73.0994
1907.61	26.1028
1907.63	71.1238
1907.66	28.2326
1907.68	49.6278
1907.71	33.6247
1907.73	53.9084
1907.74	63.5728
1907.76	63.6537
1907.78	43.554
1907.82	27.9486
1907.84	62.5391
1907.87	27.7469
1907.89	56.1482
1907.94	20.829
1907.96	44.843
1907.97	67.4309
1908	33.67
1908.03	45.0857
1908.06	27.972
1908.1	25.5885
1908.12	43.3839
1908.15	41.7362
1908.17	41.1862
1908.21	25.0125
1908.24	43.0663
1908.27	28.9184
1908.31	26.6028
1908.33	41.7885
1908.39	18.0083
1908.41	42.9738
1908.44	36.9413
1908.47	29.0192
1908.51	28.6533
1908.53	37.9939
1908.56	37.5657
1908.58	51.5464
1908.61	28.2167
1908.63	86.2069
1908.68	19.1681
1908.69	69.735
1908.73	29.3945
1908.75	50.9684
1908.77	36.9549
1908.8	36.7647
1908.83	32.4781
1908.85	50.7872
1908.86	115.34
1908.88	44.9236
1908.9	58.0046
1908.92	58.2072
1908.95	32.5839
1908.97	44.9236
1909.01	23.663
1909.04	33.3556
1909.07	36.1402
1909.09	56.5291
1909.12	30.6937
1909.15	33.0033
1909.19	23.1642
1909.22	41.7711
1909.23	69.6379
1909.27	29.7089
1909.29	46.1467
1909.31	48.4731
1909.34	34.626
1909.35	61.1621
1909.37	51.573
1909.4	33.9674
1909.44	23.0574
1909.47	45.5996
1909.5	28.9017
1909.53	38.373
1909.56	31.0078
1909.58	45.5581
1909.61	34.2349
1909.64	30.1659
1909.67	38.1679
1909.71	25.6937
1909.74	34.8918
1909.77	35.461
1909.79	36.3108
1909.84	19.7044
1909.87	34.1297
1909.9	38.5951
1909.94	24.9128
1909.98	27.7085
1910.01	29.3772
1910.03	42.6621
1910.09	18.3184
1910.12	31.2012
1910.14	40.2091
1910.18	32.5098
1910.2	38.2117
1910.24	27.5103
1910.27	35.6125
1910.3	29.0192
1910.32	56.0538
1910.34	43.802
1910.36	45.2489
1910.38	80.9717
1910.39	69.2521
1910.4	69.2042
1910.42	75.9301
1910.44	43.6681
1910.46	54.407
1910.48	47.1698
1910.52	25.7599
1910.55	36.1141
1910.57	38.6997
1910.62	22.7635
1910.64	35.2734
1910.66	51.4668
1910.7	30.9502
1910.71	103.627
1910.74	28.1136
1910.77	40.6009
1910.8	33.9559
1910.82	38.7147
1910.86	23.2396
1910.89	42.6257
1910.93	23.6351
1910.96	31.1915
1910.98	47.824
1911.03	23.3481
1911.04	72.6744
1911.07	36.5364
1911.11	24.2954
1911.14	31.9489
1911.16	41.2712
1911.18	50.9944
1911.21	42.6439
1911.23	39.7298
1911.26	34.9773
1911.28	45.0857
1911.32	26.1097
1911.35	38.835
1911.36	67.7048
1911.39	32.6904
1911.42	31.8674
1911.45	45.2694
1911.47	42.4628
1911.5	36.4166
1911.52	48.9716
1911.52	164.204
1911.54	82.7815
1911.59	19.4062
1911.61	38.2995
1911.64	38.8199
1911.68	26.7308
1911.71	34.904
1911.72	64.7249
1911.74	46.5333
1911.76	62.8931
1911.78	45.1875
1911.8	54.2888
1911.83	36.1795
1911.87	24.3072
1911.89	39.9521
1911.93	29.036
1911.95	46.9704
1912	18.1851
1912.03	41.0678
1912.04	78.7402
1912.08	22.8676
1912.11	40.2091
1912.15	26.9614
1912.17	34.6021
1912.22	23.3754
1912.23	120.192
1912.28	18.4638
1912.32	24.6305
1912.34	46.729
1912.37	39.3391
1912.41	23.218
1912.43	43.6681
1912.47	29.129
1912.5	33.9905
1912.51	75.643
1912.52	87.184
1912.55	42.5713
1912.59	23.872
1912.63	25.8799
1912.66	27.8784
1912.69	33.3
1912.72	29.967
1912.76	31.8167
1912.79	30.1841
1912.82	34.2583
1912.85	32.1647
1912.9	21.5285
1912.9	127.389
1912.92	56.8828
1912.94	43.9754
1912.98	26.1097
1913	45.9348
1913.03	36.324
1913.08	20.1207
1913.14	18.5014
1913.17	33.2005
1913.18	58.7889
1913.2	55.1268
1913.24	27.7855
1913.25	84.5309
1913.28	32.8731
1913.3	58.2072
1913.32	42.1408
1913.36	26.8673
1913.38	40.3063
1913.4	56.243
1913.43	30.0481
1913.45	52.0291
1913.51	18.4128
1913.54	30.3214
1913.57	29.7619
1913.61	24.1488
1913.65	31.4762
1913.68	28.7356
1913.7	46.8384
1913.72	57.1755
1913.76	28.7191
1913.79	30.581
1913.81	39.0778
1913.86	21.5193
1913.89	35.4359
1913.92	32.5733
1913.94	57.6037
1913.96	44.2478
1913.99	31.0559
1914.01	52.5486
1914.04	32.5945
1914.08	28.4091
1914.1	46.4684
1914.11	67.2495
1914.13	76.1035
1914.16	27.3823
1914.2	26.7094
1914.23	31.7864
1914.29	16.4799
1914.34	20.3666
1914.37	29.2141
1914.4	33.8066
1914.44	26.0349
1914.46	48.2393
1914.49	42.2119
1914.51	44.1306
1914.52	77.5194
1914.53	90.7441
1914.56	46.4253
1914.58	37.0782
1914.62	29.1886
1914.64	45.977
1914.65	93.8086
1914.69	23.8039
1914.71	61.5764
1914.74	34.6741
1914.75	74.7384
1914.8	21.7723
1914.82	40.8831
1914.85	38.9257
1914.88	31.9387
1914.9	44.9438
1914.92	62.5782
1914.93	73.3138
1914.95	47.1698
1914.97	45.3104
1915	34.3879
1915.03	31.9387
1915.08	22.3764
1915.1	43.8982
1915.15	19.6696
1915.18	32.9272
1915.21	38.6847
1915.24	28.2805
1915.26	64.433
1915.31	20.6996
1915.35	24.432
1915.38	30.303
1915.43	21.8962
1915.44	62.3441
1915.48	24.8756
1915.51	31.027
1915.56	21.8675
1915.59	39.1696
1915.63	25.0125
1915.65	47.1698
1915.68	29.0867
1915.71	38.7147
1915.75	22.4316
1915.78	34.3525
1915.83	21.8579
1915.86	33.1565
1915.89	28.5714
1915.92	38.9712
1915.95	31.7864
1915.96	74.4048
1916.01	19.7278
1916.04	33.4896
1916.07	35.868
1916.09	44.1112
1916.12	37.6223
1916.15	39.2003
1916.15	104.384
1916.2	23.0734
1916.23	27.4801
1916.26	35.1741
1916.29	31.211
1916.32	47.5511
1916.34	49.2611
1916.37	34.3171
1916.39	45.4339
1916.43	22.168
1916.47	29.2912
1916.49	44.7227
1916.53	23.5627
1916.56	39.5883
1916.59	30.5157
1916.61	47.3037
1916.62	89.0472
1916.64	48.9956
1916.67	32.9598
1916.68	132.626
1916.71	36.3108
1916.74	35.6379
1916.78	22.2074
1916.81	39.1236
1916.85	21.4546
1916.88	41.2031
1916.9	51.573
1916.92	40.3063
1916.95	41.1353
1916.96	66.357
1916.99	33.8409
1917.02	35.9324
1917.04	44.964
1917.07	32.9707
1917.12	21.3675
1917.13	78.9889
1917.17	26.3574
1917.21	26.1849
1917.27	15.7629
1917.31	22.4115
1917.34	39.984
1917.37	28.1215
1917.42	24.5821
1917.45	32.5733
1917.47	44.2282
1917.49	46.4253
1917.52	40.0802
1917.55	26.5887
1917.56	123.916
1917.59	36.4964
1917.65	15.9949
1917.66	82.1018
1917.7	27.7778
1917.74	26.3783
1917.78	23.663
1917.8	46.1467
1917.84	22.7842
1917.87	37.594
1917.89	43.0293
1917.95	18.6672
1917.98	28.3849
1918.02	30.003
1918.03	68.0735
1918.05	66.0502
1918.08	31.9795
1918.11	32.3834
1918.13	61.9195
1918.16	25.0752
1918.19	41.5973
1918.22	33.2116
1918.25	32.8084
1918.29	26.096
1918.32	36.0231
1918.35	29.8864
1918.36	79.5545
1918.4	26.8384
1918.46	15.1676
1918.49	37.7216
1918.52	30.3122
1918.54	51.4403
1918.59	21.4638
1918.61	47.5059
1918.67	18.6359
1918.69	42.0698
1918.71	42.1763
1918.75	25.7467
1918.79	23.7135
1918.82	37.4111
1918.85	38.7147
1918.87	50.7872
1918.9	26.6241
1918.94	28.0505
1918.97	29.2141
1918.99	50.6842
1919.01	50.6586
1919.04	31.1526
1919.08	29.7708
1919.1	42.2654
1919.14	25.3743
1919.18	27.2405
1919.2	57.9374
1919.21	74.4048
1919.23	46.2535
1919.28	22.0556
1919.31	30.3214
1919.36	20.3252
1919.4	26.8745
1919.42	44.8229
1919.43	93.633
1919.45	48.7805
1919.47	56.1482
1919.49	53.9084
1919.51	42.7899
1919.53	48.9956
1919.59	16.7532
1919.62	31.9081
1919.66	24.325
1919.69	41.3223
1919.71	41.2371
1919.74	35.9066
1919.77	26.7237
1919.82	23.1214
1919.85	27.3523
1919.89	26.062
1919.93	27.6396
1919.95	62.0732
1919.97	39.3236
1920	35.524
1920.02	45.4959
1920.03	111.607
1920.06	28.7687
1920.11	23.8039
1920.14	33.8639
1920.15	61.9963
1920.17	44.484
1920.18	99.4036
1920.24	16.8862
1920.26	47.7783
1920.3	26.0892
1920.32	60.2773
1920.35	37.3134
1920.36	59.453
1920.39	35.1617
1920.43	28.9101
1920.44	67.3401
1920.46	50.9944
1920.51	19.8216
1920.53	69.541
1920.57	24.5339
1920.59	50.3525
1920.59	115.607
1920.61	51.7598
1920.65	25.4323
1920.68	43.7828
1920.7	47.5059
1920.73	30.9789
1920.77	23.31
1920.81	26.6596
1920.83	46.0617
1920.85	71.5308
1920.88	28.9939
1920.91	36.2845
1920.93	39.2619
1920.96	36.6569
1921.01	20.2799
1921.05	26.3227
1921.06	75.7002
1921.08	42.8633
1921.13	23.7079
1921.18	20.5381
1921.2	42.8449
1921.23	31.6056
1921.25	65.5308
1921.28	31.4169
1921.32	26.1575
1921.33	67.2043
1921.37	23.0415
1921.4	40.6174
1921.43	29.3945
1921.46	37.9075
1921.48	44.5434
1921.49	95.6023
1921.52	40.7332
1921.56	22.2025
1921.58	42.5351
1921.61	48.2625
1921.63	35.5999
1921.66	35.9842
1921.69	36.63
1921.73	23.9349
1921.78	19.0186
1921.83	21.7061
1921.86	36.6032
1921.89	28.6205
1921.91	51.0204
1921.94	39.3701
1921.97	28.9268
1922.01	24.0096
1922.03	53.9374
1922.09	17.0736
1922.13	25.4323
1922.16	32.9815
1922.19	33.9674
1922.22	31.8776
1922.26	26.6241
1922.28	49.7265
1922.31	29.7619
1922.37	18.6012
1922.4	29.824
1922.44	26.7809
1922.45	65.6599
1922.47	49.0677
1922.5	41.0678
1922.5	118.906
1922.53	33.0797
1922.56	35.0385
1922.59	32.7332
1922.63	27.6014
1922.66	32.1234
1922.68	45.3515
1922.72	24.5761
1922.74	74.6826
1922.8	15.5545
1922.84	27.7239
1922.89	21.0881
1922.9	62.9723
1922.94	28.2247
1922.96	39.1083
1922.98	74.3494
1923	36.245
1923.04	26.476
1923.08	27.4424
1923.11	34.4709
1923.13	43.9947
1923.15	43.3463
1923.19	25.4453
1923.24	19.8847
1923.25	75.5287
1923.29	25.3936
1923.33	25.7865
1923.36	38.7297
1923.39	28.3849
1923.43	24.667
1923.46	36.6166
1923.51	19.6502
1923.55	27.115
1923.58	32.2269
1923.61	35.8038
1923.64	29.5858
1923.66	45.3926
1923.71	22.3214
1923.75	24.1955
1923.78	32.3415
1923.81	35.0877
1923.83	48.2859
1923.84	110.619
1923.86	39.9202
1923.9	29.2312
1923.93	28.3286
1923.95	50.8906
1924	21.3447
1924.04	27.4198
1924.08	25.8331
1924.1	37.3134
1924.13	32.8731
1924.18	22.5989
1924.19	68.2128
1924.22	41.1184
1924.23	77.6398
1924.25	42.8266
1924.28	35.4736
1924.33	18.8537
1924.37	29.656
1924.38	76.0456
1924.42	27.1887
1924.45	32.2477
1924.49	22.7066
1924.52	35.0508
1924.55	38.7297
1924.57	41.841
1924.58	90.8265
1924.61	38.5654
1924.65	24.42
1924.66	70.922
1924.69	38.5356
1924.71	40.9333
1924.75	24.0327
1924.79	30.8642
1924.81	53.2765
1924.85	23.5571
1924.86	98.6193
1924.91	17.8412
1924.94	34.5543
1924.97	39.9361
1924.99	44.0529
1925	81.8331
1925.02	46.9704
1925.04	59.0667
1925.08	26.4061
1925.1	52.8262
1925.12	54.4366
1925.17	17.4034
1925.19	68.9655
1925.23	27.7469
1925.27	21.8771
1925.29	41.5973
1925.33	27.1518
1925.34	76.9231
1925.37	38.5951
1925.41	28.1452
1925.43	51.6262
1925.45	38.8199
1925.48	31.4367
1925.52	27.6243
1925.54	57.3723
1925.57	28.9519
1925.6	34.8432
1925.64	27.2183
1925.67	34.9284
1925.68	61.237
1925.71	33.5121
1925.75	26.1643
1925.78	31.027
1925.82	23.2666
1925.89	15.7109
1925.92	31.2598
1925.94	43.7828
1925.98	25.8264
1926.01	39.1543
1926.03	51.5996
1926.06	27.2702
1926.12	19.3536
1926.13	78.9889
1926.17	21.6873
1926.2	32.6158
1926.24	30.7692
1926.26	41.8235
1926.29	35.3357
1926.3	70.1262
1926.33	37.3274
1926.36	30.1114
1926.4	26.7308
1926.42	43.8596
1926.46	30.7503
1926.49	30.7977
1926.5	79.0514
1926.53	40.3226
1926.56	34.1413
1926.59	26.0146
1926.61	56.9476
1926.63	44.0335
1926.66	32.8839
1926.7	29.0951
1926.73	31.8066
1926.75	43.4972
1926.79	30.175
1926.81	35.727
1926.84	33.4225
1926.87	35.1617
1926.9	32.0205
1926.94	31.9183
1926.97	32.1027
1927	31.3185
1927.03	33.2005
1927.05	45.6204
1927.07	66.1813
1927.08	98.912
1927.1	36.0881
1927.12	57.9039
1927.16	24.5519
1927.2	25.3485
1927.22	44.5633
1927.25	33.1126
1927.28	40.5022
1927.32	24.9252
1927.34	47.1032
1927.38	26.8097
1927.4	54.3478
1927.42	43.63
1927.45	32.3729
1927.5	19.7628
1927.53	34.904
1927.55	39.3856
1927.58	33.3111
1927.6	48.2625
1927.63	36.1925
1927.64	80.3859
1927.68	29.3169
1927.71	36.8189
1927.73	35.1
1927.76	35.1989
1927.81	19.9283
1927.84	43.802
1927.85	66.6223
1927.88	35.2858
1927.92	27.8784
1927.94	47.2813
1927.97	32.4149
1927.99	43.0478
1928.01	40.7
1928.05	30.9215
1928.06	59.4177
1928.11	22.3115
1928.12	125
1928.15	33.1785
1928.16	58.7199
1928.18	90.5797
1928.21	33.4896
1928.26	19.8255
1928.28	41.7014
1928.3	46.0405
1928.32	45.9982
1928.35	44.7828
1928.36	52.2739
1928.38	54.1419
1928.41	37.9651
1928.44	35.6633
1928.47	27.6855
1928.5	39.7931
1928.52	45.4959
1928.54	48.8998
1928.56	57.6701
1928.59	27.4348
1928.61	73.9098
1928.64	32.6797
1928.65	80
1928.69	23.0097
1928.71	59.5238
1928.74	36.4431
1928.77	37.7074
1928.81	20.6697
1928.83	50
1928.87	26.0688
1928.89	45.6621
1928.93	25.2653
1928.95	52.687
1928.98	32.3834
1929.03	22.1779
1929.05	59.2768
1929.07	39.3391
1929.08	76.9231
1929.11	41.425
1929.14	29.8329
1929.16	48.7567
1929.18	61.8429
1929.22	22.604
1929.25	43.8404
1929.28	32.9381
1929.31	31.5557
1929.32	60.1323
1929.35	37.8215
1929.37	43.8982
1929.42	20.404
1929.46	29.2398
1929.48	42.9
1929.5	55.0358
1929.53	28.3607
1929.57	27.6167
1929.59	39.3236
1929.63	28.9352
1929.66	38.5802
1929.68	34.904
1929.72	24.564
1929.75	40.0962
1929.77	48.0538
1929.82	19.6967
1929.84	55.0055
1929.87	31.0463
1929.9	42.337
1929.92	43.0663
1929.94	45.2899
1929.97	35.6888
1930	35.0018
1930.05	19.8334
1930.06	57.9039
1930.07	104.275
1930.11	25.7798
1930.13	50.7872
1930.17	27.8009
1930.19	53.3618
1930.2	118.765
1930.22	36.7782
1930.25	45.4545
1930.26	57.4383
1930.3	26.4831
1930.33	34.8554
1930.36	37.2856
1930.38	39.5883
1930.41	35.0508
1930.43	58.1734
1930.46	31.9489
1930.48	44.8632
1930.51	36.4431
1930.52	85.9845
1930.55	29.7354
1930.58	36.1664
1930.63	19.0949
1930.64	100
1930.66	78.8644
1930.69	31.9489
1930.72	30.9502
1930.73	67.1141
1930.77	25.2461
1930.8	40.4858
1930.83	32.8192
1930.84	72.8863
1930.89	20.5508
1930.91	42.7899
1930.93	67.5676
1930.95	42.5894
1930.98	33.6361
1931.02	30.8261
1931.04	38.4025
1931.06	46.9263
1931.1	24.8385
1931.12	68.5401
1931.16	21.3356
1931.2	32.6584
1931.23	32.144
1931.25	52.7148
1931.28	28.0584
1931.33	20.3459
1931.38	21.0482
1931.41	30.8071
1931.44	35.0263
1931.46	52.687
1931.48	49.2611
1931.51	32.4465
1931.54	34.9895
1931.56	44.5633
1931.57	95.511
1931.58	91.3242
1931.61	33.5121
1931.64	30.5344
1931.66	58.7199
1931.69	35.2858
1931.7	76.2195
1931.73	38.3877
1931.74	91.8274
1931.77	30.1932
1931.8	38.506
1931.82	57.2082
1931.85	27.9252
1931.89	28.4657
1931.9	62.5
1931.93	31.8471
1931.99	17.4398
1932.01	54.407
1932.03	48.4966
1932.05	48.8998
1932.08	40.7997
1932.1	38.2848
1932.12	53.3618
1932.17	20.4415
1932.19	49.776
1932.21	45.2899
1932.24	32.0513
1932.25	106.27
1932.27	48.4027
1932.3	35.5619
1932.32	44.0529
1932.34	51.2033
1932.4	17.5223
1932.43	29.2912
1932.47	29.656
1932.49	46.0193
1932.52	39.1236
1932.53	57.0451
1932.56	41.7537
1932.58	36.8868
1932.61	35.2237
1932.64	32.7869
1932.66	48.7567
1932.7	29.6384
1932.73	29.0867
1932.76	29.5334
1932.79	36.5898
1932.81	66.357
1932.84	33.2779
1932.86	45.7875
1932.89	37.2301
1932.9	66.9344
1932.96	15.8907
1933	26.9542
1933.03	38.835
1933.04	65.445
1933.08	23.8209
1933.11	37.3552
1933.16	19.6425
1933.19	30.3951
1933.21	61.3121
1933.24	38.0518
1933.26	44.0917
1933.29	38.4025
1933.31	40.3714
1933.33	50.8647
1933.37	24.6792
1933.39	63.012
1933.42	30.4044
1933.43	67.5219
1933.48	24.0732
1933.5	43.7063
1933.53	28.7936
1933.56	44.6429
1933.58	41.3565
1933.61	33.0907
1933.63	50.9165
1933.65	42.0168
1933.67	62.6566
1933.71	24.6731
1933.74	34.965
1933.76	41.8936
1933.78	73.8552
1933.79	67.8887
1933.84	21.4731
1933.86	44.5633
1933.9	23.8209
1933.92	56.0852
1933.94	56.6893
1933.97	32.1027
1934	32.0307
1934.03	34.9284
1934.07	26.2605
1934.08	56.8828
1934.1	61.3121
1934.13	34.3761
1934.14	71.2758
1934.18	25.9403
1934.2	53.6769
1934.22	44.7227
1934.24	52.0833
1934.27	32.0924
1934.3	38.956
1934.31	153.61
1934.35	22.2767
1934.4	18.6463
1934.42	51.2821
1934.44	75.815
1934.45	69.4444
1934.47	64.9351
1934.5	30.8071
1934.52	44.6828
1934.56	24.3487
1934.58	50.025
1934.62	28.7522
1934.64	46.6853
1934.67	31.8674
1934.71	28.3688
1934.74	32.8839
1934.75	70.5716
1934.77	46.3177
1934.8	42.2119
1934.82	34.5781
1934.84	49.8504
1934.9	18.2916
1934.92	53.5332
1934.94	43.1406
1934.99	20.3087
1935.02	33.6474
1935.05	31.1042
1935.06	83.1255
1935.09	46.1681
1935.13	23.1321
1935.16	29.7177
1935.19	42.6985
1935.21	41.3907
1935.25	22.4719
1935.29	26.3227
1935.33	28.393
1935.36	26.9687
1935.38	66.9792
1935.41	28.6697
1935.45	33.0469
1935.48	31.4762
1935.5	40.6504
1935.52	43.1593
1935.56	27.6549
1935.58	61.0128
1935.59	62.7746
1935.61	69.735
1935.63	36.9959
1935.64	100
1935.69	22.5938
1935.72	36.3636
1935.73	70.8215
1935.76	30.7598
1935.78	45.2899
1935.81	48.9237
1935.83	39.093
1935.86	41.2712
1935.87	67.7507
1935.9	31.2695
1935.93	36.5364
1935.96	38.6847
1935.98	34.7947
1936	74.4048
1936.02	39.1543
1936.04	54.4959
1936.08	27.7778
1936.09	79.1766
1936.11	49.8753
1936.13	41.1184
1936.17	28.7274
1936.18	85.4701
1936.2	58.7889
1936.25	20.9996
1936.29	21.3493
1936.31	47.081
1936.33	65.4022
1936.34	65.0195
1936.39	23.7079
1936.4	59.1017
1936.42	46.0829
1936.44	53.3333
1936.47	33.2889
1936.5	42.5894
1936.52	37.3832
1936.57	20.6697
1936.59	45.1264
1936.61	90.9091
1936.63	35.9324
1936.65	50.1756
1936.68	42.3549
1936.7	49.3827
1936.71	83.4725
1936.74	30.3767
1936.77	32.4359
1936.8	44.0335
1936.82	40.3388
1936.84	50.3271
1936.86	41.425
1936.9	30.9119
1936.91	86.0585
1936.96	21.0172
1937.01	17.1821
1937.05	29.8151
1937.08	28.9939
1937.1	62.8536
1937.12	38.4763
1937.16	25.2143
1937.19	32.5627
1937.21	89.2857
1937.26	18.4775
1937.29	37.5094
1937.32	30.012
1937.37	21.8484
1937.39	41.0678
1937.41	39.8406
1937.46	21.645
1937.5	29.163
1937.53	26.5745
1937.57	30.8452
1937.59	43.4972
1937.62	33.67
1937.68	16.6722
1937.7	57.2738
1937.72	46.6636
1937.74	47.3934
1937.77	36.1795
1937.82	19.279
1937.85	31.7662
1937.88	36.4697
1937.91	26.476
1937.94	33.0251
1937.98	28.3527
1937.99	68.2594
1938.03	27.3075
1938.06	34.6861
1938.08	41.3565
1938.1	50.226
1938.12	48.0077
1938.16	29.3772
1938.18	49.6771
1938.21	32.9381
1938.23	56.9476
[truncated: 1,968 more rows]
