# Supplementary material for: Dorsal and median raphe neuronal firing dynamics characterized by nonlinear measures
Source: PLoS Comput Biol. 2024 May 28;20(5):e1012111. doi: 10.1371/journal.pcbi.1012111 (PMC11161118; doi:10.1371/journal.pcbi.1012111)
Supplement: S1 Data — (ZIP) [file pcbi.1012111.s002.zip › data/N169_N11_030718s.txt]

Event times and instantaneous frequencies between 110.134 s and 168.241 s on channel 5
Time	Inst freq
110.157	13.3376
110.257	10.0577
110.407	6.65137
110.525	8.49387
110.881	2.80962
111.019	7.22486
111.125	9.43806
111.316	5.22868
111.487	5.84344
111.648	6.21983
111.793	6.9231
111.895	9.78407
112.029	7.47803
112.304	3.6312
112.419	8.67355
112.53	9.04274
112.679	6.69035
112.902	4.48149
113.135	4.29337
113.328	5.1968
113.528	4.99668
113.596	14.7754
113.758	6.16325
113.886	7.81684
114.089	4.92557
114.309	4.5417
114.459	6.65894
114.586	7.8724
114.752	6.04456
114.902	6.63654
115	10.2852
115.151	6.60511
115.306	6.4527
115.5	5.14118
115.576	13.156
115.679	9.73009
115.795	8.63111
116.035	4.16048
116.198	6.1393
116.316	8.49625
116.515	5.03707
116.74	4.43162
116.896	6.42756
117.095	5.01457
117.21	8.74753
117.298	11.2975
117.431	7.51919
117.615	5.44502
117.75	7.41598
117.895	6.89603
118.065	5.86235
118.295	4.35133
118.377	12.2297
118.632	3.92046
118.769	7.26786
118.886	8.55447
119.037	6.62519
119.113	13.276
119.228	8.66724
119.321	10.7333
119.48	6.28184
119.543	15.8233
119.712	5.93363
119.896	5.44315
120.117	4.51579
120.23	8.83962
120.562	3.01033
120.742	5.5845
120.911	5.91572
121.094	5.44609
121.322	4.39655
121.449	7.82307
121.598	6.71028
121.709	9.0234
122.314	1.65368
122.441	7.85719
122.597	6.421
122.706	9.20454
122.869	6.10657
122.966	10.404
123.105	7.1683
123.206	9.89825
123.335	7.76621
123.446	8.97432
123.542	10.4951
123.858	3.16478
124	7.03651
124.139	7.168
124.29	6.6364
124.548	3.88003
124.783	4.23932
125.221	2.28641
125.377	6.38362
125.582	4.88343
126.003	2.376
126.162	6.30608
126.293	7.59821
126.418	8.01802
126.52	9.77603
126.599	12.7134
126.693	10.6232
126.798	9.55712
126.994	5.08293
127.091	10.3244
127.355	3.79685
127.635	3.56892
127.747	8.88486
127.878	7.68971
128.15	3.67638
128.279	7.73682
128.515	4.22513
128.683	5.97629
128.795	8.87871
129.043	4.04413
129.247	4.88515
129.405	6.35647
129.571	6.01207
129.805	4.26765
129.923	8.51927
130.071	6.74723
130.218	6.81329
130.337	8.41135
130.426	11.1921
130.548	8.21767
130.679	7.59544
130.91	4.32805
131.036	7.9869
131.324	3.47284
131.616	3.42312
131.762	6.81984
131.926	6.12531
132.074	6.73115
132.198	8.06849
132.374	5.67077
132.527	6.5591
132.68	6.54031
132.778	10.2077
132.84	15.9696
132.977	7.32166
133.135	6.33004
133.343	4.80321
133.457	8.79531
134.461	0.995598
134.694	4.28807
134.867	5.80953
135.021	6.46672
135.194	5.78001
135.322	7.80366
135.501	5.58375
135.703	4.95663
135.926	4.48179
136.204	3.60649
136.309	9.48533
136.529	4.54077
136.694	6.06612
136.901	4.83933
137.145	4.08827
137.352	4.84201
137.566	4.67712
137.774	4.79299
138.204	2.32908
138.322	8.4448
138.514	5.20793
138.61	10.3852
138.808	5.06724
139.013	4.86291
139.122	9.19464
139.358	4.23452
139.562	4.89735
139.771	4.78673
139.987	4.63839
140.321	2.99136
140.472	6.62941
140.566	10.6377
140.734	5.96207
140.85	8.59129
140.95	10.0462
141.049	10.0474
141.307	3.88727
141.499	5.19559
141.613	8.77078
141.732	8.42304
141.933	4.97268
142.06	7.89384
142.219	6.25919
142.638	2.39106
142.926	3.47186
143.184	3.87493
143.309	7.94445
143.414	9.53771
143.519	9.57579
143.707	5.32541
143.9	5.16916
144.111	4.73015
144.324	4.70697
144.476	6.5622
144.722	4.06142
144.91	5.32694
145.029	8.39948
145.194	6.07552
145.314	8.30261
145.579	3.78186
146.668	0.918223
147.505	1.19481
147.642	7.29938
148.002	2.77748
148.217	4.65179
148.958	1.34839
149.182	4.46714
149.49	3.24662
149.574	11.9908
149.733	6.27675
149.873	7.11825
149.947	13.5336
150.031	12.0172
150.117	11.6241
150.189	13.7565
150.296	9.33838
150.41	8.77794
150.515	9.58708
150.608	10.7368
150.689	12.353
150.839	6.67094
150.975	7.31363
151.114	7.21189
151.207	10.798
151.357	6.63416
151.46	9.75572
151.621	6.18957
151.752	7.67218
152.054	3.30327
152.63	1.73776
152.784	6.48773
152.868	11.9736
152.958	11.0713
153.089	7.62445
153.308	4.56209
153.441	7.53756
153.541	9.95798
153.637	10.4418
153.773	7.34134
153.969	5.10058
154.087	8.48738
154.232	6.8946
154.348	8.65823
154.523	5.702
154.61	11.4978
154.711	9.92388
154.959	4.03019
155.11	6.63825
155.327	4.60367
155.43	9.6694
155.559	7.77563
155.765	4.84257
155.942	5.64732
156.068	7.93689
156.242	5.76512
156.403	6.18923
156.637	4.28075
157.226	1.69799
157.862	1.57216
158.035	5.77241
158.215	5.55074
158.366	6.64077
158.5	7.45746
158.624	8.04959
158.72	10.415
158.778	17.3693
158.898	8.33896
159.071	5.77171
159.179	9.24873
159.313	7.48828
159.504	5.22417
159.639	7.39508
159.746	9.41753
159.871	8.00243
159.976	9.456
160.065	11.3217
160.223	6.29453
160.444	4.52523
160.569	8.05289
160.664	10.4667
160.988	3.09091
161.07	12.1287
161.392	3.11006
162.187	1.25726
162.555	2.71539
162.768	4.70471
162.885	8.5681
162.973	11.3529
163.042	14.4488
163.136	10.6714
163.231	10.4415
163.356	8.05659
163.422	14.9745
163.525	9.72242
163.66	7.44181
163.777	8.52733
163.894	8.54526
164	9.45224
164.131	7.59492
164.5	2.71524
164.837	2.96038
164.988	6.64368
165.53	1.84506
165.619	11.2438
165.695	13.113
165.854	6.30477
165.96	9.41566
166.112	6.55484
166.297	5.42729
166.427	7.68669
166.538	9.01681
166.82	3.54512
166.98	6.25614
167.257	3.60107
167.407	6.66933
167.543	7.3828
167.68	7.30162
168.015	2.98496
168.21	5.12466
