# Supplementary material for: Dorsal and median raphe neuronal firing dynamics characterized by nonlinear measures
Source: PLoS Comput Biol. 2024 May 28;20(5):e1012111. doi: 10.1371/journal.pcbi.1012111 (PMC11161118; doi:10.1371/journal.pcbi.1012111)
Supplement: S1 Data — (ZIP) [file pcbi.1012111.s002.zip › data/N119_N5_030311s.txt]

Event times and instantaneous frequencies between 14046.5 s and 14463.8 s on channel 401
Time	Inst freq
14050.1	7.11737e-005
14056.5	0.158288
14079.2	0.0440614
14083	0.259756
14098.9	0.0628657
14108.9	0.0998839
14118.1	0.109536
14127.8	0.102164
14130.4	0.39472
14133.6	0.309322
14134.2	1.69641
14135.1	1.14252
14137.7	0.387696
14138.5	1.22023
14139.1	1.56927
14141	0.536357
14142.6	0.631186
14143.3	1.36771
14147	0.265955
14155.6	0.117103
14176.1	0.0487726
14177.6	0.656004
14198.6	0.047627
14212.2	0.0734639
14214.3	0.47221
14217.1	0.360105
14218.2	0.898198
14225.8	0.131777
14238.2	0.0805744
14245.3	0.141675
14261.5	0.0615369
14275.4	0.0719421
14280.9	0.183539
14283.8	0.340464
14287.3	0.286432
14288	1.36385
14295.4	0.135304
14296.3	1.18892
14300.3	0.25131
14303.1	0.349105
14322.4	0.0519199
14336.8	0.0693172
14354.3	0.0570878
14356.5	0.462854
14358	0.678758
14363.3	0.187019
14370.6	0.137484
14375.8	0.192904
14393.8	0.0553984
14396.8	0.330378
14402.9	0.164638
14406.9	0.253318
14416.4	0.105399
14416.4	476.19
14423.2	0.146877
14429.4	0.160683
14436.2	0.14627
14439.2	0.341377
14439.4	3.98851
14442.8	0.298359
14447.8	0.198732
14459	0.0895614
