# Supplementary material for: Dorsal and median raphe neuronal firing dynamics characterized by nonlinear measures
Source: PLoS Comput Biol. 2024 May 28;20(5):e1012111. doi: 10.1371/journal.pcbi.1012111 (PMC11161118; doi:10.1371/journal.pcbi.1012111)
Supplement: S1 Data — (ZIP) [file pcbi.1012111.s002.zip › data/N167_N7_030718s.txt]

Event times and instantaneous frequencies between 0 s and 363.78 s on channel 401
Time	Inst freq
0.510189	1.96006
0.603279	10.7423
0.633408	33.1906
0.716376	12.0528
0.93411	4.59276
0.972342	26.1561
1.26514	3.41534
1.48307	4.58871
1.61758	7.434
1.81819	4.9848
1.96164	6.97117
2.15227	5.24587
2.17422	45.5436
2.2319	17.3394
2.32394	10.8641
2.85771	1.87348
2.87917	46.6005
2.94067	16.2586
3.03688	10.3939
3.14753	9.03759
4.0628	1.09258
4.15282	11.1078
4.22761	13.3718
4.25798	32.9218
4.27109	76.2777
4.27956	118.036
4.93771	1.51941
5.02764	11.1207
5.23599	4.79962
5.27432	26.0845
6.07504	1.24888
6.16313	11.3514
6.25545	10.8327
6.31761	16.0875
6.39466	12.9788
6.58397	5.28212
7.07864	2.02156
7.20432	7.95659
7.31466	9.06339
7.47937	6.07131
8.07095	1.69038
8.11594	22.2267
8.11951	280.348
8.27769	6.32163
8.65396	2.65772
8.74918	10.502
8.83553	11.5809
8.91326	12.8641
9.07785	6.07585
9.20199	8.05503
9.25117	20.3326
9.30157	19.8436
9.40885	9.32166
9.48021	14.0121
9.53756	17.4365
9.65614	8.43327
10.3769	1.38743
10.4326	17.9636
10.4566	41.6563
10.498	24.1336
10.5277	33.6802
10.5664	25.8438
10.6156	20.3079
10.7244	9.19794
11.3253	1.6641
11.4329	9.28816
11.8804	2.23477
12.0286	6.75023
12.0462	56.7762
12.1744	7.80165
13.019	1.18386
13.0509	31.3814
13.1905	7.16646
13.1986	122.775
13.5026	3.28994
13.5611	17.0879
14.3458	1.27426
14.6163	3.69676
14.717	9.93276
14.7663	20.3103
14.9388	5.7972
15.5339	1.68016
15.5902	17.7873
15.6283	26.2343
15.666	26.495
15.7735	9.30034
15.8703	10.3337
15.9519	12.2531
16.0611	9.15625
16.0958	28.89
16.1093	73.6974
16.9985	1.1247
17.0768	12.7567
17.1236	21.3799
17.4386	3.17457
17.4871	20.6347
17.4907	274.574
17.5889	10.184
17.9541	2.73862
18.1426	5.30431
19.0448	1.10836
19.1084	15.7248
19.14	31.6436
19.2584	8.45037
19.4322	5.75189
19.5368	9.56014
20.3835	1.18109
20.4068	42.9166
20.5327	7.94351
20.7469	4.66919
20.8726	7.95336
20.9086	27.7408
21.5999	1.44667
21.6572	17.4575
21.7194	16.0643
22.653	1.0711
23.2377	1.71046
23.301	15.7985
24.3428	0.959862
24.4131	14.2146
24.6016	5.30566
25.4298	1.20746
25.4892	16.824
25.5239	28.855
25.6184	10.5817
25.6448	37.8229
25.7126	14.7532
25.838	7.97429
26.735	1.11482
26.8196	11.8182
26.9382	8.43604
27.1905	3.96354
28.0891	1.11282
28.1459	17.6097
28.1861	24.8367
28.1926	155.909
28.2628	14.2438
28.329	15.0959
28.4303	9.87508
28.4862	17.8904
28.5311	22.243
28.5693	26.2178
28.5759	150.083
28.5853	106.293
28.6773	10.8755
29.2675	1.6944
29.3239	17.7154
29.3937	14.3221
29.4175	42.1461
29.4586	24.3078
29.5309	13.8261
29.5588	35.8384
29.6283	14.3889
29.6987	14.2025
29.8115	8.86997
29.8759	15.5328
30.4613	1.70813
30.5342	13.714
30.7119	5.62768
30.7314	51.3057
30.8165	11.7449
31.1876	2.69504
31.2515	15.659
31.2969	21.9964
31.4853	5.30819
31.955	2.12889
32.0227	14.7715
32.069	21.6155
32.2276	6.30346
32.2677	24.9688
32.2714	268.384
32.4166	6.88663
32.4981	12.2761
32.5528	18.2718
32.8792	3.06342
32.9877	9.21829
33.0208	30.2042
33.2139	5.17856
33.6061	2.55023
34.0629	2.18886
34.1873	8.03716
34.2065	52.3122
34.2578	19.4898
34.2719	70.8165
34.3385	15.0143
34.4986	6.24734
34.6166	8.47508
35.1763	1.78647
35.2545	12.7979
35.3216	14.8909
36.2027	1.13496
36.2353	30.6909
36.2703	28.5193
36.3147	22.5195
36.3798	15.3702
36.4613	12.277
36.5554	10.6238
36.6732	8.48846
37.0225	2.86295
37.1046	12.1766
37.1538	20.3376
37.2326	12.6883
38.0179	1.27341
38.074	17.8225
38.1162	23.7029
38.2114	10.4984
38.3379	7.91052
38.4764	7.21735
39.0374	1.78242
39.221	5.44894
39.3779	6.37008
39.4487	14.1249
39.997	1.8239
40.0326	28.1152
40.9117	1.13749
40.99	12.7714
41.0423	19.1099
41.1646	8.18096
41.8044	1.56302
41.9933	5.2942
41.9977	223.864
42.0971	10.0589
42.1446	21.0611
42.8082	1.50701
42.9446	7.32891
43.6687	1.38104
43.9612	3.41947
44.9062	1.05814
45.0632	6.37117
45.1216	17.1195
45.1997	12.8038
45.2521	19.0716
45.406	6.49937
45.922	1.93785
46.0574	7.38885
46.1522	10.5395
46.1617	105.955
47.1159	1.04796
47.9078	1.26284
48.6492	1.34877
49.138	2.04578
49.5065	2.71365
49.5447	26.2034
49.7565	4.72097
50.5951	1.19249
50.6948	10.0233
51.4042	1.40982
51.564	6.25496
51.6654	9.86514
52.2693	1.65601
52.3986	7.73216
52.5174	8.41878
52.5873	14.308
52.7003	8.84948
53.0638	2.7508
53.1351	14.0133
53.1677	30.7531
53.2339	15.0871
53.2533	51.6636
54.1473	1.11858
54.2159	14.5726
54.394	5.61517
54.4606	15.0258
54.5627	9.79269
54.6226	16.6733
54.7549	7.55926
55.5262	1.2966
56.4323	1.10364
56.474	23.9481
56.5488	13.382
56.6979	6.70623
56.7474	20.1873
56.8635	8.61571
57.2536	2.5632
57.3515	10.2124
57.7159	2.74468
57.7658	20.0501
57.8419	13.1363
58.003	6.20548
58.0726	14.3759
58.8238	1.3312
58.8505	37.4364
58.951	9.94965
59.0474	10.3723
59.2347	5.33974
59.3733	7.21329
59.4563	12.048
60.0391	1.71599
60.0987	16.7791
60.4796	2.62509
60.9827	1.98779
61.5736	1.69221
62.1845	1.63697
62.2973	8.86831
62.4538	6.38888
62.565	8.99467
62.6944	7.72768
62.7231	34.7621
62.7608	26.5224
63.2828	1.91603
63.3589	13.1384
63.564	4.87615
63.6375	13.5882
63.7058	14.6539
63.8028	10.3097
64.0726	3.70663
64.3122	4.17256
64.3686	17.7296
64.8157	2.23679
64.88	15.5465
64.9648	11.7911
65.0577	10.7669
65.139	12.2983
65.3396	4.9845
65.3458	162.602
65.4836	7.25489
65.6083	8.02053
66.2377	1.58896
66.4319	5.14761
66.5948	6.14021
67.0632	2.13467
67.1435	12.4578
67.1648	47.0212
67.2807	8.6282
67.8601	1.72597
68.2543	2.53676
68.3203	15.1543
68.3763	17.8482
68.4663	11.1081
68.8467	2.62875
69.462	1.62531
69.5261	15.5894
69.8086	3.53989
69.8927	11.892
70.2677	2.66692
70.4403	5.79247
71.0085	1.76012
71.0834	13.3488
71.154	14.1657
72.2024	0.953776
72.283	12.4119
72.5035	4.53546
73.0204	1.93451
73.1126	10.8422
73.7287	1.62331
73.8142	11.6852
73.9342	8.3375
74.4907	1.79679
74.5628	13.8681
74.649	11.6116
74.7144	15.2772
74.8182	9.6367
75.0383	4.54386
75.5262	2.04938
75.7607	4.26416
75.7975	27.2153
75.8814	11.915
76.6188	1.35615
76.7275	9.19845
77.1494	2.3702
77.6144	2.15073
77.7088	10.5908
77.8483	7.1683
77.8932	22.246
78.5506	1.5212
78.6003	20.113
78.699	10.1308
78.892	5.18347
79.0488	6.37422
79.3807	3.01288
79.3939	76.2428
79.5012	9.3188
79.61	9.19287
79.6607	19.7006
80.209	1.82401
80.5029	3.40247
80.6882	5.39584
81.1112	2.36376
81.2022	10.9924
81.909	1.41484
82.1242	4.64744
82.3399	4.63536
82.3447	211.104
82.3779	30.1033
82.6042	4.41794
82.6296	39.3499
83.1061	2.0988
83.1717	15.2416
83.2503	12.7304
83.2889	25.9101
83.5395	3.99001
83.8364	3.36796
83.8534	58.7579
84.7607	1.10221
84.8544	10.6708
84.9062	19.2924
85.0945	5.31082
85.1302	28.0112
85.1655	28.323
86.0006	1.19749
86.1631	6.15324
86.2357	13.7701
86.3298	10.6337
86.883	1.8077
87.0858	4.93126
87.2902	4.89254
88.0618	1.29596
88.0999	26.2488
88.1783	12.7465
88.3536	5.70639
88.4285	13.3499
88.508	12.5829
88.6055	10.2536
89.3894	1.27557
89.5131	8.09042
89.6725	6.27357
89.7679	10.4733
90.3232	1.80086
90.488	6.06932
90.5654	12.9244
90.6875	8.18518
90.9552	3.73537
91.163	4.81299
91.1982	28.422
91.2916	10.7057
91.9764	1.46032
92.0515	13.3163
92.0997	20.7284
92.1379	26.2075
92.2694	7.60497
92.3344	15.3908
92.4901	6.421
92.5876	10.2555
92.656	14.6301
93.5577	1.10893
93.6028	22.2
93.6337	32.3248
93.7484	8.72167
93.9221	5.75536
93.9652	23.2029
94.0063	24.3309
94.5443	1.85866
94.5721	35.9971
94.8691	3.36755
94.9699	9.91208
95.6557	1.45821
95.7594	9.64618
95.8439	11.8333
95.9005	17.6629
95.9285	35.7041
96.0463	8.4917
96.788	1.34817
96.8461	17.2212
97.0211	5.71305
97.1653	6.93592
97.2375	13.8508
97.9626	1.37905
98.0226	16.68
98.076	18.7213
98.1698	10.6626
98.3021	7.55772
98.3066	220.459
98.3442	26.6347
98.4616	8.5197
98.6132	6.59687
99.3402	1.37537
99.8995	1.78805
100.088	5.31505
100.208	8.31007
100.582	2.67349
100.617	28.1912
100.901	3.52846
101.165	3.78659
101.915	1.33355
102.061	6.85984
102.134	13.6221
102.17	27.4552
102.24	14.3221
102.279	26.1643
102.361	12.1597
102.389	35.4988
102.857	2.13588
102.871	71.9321
103.028	6.37044
103.073	22.3834
103.155	12.2091
103.222	14.7826
103.258	27.99
103.28	44.3971
103.374	10.7333
103.754	2.63116
103.805	19.6344
103.936	7.63038
103.979	23.1128
104.909	1.0749
104.935	38.5624
106.125	0.840583
106.155	33.0688
106.255	10.039
106.285	33.2171
106.331	21.5848
106.387	17.8158
106.437	20.0381
106.466	35.0103
106.526	16.6758
106.574	20.7026
106.651	12.9671
107.294	1.55439
107.352	17.5282
107.424	13.714
107.439	66.9613
107.455	65.7333
108.058	1.65787
108.216	6.30608
108.417	4.9951
108.508	10.8769
108.55	23.888
108.764	4.67954
108.94	5.6726
108.967	37.733
109.008	24.0691
109.015	145.307
109.026	93.1359
109.257	4.32586
109.92	1.50933
109.936	60.507
110.01	13.4996
110.101	11.0324
110.146	21.9616
110.432	3.50774
111.151	1.39056
111.265	8.73195
111.36	10.5602
111.457	10.2935
111.642	5.39907
111.717	13.2998
112.276	1.78886
112.319	23.762
112.381	15.9995
112.438	17.4465
112.474	28.3712
112.549	13.359
112.591	23.8027
113.005	2.41535
113.279	3.63718
113.319	25.01
113.464	6.90431
114.14	1.47968
114.262	8.2116
114.295	29.8045
114.431	7.3828
114.457	38.1519
114.576	8.42708
115.089	1.94891
115.184	10.4802
115.239	18.21
116.185	1.0576
116.294	9.13292
116.342	20.9696
116.51	5.9475
116.529	54.1565
116.567	26.0092
117.368	1.24823
117.42	19.1527
117.449	34.6644
117.574	7.98365
117.635	16.4187
117.693	17.4666
118.346	1.53061
118.44	10.6371
118.467	37.0453
118.588	8.22944
119.449	1.16256
119.491	23.7925
119.598	9.32088
119.639	24.6075
120.321	1.46476
120.678	2.80232
120.818	7.14847
121.074	3.90485
121.145	14.1028
121.269	8.09317
121.315	21.4652
121.76	2.24689
121.811	19.5894
121.922	9.05281
121.975	18.7014
122.017	23.8709
122.221	4.90038
122.513	3.42639
122.884	2.69251
122.926	23.7976
123.011	11.8806
123.031	48.8902
123.094	15.87
123.099	209.118
123.163	15.4744
123.179	66.1901
124.068	1.12428
124.112	22.5347
124.155	23.3574
124.164	110.12
124.184	50.6432
124.189	201.045
124.283	10.5901
124.34	17.7522
124.426	11.5372
124.56	7.51089
125.393	1.20009
125.471	12.7827
125.536	15.3603
125.62	12.0029
125.629	106.293
125.643	70.4126
125.745	9.77775
125.813	14.707
126.526	1.40423
126.544	55.2517
126.604	16.5172
126.824	4.54845
126.856	31.343
127.417	1.78362
127.502	11.7495
127.56	17.2247
127.856	3.37926
127.931	13.2829
128.271	2.94311
128.404	7.5214
129.199	1.25781
129.352	6.54082
129.534	5.47984
129.674	7.15215
130.335	1.51341
130.413	12.7626
130.504	10.9765
130.542	26.5943
130.854	3.20156
130.886	31.343
130.942	17.722
131.298	2.81565
131.367	14.3703
131.377	100.281
131.854	2.09872
131.971	8.53825
132.024	18.8377
132.086	16.1147
132.182	10.393
132.822	1.56322
132.863	24.4882
133.025	6.15483
133.035	100.583
133.281	4.06152
133.286	214.777
133.785	2.00265
133.865	12.5294
133.977	8.93655
134.156	5.58628
134.715	1.78739
134.919	4.90969
134.992	13.6562
135.148	6.41334
135.23	12.2136
135.882	1.5347
135.893	86.0215
136.107	4.68053
136.873	1.30628
136.975	9.80248
137.013	25.9504
137.124	9.04715
137.355	4.31338
137.41	18.1941
137.579	5.94686
137.681	9.74118
138.044	2.75603
138.631	1.70396
138.676	22.0604
138.693	61.6143
138.746	18.8783
138.782	27.757
138.901	8.3605
138.968	15.0326
139.139	5.85175
139.633	2.02165
139.935	3.30826
140.568	1.58042
140.661	10.743
140.699	26.224
140.806	9.3762
141.006	5.00786
141.35	2.90158
141.424	13.591
141.584	6.25344
141.617	30.6457
142.279	1.50954
142.907	1.59244
142.918	91.5499
142.948	33.7109
143.154	4.83407
143.361	4.84609
143.405	22.5759
143.423	54.4929
143.496	13.7986
143.67	5.73694
144.198	1.89282
144.273	13.3896
144.382	9.14796
144.427	22.3954
144.54	8.85889
144.592	19.2901
144.668	13.076
144.736	14.7486
145.184	2.23451
145.311	7.86442
145.789	2.09291
145.881	10.8288
146.08	5.02144
146.216	7.37806
146.951	1.3593
147.011	16.6359
147.04	35.3857
147.181	7.07534
147.26	12.695
147.278	55.1602
147.996	1.39297
148.101	9.51701
148.258	6.38533
148.904	1.54582
149.017	8.88794
149.055	26.5837
149.124	14.3933
149.263	7.2097
149.852	1.69586
150.092	4.17947
150.236	6.94141
150.358	8.17715
150.448	11.117
150.509	16.284
150.621	8.96057
151.277	1.52449
151.428	6.63508
151.638	4.76041
151.987	2.8614
152.069	12.1694
152.107	26.5351
152.245	7.25916
152.272	36.4498
152.422	6.67067
153.11	1.45459
153.275	6.03679
153.324	20.3562
153.383	17.1485
154.165	1.27792
154.25	11.7636
154.56	3.23001
154.998	2.28087
155.077	12.7655
155.167	11.093
155.997	1.20504
156.054	17.4749
156.197	6.99443
156.217	48.9404
156.642	2.35676
156.715	13.6881
156.788	13.6132
156.824	27.6075
156.869	22.3369
156.908	25.7579
157.059	6.62994
157.121	16.0041
157.484	2.75801
157.525	24.1721
157.723	5.04798
157.77	21.4929
157.799	33.9132
157.825	38.9909
157.891	15.0748
158.464	1.74708
158.542	12.6839
158.574	32.1844
158.609	28.5071
158.628	51.5597
158.632	252.908
158.642	99.8004
158.737	10.4716
158.78	23.7993
159.477	1.43324
159.525	20.7194
159.611	11.716
159.631	49.3097
159.642	89.3655
159.662	51.5437
159.67	120.163
159.681	92.3361
159.769	11.2899
159.842	13.7299
160.51	1.49689
160.611	9.92566
160.664	18.7297
160.688	43.3407
160.741	18.7889
160.815	13.4311
160.88	15.5024
160.95	14.1633
161.646	1.43729
161.699	19.0172
161.733	28.9779
161.777	22.6572
161.793	65.066
161.877	11.9001
161.943	15.1722
162.188	4.07822
162.609	2.37153
162.668	17.066
162.754	11.6812
162.823	14.4463
162.857	29.1911
162.873	64.2508
162.903	32.6926
162.992	11.2964
162.997	180.083
163.122	8.05153
163.844	1.38417
163.876	30.8785
163.931	18.3797
163.94	115.42
164.004	15.5473
164.577	1.7437
164.651	13.6651
164.801	6.66547
165.324	1.91055
165.334	99.7108
165.559	4.44676
165.68	8.22538
165.704	41.7136
166.315	1.6378
166.417	9.83429
166.529	8.91289
166.596	14.8856
167.294	1.43297
167.346	19.3551
167.426	12.4966
167.554	7.79454
168.106	1.81227
168.145	25.5174
168.255	9.04445
168.282	37.8917
168.287	194.024
168.938	1.53548
168.968	33.5988
169.046	12.8571
169.1	18.5226
169.514	2.41653
169.916	2.48352
170.02	9.63809
170.024	255.624
170.029	215.193
170.222	5.17751
170.416	5.13753
171.063	1.54583
171.071	137.514
171.094	42.4737
171.207	8.84337
171.645	2.286
171.703	17.094
171.803	10.0556
171.885	12.1601
171.966	12.3042
172.04	13.5794
172.775	1.36062
172.875	9.97347
172.913	26.4802
172.967	18.5463
173.138	5.84508
173.209	13.9891
173.717	1.96747
173.793	13.2107
173.892	10.0711
173.991	10.1038
174.034	23.5838
174.744	1.40832
174.895	6.6223
174.951	17.9221
175.043	10.8631
175.102	16.8495
175.791	1.45251
175.832	23.9705
175.916	11.9384
176.026	9.08414
176.1	13.5095
176.137	26.7458
176.722	1.71169
176.852	7.67377
176.903	19.766
176.941	26.2923
176.955	69.185
177.018	15.8308
177.555	1.86241
177.61	18.2139
177.654	22.7252
177.761	9.36672
177.845	11.9474
178.525	1.46957
178.629	9.59619
178.687	17.4621
179.399	1.40297
179.432	30.6993
179.509	13.0081
179.659	6.64659
180.548	1.12537
180.616	14.6908
180.724	9.23361
181.498	1.2917
182.591	0.915389
182.619	35.529
182.704	11.7865
182.759	18.2179
182.878	8.38596
182.968	11.1494
183.328	2.77729
183.45	8.16233
183.551	9.96155
184.324	1.2926
184.533	4.79962
185.114	1.72019
185.253	7.17417
186.291	0.96318
186.341	20.3042
186.434	10.7589
187.193	1.31628
187.321	7.86145
188.209	1.12524
188.325	8.6291
188.413	11.3294
189.44	0.974024
189.497	17.4383
189.56	15.8988
189.78	4.55286
190.299	1.92753
190.634	2.98106
191.6	1.03504
191.693	10.8422
191.759	15.1254
191.82	16.2214
192.034	4.68356
192.661	1.59511
192.941	3.56327
193.773	1.2032
193.884	8.97553
194.453	1.75783
194.572	8.37858
194.592	50.2689
194.744	6.58163
195.404	1.51528
195.542	7.26897
196.064	1.91365
196.229	6.05191
196.425	5.10199
197.515	0.917354
197.572	17.5374
197.76	5.33991
198.806	0.956099
198.904	10.1903
199.043	7.18964
199.137	10.6177
199.856	1.39099
199.911	18.1485
199.938	36.5337
199.965	38.3142
200.072	9.32557
200.135	15.818
200.219	11.9547
201.016	1.25466
201.155	7.15891
201.251	10.4987
201.345	10.652
202.167	1.21587
202.253	11.5938
202.648	2.53252
202.724	13.1321
202.893	5.93616
202.959	15.0516
203.496	1.86393
203.977	2.07924
204.526	1.82108
204.663	7.29602
205.568	1.10488
205.652	11.843
205.817	6.05367
205.858	24.6694
206.079	4.51622
206.777	1.43433
206.901	8.04628
207.093	5.20736
207.15	17.6097
208.343	0.83834
208.818	2.10379
208.958	7.13211
209.687	1.37271
209.794	9.34833
210.068	3.64354
210.94	1.14648
211.714	1.29312
211.81	10.3468
211.93	8.36953
212.024	10.6306
212.066	23.6759
212.105	25.5447
213.142	0.964431
213.223	12.2888
213.308	11.779
214.407	0.910329
215.063	1.52507
215.325	3.81345
215.358	30.0165
217.307	0.512993
217.386	12.7008
217.91	1.90808
217.987	13.0325
218.069	12.2315
218.073	225.836
218.642	1.75887
219.242	1.66529
219.282	25.4143
219.352	14.2328
219.549	5.0813
220.477	1.07698
220.626	6.73523
220.651	38.625
220.679	36.2555
220.909	4.34186
221.546	1.57089
222.107	1.78357
222.292	5.40012
223.066	1.29236
223.177	8.95287
223.321	6.93606
223.337	64.041
224.612	0.784245
224.721	9.19439
225.864	0.874983
225.99	7.91183
226.553	1.77631
226.67	8.5703
226.813	6.99957
227.082	3.71063
227.783	1.42781
227.815	30.9876
227.965	6.65309
228.78	1.22764
228.829	20.1434
228.871	24.3025
228.946	13.195
229.613	1.49923
229.798	5.41442
229.938	7.13959
230.097	6.27309
230.137	25.2372
230.381	4.10342
231.31	1.07644
231.539	4.36843
232.195	1.52367
232.293	10.2476
232.369	13.1053
232.419	20.0284
232.499	12.4466
232.682	5.46448
233.412	1.37035
233.428	64.0779
233.637	4.77049
234.226	1.69904
234.288	16.1797
234.434	6.83312
234.555	8.25164
235.023	2.13923
235.082	16.7774
235.245	6.15722
235.271	38.1825
235.806	1.86827
235.907	9.8666
236.01	9.75001
236.055	21.966
236.682	1.59555
236.764	12.1708
236.816	19.3102
237.093	3.61235
237.478	2.59787
238.096	1.61652
238.239	7.02227
238.418	5.58843
239.176	1.31835
239.259	12.1508
239.32	16.1749
239.459	7.20658
239.654	5.13737
240.599	1.05779
240.63	32.6318
240.725	10.5696
240.767	23.4593
240.966	5.02705
241.477	1.95583
241.584	9.40902
242.24	1.52363
242.326	11.6689
242.438	8.92913
242.595	6.34449
242.675	12.6072
242.765	11.0011
243.677	1.09679
243.752	13.4544
244.564	1.23124
244.765	4.96165
245.456	1.44797
245.479	43.4141
245.52	24.3683
245.625	9.47993
245.686	16.5722
245.801	8.69777
246.479	1.47459
246.546	14.8903
246.664	8.46883
246.716	19.4784
247.532	1.22415
247.658	7.98403
248.639	1.01951
248.898	3.84854
249.484	1.7089
249.749	3.76257
250.579	1.20523
250.673	10.5881
250.75	13.1342
250.885	7.40938
251.095	4.75871
251.689	1.68187
251.865	5.68334
251.966	9.9553
252.571	1.65235
252.793	4.5
253.135	2.92544
253.269	7.4653
255.1	0.546063
255.921	1.21791
256.015	10.6523
256.231	4.63575
256.337	9.38095
257.175	1.19445
257.235	16.5904
257.34	9.51457
257.423	12.0502
258.218	1.25727
258.268	20.2634
258.328	16.6875
258.554	4.41431
259.255	1.42714
259.34	11.8224
259.398	17.1963
259.584	5.38094
260.396	1.231
260.513	8.55688
260.837	3.08302
261.638	1.24813
261.728	11.1152
261.762	30.0273
262.583	1.21742
262.714	7.65193
263.291	1.7318
263.381	11.0753
263.477	10.499
263.583	9.40929
263.592	106.428
264.232	1.56241
264.422	5.27293
265.098	1.47996
265.855	1.32073
265.949	10.611
266.016	14.988
266.695	1.47312
266.911	4.62238
266.931	49.317
267.546	1.62704
268.407	1.16128
268.46	18.7561
268.575	8.72737
268.643	14.7761
269.51	1.15309
269.561	19.5034
269.665	9.62279
269.728	15.952
270.609	1.13436
270.697	11.3754
270.744	21.1802
270.884	7.1819
271.385	1.9954
271.414	34.0205
271.515	9.89501
272.166	1.53628
272.228	16.2689
272.318	11.0588
272.389	14.0428
272.447	17.4301
272.526	12.5163
272.64	8.78071
273.72	0.926603
273.895	5.7106
274.804	1.09921
274.946	7.07459
276.218	0.785758
276.304	11.6881
276.554	3.99762
277.551	1.00357
277.651	9.95084
277.92	3.71208
278.43	1.9644
278.838	2.44985
278.884	21.7113
278.992	9.21676
279.22	4.38498
279.358	7.25537
280.089	1.36868
280.097	119.175
280.186	11.2628
281.211	0.975472
281.303	10.8833
282.183	1.13683
282.218	28.311
283.044	1.21026
283.862	1.22224
283.981	8.44374
284.061	12.4211
284.23	5.92888
284.978	1.33674
285.062	11.9814
285.172	9.0278
285.269	10.3894
285.375	9.40398
285.93	1.80175
286.014	11.9569
286.126	8.88865
286.937	1.23314
287.002	15.4916
287.007	192.678
287.071	15.4614
287.803	1.36777
287.886	11.9607
287.944	17.3358
288.128	5.41988
288.813	1.46151
288.964	6.59726
289.061	10.3433
289.235	5.73536
289.956	1.38677
289.965	109.29
291.183	0.821619
291.227	22.3834
291.318	10.9638
292.01	1.4452
292.098	11.4159
292.109	88.0437
292.928	1.22172
293.077	6.71948
293.917	1.18955
294.038	8.28775
294.106	14.6244
294.233	7.90264
297.315	0.324466
297.363	20.6462
297.426	16.001
297.549	8.12493
298.154	1.65388
298.301	6.79995
298.346	22.078
299.196	1.17575
299.306	9.09008
299.4	10.7129
299.6	5.00155
300.353	1.32737
300.36	153.822
300.429	14.4082
301.777	0.741563
301.828	19.7122
301.899	14.0528
301.983	12.0016
302.091	9.21676
302.298	4.82414
302.38	12.2029
303.492	0.899285
303.558	15.3567
304.685	0.886617
304.718	31.0829
304.756	25.8098
305.089	3.00568
305.59	1.99725
305.715	8.01533
307.115	0.71421
307.175	16.4886
307.206	32.0636
307.249	23.2596
307.413	6.10657
307.493	12.563
307.511	54.7345
307.525	69.808
307.624	10.1351
308.422	1.25264
308.446	42.3496
308.62	5.7322
309.539	1.0886
309.771	4.30897
309.788	58.9866
309.827	25.999
309.905	12.8077
310.614	1.40934
310.779	6.06645
310.95	5.84375
311.733	1.27735
311.812	12.6072
313.081	0.787955
313.207	7.94105
313.36	6.55845
313.959	1.66988
314.046	11.4994
314.201	6.43898
314.289	11.3987
314.309	49.6549
314.774	2.1485
314.901	7.92198
315.454	1.80667
315.535	12.2924
315.541	164.609
315.546	215.889
315.669	8.13226
316.427	1.32004
316.543	8.60681
316.608	15.3165
317.169	1.78128
317.293	8.11069
317.88	1.70185
317.989	9.21421
318.057	14.6308
318.233	5.68062
318.599	2.73706
318.643	22.7268
318.678	28.4779
318.711	29.89
318.86	6.71434
319.485	1.59995
319.548	15.9857
319.645	10.2293
320.428	1.27871
320.523	10.4284
320.552	35.3482
320.632	12.5219
320.886	3.93374
321.352	2.14426
321.386	29.41
321.512	7.92349
321.679	6.01576
322.575	1.11528
322.659	11.9801
323.38	1.38664
323.473	10.7555
323.498	39.6212
323.588	11.1022
323.682	10.6323
323.745	15.8972
324.292	1.82732
324.387	10.5867
324.426	25.8178
324.603	5.63111
324.79	5.34111
324.817	37.2523
325.436	1.6168
325.507	14.0754
325.513	150.353
325.594	12.449
325.745	6.59361
325.844	10.1555
326.713	1.15036
326.72	140.706
326.873	6.56233
327.454	1.72126
327.525	14.008
327.695	5.8732
327.748	18.9179
328.501	1.32802
328.537	27.9501
328.624	11.5336
329.106	2.07221
329.653	1.82961
330.164	1.95537
330.257	10.7784
330.325	14.7343
330.449	8.05562
330.824	2.6672
331.409	1.70973
331.49	12.3617
331.598	9.2536
331.863	3.76822
332.769	1.10371
332.873	9.66604
332.971	10.1707
333.091	8.3167
333.156	15.3915
333.783	1.59574
333.894	9.02022
334.598	1.41996
334.687	11.1666
334.745	17.4502
334.921	5.66335
335.452	1.88378
335.542	11.0941
335.613	14.1916
335.716	9.65876
336.471	1.3253
336.559	11.3148
336.651	10.8401
336.749	10.2027
337.458	1.41235
337.544	11.5564
337.6	17.739
337.653	19.0563
337.761	9.21039
338.617	1.16847
338.744	7.88432
338.752	132.855
338.879	7.86943
339.698	1.22122
339.766	14.5281
339.861	10.5948
340.164	3.29514
341.226	0.941763
341.311	11.8203
341.442	7.60636
342.528	0.920714
342.558	33.6191
342.7	7.03116
342.869	5.93225
342.904	28.7952
343.748	1.18372
343.812	15.6546
343.854	23.9601
344.689	1.19784
344.842	6.51436
344.873	32.3436
344.913	25.0156
344.928	67.4354
345.98	0.951033
346	49.4267
346.155	6.44621
346.196	24.2248
346.384	5.32745
346.601	4.60481
346.633	31.6436
347.073	2.27204
347.79	1.39332
347.797	162.522
347.842	22.1293
347.947	9.49235
349.068	0.891828
349.151	12.1628
349.322	5.83904
349.395	13.6517
349.457	16.2872
350.089	1.58157
350.238	6.70907
350.314	13.2071
351.404	0.917303
351.432	35.6087
351.565	7.51123
352.503	1.06665
352.617	8.75787
352.66	22.8718
352.695	29.1273
353.929	0.809954
353.99	16.6176
354.067	12.9174
354.09	44.0393
355.116	0.974331
355.151	28.8976
355.166	66.2822
355.193	36.9754
356.169	1.02424
356.203	29.9572
356.226	41.8183
356.249	43.4311
356.365	8.63021
356.571	4.86881
357.176	1.65151
357.298	8.20493
357.35	19.2256
357.508	6.33858
357.596	11.3541
357.73	7.47518
358.324	1.68351
358.407	12.0137
358.48	13.6702
358.683	4.92958
359.328	1.55128
359.729	2.48853
359.782	18.9157
360.382	1.6666
360.637	3.92799
361.676	0.96192
361.732	18.1169
361.812	12.3948
