# Supplementary material for: Dorsal and median raphe neuronal firing dynamics characterized by nonlinear measures
Source: PLoS Comput Biol. 2024 May 28;20(5):e1012111. doi: 10.1371/journal.pcbi.1012111 (PMC11161118; doi:10.1371/journal.pcbi.1012111)
Supplement: S1 Data — (ZIP) [file pcbi.1012111.s002.zip › data/N103_N5__100309.txt]

Event times and instantaneous frequencies between 7493.31 s and 7812.35 s on channel 401
Time	Inst freq
7493.76	1.18533
7494.7	1.05875
7495.51	1.22752
7496.31	1.26339
7496.96	1.52779
7497.79	1.20621
7498.56	1.29912
7498.98	2.37501
7499.66	1.47634
7500.47	1.23368
7501.25	1.27481
7502.09	1.19154
7503.48	0.720331
7504.44	1.04711
7505.11	1.48887
7506.41	0.766912
7507.1	1.44463
7507.88	1.28069
7508.83	1.05377
7509.59	1.32931
7510.4	1.22317
7511.38	1.01872
7512.07	1.45174
7513.19	0.893511
7513.78	1.71397
7514.55	1.28868
7515.82	0.787253
7516.65	1.20454
7517.09	2.28415
7518.03	1.06436
7518.82	1.26245
7519.93	0.900114
7520.5	1.77314
7521.12	1.60398
7521.83	1.39907
7522.61	1.28424
7523.38	1.2965
7524.02	1.5804
7524.76	1.34933
7525.46	1.43023
7526.38	1.08576
7527	1.6228
7527.66	1.51064
7528.34	1.45838
7529.53	0.841637
7530.17	1.57295
7530.69	1.90165
7531.58	1.12319
7532.32	1.36396
7533.11	1.25903
7533.83	1.39132
7534.67	1.19172
7535.67	0.997327
7536.12	2.21273
7537.05	1.07275
7537.99	1.06541
7538.51	1.9439
7539.62	0.897416
7540.44	1.22563
7541.23	1.25529
7542.01	1.28803
7542.69	1.46259
7543.27	1.7484
7544.14	1.15137
7544.84	1.41289
7545.56	1.40217
7546.41	1.17139
7547.2	1.26682
7548.07	1.15001
7548.84	1.29119
7549.59	1.33078
7550.34	1.34172
7550.97	1.59081
7551.62	1.53827
7552.44	1.21356
7553.09	1.5472
7553.95	1.15554
7554.72	1.31361
7555.62	1.10958
7556.5	1.12807
7557.4	1.11468
7558.22	1.21387
7558.9	1.47824
7559.67	1.30068
7560.56	1.11827
7561.26	1.42814
7562.19	1.08172
7562.74	1.80339
7563.59	1.17855
7564.38	1.26323
7565.08	1.42904
7565.72	1.56885
7566.26	1.84932
7567.32	0.943076
7568.27	1.05445
7568.99	1.38483
7569.78	1.27374
7570.5	1.38106
7571.22	1.3904
7572.2	1.01661
7572.78	1.72992
7573.63	1.17449
7574.49	1.16166
7575.44	1.06117
7576.12	1.47341
7576.97	1.17182
7577.43	2.15397
7578.56	0.886525
7579.35	1.26905
7580.43	0.922892
7581.25	1.22546
7582.37	0.889355
7583.08	1.41609
7584.12	0.961409
7584.87	1.33745
7585.54	1.47556
7586.25	1.41239
7587.47	0.820001
7588.12	1.54416
7588.94	1.21457
7589.54	1.67661
7590.59	0.955767
7591.26	1.48201
7592.04	1.28908
7592.51	2.09683
7593.4	1.12384
7594.19	1.27805
7594.98	1.26505
7595.53	1.80492
7596.34	1.23318
7597.2	1.16025
7597.9	1.44261
7598.5	1.669
7599.34	1.17843
7599.87	1.88377
7600.69	1.22305
7601.49	1.25813
7602.41	1.08366
7603.19	1.28309
7604.07	1.1419
7604.71	1.53927
7605.44	1.37548
7606.22	1.27912
7606.95	1.37137
7607.63	1.47992
7608.26	1.5963
7608.88	1.59112
7609.33	2.23924
7610.2	1.15154
7610.92	1.3861
7611.91	1.00568
7612.68	1.30068
7613.47	1.2681
7614.23	1.31815
7615.4	0.852595
7616.16	1.32816
7617.07	1.09403
7617.88	1.23495
7618.72	1.18405
7619.56	1.20191
7620.48	1.083
7621.26	1.2813
7622.16	1.11
7623.13	1.03719
7623.64	1.95794
7624.64	1.00104
7625.26	1.60733
7626.02	1.3113
7626.56	1.85401
7627.99	0.696782
7628.73	1.36192
7629.41	1.46043
7630.23	1.21752
7630.99	1.32878
7631.9	1.09305
7632.58	1.46908
7633.29	1.41483
7634.18	1.12314
7634.84	1.51332
7635.66	1.2279
7636.47	1.23475
7637.32	1.17327
7637.96	1.56595
7638.89	1.06519
7639.55	1.53229
7640.42	1.14734
7641.31	1.12475
7642.12	1.22827
7642.9	1.29054
7643.78	1.13433
7644.48	1.42357
7645.31	1.20237
7646.03	1.38596
7646.87	1.19133
7647.93	0.949749
7648.57	1.55318
7649.24	1.49392
7649.74	2.00835
7650.47	1.36603
7651.51	0.96091
7652.49	1.01712
7653.53	0.968532
7654.15	1.6079
7654.62	2.11533
7655.49	1.14519
7656.44	1.05822
7657.17	1.36264
7657.95	1.28848
7658.78	1.20964
7659.79	0.987138
7660.42	1.58331
7661.02	1.65601
7661.98	1.04604
7662.79	1.2306
7663.51	1.39158
7664.21	1.43345
7664.93	1.39641
7665.68	1.33229
7666.58	1.1007
7667.2	1.61189
7668.09	1.12766
7668.63	1.85629
7669.62	1.01291
7670.38	1.31883
7671.03	1.5395
7671.8	1.2879
7672.59	1.2636
7673.43	1.18816
7674.16	1.37718
7674.81	1.53766
7675.78	1.0357
7676.61	1.20525
7677.11	1.97926
7677.99	1.13491
7678.67	1.47137
7680.18	0.661288
7680.88	1.43037
7681.47	1.70861
7682.7	0.809271
7683.51	1.24861
7684.26	1.31998
7685.39	0.887808
7686.11	1.3824
7687	1.12223
7688.16	0.864865
7688.92	1.31586
7689.67	1.32846
7690.81	0.882075
7691.45	1.54691
7692.6	0.873981
7693.29	1.44034
7693.92	1.59959
7694.79	1.15079
7695.47	1.45828
7696.13	1.52409
7697.33	0.829951
7698.26	1.07453
7699.07	1.24077
7699.65	1.72161
7700.36	1.40698
7700.94	1.73699
7701.65	1.39982
7702.53	1.14046
7703.08	1.79914
7703.82	1.36268
7704.58	1.30707
7705.59	0.991975
7706.2	1.6491
7706.86	1.49692
7708.08	0.823079
7708.84	1.31999
7709.58	1.34715
7710.48	1.10469
7711.2	1.39229
7712.08	1.14149
7712.58	2.01495
7713.25	1.47232
7713.87	1.61598
7714.67	1.25976
7715.9	0.810432
7716.97	0.933289
7717.85	1.13724
7718.81	1.04218
7719.47	1.52249
7720.56	0.918383
7721.08	1.90375
7722.06	1.02421
7722.68	1.59913
7723.44	1.32345
7724.42	1.01946
7725.21	1.27319
7725.83	1.60893
7726.68	1.16903
7727.47	1.27285
7728.19	1.37768
7729.23	0.96486
7730.04	1.24298
7730.79	1.33371
7731.95	0.856399
7732.77	1.23086
7733.47	1.41491
7734.23	1.31671
7735.22	1.01177
7736.12	1.11368
7737.25	0.879747
7738.2	1.06258
7738.86	1.51582
7739.5	1.56109
7740.83	0.750069
7741.69	1.16073
7742.28	1.68645
7743.56	0.781983
7744.22	1.53247
7745.07	1.17115
7745.83	1.31199
7746.73	1.11458
7747.27	1.84922
7748.18	1.09288
7748.84	1.52232
7749.79	1.05
7750.27	2.11117
7751.12	1.16798
7751.79	1.50523
7752.74	1.0502
7753.96	0.818177
7754.65	1.46227
7755.43	1.2738
7756.49	0.948389
7757.14	1.51671
7757.95	1.23553
7758.69	1.36679
7759.65	1.04007
7760.58	1.07596
7761.25	1.48951
7761.84	1.68993
7762.79	1.04935
7763.34	1.82113
7764	1.52749
7764.98	1.0209
7765.5	1.92437
7766.74	0.801983
7767.4	1.52488
7768.14	1.35728
7768.77	1.5707
7769.89	0.891305
7770.67	1.28225
7771.42	1.33681
7772.17	1.32843
7773.02	1.1823
7773.99	1.02849
7774.79	1.2536
7775.72	1.07167
7776.57	1.187
7777.23	1.50559
7777.73	2.00256
7778.53	1.25628
7779.21	1.45554
7780	1.26642
7781.07	0.933811
7781.93	1.16185
7782.93	0.999171
7783.81	1.14517
7784.45	1.55882
7785.24	1.25792
7786.02	1.28366
7787.01	1.0155
7787.75	1.35038
7788.46	1.39565
7789.29	1.21321
7789.88	1.70364
7790.95	0.930397
7791.5	1.80832
7792.38	1.14317
7792.99	1.64357
7794.25	0.789372
7794.93	1.47879
7795.63	1.42578
7796.52	1.12858
7797.4	1.12918
7798.23	1.2147
7798.92	1.4473
7799.5	1.70512
7800.14	1.56794
7801.04	1.10737
7801.72	1.48177
7802.4	1.46707
7803.13	1.37297
7804.29	0.859742
7805.03	1.35152
7805.78	1.34463
7806.51	1.35432
7807.26	1.33584
7808.26	1.00576
7809.13	1.14803
7809.74	1.64045
7810.78	0.957717
7811.43	1.55405
