# Supplementary material for: Dorsal and median raphe neuronal firing dynamics characterized by nonlinear measures
Source: PLoS Comput Biol. 2024 May 28;20(5):e1012111. doi: 10.1371/journal.pcbi.1012111 (PMC11161118; doi:10.1371/journal.pcbi.1012111)
Supplement: S1 Data — (ZIP) [file pcbi.1012111.s002.zip › data/N19_N6_220212.txt]

Event times and instantaneous frequencies between 6729.28 s and 6932.06 s on channel 401
Time	Inst freq
6730.05	0.000148587
6730.28	4.45177
6730.39	8.80282
6730.51	8.35701
6730.69	5.54847
6730.99	3.33522
6731.21	4.55602
6731.45	4.19992
6732.03	1.71527
6732.24	4.82789
6732.4	6.31313
6732.55	6.62296
6733	2.20332
6733.15	6.92953
6733.33	5.45316
6733.54	4.884
6733.84	3.22831
6733.98	7.38171
6734.14	6.18353
6734.31	5.79475
6734.51	5.09684
6734.92	2.44439
6735.09	5.9609
6735.29	4.88854
6735.45	6.29842
6735.56	9.37031
6735.83	3.61899
6736.07	4.16892
6736.28	4.74361
6736.4	8.8347
6736.56	6.08273
6736.68	8.75274
6736.81	7.42942
6736.91	9.73615
6737.09	5.69476
6737.41	3.08138
6737.6	5.40132
6737.88	3.52026
6738.1	4.5683
6739.06	1.04489
6739.38	3.08947
6739.54	6.34437
6739.66	8.14266
6740.03	2.69034
6740.38	2.90672
6740.52	7.07664
6741	2.07801
6741.28	3.54824
6741.61	3.02051
6741.92	3.32723
6742.07	6.4317
6742.5	2.32975
6742.62	8.21558
6742.88	3.88546
6743.16	3.49479
6743.34	5.73197
6743.48	7.33568
6744.5	0.972999
6744.68	5.51694
6745.03	2.88052
6745.24	4.7918
6745.51	3.73944
6745.7	5.22958
6746.14	2.29011
6746.24	9.30925
6746.5	3.96464
6746.74	4.06405
6746.88	7.32332
6747.49	1.62499
6747.74	4.10627
6747.85	9.13993
6748.39	1.85549
6748.62	4.26203
6748.83	4.81881
6749.14	3.15657
6749.48	2.96086
6749.69	4.87567
6750.28	1.70085
6750.39	8.90948
6750.59	5.00125
6751.07	2.0746
6751.27	5.05868
6751.42	6.40205
6751.84	2.37999
6752.04	5.15145
6752.2	6.01504
6752.3	10.5552
6752.57	3.65938
6752.96	2.56931
6753.41	2.22891
6753.67	3.87792
6753.82	6.38814
6754.16	2.96507
6754.8	1.5614
6755.09	3.46057
6755.3	4.86973
6755.49	5.28821
6755.87	2.62447
6756.1	4.22458
6756.25	6.78242
6756.59	2.91903
6756.81	4.56642
6757.01	5.03018
6757.21	5.02412
6757.35	6.943
6757.89	1.86438
6758.07	5.65707
6758.42	2.83849
6758.71	3.4571
6758.86	6.40943
6759.26	2.51724
6759.6	2.93617
6759.74	7.15717
6760.27	1.88516
6760.45	5.65259
6760.69	4.08347
6761.02	3.08043
6761.17	6.74082
6761.63	2.17344
6761.89	3.85907
6762.12	4.31425
6762.28	6.26292
6762.84	1.77901
6763.07	4.27022
6763.23	6.55996
6763.48	3.87837
6763.69	4.92247
6764.34	1.53844
6764.53	5.25265
6764.98	2.20614
6765.31	3.08195
6765.58	3.63994
6766.04	2.16343
6766.14	10.2344
6766.33	5.25956
6766.46	7.71664
6766.78	3.12578
6767.86	0.922654
6768	7.31743
6768.1	9.70591
6768.39	3.47174
6768.5	9.02039
6768.58	12.5897
6768.85	3.66408
6769.01	6.65779
6769.16	6.53723
6769.52	2.79509
6769.97	2.20619
6770.26	3.3934
6770.5	4.29775
6770.61	8.58001
6770.93	3.11935
6771.06	8.11293
6771.54	2.07035
6771.77	4.30812
6771.97	5.10882
6772.63	1.50478
6772.76	7.6929
6772.96	5.16903
6773.12	6.03901
6773.26	7.36431
6773.79	1.88718
6774.03	4.09015
6774.44	2.43914
6774.6	6.41396
6774.92	3.06711
6775.13	4.82625
6775.43	3.3661
6775.64	4.80538
6775.95	3.18309
6776.39	2.29226
6776.49	10.0949
6776.62	7.32118
6776.87	4.00192
6777.03	6.39713
6777.78	1.3312
6778.03	3.98883
6778.42	2.54278
6778.69	3.72093
6778.92	4.45137
6779.32	2.45682
6779.93	1.66279
6780.59	1.49452
6780.74	6.93963
6781.28	1.84723
6781.68	2.46737
6781.83	6.81617
6782.09	3.8184
6782.58	2.05191
6782.77	5.22876
6783.12	2.84228
6783.31	5.24907
6783.68	2.73149
6783.85	5.93049
6784.11	3.89105
6784.51	2.46938
6785.15	1.55695
6785.32	6.05034
6785.68	2.76449
6785.86	5.43833
6786.29	2.32634
6786.49	5.22166
6786.68	5.03449
6786.88	5.11587
6787.07	5.16742
6787.35	3.56417
6787.55	5.0615
6788.21	1.52889
6788.29	11.8357
6788.36	14.2572
6788.43	14.4907
6788.51	12.6823
6788.62	8.81601
6788.71	11.0619
6788.9	5.25597
6789.2	3.36055
6789.33	7.60746
6789.8	2.12811
6789.92	8.72905
6790.11	5.03474
6790.35	4.31872
6790.54	5.23588
6790.75	4.63049
6790.97	4.50086
6791.39	2.39745
6791.84	2.23509
6792.16	3.14931
6792.56	2.47733
6792.77	4.69682
6793.23	2.1683
6793.39	6.41026
6793.53	7.44048
6793.81	3.54849
6794.01	5.03626
6794.32	3.14802
6794.58	3.95304
6794.77	5.04515
6795.12	2.89847
6795.65	1.88722
6795.84	5.12847
6796.14	3.41262
6796.49	2.79658
6797.16	1.49497
6797.41	4.07731
6797.76	2.87911
6797.9	7.01853
6797.99	10.6191
6798.27	3.57092
6798.34	14.6007
6798.49	6.92665
6798.58	10.1092
6798.76	5.60475
6798.93	6.00889
6799.02	10.7043
6799.26	4.20468
6799.51	3.93592
6799.7	5.33248
6800.11	2.45128
6800.4	3.42056
6801	1.67737
6801.28	3.52883
6801.47	5.41506
6801.62	6.55179
6802.09	2.11837
6802.37	3.58064
6802.58	4.76781
6803.06	2.08403
6803.27	4.7792
6803.61	2.95692
6803.85	4.19798
6804.07	4.55145
6804.15	12.0351
6804.31	6.21736
6804.45	6.97983
6805.04	1.69759
6805.32	3.62792
6805.68	2.78792
6805.77	10.4004
6805.87	10.5507
6805.96	11.1719
6806.02	15.0444
6806.1	12.4797
6806.21	9.74659
6806.28	12.7845
6806.37	11.409
6806.48	9.56846
6806.63	6.56685
6806.75	7.98467
6806.95	5.06022
6807.02	14.9544
6807.13	8.77347
6807.2	15.6055
6807.31	8.65651
6807.4	11.3688
6807.52	8.34098
6807.71	5.38416
6807.8	10.7852
6807.88	12.2324
6807.99	8.99361
6808.08	11.4745
6808.17	10.725
6808.38	4.75172
6808.53	6.78288
6808.59	16.2681
6808.66	14.7145
6808.77	9.33184
6808.84	12.9016
6808.94	10.176
6809.07	8.12942
6809.16	10.2135
6809.27	9.29368
6809.39	8.30013
6809.49	10.2459
6809.72	4.24755
6809.8	13.5667
6809.98	5.63698
6810.07	10.6735
6810.21	7.32547
6810.3	10.6417
6810.38	11.9246
6810.5	8.68734
6810.57	13.637
6810.75	5.527
6810.83	13.1148
6810.92	10.7654
6811.1	5.7346
6811.25	6.6454
6811.3	17.9565
6811.38	12.3732
6811.47	11.4168
6811.56	10.6383
6811.7	7.2812
6811.8	9.95718
6811.92	8.56384
6812.02	10.2764
6812.25	4.30663
6812.33	13.0839
6812.45	8.15528
6812.59	7.17051
6812.69	9.38262
6812.8	9.03914
6812.88	13.8045
6813.03	6.69972
6813.14	8.97022
6813.24	10.1719
6813.36	8.28844
6813.51	6.68762
6813.69	5.31011
6813.77	13.3869
6813.88	9.04568
6813.93	19.6348
6814.03	9.998
6814.25	4.59559
6814.31	16.1186
6814.43	8.38153
6814.52	11.0424
6814.62	10.0392
6814.72	9.59785
6814.82	10.8015
6814.91	10.8519
6815.03	8.3626
6815.16	7.47887
6815.3	7.48279
6815.4	9.69932
6815.53	7.66989
6815.68	6.76682
6815.77	10.2166
6815.88	9.74754
6815.97	11.3186
6816.04	13.7363
6816.27	4.32638
6816.36	11.1247
6816.51	6.79579
6816.56	18.3554
6816.73	5.94742
6816.83	10.3724
6816.89	15.23
6817.05	6.15044
6817.13	13.3923
6817.2	13.795
6817.37	5.88408
6817.48	9.37295
6817.6	8.46382
6817.78	5.52883
6817.97	5.1843
6818.13	6.14062
6818.22	10.9004
6818.32	9.99101
6818.42	10.0251
6818.51	11.8694
6818.6	11.2233
6818.72	8.11491
6818.79	14.2837
6818.9	9.04895
6819.1	5.08053
6819.17	14.839
6819.24	14.2207
6819.34	9.92654
6819.5	5.97586
6819.63	7.71188
6819.79	6.33955
6820.09	3.31246
6820.14	20.2143
6820.3	6.47459
6820.44	6.93193
6820.5	17.6554
6820.65	6.56426
6820.73	12.387
6820.81	12.721
6820.9	11.6306
6821.01	8.48536
6821.12	9.41176
6821.29	5.91051
6821.4	8.76808
6821.55	6.65912
6821.64	10.9016
6821.86	4.55042
6821.99	7.75074
6822.1	9.10498
6822.28	5.54908
6822.42	7.49064
6822.58	5.98337
6822.65	15.2509
6822.73	12.7763
6822.85	7.96495
6822.98	7.72141
6823.08	10.5474
6823.19	9.13325
6823.27	12.6807
6823.44	5.60947
6823.53	11.1919
6823.67	7.52162
6823.78	8.58885
6823.86	12.3442
6823.97	9.10415
6824.1	8.00576
6824.2	10.1256
6824.28	12.4782
6824.51	4.36376
6824.68	5.79408
6824.82	7.15256
6825.02	4.89692
6825.11	12.207
6825.24	7.53409
6825.46	4.48229
6825.62	6.47459
6825.74	8.05218
6825.81	14.7297
6825.87	16.3773
6826.02	6.82454
6826.18	6.24922
6826.34	6.15309
6826.42	11.7523
6826.52	10.4504
6826.62	10.3648
6826.77	6.31792
6826.96	5.49692
6827.09	7.47217
6827.17	11.7495
6827.29	8.78194
6827.41	7.96686
6827.64	4.40005
6827.83	5.40541
6827.95	8.2122
6828.04	11.2994
6828.15	8.64379
6828.31	6.2637
6828.64	3.02517
6828.77	7.93336
6828.84	13.9645
6829.11	3.68868
6829.4	3.44732
6829.51	9.22339
6829.59	12.3977
6829.73	7.23589
6829.85	8.20277
6830.07	4.60342
6830.23	6.10277
6830.34	9.46432
6830.45	8.68659
6830.6	6.69389
6830.72	8.6949
6830.82	9.95421
6830.95	7.27749
6831.24	3.5302
6831.33	11.2956
6831.44	9.01063
6831.61	5.64175
6831.75	7.3443
6831.88	7.9384
6831.98	9.97108
6832.16	5.39491
6832.39	4.35123
6832.52	8.07428
6832.76	4.07183
6832.92	6.47878
6833.1	5.55648
6833.22	8.35701
6833.37	6.53509
6833.45	12.216
6833.61	6.22781
6833.74	7.54318
6834.03	3.47331
6834.16	8.02504
6834.23	12.7194
6834.35	8.95817
6834.46	8.58222
6834.62	6.26763
6834.79	5.83397
6835.14	2.87737
6835.3	6.24454
6835.43	7.79849
6835.57	7.03284
6835.73	6.22084
6835.84	8.99281
6835.95	9.00495
6836.17	4.5556
6836.25	13.6036
6836.31	16.952
6836.36	20.0602
6836.39	33.3222
6836.45	15.2184
6836.57	8.56384
6836.74	5.8682
6836.95	4.68801
6837.14	5.32141
6837.34	4.97611
6837.46	8.70549
6837.62	5.98444
6837.78	6.38937
6837.93	6.84791
6838.09	6.1736
6838.21	8.45023
6838.52	3.19366
6838.59	14.3906
6838.77	5.46359
6838.92	6.68315
6838.99	15.6863
6839.23	4.0783
6839.35	8.45237
6839.71	2.80411
6840	3.41986
6840.19	5.30898
6840.34	6.67245
6840.44	9.90197
6840.58	7.02889
6840.71	7.397
6840.86	6.90751
6840.99	7.97894
6841.31	3.03564
6841.41	10.6712
6841.5	10.4319
6841.64	7.32172
6841.9	3.84172
6842.04	7.3046
6842.15	8.65501
6842.25	10.2722
6842.43	5.64143
6842.59	6.13836
6842.82	4.33764
6842.96	7.48335
6843.16	4.99775
6843.4	4.06702
6843.52	8.07363
6843.66	7.47719
6843.77	9.19202
6844	4.3592
6844.07	13.4825
6844.15	12.4875
6844.22	15.5836
6844.31	10.8108
6844.42	8.96539
6844.64	4.59791
6844.75	8.5266
6844.97	4.57289
6845.15	5.61293
6845.35	5.10986
6845.48	7.35078
6845.66	5.5322
6845.85	5.36797
6845.98	7.81677
6846.11	7.63884
6846.26	6.48845
6846.56	3.41869
6846.62	16.0694
6846.75	7.74054
6847.05	3.30164
6847.17	8.35492
6847.24	13.4517
6847.32	12.2805
6847.46	7.3014
6847.59	7.62079
6847.74	6.64275
6848.05	3.29045
6848.18	7.51202
6848.25	14.1864
6848.36	9.3835
6848.47	8.59845
6848.63	6.57635
6848.74	8.70928
6848.85	9.30752
6848.95	10.1122
6849.18	4.30219
6849.32	6.9377
6849.51	5.48065
6849.66	6.56039
6849.72	16.4042
6849.79	15.1768
6849.89	10.0523
6850.07	5.54662
6850.23	6.16599
6850.46	4.31462
6850.61	6.84088
6850.7	10.8178
6851.01	3.18005
6851.24	4.34594
6851.47	4.31537
6851.62	6.95072
6851.85	4.33633
6851.95	10.0604
6852.08	7.77303
6852.22	6.74809
6852.34	8.86682
6852.45	8.63036
6852.59	7.36323
6852.8	4.70367
6853	5.17197
6853.18	5.30391
6853.28	10.02
6853.36	12.9149
6853.63	3.73636
6853.72	11.073
6853.81	11.2461
6853.93	8.05802
6854.09	6.45661
6854.36	3.70466
6854.5	6.98275
6854.61	9.01144
6854.81	5.05612
6854.93	8.11952
6855.16	4.31444
6855.27	9.64692
6855.41	6.90179
6855.55	7.23537
6855.68	7.89204
6856.07	2.5271
6856.24	5.99269
6856.54	3.38318
6856.73	5.01781
6856.82	11.7302
6857	5.50812
6857.14	7.22909
6857.32	5.63571
6857.57	3.93608
6857.75	5.59722
6857.95	4.89548
6858.17	4.6292
6858.26	11.5168
6858.46	5.05051
6858.6	6.79348
6858.71	8.93495
6858.85	7.15256
6859.04	5.50752
6859.2	6.06134
6859.33	7.45879
6859.46	7.99808
6859.66	4.91666
6859.82	6.45578
6860	5.62841
6860.08	11.3353
6860.37	3.53557
6860.55	5.47375
6860.73	5.42094
6860.83	10.7689
6860.96	7.38334
6861.13	5.95344
6861.39	3.80503
6861.51	8.53825
6861.62	9.34405
6861.78	6.13309
6861.99	4.8209
6862.1	9.05797
6862.19	10.3573
6862.26	14.5328
6862.71	2.24321
6862.79	11.6918
6862.93	7.51258
6862.98	17.8031
6863.1	8.99281
6863.21	8.76962
6863.36	6.61682
6863.52	6.21968
6864.14	1.60421
6864.25	9.52835
6864.38	7.48671
6864.53	6.63438
6864.64	9.63391
6864.79	6.61376
6865	4.64188
6865.17	5.98015
6865.31	7.27061
6865.52	4.74879
6865.75	4.28816
6865.85	10.6906
6865.98	7.72618
6866.14	6.01142
6866.29	6.86153
6866.46	5.80114
6866.81	2.89159
6866.92	8.9214
6867.03	8.63036
6867.2	6.05583
6867.28	12.0351
6867.42	7.42776
6867.67	4.00352
6867.79	8.21693
6867.87	12.631
6868.09	4.58169
6868.21	8.11557
6868.33	8.10438
6868.5	5.91541
6868.84	2.962
6869.09	4.04171
6869.19	9.60523
6869.31	8.5492
6869.48	5.8827
6869.57	10.533
6869.76	5.43656
6869.88	8.29738
6870	7.98212
6870.24	4.17502
6870.29	21.7297
6870.38	10.3242
6870.43	20.4541
6870.56	8.09782
6870.77	4.70367
6871.02	3.98279
6871.38	2.75604
6871.53	6.70286
6871.71	5.60664
6871.92	4.88926
6872.02	9.58773
6872.21	5.24907
6872.34	7.51145
6872.51	6.02918
6872.7	5.21785
6872.85	6.54879
6872.97	8.23995
6873.11	7.41785
6873.25	7.14847
6873.42	5.70809
6873.58	6.40861
6873.83	4.09182
6873.92	10.1999
6874.02	10.8131
6874.16	6.73038
6874.43	3.83509
6874.71	3.47307
6874.84	8.12084
6874.97	7.24638
6875.07	10.5955
6875.19	8.02246
6875.48	3.5003
6875.67	5.16502
6875.88	4.93194
6875.96	12.1936
6876.04	12.1862
6876.15	9.32488
6876.36	4.69087
6876.44	12.0555
6876.6	6.19003
6876.79	5.46866
6876.85	14.9009
6877.01	6.41849
6877.22	4.84848
6877.4	5.55803
6877.6	4.86098
6877.79	5.36193
6878.03	4.15076
6878.15	8.19941
6878.49	2.95438
6878.56	14.476
6878.69	7.63417
6878.79	9.81065
6878.97	5.72705
6879.14	5.74713
6879.33	5.29549
6879.43	9.5813
6879.69	3.94742
6879.81	8.22233
6879.91	9.92851
6880.11	5.08388
6880.16	17.334
6880.26	10.4058
6880.48	4.6066
6880.72	4.12031
6880.91	5.14192
6881.07	6.43501
6881.23	6.32992
6881.54	3.24612
6881.69	6.4813
6881.89	4.9776
6882.07	5.53342
6882.19	8.32778
6882.3	9.61446
6882.4	9.85902
6882.49	11.1719
6882.66	5.83124
6882.81	6.65557
6882.96	6.78933
6883.24	3.45829
6883.37	8.01154
6883.51	7.29927
6883.61	9.93246
6883.79	5.39403
6883.9	8.93575
6884.03	8.03794
6884.54	1.97075
6884.66	7.87898
6884.78	8.5317
6884.87	11.1682
6884.98	9.01226
6885.06	12.6839
6885.22	6.38488
6885.35	7.31101
6885.53	5.80046
6885.68	6.50111
6885.81	7.59821
6885.97	6.1931
6886.24	3.77772
6886.32	11.485
6886.44	8.56531
6886.6	6.46831
6886.8	4.86713
6886.96	6.39223
6887.22	3.87792
6887.33	8.42176
6887.53	5.11692
6887.69	6.39632
6887.88	5.03449
6888.01	7.87588
6888.31	3.3475
6888.61	3.28472
6888.73	8.59697
6888.83	10.3082
6889	5.86579
6889.11	9.14328
6889.2	10.6101
6889.29	11.7385
6889.48	5.23944
6889.65	5.712
6889.81	6.33232
6889.92	9.28247
6890.03	9.09835
6890.25	4.60999
6890.39	6.71366
6890.52	7.68994
6890.66	7.40521
6890.91	4.06108
6891	10.0949
6891.13	8.03148
6891.25	8.56018
6891.4	6.37755
6891.59	5.2532
6891.77	5.65355
6891.98	4.83302
6892.36	2.59909
6892.52	6.46538
6892.76	4.09769
6892.93	5.82038
6893.15	4.65311
6893.29	7.20046
6893.41	8.02826
6893.49	11.9275
6893.71	4.70433
6893.83	8.09717
6894	5.97764
6894.16	6.31074
6894.35	5.09191
6894.72	2.69193
6894.93	4.96524
6895.04	8.7184
6895.17	7.75615
6895.31	7.15359
6895.46	6.45036
6895.74	3.66421
6895.84	9.65624
6896.07	4.37943
6896.2	7.55687
6896.42	4.57519
6896.58	6.14666
6896.73	6.58545
6896.91	5.58098
6897.04	8.07885
6897.13	10.563
6897.26	7.75194
6897.44	5.5639
6897.76	3.1744
6897.92	6.02918
6898.03	9.16003
6898.12	11.3417
6898.23	8.86211
6898.34	9.2098
6898.47	7.44048
6898.72	4.12167
6898.93	4.67946
6899.09	6.37836
6899.35	3.78687
6899.49	7.10227
6899.62	7.95292
6899.74	8.28157
6899.88	7.27114
6900.02	6.88184
6900.18	6.25078
6900.31	8.08865
6900.59	3.47548
6900.71	8.44381
6900.82	9.32053
6900.97	6.70511
6901.13	6.16523
6901.23	10.099
6901.44	4.73171
6901.64	4.90846
6901.78	7.60398
6901.93	6.68137
6902.12	5.2203
6902.2	11.5875
6902.34	7.49288
6902.52	5.48366
6902.72	4.90052
6902.84	8.75197
6902.94	9.77231
6903.19	4.00064
6903.33	7.31743
6903.47	6.94589
6903.68	4.86902
6904.08	2.4841
6904.22	7.02593
6904.59	2.69404
6904.67	13.0463
6904.78	8.87548
6904.91	7.96686
6905.19	3.48578
6905.31	8.32501
6905.45	7.5643
6905.63	5.47585
6905.76	7.61035
6906.06	3.33957
6906.18	8.42815
6906.28	9.71157
6906.39	9.06618
6906.54	6.87616
6906.72	5.60915
6906.89	5.60538
6907.04	6.66489
6907.16	8.60215
6907.3	7.05119
6907.51	4.6966
6907.68	6.10911
6907.8	8.14664
6907.89	10.8566
6908.01	8.45809
6908.39	2.62226
6908.53	7.54375
6908.7	5.79677
6908.81	9.25326
6909	5.27426
6909.19	5.21376
6909.33	7.09522
6909.61	3.5246
6909.77	6.48466
6909.85	12.577
6909.95	9.29195
6910.09	7.52899
6910.22	7.34538
6910.39	6.11845
6910.62	4.29775
6910.8	5.65227
6910.91	8.7535
6911.08	5.97907
6911.18	9.75895
6911.33	6.51423
6911.49	6.39427
6911.69	5.03956
6911.81	8.3605
6911.92	8.54847
6912.17	4.15162
6912.58	2.42943
6912.8	4.40703
6913.09	3.52684
6913.18	10.5175
6913.28	10.6963
6913.47	5.22139
6913.61	7.1736
6913.71	10.1605
6913.82	8.60067
6913.97	6.56858
6914.17	5.19049
6914.38	4.66701
6914.48	9.73141
6914.63	6.65956
6914.83	5.08363
6915.06	4.34499
6915.19	7.88022
6915.27	11.6673
6915.39	8.27952
6915.53	7.4912
6915.75	4.566
6915.88	7.48055
6916.1	4.46768
6916.29	5.29661
6916.41	8.2291
6916.71	3.37941
6916.91	5.0945
6917.11	4.96106
6917.28	5.65419
6917.41	8.29876
6917.77	2.76419
6917.84	13.1944
6917.96	8.40477
6918.14	5.62461
6918.31	5.99952
6918.42	8.73134
6918.54	8.71384
6918.77	4.35483
6918.98	4.69881
6919.32	2.96217
6919.4	11.4377
6919.68	3.59337
6919.86	5.59472
6919.98	8.32224
6920.11	7.57748
6920.33	4.61361
6920.47	7.32923
6920.73	3.77031
6920.86	7.47496
6921.07	4.92927
6921.21	7.24323
6921.39	5.56204
6921.53	6.92089
6921.68	6.63702
6921.78	9.995
6921.91	7.99424
6922.04	7.47664
6922.37	3.03297
6922.46	10.7643
6922.57	8.92698
6922.7	7.73276
6922.81	9.42774
6922.97	6.40492
6923.06	10.0827
6923.33	3.76067
6923.55	4.65203
6923.66	8.85347
6923.74	12.9099
6923.83	10.4156
6923.9	13.7817
6924.02	8.55578
6924.23	4.68713
6924.47	4.27332
6924.65	5.42182
6924.82	6.04193
6925.09	3.73329
6925.27	5.42211
6925.47	5.05663
6925.83	2.78226
6925.91	11.6822
6926.05	7.18649
6926.23	5.62145
6926.37	7.07464
6926.5	7.79666
6926.79	3.46284
6927	4.77692
6927.14	7.04126
6927.27	7.62137
6927.46	5.27148
6927.67	4.87734
6927.79	8.1103
6927.91	8.37311
6928.16	3.98279
6928.34	5.63666
6928.44	9.74184
6928.57	7.76217
6928.88	3.20482
6929.03	6.57246
6929.16	7.91139
6929.32	6.0698
6929.46	7.23694
6929.78	3.16586
6929.98	5.04159
6930.11	7.24795
6930.26	7.09471
6930.45	5.1143
6930.59	7.43439
6930.77	5.33817
6930.99	4.66353
6931.14	6.77553
6931.39	3.91865
6931.54	6.67958
6931.7	6.24181
6931.84	7.02001
