# Supplementary material for: Dorsal and median raphe neuronal firing dynamics characterized by nonlinear measures
Source: PLoS Comput Biol. 2024 May 28;20(5):e1012111. doi: 10.1371/journal.pcbi.1012111 (PMC11161118; doi:10.1371/journal.pcbi.1012111)
Supplement: S1 Data — (ZIP) [file pcbi.1012111.s002.zip › data/N67_N1_010814.txt]

Event times and instantaneous frequencies between 0 s and 302.258 s on channel 401
Time	Inst freq
0.03261	30.6654
0.099486	14.953
0.18162	12.1752
0.248448	14.9638
0.327576	12.6378
0.425652	10.1962
0.49509	14.4013
0.569088	13.5139
0.650304	12.3128
0.984096	2.99588
1.07422	11.0963
1.1787	9.57084
1.36291	5.4287
1.46998	9.33916
1.53829	14.6404
1.62037	12.1832
1.69738	12.9853
1.8244	7.8724
1.95611	7.59267
2.01164	18.0063
2.07039	17.0224
2.15466	11.8666
2.24699	10.831
2.42372	5.65816
2.56586	7.03532
2.69783	7.57782
2.77314	13.2781
2.85923	11.616
2.92794	14.5535
2.99414	15.1062
3.06347	14.4238
3.17256	9.16658
3.23823	15.2277
3.3023	15.607
3.38487	12.1115
3.45089	15.146
3.50643	18.0063
3.56349	17.5254
3.65117	11.4046
3.73553	11.8548
3.80096	15.2821
3.88091	12.5078
3.95963	12.7033
4.0406	12.3512
4.25146	4.74239
4.30067	20.3227
4.44031	7.16107
4.56815	7.82252
4.63061	16.0102
4.70408	13.611
4.83609	7.57507
4.9235	11.4406
5.00314	12.5568
5.08643	12.0051
5.1468	16.5656
5.21234	15.2569
5.31844	9.42578
5.38672	14.6443
5.49298	9.41088
5.61559	8.15634
5.84156	4.42533
5.92624	11.8086
6.07294	6.81691
6.1862	8.82862
6.2339	20.967
6.31738	11.9792
6.41965	9.77804
6.49073	14.0683
6.56119	14.1929
6.67066	9.13492
6.7442	13.5977
6.81091	14.9907
6.86912	17.1786
6.95499	11.6452
7.04218	11.4689
7.11693	13.3783
7.18351	15.0204
7.26285	12.6033
7.43009	5.97929
7.79851	2.71431
7.93959	7.08828
8.05138	8.94566
8.1268	13.258
8.25325	7.90826
8.32526	13.8866
8.40191	13.0473
8.4715	14.3703
8.58369	8.91313
8.67083	11.476
8.73537	15.4938
8.80771	13.8232
8.87711	14.4088
9.01043	7.50109
9.15665	6.83873
9.26646	9.10697
9.35995	10.6961
9.48377	8.07611
9.53561	19.2901
9.66309	7.84461
9.75251	11.1834
9.8431	11.0383
9.89499	19.2723
9.97738	12.1371
10.0856	9.24078
10.158	13.8164
10.2801	8.188
10.346	15.1653
10.4132	14.8969
10.506	10.7687
10.5749	14.5319
10.692	8.53738
10.8139	8.20008
11.2085	2.53455
11.3759	5.972
11.4424	15.0516
11.5092	14.9719
11.6525	6.97613
11.7207	14.6714
11.7898	14.4739
11.8697	12.5125
11.9532	11.9672
12.0012	20.8281
12.0868	11.6885
12.2213	7.4345
12.3943	5.78041
12.5095	8.6792
12.5895	12.5003
12.668	12.747
12.7469	12.6762
12.8102	15.7798
12.9225	8.90361
12.9963	13.5667
13.069	13.7491
13.1656	10.3468
13.2423	13.0381
13.3837	7.07384
13.5336	6.6696
13.5923	17.0398
13.6863	10.6462
13.7892	9.71647
13.8679	12.7013
13.9414	13.6021
14.0205	12.6445
14.0738	18.7645
14.2463	5.79831
14.3415	10.4954
14.4342	10.7973
14.5178	11.9612
14.7221	4.89419
14.8507	7.77799
14.9483	10.2413
15.0696	8.24185
15.1233	18.6345
15.2147	10.9412
15.2876	13.7073
15.4453	6.34172
15.5019	17.6853
15.5553	18.7035
15.7597	4.8939
15.8536	10.6449
15.9212	14.7872
16.0476	7.91615
16.1037	17.8234
16.2014	10.2331
16.2733	13.9121
16.3671	10.6537
16.4463	12.6291
16.6239	5.63158
16.6662	23.6139
16.7441	12.8422
16.8357	10.9132
16.9217	11.6322
16.9737	19.2278
17.0987	8.00243
17.1716	13.7129
17.2569	11.7231
17.3384	12.272
17.6116	3.66027
17.84	4.37756
17.9809	7.09975
18.0953	8.73836
18.1888	10.694
18.2932	9.58295
18.3401	21.3211
18.444	9.62223
18.5407	10.3455
18.59	20.2659
18.6876	10.2432
18.7866	10.1004
18.8677	12.3411
18.9389	14.0434
19.0285	11.1557
19.0951	15.0123
19.1575	16.0272
19.259	9.85144
19.3599	9.91591
19.4685	9.2081
19.6301	6.18774
19.8255	5.11813
19.9655	7.14082
20.04	13.4289
20.0933	18.7709
20.1718	12.7304
20.2426	14.1195
20.3056	15.8821
20.3965	11.004
20.4786	12.1708
20.5886	9.09802
20.7207	7.56613
20.7898	14.4676
20.8594	14.3753
20.9752	8.63647
21.0821	9.35804
21.1728	11.0237
21.2521	12.6005
21.3153	15.8293
21.3811	15.1902
21.4756	10.5887
21.6654	5.26943
21.726	16.4968
21.8288	9.72838
21.9589	7.68474
22.0919	7.51699
22.2674	5.69917
22.3307	15.7948
22.4491	8.44737
22.5425	10.705
22.6012	17.0294
22.6789	12.874
22.7618	12.0659
22.834	13.852
22.9933	6.27439
23.0508	17.3883
23.1366	11.6664
23.1964	16.7135
23.2741	12.876
23.3552	12.3292
23.5227	5.96794
23.6282	9.48479
23.9217	3.40692
24.0036	12.2055
24.0973	10.6783
24.1625	15.32
24.2933	7.64736
24.3459	19.0237
24.417	14.0623
24.5237	9.36803
24.6429	8.39292
24.7258	12.052
24.9732	4.04334
25.019	21.795
25.1082	11.2226
25.2018	10.6728
25.2875	11.6787
25.3745	11.4871
25.474	10.0505
25.5668	10.7777
25.7239	6.36545
25.9045	5.53691
25.963	17.094
26.0291	15.1309
26.1588	7.70998
26.2407	12.2064
26.5294	3.46414
26.7048	5.7019
26.7971	10.8359
26.8748	12.8611
26.9512	13.0986
27.0305	12.6005
27.1023	13.9377
27.2135	8.99491
27.3043	11.0069
27.3597	18.0453
27.4339	13.48
27.499	15.3567
27.5637	15.4564
27.6485	11.7886
27.7421	10.6892
27.8241	12.1957
27.9026	12.7304
28.0018	10.0869
28.0707	14.5104
28.1486	12.8403
28.2465	10.2162
28.3265	12.4994
28.3998	13.6388
28.4936	10.6592
28.843	2.86207
28.9136	14.1555
29.2221	3.24223
29.3367	8.72418
29.415	12.7743
29.4738	17.0085
29.5701	10.379
29.6691	10.1053
29.7612	10.8578
29.8537	10.8064
29.9235	14.3283
29.9922	14.5599
30.0473	18.1337
30.1691	8.20978
30.2575	11.3209
30.3271	14.3666
30.46	7.5214
30.5532	10.7326
30.6474	10.6211
30.8531	4.8605
30.9685	8.66476
31.0539	11.7132
31.1614	9.29956
31.2318	14.2001
31.3185	11.5372
31.4281	9.12292
31.4875	16.852
31.6017	8.75764
31.6607	16.9239
31.7679	9.32975
31.8507	12.0782
31.975	8.04725
32.0621	11.4824
32.1325	14.2013
32.2319	10.062
32.3002	14.6379
32.5708	3.69525
32.6715	9.93246
32.7988	7.85756
32.8832	11.8439
32.9948	8.95961
33.072	12.951
33.182	9.08909
33.2296	21.0225
33.3242	10.5693
33.3941	14.3172
33.4948	9.93128
33.554	16.8759
33.633	12.655
33.8915	3.86895
33.9731	12.2603
34.1417	5.92909
34.2334	10.9061
34.2894	17.8482
34.3744	11.7752
34.4495	13.3099
34.538	11.2956
34.6284	11.069
34.7152	11.5221
34.7622	21.2585
34.8296	14.832
34.9238	10.6184
35.0024	12.7275
35.0886	11.6007
35.1667	12.7989
35.2849	8.45895
35.3565	13.9622
35.4483	10.8989
35.5047	17.7399
35.5633	17.0538
35.6542	10.996
35.7349	12.3989
35.9608	4.42733
36.1547	5.15581
36.3559	4.97038
36.4267	14.1219
36.5136	11.5157
36.5742	16.5049
36.6587	11.8228
36.7511	10.8232
36.8463	10.5113
36.9311	11.7902
37.032	9.90766
37.1306	10.1447
37.1951	15.5082
37.2594	15.54
37.3356	13.1192
37.421	11.714
37.4989	12.8393
37.5673	14.6148
37.6652	10.2124
37.7187	18.7098
38.0004	3.55041
38.1719	5.83056
38.2427	14.1231
38.3072	15.488
38.3746	14.8386
38.4297	18.1732
38.4951	15.2807
38.5908	10.4474
38.6588	14.705
38.7667	9.27059
38.8479	12.3201
38.9987	6.62875
39.0616	15.9018
39.1048	23.1289
39.2085	9.65009
39.3149	9.39073
39.4161	9.88474
39.4925	13.0965
39.5646	13.8543
39.6314	14.9745
39.7119	12.4304
39.7918	12.5172
39.9006	9.19185
39.9776	12.9853
40.0916	8.77239
40.1738	12.1628
40.2472	13.6121
40.4346	5.33624
40.5492	8.72783
40.6801	7.64175
40.8004	8.30841
40.872	13.9762
40.9449	13.714
41.0123	14.8306
41.1184	9.42898
41.2136	10.504
41.2639	19.8602
41.348	11.898
41.4377	11.146
41.4856	20.8908
41.5577	13.8646
41.6218	15.604
41.8559	4.27066
41.9514	10.471
42.0654	8.77193
42.2213	6.41494
42.2778	17.7248
42.3593	12.2594
42.4079	20.5685
42.4675	16.7943
42.5285	16.3832
42.6267	10.185
42.6905	15.6745
42.7888	10.1707
43.0266	4.20599
43.103	13.0832
43.1822	12.6339
43.2715	11.1955
43.3248	18.7582
43.436	8.99491
43.501	15.3851
43.555	18.5062
43.641	11.6249
43.7246	11.9723
43.8134	11.2575
43.9199	9.38491
44.1456	4.43109
44.2642	8.43412
44.3262	16.1218
44.431	9.53853
44.5093	12.7851
44.5912	12.202
44.7243	7.5136
44.779	18.2789
44.8552	13.1265
44.9632	9.26132
45.0409	12.8611
45.123	12.1788
45.2142	10.9656
45.27	17.9443
45.3435	13.5921
45.4206	12.9843
45.5631	7.01459
45.642	12.6714
45.8442	4.9456
45.9333	11.2286
46.0157	12.138
46.0939	12.7881
46.1588	15.3965
46.2482	11.1842
46.4857	4.21056
46.5651	12.5967
46.635	14.316
46.7147	12.5445
46.8027	11.3595
46.8661	15.7798
46.9466	12.4193
47.0711	8.03484
47.1968	7.95052
47.2895	10.7903
47.4173	7.8262
47.473	17.9424
47.5884	8.66566
47.6644	13.1575
47.7623	10.2224
47.8312	14.5003
47.9746	6.97263
48.2183	4.10438
48.3397	8.23371
48.4604	8.28816
48.6412	5.53122
48.7686	7.84794
48.929	6.23449
48.99	16.4058
49.0853	10.4901
49.1901	9.54235
49.2662	13.1337
49.3626	10.3745
49.4396	12.9884
49.546	9.39708
49.6358	11.1393
49.8842	4.02606
49.9375	18.7603
50.0249	11.4445
50.1079	12.0424
50.1875	12.5625
50.2532	15.2151
50.4936	4.15918
50.6421	6.73673
50.744	9.80969
50.8294	11.7074
50.9006	14.0552
50.9708	14.2474
51.0488	12.8136
51.1048	17.8654
51.2022	10.2684
51.2936	10.9448
51.3601	15.034
51.4509	11.0033
51.5079	17.5698
51.5695	16.2143
51.7807	4.73539
51.8544	13.5634
51.9873	7.52479
52.0989	8.96588
52.1572	17.1521
52.2442	11.4911
52.3063	16.0906
52.3534	21.2612
52.4421	11.2658
52.5045	16.0442
52.5791	13.403
52.6696	11.0492
52.72	19.846
52.7836	15.7173
52.8393	17.9443
52.9074	14.6972
52.9684	16.3736
53.076	9.29489
53.163	11.4911
53.2644	9.8666
53.3373	13.7253
53.4371	10.0136
53.6662	4.36472
53.787	8.28116
53.8916	9.5637
53.9783	11.5284
54.0685	11.086
54.1469	12.7479
54.2181	14.0517
54.3276	9.13492
54.3815	18.5453
54.4843	9.72725
54.5356	19.4977
54.5932	17.3557
54.673	12.5379
54.7479	13.3376
54.826	12.8126
54.9175	10.9254
55.1827	3.77057
55.2628	12.4881
55.3535	11.0207
55.4554	9.82241
55.5334	12.8087
55.6107	12.9329
55.8012	5.25149
55.9408	7.16137
56.0883	6.7803
56.1615	13.6646
56.2795	8.47099
56.4318	6.56866
56.4943	15.9826
56.5595	15.3539
56.6657	9.41673
56.7324	14.988
56.8366	9.5984
56.9436	9.34545
57.0081	15.4895
57.121	8.85724
57.385	3.7884
57.437	19.2456
57.5352	10.1812
57.7209	5.38381
57.8961	5.70698
58.014	8.48651
58.0978	11.9244
58.1971	10.0729
58.2821	11.7603
58.3632	12.3338
58.4428	12.572
58.5032	16.5442
58.5636	16.5656
58.6478	11.8793
58.7173	14.3753
58.8149	10.2451
58.9575	7.01223
59.1256	5.95068
59.2438	8.45852
59.3163	13.8015
59.4373	8.259
59.5187	12.2892
59.6375	8.41623
59.7511	8.80344
59.8804	7.73359
59.9691	11.2727
60.0852	8.61816
60.1641	12.6618
60.2443	12.4797
60.3428	10.1508
60.4026	16.7118
60.4944	10.8968
60.5938	10.0608
60.6828	11.24
60.7383	18.0024
60.8319	10.6906
60.92	11.3402
61.0194	10.0662
61.1215	9.79585
61.3513	4.35002
61.4917	7.12464
61.5887	10.3129
61.7979	4.77842
61.8949	10.3116
61.9844	11.1744
62.0852	9.91945
62.2144	7.74114
62.2923	12.8324
62.4234	7.62881
62.5145	10.9729
62.6001	11.6902
62.7045	9.57469
62.7856	12.3365
62.8443	17.0433
62.9105	15.1035
63.0071	10.3526
63.0846	12.8919
63.1374	18.9415
63.2323	10.5372
63.3224	11.1059
63.4036	12.3128
63.5114	9.27523
63.5944	12.0476
63.6739	12.5767
63.763	11.2302
63.8619	10.1059
63.9341	13.845
64.0374	9.68485
64.1291	10.8997
64.1868	17.334
64.3169	7.68722
64.4459	7.75555
64.6687	4.48837
64.7396	14.0968
64.9001	6.23169
64.9768	13.0249
65.0199	23.2223
65.0985	12.7275
65.1703	13.9202
65.2712	9.91591
65.3372	15.1474
65.4113	13.4953
65.4907	12.5976
65.5376	21.3156
65.6096	13.8808
65.7159	9.41141
65.8502	7.44646
66.1306	3.56621
66.222	10.9333
66.3214	10.065
66.4469	7.96457
66.5795	7.54182
66.7164	7.3093
66.7824	15.1488
66.8596	12.949
66.9402	12.3999
67.0367	10.3668
67.1339	10.29
67.2133	12.5986
67.3011	11.3804
67.3806	12.5872
67.463	12.1256
67.5572	10.6157
67.911	2.82663
68.0078	10.3353
68.1252	8.51948
68.2364	8.98957
68.3235	11.484
68.4109	11.4359
68.499	11.3533
68.5679	14.5231
68.6468	12.6675
68.7471	9.96929
68.8589	8.94326
68.9127	18.5908
69.0156	9.72157
69.1167	9.88885
69.1819	15.3327
69.2611	12.6234
69.318	17.5976
69.3904	13.8129
69.4537	15.7783
69.5358	12.1868
69.6266	11.0076
69.7153	11.2727
69.7818	15.0571
69.903	8.25042
69.979	13.1534
70.065	11.6241
70.1922	7.86275
70.3406	6.73891
70.4203	12.5426
70.574	6.5066
70.7464	5.80235
70.8096	15.8158
70.8848	13.2908
70.9733	11.3017
71.107	7.47887
71.2181	8.99831
71.2995	12.2992
71.3626	15.8474
71.4465	11.9133
71.5482	9.83516
71.6223	13.4898
71.7437	8.23533
71.8048	16.3784
71.8865	12.2423
71.9973	9.01974
72.0562	16.9825
72.1597	9.6652
72.2285	14.537
72.3167	11.3302
72.4392	8.16433
72.7054	3.75714
72.8201	8.7146
72.8962	13.1524
72.9922	10.4147
73.0842	10.8684
73.189	9.53962
73.2618	13.7446
73.337	13.3003
73.4168	12.5172
73.4713	18.3513
73.558	11.5444
73.6476	11.1498
73.7369	11.2052
73.8676	7.65333
73.9717	9.60006
74.0828	9.00025
74.2681	5.39846
74.3699	9.81547
74.4297	16.742
74.5094	12.5426
74.5713	16.153
74.7064	7.40445
74.7813	13.3472
74.8398	17.0835
74.9458	9.43272
75.0427	10.3225
75.0972	18.3432
75.175	12.866
75.2404	15.2849
75.3176	12.95
75.3878	14.2401
75.494	9.41779
75.5558	16.1922
75.6373	12.2675
75.7393	9.80162
75.8363	10.3135
75.9079	13.9505
75.993	11.7611
76.0849	10.8826
76.1465	16.2269
76.2378	10.9548
76.3129	13.3099
76.3849	13.8877
76.654	3.71551
76.799	6.89674
76.9007	9.84097
76.9989	10.1806
77.1089	9.0886
77.2213	8.90123
77.3339	8.87658
77.4122	12.7685
77.4814	14.4513
77.5456	15.5763
77.6289	12.0155
77.6944	15.2541
77.7684	13.5139
77.8161	20.9617
77.8835	14.8333
77.9901	9.37963
78.0916	9.86077
78.1938	9.77919
78.2927	10.1096
78.3843	10.9175
78.4807	10.3726
78.7097	4.36838
78.799	11.1879
78.906	9.34754
79.0414	7.38542
79.1121	14.1567
79.1743	16.0627
79.2529	12.7197
79.3185	15.2569
79.3995	12.342
79.4855	11.6298
79.5787	10.7305
79.652	13.631
79.7637	8.95865
79.8541	11.058
79.9268	13.7582
80.0117	11.7802
80.0869	13.2887
80.172	11.7528
80.2463	13.4658
80.3237	12.9189
80.4112	11.4194
80.489	12.8571
80.6271	7.24071
80.7036	13.0791
80.852	6.73673
81.0652	4.69048
81.1986	7.49873
81.2934	10.5505
81.4024	9.17263
81.4959	10.6961
81.6056	9.11046
81.6954	11.1453
81.7961	9.92891
81.8509	18.2508
81.9466	10.45
82.0385	10.8726
82.1157	12.9601
82.1992	11.9697
82.2768	12.9019
82.3643	11.4241
82.4173	18.8644
82.6485	4.32429
82.7669	8.44652
82.915	6.75612
82.9944	12.5815
83.0422	20.9407
83.0993	17.4978
83.2274	7.80604
83.2754	20.8751
83.35	13.3976
83.4301	12.475
83.5949	6.07032
83.6785	11.9646
83.7802	9.82473
83.8661	11.642
83.9332	14.9209
83.992	16.986
84.1683	5.67183
84.2249	17.6966
84.4432	4.58052
84.5394	10.3868
84.6471	9.2923
84.7211	13.5095
84.7939	13.7344
84.9978	4.90355
85.0623	15.5111
85.1461	11.9329
85.2364	11.0713
85.2999	15.7575
85.4023	9.762
85.5032	9.90884
85.578	13.3729
85.6328	18.2688
85.7094	13.0565
85.7917	12.1495
85.8888	10.2982
86.0122	8.10241
86.1331	8.26966
86.3018	5.92951
86.4267	8.00512
86.5432	8.57868
86.6638	8.296
86.7898	7.93537
86.8555	15.2179
86.9375	12.2029
87.0076	14.2572
87.1301	8.16313
87.2	14.3111
87.2735	13.5966
87.3808	9.3188
87.4779	10.2976
87.6314	6.51576
87.7694	7.24512
87.8574	11.3735
87.9243	14.941
88.0161	10.8876
88.1524	7.33697
88.2318	12.5967
88.3083	13.075
88.3621	18.5805
88.4436	12.273
88.5529	9.14896
88.6205	14.8003
88.7942	5.75745
88.8878	10.6783
89.0871	5.01857
89.2406	6.51423
89.3235	12.0555
89.391	14.8267
89.4909	10.0118
89.5715	12.3999
89.6912	8.35548
89.8087	8.51122
89.8602	19.416
89.9274	14.8783
90.0242	10.3346
90.0937	14.3715
90.1909	10.29
90.277	11.6128
90.3768	10.0281
90.5532	5.66855
90.7192	6.02228
90.8039	11.8078
90.9568	6.54056
91.0262	14.4013
91.1033	12.9712
91.1752	13.9063
91.2512	13.17
91.3224	14.0434
91.3683	21.7581
91.4622	10.6537
91.5281	15.1819
91.5964	14.6327
91.6706	13.4865
91.7395	14.5155
91.8244	11.7786
91.8885	15.5953
91.9451	17.6554
92.0012	17.8177
92.1668	6.04084
92.4509	3.51944
92.5097	17.0155
92.5709	16.3255
92.838	3.74414
93.0102	5.807
93.2059	5.11122
93.2614	18.0102
93.4122	6.63271
93.474	16.1859
93.6641	5.25978
93.7519	11.3828
93.8435	10.9175
93.9035	16.6867
93.9836	12.4769
94.0981	8.73561
94.1643	15.1089
94.2545	11.0771
94.3225	14.705
94.3756	18.8516
94.4877	8.91981
94.5597	13.8831
94.7029	6.98227
94.8256	8.15554
94.9009	13.2707
95.0403	7.17216
95.2067	6.00969
95.3195	8.86855
95.4489	7.72929
95.5263	12.9239
95.6117	11.6975
95.7035	10.9011
95.7642	16.4593
95.8276	15.7813
95.9018	13.4724
95.9653	15.7485
96.0423	12.9863
96.0908	20.6398
96.2528	6.17261
96.3144	16.2332
96.4296	8.67784
96.5125	12.072
96.5795	14.9156
96.6373	17.2945
96.7382	9.91061
96.8673	7.74581
96.9592	10.8854
97.124	6.06899
97.21	11.6233
97.2899	12.5135
97.3906	9.92891
97.4505	16.6967
97.5216	14.073
97.5982	13.0443
97.6664	14.6778
97.7646	10.1818
97.8872	8.15275
97.9605	13.659
98.2345	3.64961
98.3267	10.845
98.4212	10.5773
98.5013	12.4909
98.5777	13.0801
98.6536	13.1846
98.7669	8.81928
98.8301	15.8368
98.9335	9.66576
99.0167	12.0328
99.0854	14.5471
99.1797	10.6049
99.2779	10.1781
99.3507	13.7366
99.4154	15.4736
99.5139	10.1533
99.5869	13.6825
99.6736	11.5452
99.7384	15.425
99.8069	14.5879
99.9002	10.7223
100.005	9.57249
100.156	6.6038
100.222	15.2779
100.292	14.1267
100.383	10.9801
100.528	6.91764
100.885	2.80187
101.041	6.38643
101.123	12.3229
101.204	12.3302
101.277	13.6277
101.374	10.2709
101.438	15.704
101.495	17.676
101.555	16.68
101.654	10.0998
101.722	14.6276
101.825	9.7012
102.011	5.392
102.115	9.60781
102.201	11.5652
102.287	11.6689
102.35	15.7634
102.471	8.30096
102.569	10.1311
102.633	15.8218
102.709	13.0627
102.791	12.2766
102.893	9.80969
102.977	11.8019
103.05	13.8209
103.103	18.9286
103.152	20.2314
103.476	3.08796
103.569	10.7819
103.779	4.75742
103.889	9.06832
103.971	12.2029
104.048	13.0606
104.165	8.51644
104.258	10.6975
104.342	11.9526
104.442	9.9681
104.508	15.1419
104.569	16.487
104.745	5.67415
104.855	9.12043
104.943	11.3525
105.034	11.0062
105.351	3.15424
105.446	10.5472
105.678	4.30908
105.749	14.0505
105.898	6.72748
106.005	9.32088
106.08	13.3858
106.166	11.6347
106.285	8.398
106.438	6.50432
106.5	16.1296
106.604	9.65456
106.662	17.2963
106.755	10.7471
106.88	7.97906
106.957	13.0249
107.057	9.96036
107.285	4.39452
107.475	5.26327
107.695	4.54182
107.771	13.0986
107.863	10.9347
107.964	9.84213
108.063	10.1065
108.217	6.52086
108.35	7.49906
108.441	11.0368
108.527	11.5388
108.705	5.64207
108.775	14.1832
108.867	10.8691
108.947	12.5323
109.022	13.3494
109.133	9.01827
109.26	7.84166
109.36	9.98901
109.449	11.2902
109.546	10.2957
109.603	17.4356
109.714	9.02413
109.792	12.9229
109.87	12.6772
109.938	14.7793
110.016	12.8979
110.121	9.51022
110.232	9.03293
110.294	16.0426
110.391	10.3072
110.549	6.34123
110.607	17.1327
110.761	6.48584
110.897	7.36616
111.028	7.61
111.117	11.3048
111.188	14.0422
111.255	14.9142
111.357	9.81374
111.411	18.5577
111.511	9.9687
111.613	9.85494
111.674	16.2253
111.718	22.8029
111.8	12.2091
111.895	10.5612
112.134	4.17314
112.212	12.9299
112.356	6.94937
112.438	12.1018
112.522	11.9474
112.622	10.0323
112.68	17.0748
112.76	12.5389
112.884	8.08042
112.996	8.86808
113.073	13.0066
113.203	7.72356
113.312	9.15751
113.416	9.57744
113.574	6.33184
113.711	7.32472
113.843	7.57679
113.934	10.9261
114.037	9.70798
114.119	12.2145
114.214	10.5492
114.377	6.14281
114.476	10.12
114.561	11.7495
114.623	16.0056
114.687	15.7099
114.783	10.3539
114.847	15.623
114.909	16.2935
114.98	14.0659
115.104	8.03097
115.228	8.06205
115.467	4.18372
115.671	4.91352
115.811	7.1497
115.873	16.0241
115.967	10.6824
116.034	14.9437
116.103	14.3715
116.186	12.0685
116.327	7.08647
116.401	13.5369
116.538	7.32343
116.687	6.69801
117.033	2.88865
117.191	6.32247
117.32	7.77073
117.426	9.46324
117.522	10.3784
117.609	11.4966
117.686	12.943
117.74	18.7899
117.859	8.36092
117.931	13.852
118.022	11.031
118.13	9.23259
118.241	9.01583
118.37	7.74437
118.476	9.50643
118.631	6.45095
118.697	15.1185
118.766	14.5294
118.851	11.6591
119.416	1.77256
119.501	11.7091
119.557	17.8006
119.655	10.2262
119.884	4.37399
119.953	14.3554
120.074	8.27746
120.158	11.9337
120.231	13.6066
120.313	12.263
120.398	11.7752
120.464	15.1916
120.588	8.04609
120.699	8.98763
120.816	8.52428
121.047	4.33384
121.125	12.8591
121.191	15.1336
121.256	15.4036
121.331	13.2718
121.429	10.2287
121.504	13.3761
121.575	14.1111
121.724	6.70286
121.819	10.5339
122.007	5.32039
122.081	13.5117
122.178	10.3334
122.292	8.74661
122.372	12.4573
122.512	7.16414
122.584	13.9202
122.653	14.4626
122.76	9.30735
122.853	10.7931
122.918	15.378
123.03	8.93751
123.091	16.1907
123.168	13.0157
123.282	8.82254
123.653	2.69596
123.842	5.28229
124.03	5.32515
124.18	6.63086
124.253	13.8612
124.351	10.1601
124.413	16.2729
124.479	14.9826
124.575	10.4284
124.659	11.9844
124.762	9.65848
124.868	9.40875
124.953	11.8439
125.08	7.86609
125.217	7.30514
125.308	10.9635
125.395	11.5652
125.456	16.38
125.564	9.21727
125.686	8.17675
125.753	14.9853
125.856	9.69556
125.916	16.7909
126.185	3.71088
126.242	17.5236
126.326	11.9517
126.426	9.98602
126.526	9.98064
126.591	15.4478
126.692	9.90943
126.791	10.0784
126.881	11.1819
127.016	7.39
127.113	10.3027
127.262	6.73047
127.421	6.26684
127.509	11.3711
127.577	14.8188
127.639	15.9094
127.745	9.43058
127.819	13.6288
127.884	15.3018
127.951	15.0639
128.019	14.6173
128.102	12.006
128.173	14.2001
128.239	15.0598
128.33	10.9786
128.389	16.9102
128.63	4.1598
128.689	16.8537
128.883	5.15836
128.955	13.8003
129.048	10.7631
129.12	14.0221
129.19	14.228
129.266	13.1804
129.312	21.6675
129.376	15.6789
129.471	10.5305
129.571	9.94906
129.636	15.4335
129.691	18.059
129.763	13.995
129.852	11.2181
129.929	12.9279
130.009	12.554
130.092	12.0729
130.153	16.3929
130.245	10.884
130.299	18.4325
130.375	13.1784
130.473	10.1744
130.552	12.6752
130.656	9.64729
130.948	3.42126
131.078	7.66601
131.249	5.86338
131.323	13.4246
131.396	13.6848
131.478	12.202
131.641	6.13422
131.69	20.5609
131.772	12.254
131.878	9.44876
131.99	8.90313
132.18	5.25481
132.233	18.8366
132.298	15.5415
132.449	6.60328
132.55	9.91886
132.614	15.5125
132.676	16.1624
132.754	12.789
132.827	13.6836
132.904	13.0015
133.005	9.97168
133.096	10.8968
133.178	12.3019
133.244	15.113
133.358	8.7747
133.434	13.1306
133.508	13.4582
133.576	14.6791
133.626	20.0924
133.69	15.6553
133.773	12.0285
134.134	2.76837
134.292	6.3393
134.445	6.55936
134.555	9.03147
134.636	12.436
134.764	7.81995
134.817	18.7392
134.986	5.92614
135.067	12.321
135.129	16.1907
135.211	12.1133
135.315	9.68035
135.42	9.50101
135.51	11.1475
135.617	9.25977
135.742	8.02787
135.963	4.5264
136.026	15.8549
136.105	12.7236
136.208	9.63558
136.368	6.25438
136.67	3.31299
136.734	15.7129
136.841	9.31203
136.922	12.4295
137.001	12.5276
137.088	11.6201
137.189	9.80796
137.258	14.6817
137.328	14.2792
137.412	11.7927
137.477	15.4665
137.578	9.92713
137.667	11.2302
137.857	5.26959
137.953	10.3926
138.041	11.4046
138.169	7.7878
138.266	10.2785
138.34	13.5183
138.414	13.6021
138.481	14.7636
138.565	11.9031
138.663	10.2375
138.737	13.5811
138.809	13.7775
138.9	11.0397
139.045	6.88137
139.147	9.81258
139.337	5.27827
139.438	9.89825
139.543	9.48911
139.599	17.9057
139.675	13.0945
139.751	13.2739
139.828	12.8571
139.946	8.48176
140.034	11.4445
140.095	16.292
140.161	15.1446
140.23	14.4076
140.314	11.9201
140.385	14.06
140.446	16.564
140.698	3.971
140.826	7.77327
140.941	8.68598
141.021	12.5313
141.128	9.34754
141.203	13.4279
141.275	13.8543
141.361	11.642
141.432	13.968
141.522	11.0993
141.622	10.0396
141.675	18.9934
141.778	9.64562
141.823	22.1838
141.89	15.1446
141.957	14.7414
142.049	10.8613
142.112	16.0026
142.183	14.0386
142.41	4.40975
142.579	5.93056
142.696	8.54876
142.804	9.19185
142.903	10.0912
142.997	10.7354
143.063	15.0925
143.179	8.61148
143.244	15.4536
143.345	9.91061
143.438	10.7023
143.503	15.4895
143.773	3.69492
143.847	13.5722
143.908	16.3111
144.015	9.34911
144.112	10.304
144.212	10.0668
144.286	13.402
144.381	10.5746
144.431	20.0128
144.492	16.3736
144.583	10.9909
144.664	12.2666
144.733	14.5345
144.908	5.70073
145.007	10.1219
145.113	9.4767
145.206	10.6899
145.339	7.51563
145.394	18.2189
145.456	16.1655
145.556	10.0608
145.666	9.03
145.734	14.7859
145.844	9.07573
145.928	11.9526
146.017	11.1759
146.105	11.4375
146.251	6.84435
146.443	5.19178
146.576	7.53057
146.734	6.3328
146.816	12.2432
146.879	15.9231
147.012	7.50041
147.098	11.6063
147.198	10.0124
147.267	14.5218
147.362	10.4967
147.429	14.9062
147.485	17.8942
147.603	8.49647
147.688	11.714
147.769	12.3393
147.862	10.8211
147.936	13.5194
148.014	12.7538
148.1	11.5789
148.206	9.44822
148.395	5.28765
148.545	6.69613
148.693	6.74928
148.786	10.7527
148.945	6.27912
149.13	5.40424
149.226	10.3907
149.292	15.3158
149.397	9.45626
149.463	15.1117
149.525	16.3832
149.839	3.17533
149.908	14.6701
149.999	10.9917
150.097	10.1533
150.278	5.52132
150.372	10.634
150.481	9.19845
150.563	12.1468
150.642	12.6733
150.736	10.6184
150.81	13.6177
150.92	9.06438
151.024	9.61169
151.154	7.67695
151.208	18.693
151.404	5.11294
151.53	7.92896
151.629	10.0178
151.758	7.80494
151.841	11.9295
151.899	17.4484
151.994	10.4888
152.104	9.07128
152.214	9.12492
152.273	16.9912
152.348	13.1992
152.414	15.2207
152.489	13.4246
152.567	12.7071
152.699	7.57094
152.793	10.6844
152.854	16.536
152.996	7.00104
153.106	9.14796
153.207	9.8912
153.291	11.8548
153.382	10.988
153.46	12.8403
153.529	14.4013
153.626	10.3745
153.694	14.6727
153.808	8.75994
153.878	14.2183
153.961	12.1726
154.052	10.9707
154.116	15.648
154.173	17.4137
154.242	14.5092
154.302	16.7909
154.485	5.44218
154.626	7.12433
154.723	10.3321
154.882	6.28291
154.989	9.28402
155.05	16.6003
155.1	19.8365
155.179	12.6733
155.324	6.91161
155.393	14.4776
155.473	12.3805
155.607	7.49333
155.671	15.5415
155.742	14.1808
155.933	5.2263
156.052	8.44523
156.143	10.9054
156.214	14.228
156.317	9.6406
156.41	10.7784
156.55	7.12464
156.637	11.5237
156.711	13.591
156.787	13.1048
156.849	16.2127
156.898	20.1118
156.957	17.0433
157.032	13.43
157.086	18.3009
157.192	9.44983
157.245	18.9308
157.36	8.67378
157.427	14.953
157.576	6.71908
157.677	9.89355
157.743	15.1089
157.994	3.98
158.178	5.44609
158.296	8.4917
158.416	8.31878
158.547	7.65052
158.607	16.4593
158.695	11.3983
158.757	16.3031
158.834	12.8254
158.924	11.1445
159.033	9.23412
159.092	16.8879
159.164	13.7935
159.232	14.7076
159.305	13.7366
159.355	19.8153
159.46	9.5298
159.567	9.38016
159.631	15.6804
159.788	6.35187
159.848	16.742
159.982	7.45879
160.154	5.82404
160.237	11.9826
160.403	6.01511
160.489	11.7091
160.604	8.69233
160.717	8.81928
160.792	13.2982
160.869	13.1244
160.93	16.4333
160.998	14.705
161.11	8.86949
161.177	15.0069
161.254	13.0005
161.317	15.7485
161.393	13.2275
161.475	12.1442
161.54	15.4464
161.611	14.0718
161.703	10.9104
161.786	12.0008
162.059	3.65722
162.258	5.02841
162.343	11.8019
162.523	5.55556
162.623	10.019
162.717	10.6749
162.823	9.35436
162.91	11.4998
162.969	16.9895
163.023	18.6532
163.077	18.5021
163.153	13.2097
163.223	14.211
163.297	13.4279
163.353	17.9385
163.448	10.5459
163.669	4.53009
163.839	5.86896
163.931	10.9304
164.021	11.1282
164.183	6.14122
164.276	10.819
164.386	9.05256
164.513	7.90751
164.584	14.0174
164.641	17.7173
164.751	9.01925
164.806	18.3493
164.889	12.0494
164.957	14.6597
165.028	14.1111
165.062	29.6613
165.138	13.1857
165.335	5.05096
165.442	9.39655
165.562	8.32959
165.68	8.44181
165.751	14.1579
165.816	15.4107
165.872	17.954
165.945	13.7208
166.031	11.5308
166.127	10.4447
166.23	9.71364
166.312	12.2038
166.365	18.6553
166.441	13.2202
166.528	11.4982
166.616	11.3325
166.713	10.3366
166.789	13.1679
166.854	15.435
166.943	11.2514
167.033	11.0683
167.184	6.61087
167.417	4.29277
167.594	5.67144
167.696	9.79989
167.786	11.004
167.851	15.5371
167.941	11.0904
168.043	9.79413
168.169	7.96229
168.209	24.5278
168.294	11.8768
168.338	22.4165
168.401	16.0333
168.469	14.5408
168.567	10.269
168.851	3.51299
168.941	11.2158
169.01	14.3777
169.065	18.1812
169.158	10.8239
169.276	8.44866
169.342	15.0898
169.519	5.64455
169.602	12.1318
169.672	14.1892
169.781	9.17465
169.855	13.5855
169.944	11.2309
170.006	16.2364
170.068	15.9307
170.139	14.0683
170.246	9.35541
170.344	10.2482
170.437	10.7416
170.516	12.6272
170.656	7.14725
170.768	8.90028
170.932	6.09541
171.041	9.20709
171.218	5.65893
171.406	5.3209
171.462	17.831
171.51	20.8855
171.575	15.1985
171.642	15.0652
171.705	15.7129
171.787	12.2351
171.875	11.3968
171.948	13.6478
172.027	12.6339
172.094	15.0734
172.19	10.4128
172.289	10.0293
172.38	11.0456
172.459	12.6521
172.541	12.2127
172.611	14.2694
172.912	3.31734
173.09	5.62607
173.23	7.14204
173.291	16.4349
173.384	10.7638
173.479	10.5599
173.566	11.4257
173.658	10.9089
173.771	8.81694
173.847	13.1586
173.954	9.37858
174.069	8.71369
174.134	15.2723
174.214	12.4863
174.289	13.4289
174.448	6.26354
174.732	3.52368
174.853	8.29765
174.956	9.6652
175.036	12.4499
175.109	13.852
175.412	3.2957
175.487	13.3622
175.585	10.1651
175.655	14.4338
175.76	9.48047
175.843	12.0755
175.914	14.1327
176.01	10.3404
176.087	13.0188
176.36	3.6626
176.563	4.93476
176.679	8.56942
176.743	15.7888
176.787	22.477
176.882	10.5847
176.98	10.1881
177.052	13.7935
177.154	9.86894
177.258	9.5511
177.335	13.0545
177.391	17.793
177.46	14.5548
177.52	16.536
177.585	15.395
177.669	11.9073
177.744	13.374
177.835	11.0639
177.898	15.6568
177.974	13.2707
178.048	13.5216
178.15	9.79701
178.362	4.7081
178.447	11.8514
178.533	11.5189
178.632	10.1268
178.718	11.6104
178.895	5.66008
178.96	15.3018
179.039	12.7363
179.227	5.31955
179.305	12.7655
179.365	16.6517
179.458	10.819
179.553	10.5259
179.692	7.18639
179.761	14.4928
179.842	12.3347
179.901	16.9704
180.004	9.69556
180.106	9.80854
180.198	10.8281
180.275	12.9732
180.344	14.4865
180.452	9.31984
180.68	4.38804
180.865	5.39916
180.971	9.41247
181.028	17.6872
181.124	10.3462
181.193	14.6058
181.26	14.9544
181.372	8.87563
181.461	11.304
181.575	8.77886
181.667	10.8373
181.748	12.3384
181.888	7.14663
182.02	7.59267
182.102	12.0852
182.17	14.8465
182.303	7.50041
182.364	16.3143
182.461	10.3186
182.543	12.2002
182.615	13.8359
182.661	21.8551
182.721	16.6717
182.785	15.5851
182.876	10.9772
182.978	9.83807
183.101	8.14518
183.193	10.8443
183.486	3.41397
183.585	10.0937
183.667	12.1815
183.774	9.38227
183.863	11.1932
183.926	15.8338
184.028	9.7855
184.099	14.1195
184.153	18.6679
184.249	10.3816
184.345	10.4317
184.411	15.2193
184.51	10.0778
184.593	12.0337
184.664	14.0849
184.759	10.4828
184.962	4.94135
185.04	12.8156
185.141	9.90236
185.199	17.2087
185.308	9.18172
185.364	17.7778
185.44	13.1048
185.555	8.71916
185.675	8.34502
185.841	6.01468
185.957	8.65846
186.147	5.25679
186.244	10.3295
186.379	7.39656
186.553	5.7323
186.67	8.58885
186.763	10.7666
186.938	5.68557
187.125	5.36078
187.264	7.21532
187.358	10.6483
187.439	12.2432
187.571	7.56853
187.744	5.80619
187.855	8.99151
187.951	10.3868
188.023	13.8982
188.189	6.03253
188.258	14.4525
188.318	16.6884
188.653	2.98002
188.781	7.83539
188.846	15.4235
188.996	6.67842
189.052	17.8425
189.139	11.5205
189.252	8.78534
189.333	12.435
189.433	9.98064
189.544	8.96539
189.609	15.478
189.678	14.5815
189.735	17.507
189.84	9.50914
189.922	12.1584
190.016	10.653
190.122	9.44073
190.225	9.71477
190.447	4.49345
190.602	6.45319
190.707	9.52327
190.824	8.61193
190.925	9.89883
191.143	4.58568
191.263	8.32542
191.379	8.63692
191.46	12.3338
191.57	9.09703
191.727	6.33955
191.834	9.38597
191.933	10.0711
192.233	3.33787
192.425	5.19875
192.517	10.9369
192.586	14.3914
192.652	15.1722
192.728	13.195
192.797	14.3852
192.926	7.74978
193.041	8.71779
193.101	16.6583
193.221	8.31172
193.312	11.0018
193.498	5.39654
193.611	8.78488
193.764	6.56401
193.845	12.3001
193.923	12.7528
194.015	10.9333
194.1	11.7288
194.184	11.9406
194.255	13.9985
194.348	10.8099
194.422	13.4996
194.5	12.8087
194.584	11.9612
194.653	14.4088
194.765	8.90837
194.868	9.68429
194.973	9.52544
195.046	13.7152
195.177	7.64035
195.463	3.50442
195.6	7.28056
195.678	12.7528
195.788	9.13092
195.902	8.76824
196.023	8.29064
196.081	17.2105
196.192	9.00706
196.274	12.1601
196.33	17.9424
196.452	8.2017
196.542	11.0346
196.606	15.6745
196.694	11.3225
196.769	13.3365
196.871	9.79758
196.94	14.6572
197.105	6.06061
197.206	9.85319
197.369	6.13219
197.543	5.74614
197.708	6.08606
197.779	13.9318
197.845	15.2151
197.921	13.1648
198	12.6916
198.132	7.57472
198.265	7.49738
198.341	13.1888
198.4	17.0277
198.498	10.1937
198.571	13.7355
198.631	16.4788
198.71	12.7704
198.882	5.81064
198.973	10.944
199.248	3.63885
199.413	6.06347
199.536	8.12572
199.583	21.4059
199.682	10.0329
199.817	7.44846
199.879	15.9811
199.967	11.3263
200.127	6.24805
200.222	10.6259
200.292	14.2645
200.363	14.0837
200.434	14.0849
200.504	14.2134
200.613	9.16506
200.723	9.12492
200.84	8.51687
201.11	3.70395
201.205	10.5659
201.283	12.7139
201.442	6.29121
201.541	10.1157
201.633	10.8961
[truncated: 933 more rows]
