# Supplementary material for: Dorsal and median raphe neuronal firing dynamics characterized by nonlinear measures
Source: PLoS Comput Biol. 2024 May 28;20(5):e1012111. doi: 10.1371/journal.pcbi.1012111 (PMC11161118; doi:10.1371/journal.pcbi.1012111)
Supplement: S1 Data — (ZIP) [file pcbi.1012111.s002.zip › data/N54_N1_300414.txt]

Event times and instantaneous frequencies between 0 s and 95.4762 s on channel 5
Time	Inst freq
0.077634	12.881
0.15744	12.5304
0.2058	20.6782
0.317376	8.9625
0.402288	11.7769
0.501222	10.1077
0.61311	8.93751
0.634776	46.1553
0.72717	10.8232
0.796752	14.3715
0.98817	5.22417
1.12739	7.18298
1.26916	7.05348
1.42091	6.58996
1.46263	23.9705
1.48786	39.6259
1.55486	14.9249
1.60241	21.0331
1.9242	3.1076
2.01939	10.5053
2.10168	12.1521
2.19516	10.6975
2.35224	6.36618
2.56318	4.74077
2.67094	9.27936
2.90516	4.26945
3.10802	4.92965
3.14266	28.87
3.23731	10.5646
3.2702	30.4025
3.37278	9.74887
3.53419	6.19533
3.65417	8.335
3.82469	5.86441
3.8266	524.109
3.91018	11.9646
3.94406	29.5142
3.98978	21.8694
4.05192	16.0937
4.1036	19.3483
4.17133	14.7663
4.2218	19.813
4.2719	19.9601
4.36571	10.6592
4.44176	13.1503
4.51184	14.2694
4.67815	6.01272
4.75862	12.4276
4.84665	11.3595
4.88327	27.309
5.02492	7.05975
5.2456	4.53145
5.34551	10.0088
5.4473	9.82357
5.62191	5.72718
5.7128	11.0018
5.80504	10.8422
5.97175	5.99822
6.07048	10.1286
6.28182	4.73176
6.38887	9.34125
6.50075	8.93847
6.53458	29.5561
6.68573	6.61586
6.79939	8.79832
7.0413	4.1338
7.12784	11.5556
7.2154	11.421
7.36342	6.75584
7.58607	4.49127
7.83736	3.97953
7.88506	20.9644
8.32345	2.28104
8.44708	8.08865
8.65116	4.90009
8.89224	4.148
8.92213	33.4538
9.1724	3.99565
9.28882	8.59018
9.44288	6.49089
9.54043	10.2514
9.72724	5.35286
9.8426	8.66837
10.0291	5.36182
10.255	4.42603
10.3588	9.63725
10.4191	16.592
10.4411	45.5
10.6132	5.81004
10.913	3.3352
11.5569	1.55313
11.6486	10.8954
12.1662	1.93201
12.261	10.5585
12.6435	2.61385
13.3292	1.45841
13.7919	2.16122
14.0137	4.50889
14.1256	8.93703
14.2374	8.94039
14.3529	8.66116
14.9236	1.75238
15.2465	3.09651
15.6104	2.74801
15.7481	7.26248
15.9839	4.24077
16.1814	5.06293
16.6118	2.32324
16.7076	10.4441
16.8367	7.74617
16.9146	12.8324
17.0616	6.80217
17.2522	5.24637
17.3675	8.67739
17.4696	9.7924
17.8811	2.4299
18.0847	4.91207
18.2725	5.32464
18.6321	2.78102
18.746	8.78256
18.8202	13.4669
20.1033	0.779403
20.3186	4.64356
20.6238	3.27626
20.856	4.30819
20.9352	12.6253
21.1018	6.00233
21.5464	2.24888
21.839	3.41782
21.9178	12.6984
22.3618	2.2521
22.4059	22.6788
22.5441	7.23631
22.6885	6.92339
22.9037	4.64706
22.922	54.5197
23.1254	4.91657
23.2483	8.14239
23.6494	2.49262
23.7539	9.57139
23.8232	14.4275
23.9606	7.27802
24.3345	2.67501
24.3872	18.9696
24.5032	8.61772
24.7631	3.84734
24.8497	11.558
24.9457	10.4121
24.9965	19.7006
25.3218	3.07384
25.5239	4.94795
25.6283	9.57744
25.7842	6.41346
25.8991	8.70731
26.1039	4.88157
26.1236	50.782
26.2794	6.41766
26.4735	5.1539
26.7039	4.33994
27.0005	3.37157
27.0979	10.2672
27.156	17.1928
27.3665	4.75254
27.5252	6.2981
27.6415	8.60348
27.7307	11.2015
27.906	5.70542
28.1423	4.23151
28.2329	11.0441
28.2605	36.1533
28.3303	14.3295
28.4208	11.0463
28.4636	23.3984
28.5508	11.4713
28.5877	27.0739
28.7977	4.76136
28.9406	7.00104
29.0156	13.3312
29.354	2.95466
29.6675	3.19028
29.7921	8.02324
29.9753	5.45911
30.1488	5.76402
30.299	6.65868
30.4434	6.92281
30.6898	4.05791
30.9294	4.17502
31.1168	5.33402
31.2897	5.78342
31.4082	8.44181
31.4777	14.3988
31.726	4.02615
31.9847	3.86653
32.1509	6.01381
32.2735	8.16193
32.3431	14.3678
32.4921	6.70961
32.6379	6.85786
32.8371	5.02023
32.9631	7.93764
33.0638	9.92832
33.182	8.46196
33.3472	6.05356
33.3895	23.634
33.6617	3.67334
33.8485	5.3551
34.0719	4.47463
34.213	7.08828
34.4549	4.1337
35.0284	1.74378
35.1407	8.90789
35.3462	4.86575
35.6372	3.43607
35.7195	12.1513
35.8191	10.0365
35.9149	10.4454
36.0572	7.02642
36.4128	2.81228
36.5391	7.9154
36.6817	7.01164
37.0088	3.05782
37.1289	8.3221
37.2364	9.30423
37.5087	3.67204
37.7111	4.94135
37.8088	10.2394
37.9847	5.68305
38.2162	4.32014
38.3149	10.1348
38.353	26.2674
38.4564	9.66632
38.5414	11.7678
39.005	2.15711
39.1438	7.2044
39.3407	5.07867
39.3682	36.3108
39.436	14.761
39.5095	13.5943
39.6913	5.50109
39.737	21.8981
39.7943	17.4538
39.9873	5.17904
40.0664	12.6473
40.0709	225.53
40.197	7.92556
40.2315	28.9704
40.2927	16.3431
40.3441	19.4681
40.3924	20.722
40.4624	14.2841
40.5667	9.58681
40.63	15.7903
40.759	7.7523
40.8405	12.272
40.9626	8.18961
41.0936	7.63231
41.1669	13.65
41.3144	6.77782
41.6316	3.15268
41.7472	8.65261
41.8263	12.6397
42.1829	2.80423
42.3053	8.17114
42.3563	19.594
42.5609	4.88859
42.7111	6.65602
42.8481	7.30034
42.8963	20.7452
42.952	17.952
42.9906	25.8719
43.0591	14.616
43.395	2.97709
43.572	5.64991
43.665	10.7444
43.9374	3.67148
44.0066	14.45
44.2747	3.72973
44.5252	3.9924
44.6467	8.23167
44.6577	91.0747
44.7713	8.80204
45.1093	2.9586
45.1643	18.1574
45.4219	3.88256
45.5624	7.11612
45.8484	3.49626
46.07	4.51316
46.1402	14.2523
46.3362	5.10199
46.4819	6.86351
46.6553	5.76602
47.003	2.87604
47.2291	4.42274
47.5181	3.46018
47.6737	6.42707
47.7208	21.2314
47.9257	4.88114
48.0932	5.97136
48.3839	3.43891
48.5453	6.19694
48.7097	6.08295
48.9243	4.65992
48.9829	17.066
49.0616	12.6984
49.184	8.17514
49.4704	3.49077
49.5339	15.7604
49.6712	7.28406
49.7434	13.8416
49.8589	8.65621
49.9471	11.3394
50.2514	3.28614
50.5236	3.67374
50.8415	3.14596
50.9429	9.8631
51.1231	5.55056
51.2283	9.49884
51.4939	3.76537
51.6133	8.37858
51.7327	8.37395
51.928	5.11923
52.03	9.80911
52.2067	5.65835
52.3117	9.52218
52.507	5.12096
52.6924	5.39392
52.7941	9.83574
52.9069	8.86006
53.4843	1.73203
53.7048	4.53416
53.8048	9.9998
54.1647	2.77889
54.307	7.02642
54.4379	7.63965
54.5145	13.0545
54.5956	12.3329
54.6742	12.7168
54.682	128.899
54.7506	14.5802
54.8879	7.28343
54.9976	9.11245
55.1058	9.24027
55.2293	8.10123
55.3324	9.69612
55.5247	5.20021
55.5883	15.7173
55.6729	11.8262
55.7305	17.3485
55.8285	10.2068
55.9431	8.72281
56.1227	5.56967
56.2683	6.86606
56.4964	4.38516
56.8629	2.72862
56.8885	38.9499
56.9718	12.0051
57.075	9.69725
57.2995	4.45311
57.4988	5.01736
57.7862	3.48013
57.9387	6.55574
58.0908	6.57384
58.1781	11.4524
58.2805	9.77059
58.3773	10.3321
58.6273	3.99891
58.9052	3.59847
59.3216	2.40206
59.7067	2.59613
59.79	12.0068
59.9298	7.15645
60.0455	8.64006
60.0482	368.732
60.1803	7.56785
60.314	7.4829
60.4259	8.93895
60.7349	3.23618
61.079	2.90588
61.2496	5.86029
61.4121	6.15551
61.589	5.65413
61.7784	5.27894
61.966	5.32873
62.1803	4.6667
62.5267	2.8871
62.731	4.89505
62.7941	15.8413
62.9287	7.42986
63.2448	3.16334
63.5078	3.80266
63.6931	5.39549
64.4327	1.3522
64.5566	8.0679
64.8605	3.2903
65.0081	6.77645
65.143	7.414
65.7652	1.60712
65.9225	6.35914
66.0753	6.5421
66.505	2.32736
66.6141	9.16506
66.6999	11.6509
67.267	1.76346
67.3292	16.0751
67.4788	6.68405
67.5806	9.82299
67.8482	3.73675
67.8871	25.7241
68.0331	6.84885
68.4066	2.67763
68.6222	4.63787
69.6132	1.00909
69.7544	7.08255
70.1814	2.34181
70.84	1.51831
71.1842	2.90542
71.2618	12.8909
71.4169	6.44621
71.8792	2.16301
72.0263	6.79967
72.116	11.1527
72.2616	6.86577
72.3418	12.4769
72.3947	18.8857
72.4335	25.7559
72.4836	19.996
72.525	24.1231
72.889	2.74755
73.076	5.34599
73.1937	8.4969
73.2565	15.9231
73.4047	6.74928
73.6191	4.66461
73.7538	7.41961
73.9354	5.50764
74.1143	5.58909
74.504	2.56612
74.9184	2.41329
75.2504	3.0119
76.7221	0.679504
76.8044	12.1442
76.8655	16.3688
77.0796	4.66997
77.2441	6.08139
77.5122	3.7294
77.5533	24.3522
77.7428	5.27727
77.84	10.2906
77.9543	8.74799
78.124	5.89261
78.2053	12.2901
78.343	7.26565
78.5497	4.83681
78.644	10.6056
78.799	6.4517
78.8882	11.2067
78.9498	16.2301
79.1456	5.10746
79.2513	9.46163
79.7524	1.99589
79.7947	23.6273
79.9404	6.86125
80.1825	4.13134
80.6672	2.06294
81.2367	1.75599
81.3048	14.6921
81.4005	10.4415
82.0351	1.57597
82.4048	2.70484
82.5191	8.75074
82.7765	3.88392
82.8017	39.7204
82.841	25.4647
82.9202	12.6177
83.1264	4.85018
83.2935	5.98358
83.4006	9.3423
83.5073	9.37277
83.5495	23.6709
83.5949	22.0255
83.6676	13.765
83.8355	5.956
83.9175	12.193
83.9879	14.1989
84.0762	11.3255
84.2253	6.70664
84.2401	67.4491
84.341	9.91237
84.3577	59.952
84.7548	2.51804
84.9235	5.92803
84.9872	15.6981
85.0202	30.303
85.1644	6.93635
85.4816	3.15251
85.6149	7.50311
85.8801	3.77057
85.9937	8.8039
86.0959	9.77804
86.2148	8.41071
86.5673	2.83693
86.7153	6.75639
87.229	1.94681
87.3545	7.97067
87.6547	3.33014
87.7473	10.8099
88.42	1.48641
88.5318	8.94855
89.2195	1.45411
89.3705	6.62217
90.0405	1.49256
90.158	8.50991
90.2511	10.7347
90.624	2.6816
90.7794	6.43675
90.8351	17.9636
91.1548	3.12807
91.2608	9.43005
91.7078	2.23729
91.8439	7.34797
91.9844	7.11399
92.1538	5.90451
92.2349	12.3347
92.419	5.43154
92.6546	4.24445
92.7739	8.37816
92.8622	11.3255
93.0603	5.04821
93.1406	12.4611
93.4638	3.09364
93.9022	2.28101
94.1498	4.03913
94.1537	257.599
94.6971	1.84034
94.884	5.34942
95.0904	4.84496
95.1576	14.873
