# Supplementary material for: Dorsal and median raphe neuronal firing dynamics characterized by nonlinear measures
Source: PLoS Comput Biol. 2024 May 28;20(5):e1012111. doi: 10.1371/journal.pcbi.1012111 (PMC11161118; doi:10.1371/journal.pcbi.1012111)
Supplement: S1 Data — (ZIP) [file pcbi.1012111.s002.zip › data/N39_N11b_180712.txt]

Event times and instantaneous frequencies between 0 s and 129.837 s on channel 7
Time	Inst freq
0.12213	8.188
0.28011	6.32992
0.39128	8.99523
0.64245	3.98137
0.76602	8.09258
0.92115	6.44621
1.36001	2.27863
1.4985	7.22074
1.62786	7.73036
1.79137	6.11583
1.95394	6.1512
2.065	9.00414
2.19193	7.87836
2.40814	4.62513
2.82452	2.40165
2.95472	7.68049
3.14545	5.24301
3.41998	3.64259
3.56717	6.79394
3.63775	14.1683
3.70806	14.2227
4.19978	2.03368
4.3067	9.35279
4.56334	3.89651
4.84941	3.49565
5.08126	4.31313
5.26838	5.34416
5.50588	4.21053
5.68678	5.52792
5.80882	8.19403
5.94526	7.32923
6.04438	10.0888
6.26019	4.63371
6.46129	4.97265
6.59823	7.30247
6.69471	10.3648
6.80342	9.19879
6.89304	11.1582
6.96579	13.7457
7.06906	9.68335
7.173	9.62094
7.33585	6.14062
7.49231	6.39141
7.73435	4.13155
7.91686	5.47915
8.09064	5.7544
8.21637	7.95355
8.33648	8.3257
8.41475	12.7763
8.52739	8.87784
8.63921	8.94294
8.76491	7.95545
8.84869	11.936
8.96585	8.53534
9.12635	6.23053
9.28056	6.48466
9.46665	5.37374
10.3109	1.18448
10.4542	6.97934
10.6268	5.79374
10.8935	3.74953
11.2672	2.67587
11.6382	2.69549
11.9121	3.65097
12.3351	2.36368
13.7259	0.719047
14.0291	3.29739
14.5379	1.96545
14.6617	8.08146
14.7875	7.94786
15.0058	4.58085
15.0813	13.2415
15.2233	7.04126
15.3678	6.92233
15.6115	4.10374
15.7256	8.76271
15.8296	9.61908
16.3749	1.83379
16.5932	4.58127
17.596	0.997158
17.9623	2.73023
18.0591	10.3316
18.4142	2.81563
18.5986	5.42299
18.7491	6.6454
18.8371	11.3662
18.9371	9.997
19.0356	10.1502
19.1536	8.47458
19.2929	7.17875
19.3936	9.9295
19.4765	12.0744
20.7152	0.807291
21.0165	3.31895
21.3355	3.13411
21.5339	5.04108
21.6979	6.0983
21.7996	9.83284
21.9085	9.18105
22.0229	8.74585
22.1769	6.48971
22.282	9.522
22.4336	6.59631
22.5419	9.23191
22.7538	4.71965
23.1278	2.67351
23.2791	6.60982
23.473	5.1565
23.6161	6.9891
23.7849	5.92382
23.8944	9.13659
24.0204	7.9321
24.4537	2.30792
24.6187	6.06244
24.7192	9.95124
24.9347	4.63994
25.0384	9.63763
25.4241	2.59296
25.6025	5.60632
25.7124	9.10084
25.897	5.41624
26.0977	4.98132
26.2659	5.94495
26.4338	5.95664
26.564	7.68108
26.7096	6.8686
26.7802	14.1643
26.9	8.35003
27.0446	6.91228
27.2008	6.40246
27.3187	8.48536
27.408	11.1932
27.5392	7.62195
27.6605	8.2447
27.8652	4.88544
27.9729	9.28591
28.0831	9.06947
28.2432	6.24649
28.3948	6.59979
28.507	8.91266
28.7045	5.06124
29.2139	1.96336
29.4448	4.32938
29.8428	2.51269
30.1972	2.82159
30.4571	3.84867
30.9062	2.22648
31.2035	3.36417
33.1064	0.525508
33.2017	10.4932
33.7878	1.70611
33.8975	9.1166
34.329	2.31723
34.5921	3.80113
35.3843	1.26231
35.5183	7.46213
35.6312	8.86211
35.7201	11.2461
36.0611	2.93272
36.2135	6.55953
36.3654	6.58371
36.4556	11.0865
36.8231	2.72087
37.131	3.24781
37.263	7.57805
37.3846	8.22233
37.5142	7.71545
37.7309	4.61574
38.1691	2.28175
38.3199	6.63218
38.4234	9.6609
38.5589	7.38334
38.9407	2.61883
39.298	2.79932
39.9635	1.50252
40.0452	12.2459
40.158	8.86211
40.3128	6.45828
40.7027	2.56522
40.8858	5.46001
41.031	6.88848
41.2008	5.89067
41.2709	14.2653
41.3851	8.7535
41.4617	13.048
41.5395	12.865
41.6847	6.88658
42.0594	2.66873
42.168	9.20895
42.2966	7.77182
42.9418	1.55005
43.2665	3.07929
43.3418	13.2873
43.4402	10.1657
43.8193	2.63762
44.2034	2.60322
44.3737	5.87268
44.861	2.05238
45.0355	5.73033
45.155	8.3675
45.2612	9.41708
45.3866	7.97512
45.6676	3.55809
45.9722	3.28321
46.0788	9.37734
46.1409	16.1186
46.2544	8.81057
46.3448	11.0595
46.4885	6.95943
46.6489	6.23364
46.8341	5.39898
46.9819	6.76636
47.0787	10.3359
47.2353	6.38488
47.5909	2.81167
47.6825	10.9242
47.7916	9.16506
47.9946	4.92562
48.1466	6.57895
48.3316	5.40599
48.9288	1.67431
49.0859	6.36821
49.2149	7.75194
49.3537	7.20305
49.6729	3.13332
49.87	5.07305
50.0868	4.61276
50.6353	1.82319
50.7262	10.9975
51.4742	1.33681
51.6163	7.0368
53.2213	0.623068
53.4386	4.60278
53.5206	12.1847
53.6608	7.13267
53.7605	10.0311
53.9469	5.36452
54.1559	4.7856
54.3668	4.74203
54.4896	8.13935
54.6382	6.72902
54.7466	9.22594
54.8778	7.62369
54.9754	10.2512
55.0809	9.47149
55.2309	6.66756
55.3352	9.58773
55.4714	7.34107
55.5998	7.78816
55.7031	9.68711
55.8658	6.14477
55.9522	11.5781
56.0392	11.4903
56.1016	16.0154
56.2335	7.5861
56.5201	3.48931
56.7144	5.14509
57.1465	2.31417
57.2754	7.76277
57.4746	5.01807
57.5928	8.46382
57.6818	11.2385
57.7855	9.64134
57.8874	9.81162
57.9709	11.9818
58.0764	9.47508
58.2257	6.69972
58.6187	2.54434
59.2254	1.64829
59.7284	1.98819
60.4263	1.43283
60.7457	3.13028
61.0035	3.87898
61.2042	4.98455
61.3815	5.63952
61.4847	9.6918
61.5957	9.00252
62.5523	1.04537
63.2791	1.37603
63.475	5.1036
63.5809	9.44465
63.7962	4.64533
63.9373	7.08265
64.0138	13.0804
64.1628	6.71051
64.2951	7.55687
64.4033	9.24898
64.5206	8.52079
64.7281	4.81951
64.8999	5.8214
65.0105	9.04077
65.1099	10.0634
65.2424	7.54375
65.4461	4.91039
65.7844	2.95569
66.0469	3.80952
66.5662	1.92571
67.9999	0.697506
68.1266	7.89141
68.2695	6.99839
68.5007	4.32432
68.6318	7.62893
68.8321	4.99301
68.9697	7.26691
69.2098	4.16458
69.5554	2.89377
70.1021	1.82929
70.43	3.04962
70.84	2.43879
71.0932	3.9496
71.2152	8.19605
71.4671	3.97046
71.7206	3.944
71.8288	9.24642
71.9518	8.12546
72.0947	6.9979
72.269	5.73756
72.387	8.47961
72.7702	2.60906
73.6703	1.11099
74.3353	1.50376
74.5344	5.02336
74.6823	6.76041
74.7924	9.08843
74.8973	9.53289
75.0364	7.18856
75.1906	6.48256
75.3107	8.32778
75.4167	9.43663
75.6051	5.30814
75.7134	9.2302
75.892	5.60099
76.0385	6.82221
76.2344	5.10673
76.3191	11.805
76.4139	10.5419
77.4376	0.976858
77.8165	2.63901
78.1181	3.31664
78.2052	11.4758
78.2773	13.8677
78.4387	6.19694
78.5075	14.5201
78.6148	9.32053
78.7334	8.43526
78.837	9.65437
78.9219	11.7758
79.0244	9.75134
79.1344	9.09008
79.2531	8.42673
79.5967	2.91078
80.1449	1.82389
81.4116	0.789503
81.5632	6.59326
81.7804	4.60384
82.0084	4.38635
82.1106	9.79048
82.2314	8.27404
82.323	10.9194
82.4224	10.0614
82.539	8.57265
83.7315	0.838588
83.8661	7.42997
83.9498	11.946
84.2564	3.26158
84.4672	4.74406
84.6058	7.21553
84.88	3.64711
85.0112	7.62369
85.1482	7.29554
85.2512	9.70968
85.4384	5.34131
85.5446	9.4162
85.6685	8.07689
85.9055	4.21852
86.0004	10.5396
86.5175	1.93371
86.6869	5.90354
86.7989	8.92857
87.1807	2.6191
87.7552	1.74067
87.9037	6.73265
88.1834	3.57641
88.2956	8.91027
88.5296	4.27387
88.6332	9.65344
88.7182	11.7647
88.9214	4.91908
89.0067	11.7357
89.0862	12.577
89.4578	2.69056
89.922	2.15462
90.0064	11.8441
91.0454	0.962445
91.3616	3.16256
91.5243	6.14553
91.6567	7.55401
91.85	5.17357
92.0083	6.31872
92.167	6.29763
92.3205	6.51721
92.4254	9.53289
92.5797	6.48088
92.7048	7.99424
92.8743	5.89936
92.9431	14.5243
93.4798	1.86352
94.5671	0.919692
94.7376	5.86304
94.8522	8.72981
94.9516	10.0614
95.062	9.05305
95.1884	7.91202
95.5167	3.04637
95.7253	4.79317
95.885	6.26174
96.0168	7.58725
96.2107	5.1581
96.3646	6.49562
96.4661	9.85416
96.6319	6.03318
96.7528	8.2672
96.8522	10.0604
96.9592	9.34492
97.1041	6.90226
97.2385	7.44214
97.3994	6.21581
97.6214	4.50369
98.1814	1.78562
98.7574	1.73617
99.5618	1.24321
99.8444	3.53882
100.621	1.28727
100.739	8.48896
100.914	5.71135
101.035	8.27061
101.159	8.0795
101.225	15.0852
101.514	3.45817
101.685	5.86063
101.805	8.29325
102.404	1.67171
102.674	3.69672
103.158	2.06812
103.289	7.62486
103.423	7.43273
103.667	4.10458
103.825	6.32631
103.946	8.25559
104.02	13.6314
104.075	17.8987
105.057	1.01834
105.682	1.60023
105.815	7.55801
106.059	4.09132
106.262	4.92732
106.575	3.19356
106.677	9.78665
107.25	1.74471
107.861	1.63792
108.203	2.92731
108.435	4.30311
108.579	6.95072
108.669	11.0534
108.887	4.5939
109.13	4.11201
109.252	8.19538
109.369	8.53315
109.549	5.55926
109.658	9.20556
109.794	7.3346
109.884	11.157
110.106	4.50248
110.245	7.17618
111.143	1.11352
111.875	1.36649
112.031	6.42756
112.162	7.61499
112.533	2.69476
112.683	6.6778
112.826	6.97447
112.908	12.2429
113.05	7.05916
113.177	7.87712
113.295	8.46597
113.461	6.02736
113.577	8.5918
113.76	5.4609
114.043	3.5407
114.477	2.30097
115.19	1.40276
115.404	4.67486
115.558	6.47836
115.702	6.95846
115.94	4.19992
116.06	8.37381
116.191	7.60456
116.34	6.71321
116.551	4.74834
116.78	4.36529
116.876	10.433
117.006	7.65345
117.16	6.52316
117.705	1.83328
118.416	1.40702
118.795	2.63915
119.087	3.4188
119.372	3.51395
119.514	7.02593
119.778	3.79276
120.1	3.10713
121.528	0.700064
121.723	5.11509
121.906	5.46508
122.066	6.28338
122.173	9.35191
122.346	5.77901
122.467	8.20749
122.601	7.46603
122.786	5.41536
122.905	8.371
123.117	4.72567
123.326	4.77943
124.286	1.04183
124.609	3.09559
124.768	6.3012
124.908	7.11946
125.144	4.23729
125.237	10.8272
125.385	6.74127
125.535	6.6778
125.915	2.63283
126.1	5.38561
127.074	1.02731
127.294	4.53741
127.941	1.54536
128.171	4.35123
128.29	8.41326
128.504	4.66962
128.631	7.90014
128.819	5.31745
128.875	17.8508
129.084	4.76849
129.183	10.144
129.749	1.76663
