# Supplementary material for: Dorsal and median raphe neuronal firing dynamics characterized by nonlinear measures
Source: PLoS Comput Biol. 2024 May 28;20(5):e1012111. doi: 10.1371/journal.pcbi.1012111 (PMC11161118; doi:10.1371/journal.pcbi.1012111)
Supplement: S1 Data — (ZIP) [file pcbi.1012111.s002.zip › data/N88_N8_030718.txt]

Event times and instantaneous frequencies between 0 s and 336.028 s on channel 5
Time	Inst freq
0.610152	1.63894
0.741171	7.63248
0.81684	13.2155
1.55486	1.35497
1.579	41.4336
1.59805	52.4852
1.61383	63.3955
1.64028	37.8015
1.67809	26.4466
3.13792	0.685014
4.44821	0.763185
4.54073	10.8095
4.64002	10.0708
5.468	1.20776
5.54822	12.4662
5.59237	22.6526
5.61858	38.1432
5.6596	24.3825
5.71415	18.3291
5.76429	19.9457
6.46849	1.42004
6.48371	65.7203
6.50238	53.5561
6.51963	57.9811
6.53325	73.4214
6.5834	19.9422
6.61897	28.1057
6.66899	19.9924
6.73461	15.2402
7.81863	0.92249
7.86854	20.0357
7.89856	33.3167
7.97477	13.1208
8.06347	11.2746
8.09666	30.1332
8.90584	1.23581
8.93153	38.9272
8.94369	82.2436
8.97154	35.9079
9.01348	23.8436
9.07987	15.0632
9.16051	12.4008
9.30789	6.78514
10.4597	0.868209
10.5668	9.33838
10.7019	7.39886
11.4775	1.28933
11.562	11.8413
12.1638	1.6616
12.4191	3.91705
12.7348	3.16727
13.5307	1.25651
14.052	1.91831
14.1296	12.8904
14.7466	1.62062
14.8429	10.3878
15.684	1.1889
15.6969	77.2141
15.7218	40.2188
15.7494	36.2753
15.7756	38.1781
15.8058	33.036
15.8202	69.5314
15.8702	19.9936
15.9399	14.3425
16.1827	4.11945
16.9729	1.26548
17.006	30.259
17.0215	64.3004
17.0476	38.3892
17.0819	29.0816
17.1024	48.8544
17.1297	36.6824
17.18	19.8863
17.2195	25.2659
17.2579	26.062
17.5339	3.62299
18.1425	1.64326
18.1656	43.3238
18.1771	86.3334
18.1968	50.7511
18.2098	77.1248
18.233	43.1332
18.274	24.3736
18.3152	24.2777
18.386	14.1327
18.4603	13.4506
18.5918	7.60792
19.0185	2.34319
19.4168	2.51095
20.1279	1.40625
20.2642	7.33617
20.3928	7.77762
21.222	1.20599
21.2567	28.8077
21.3242	14.8115
22.1603	1.19602
22.7792	1.61585
22.8263	21.2166
22.9289	9.74317
23.0143	11.7132
24.2291	0.823183
24.2688	25.2258
24.329	16.6011
24.3957	14.9975
24.487	10.9444
25.3575	1.14885
26.2515	1.11856
27.2323	1.01959
28.0112	1.28384
28.2013	5.25912
29.171	1.03132
29.7485	1.73134
30.2986	1.81809
30.3224	41.9076
30.3404	55.6019
30.3705	33.2369
30.3942	42.2101
30.4503	17.8396
31.4852	0.966198
31.6545	5.90818
32.4636	1.23592
32.5117	20.7956
32.5539	23.713
32.6561	9.77804
33.4949	1.19226
33.5534	17.0765
33.5902	27.182
33.6284	26.2034
33.6903	16.1452
33.7578	14.83
34.3787	1.61034
34.3956	59.312
34.4283	30.6063
34.4546	37.9262
34.6553	4.9836
34.7013	21.7524
35.2613	1.78566
35.3051	22.8295
35.3208	63.5647
35.3411	49.2805
35.3594	54.7705
35.3974	26.3338
35.4237	37.9694
35.4625	25.75
35.4968	29.1937
35.5429	21.6732
36.6294	0.920398
36.6966	14.8889
36.7513	18.2578
36.8093	17.256
36.8968	11.4237
37.7541	1.16651
37.7898	28.0112
37.8389	20.3786
37.9068	14.7239
37.9778	14.0784
38.0088	32.306
38.0639	18.1426
38.1067	23.3394
38.9656	1.16432
39.0056	25.0081
39.8575	1.17381
40.0929	4.24747
40.8846	1.2631
41.0212	7.32391
41.1995	5.60705
41.2361	27.3538
41.28	22.7702
42.1955	1.09228
42.2163	48.1626
42.2612	22.2668
42.3042	23.2775
42.3512	21.2571
42.3873	27.7085
42.4166	34.0727
42.4471	32.7858
42.4843	26.8817
42.5308	21.5262
42.6289	10.1956
43.4951	1.15443
43.5945	10.0614
43.7695	5.71265
44.4699	1.4278
44.5016	31.5597
44.5429	24.2248
44.6381	10.5007
44.8299	5.21444
45.703	1.14529
45.7982	10.507
46.4548	1.52298
46.5583	9.6638
46.5917	29.9733
46.6287	26.9993
46.67	24.2354
48.0477	0.725837
48.158	9.06561
48.1977	25.1705
49.0592	1.16084
50.1762	0.895249
52.1516	0.506229
52.2033	19.3382
52.2979	10.5636
52.3679	14.3019
54.4171	0.487989
54.4892	13.8756
54.5472	17.2247
54.6437	10.3668
55.4135	1.29894
55.436	44.4682
55.4443	121.433
55.4783	29.3324
55.5165	26.191
55.5423	38.8546
55.586	22.8796
56.4337	1.17968
57.6377	0.830537
61.3289	0.270911
62.2284	1.11174
63.3863	0.863663
63.5084	8.19081
64.3057	1.25419
64.3137	125.739
64.3269	75.8265
64.3503	42.6148
64.3719	46.2963
64.394	45.2653
64.4218	35.966
64.5148	10.7575
64.5493	28.9704
64.6035	18.456
64.6517	20.7155
64.6793	36.2595
64.7104	32.144
64.7659	18.0239
64.8157	20.0767
64.8809	15.3511
65.6466	1.30602
65.8272	5.53471
66.0234	5.09832
66.0391	63.7714
66.0758	27.1909
66.1721	10.3894
66.8565	1.46109
66.9935	7.30018
67.0948	9.86602
68.1547	0.943509
68.2135	17.0059
68.3424	7.75916
69.6061	0.791322
69.754	6.76009
70.6074	1.17185
71.6052	1.00223
71.7614	6.39918
72.5116	1.33307
72.5785	14.9517
74.3463	0.565678
74.4244	12.8013
75.7178	0.77316
75.9142	5.09038
76.01	10.4454
77.1669	0.864335
77.2047	26.4487
77.2395	28.7679
77.2941	18.2989
77.3165	44.7848
77.3729	17.722
77.406	30.1741
77.4372	32.0605
77.4562	52.7343
77.4983	23.7383
77.5205	44.9964
77.5616	24.3754
77.6181	17.6835
78.3805	1.31175
78.4149	29.0689
78.4438	34.5244
78.4856	23.9343
78.5322	21.4376
78.5695	26.8384
78.6369	14.8478
78.677	24.8868
78.7119	28.7084
78.7725	16.5041
80.225	0.688446
80.2643	25.4356
80.2935	34.2407
80.316	44.5216
80.3292	75.9474
80.3667	26.656
80.4225	17.8961
80.4704	20.8921
80.5141	22.9142
80.552	26.3193
80.5934	24.1844
81.5377	1.05897
81.5728	28.5193
81.5995	37.4028
81.6248	39.6118
81.6525	36.0594
81.6726	49.7735
81.7202	21.0013
81.756	27.9595
81.7872	32.0544
81.8562	14.4928
82.7456	1.12425
82.7824	27.1687
82.8064	41.813
82.8374	32.2716
82.8635	38.2746
82.8961	30.6373
82.924	35.9234
82.9456	46.3027
82.9719	38.017
82.9981	38.1301
83.0376	25.3177
83.0679	33.0196
83.1107	23.3525
83.1511	24.7207
83.2005	20.24
83.364	6.11868
83.8938	1.8875
83.9232	33.9685
83.962	25.7958
85.0517	0.917637
85.1056	18.5794
86.0227	1.0903
86.1268	9.60642
86.2061	12.6119
87.1722	1.0351
89.4207	0.444744
90.5654	0.87357
91.1164	1.81497
91.6167	1.99898
92.5906	1.02678
92.6476	17.5254
93.8988	0.799265
93.9681	14.4288
94.0504	12.1552
94.1312	12.3732
94.8286	1.43385
94.8716	23.258
94.9155	22.7609
95.054	7.2247
95.7394	1.45888
95.7753	27.88
95.7833	124.239
96.9791	0.836285
97.0253	21.6506
97.2073	5.49375
99.4873	0.438594
101.755	0.440946
101.901	6.87597
103.023	0.89102
103.258	4.26208
103.934	1.47845
103.954	50.3753
103.989	28.2462
104.034	22.5301
104.105	14.0897
104.186	12.3347
105.007	1.21792
106.134	0.886747
106.253	8.42538
107.812	0.641512
108.034	4.49733
108.702	1.49848
108.869	5.98971
108.953	11.8814
109.544	1.69166
109.619	13.2265
110.109	2.04334
111.135	0.974499
111.232	10.3394
111.3	14.6882
111.392	10.825
111.472	12.5535
111.581	9.17061
112.072	2.03426
112.21	7.28613
112.34	7.70481
112.445	9.51647
112.536	10.8986
113.558	0.978809
113.746	5.33086
114.656	1.0982
114.779	8.13405
116.964	0.457675
117.014	19.8863
117.105	11.0087
117.172	14.8816
117.221	20.4449
118.661	0.694689
118.853	5.1947
118.887	29.2834
118.917	33.2867
118.973	18.0015
119.005	31.0598
119.038	30.553
119.096	17.1494
119.629	1.8768
119.652	44.1618
119.69	25.9161
120.685	1.00486
120.839	6.50178
120.87	32.2622
121.672	1.24774
122.332	1.51441
122.363	32.6765
122.654	3.43625
122.718	15.5763
123.744	0.974853
124.359	1.62462
124.375	61.512
124.398	45.0999
124.409	87.3515
124.447	26.4445
124.455	121.61
124.483	35.823
124.506	43.2451
124.525	53.5906
124.542	57.6801
124.568	38.2
124.592	41.4233
125.619	0.974326
125.726	9.34702
125.76	28.9201
125.932	5.83373
126.838	1.10304
126.948	9.09083
128.317	0.730598
128.39	13.6881
128.485	10.5975
128.606	8.24165
129.22	1.62861
129.268	20.7827
129.327	17.0616
129.441	8.75603
130.515	0.930626
131.336	1.21847
131.418	12.165
132.956	0.650509
133.984	0.972016
134.067	12.1521
134.179	8.89648
134.273	10.615
134.979	1.41746
136.901	0.520098
136.93	35.548
136.968	26.2943
137.011	23.1112
137.064	18.672
137.153	11.2427
137.256	9.77202
137.391	7.40527
138.202	1.2322
138.233	32.1285
138.254	49.2005
138.521	3.74865
138.559	25.6726
138.677	8.50796
139.562	1.12962
139.656	10.7095
139.748	10.8391
139.968	4.54678
140.819	1.17478
140.922	9.72242
141.657	1.36094
142.718	0.941942
142.872	6.52316
144.125	0.797544
144.143	56.4876
144.231	11.4097
145.174	1.0602
145.308	7.46631
145.367	16.8811
145.394	37.1982
145.476	12.2225
146.364	1.12605
146.451	11.4717
147.333	1.1337
148.237	1.10622
148.477	4.17863
149.042	1.76972
149.135	10.7489
149.25	8.69233
149.368	8.4448
150.345	1.02321
150.371	39.1374
151.595	0.817264
151.664	14.4538
151.862	5.03479
152.658	1.25656
153.67	0.987871
158.248	0.218471
158.327	12.5554
159	1.48673
159.019	52.8011
159.039	49.6106
159.106	14.9921
159.161	18.2319
159.202	24.0604
159.255	19.1055
160.053	1.25214
160.204	6.64156
160.281	12.9374
160.377	10.4552
160.447	14.2335
160.917	2.12554
161.689	1.29558
161.73	24.4254
161.783	18.8366
161.939	6.40841
162.971	0.969285
162.995	41.3924
163.021	38.5847
163.062	24.2283
163.14	12.8131
163.183	23.3869
163.212	34.8202
163.245	29.8258
163.272	37.4322
163.296	42.7131
163.33	29.0487
163.403	13.7468
163.442	25.2086
164.287	1.18392
164.319	31.3372
164.352	30.3776
164.49	7.22376
164.587	10.2871
165.75	0.859862
165.797	21.5722
165.855	17.3205
165.902	21.2626
166.023	8.24042
166.94	1.08986
167.988	0.954746
168.096	9.27807
168.157	16.1977
168.823	1.5026
168.954	7.6107
169.02	15.155
169.062	24.0622
169.089	36.6461
169.107	54.8787
169.12	78.5608
169.162	23.9912
169.203	24.2937
169.257	18.6376
169.296	25.3659
170.64	0.744024
171.751	0.900468
172.553	1.2469
172.577	41.651
172.64	15.7798
175.455	0.355292
175.499	22.477
175.541	23.8675
175.577	28.082
175.626	20.1532
175.644	55.0691
175.673	34.6753
175.723	20.1082
176.152	2.33201
176.232	12.4221
177.184	1.05119
177.248	15.5444
177.857	1.64182
177.892	28.4366
177.914	45.4814
177.945	32.4602
177.981	27.5141
178.039	17.183
178.831	1.26396
178.919	11.3514
179.955	0.964986
179.982	37.1485
180.067	11.7458
181.377	0.763318
182.435	0.945061
182.535	10.0362
183.457	1.08482
183.508	19.5848
183.56	19.2378
184.572	0.98752
184.618	22.0037
184.777	6.28149
185.49	1.40199
186.453	1.03836
186.539	11.7078
186.685	6.85815
186.788	9.63865
187.616	1.2088
187.766	6.66467
188.934	0.855899
188.992	17.2613
189.086	10.6581
189.214	7.81574
190.065	1.17404
190.176	9.06019
191.303	0.887457
191.43	7.87594
192.201	1.29598
192.321	8.32959
193.101	1.28263
193.186	11.7856
193.353	5.98315
193.525	5.82751
193.859	2.99168
193.879	48.4004
193.951	14.0457
194.135	5.42641
194.169	29.5797
194.962	1.26022
195.314	2.84441
196.358	0.957684
196.958	1.66757
197.21	3.96641
198.496	0.777213
198.534	26.8557
199.331	1.25343
199.443	8.9823
199.48	27.2487
199.485	167.336
199.521	27.99
199.55	34.2266
199.58	34.1565
199.628	20.8882
199.677	20.0827
200.831	0.866677
202.935	0.475338
203.172	4.21328
203.243	14.1669
204.136	1.12001
204.222	11.6379
204.776	1.80316
205.717	1.06297
205.749	30.9645
205.796	21.3812
205.887	11.0445
205.921	28.8475
206.677	1.32364
206.7	42.8725
206.733	29.9706
206.77	27.1976
206.796	38.549
206.824	35.966
206.852	36.2161
206.925	13.687
207.957	0.968342
207.976	52.5762
208.002	39.4571
208.045	22.9174
208.076	32.2123
208.171	10.61
209.283	0.899059
209.425	7.03087
209.481	17.8368
210.068	1.70318
210.48	2.42846
210.489	110.963
210.537	21.0744
211.139	1.65921
211.385	4.07657
211.789	2.47552
211.809	48.79
211.854	22.4633
211.878	40.5614
211.909	32.4223
211.952	23.2986
211.968	64.2013
212.076	9.25746
214.63	0.391421
215.138	1.97126
216.182	0.95797
216.257	13.2559
216.537	3.57397
217.319	1.27922
217.34	47.4969
217.351	87.2372
217.376	40.3307
217.493	8.55096
218.333	1.19023
218.371	26.1151
218.393	46.1872
218.425	31.5597
219.157	1.3658
219.262	9.4611
219.448	5.38268
220.131	1.4652
220.181	19.9398
220.849	1.49692
221.039	5.24901
221.585	1.83188
221.623	26.1993
221.682	17.0016
221.729	21.2544
223.373	0.608265
224.243	1.15005
224.279	27.53
224.3	48.1209
224.321	48.2532
224.346	39.5273
224.412	15.2047
224.467	18.0287
224.555	11.3824
225.253	1.43351
225.311	17.1485
225.335	42.4628
225.363	35.4421
225.393	33.4806
225.437	22.3654
226.268	1.20335
226.291	44.7187
226.303	84.3668
226.324	45.901
227.19	1.15554
227.208	54.2005
227.221	81.281
227.241	48.9333
227.28	25.4939
227.379	10.1299
227.895	1.9393
228.043	6.71393
228.09	21.5165
228.133	23.0044
228.155	45.775
228.196	24.7298
230.307	0.473561
230.379	14.0499
230.456	12.8546
231.996	0.649465
232.049	18.8452
232.122	13.6455
232.226	9.68598
233.391	0.857908
234.276	1.12971
234.406	7.7266
234.449	23.3918
234.514	15.1902
235.491	1.0245
235.575	11.9048
235.694	8.37479
236.617	1.08348
236.733	8.60748
237.144	2.43211
237.208	15.6524
237.248	24.9203
237.78	1.87994
237.876	10.4095
238.056	5.55417
238.202	6.88848
238.946	1.34374
239.064	8.47163
239.167	9.65792
240.198	0.969979
241.145	1.05614
243.124	0.50521
243.151	36.9713
243.25	10.124
243.985	1.36188
244.094	9.17061
244.317	4.48071
244.884	1.76312
245.001	8.56832
245.154	6.53185
246.011	1.16686
246.094	12.0228
246.176	12.2387
247.174	1.00164
248.477	0.767517
248.605	7.77744
248.69	11.8023
249.425	1.36101
249.449	42.0875
249.468	51.2348
249.476	126.936
249.503	37.2856
249.531	35.307
249.562	32.6286
249.619	17.6563
249.667	20.6143
249.703	27.6213
249.806	9.76601
250.547	1.34953
250.565	54.1038
250.61	22.3219
250.645	28.4827
250.716	14.0481
250.857	7.08451
251.534	1.47849
251.983	2.22437
252.483	2.00215
252.623	7.11202
252.715	10.9268
253.544	1.20571
253.561	60.2773
253.64	12.6334
253.721	12.2838
254.628	1.1031
254.687	17.0137
254.721	29.0918
254.776	18.2989
254.822	21.4555
254.847	40.8197
254.901	18.6334
254.978	12.8626
255.351	2.68523
255.397	21.4514
256.142	1.34321
256.301	6.28528
256.405	9.60836
257.003	1.67191
259.413	0.41499
260.316	1.10692
260.344	36.1102
260.367	43.9232
261.476	0.901549
261.584	9.20938
262.467	1.13334
262.592	7.98556
262.62	35.3294
262.788	5.94845
263.516	1.37366
263.542	39.5789
263.56	53.5217
263.582	47.0411
263.609	37.037
263.629	49.4486
263.73	9.93483
263.802	13.7901
263.867	15.3652
264.942	0.930574
265.004	16.1624
265.07	15.0714
265.836	1.30612
266.249	2.41651
266.286	27.1179
266.309	43.4594
266.347	26.5308
266.397	19.9434
266.425	35.5745
266.468	23.2175
266.619	6.64845
267.364	1.34193
267.4	27.7546
267.438	26.5562
267.459	46.6788
267.493	29.4412
267.509	63.7714
267.546	26.8147
267.588	23.639
267.669	12.3746
268.446	1.28755
268.471	40.1365
268.507	27.6304
268.561	18.3999
268.616	18.1515
268.648	31.9714
268.744	10.3513
269.399	1.5281
269.479	12.4909
269.979	1.99729
270.027	21.1385
270.057	33.2105
270.081	40.3991
270.114	30.6796
270.143	34.7512
270.397	3.94104
270.817	2.38005
270.939	8.15056
271.009	14.2988
271.761	1.32972
271.815	18.7572
272.803	1.01222
272.859	17.6115
272.879	51.7438
272.909	33.32
272.938	34.5997
272.978	24.6822
273.04	16.114
273.751	1.4062
273.805	18.5649
274.106	3.32592
274.121	65.8892
274.178	17.6022
274.201	42.9886
274.334	7.53296
274.46	7.95564
274.553	10.6735
274.905	2.84426
275.41	1.98159
275.528	8.41666
276.182	1.52877
276.241	16.9722
276.321	12.5031
276.373	19.2267
276.493	8.34293
276.623	7.68315
277.334	1.40635
277.353	53.8503
277.392	25.5683
277.413	48.998
277.427	68.0689
277.467	25.1099
277.49	44.1034
277.521	32.1099
277.577	17.9598
277.625	20.849
277.722	10.2268
277.827	9.53552
278.55	1.38359
279.513	1.03824
279.554	24.4004
279.617	15.8753
279.707	11.1063
280.624	1.09082
280.644	50.5817
280.682	26.2467
280.696	69.9105
280.731	28.3543
282.798	0.483848
284.266	0.681404
284.624	2.78779
284.725	9.93927
284.831	9.44127
284.899	14.6849
284.972	13.6528
285.053	12.3672
285.227	5.76183
285.3	13.7169
285.664	2.74021
285.762	10.3001
286.511	1.33394
286.712	4.97564
287.188	2.10025
288.219	0.970567
288.292	13.7112
289.226	1.07073
289.314	11.3248
289.387	13.6271
289.454	15.053
290.283	1.20593
290.358	13.2659
290.473	8.72532
290.576	9.72129
290.634	17.0966
290.696	16.0976
291.566	1.14956
291.681	8.70436
291.723	23.9429
292.035	3.20732
292.205	5.86266
293.001	1.25696
293.067	15.1943
293.098	31.7642
293.135	27.2087
293.167	31.408
293.218	19.4875
293.842	1.60247
293.909	14.9463
294.118	4.78817
294.444	3.06801
296.389	0.513987
297.707	0.758669
298.038	3.02157
298.53	2.03569
299.085	1.79908
299.156	14.2487
299.214	17.101
299.412	5.06101
299.46	20.8633
299.57	9.04838
300.354	1.27608
300.393	25.6115
300.445	19.3394
300.483	25.7739
300.528	22.3384
300.58	19.2779
300.628	20.8672
301.05	2.36663
301.566	1.93806
301.59	41.625
301.618	36.6663
301.62	498.256
301.656	27.5984
301.704	20.9157
301.746	23.8061
301.847	9.88299
302.496	1.54174
302.92	2.35568
302.923	349.406
302.94	59.3648
302.971	31.6616
302.993	46.9285
303.024	31.8918
303.058	29.2526
303.11	19.3922
303.356	4.05431
304.157	1.24925
304.193	27.7917
304.206	77.0001
304.231	40.0208
304.252	47.7008
304.265	75.7404
304.313	20.9288
304.338	40.093
305.417	0.92641
305.446	34.4887
305.459	80.9454
305.482	42.2744
305.496	71.5154
305.541	22.3055
305.679	7.25158
306.445	1.30513
306.494	20.5305
306.543	20.3351
306.563	50.7743
306.589	37.8917
306.605	61.106
306.64	28.9779
306.665	39.6024
306.728	15.9558
307.501	1.29411
307.517	62.027
307.539	44.1677
307.552	78.4129
307.59	26.191
308.766	0.850223
308.788	45.7938
308.806	55.8254
308.834	36.4378
308.878	22.8029
308.917	25.3736
309	12.015
309.695	1.44018
309.741	21.4004
309.763	45.8379
309.798	29.0259
309.81	79.7639
309.826	61.5347
309.88	18.714
309.93	20.0731
310.102	5.78905
310.283	5.52178
310.406	8.13365
310.545	7.22408
310.661	8.6175
311.784	0.890608
311.924	7.14602
312.421	2.01002
312.535	8.81741
312.631	10.3565
313.242	1.63746
313.281	25.5076
313.704	2.36187
313.73	38.8727
313.818	11.346
313.863	22.4694
313.913	19.7122
313.998	11.8594
314.07	13.7701
314.164	10.7305
314.876	1.40311
314.908	31.4971
314.939	32.8116
314.964	39.6967
314.991	36.1847
315.013	45.2407
315.051	26.7501
315.125	13.4691
315.864	1.35306
316.004	7.13791
316.094	11.1729
316.138	22.4286
316.176	26.2509
316.2	42.0239
316.233	30.1796
316.25	58.7268
316.263	80.2246
316.289	38.4423
316.303	73.1154
316.334	31.9898
316.371	27.2153
316.407	27.5186
316.492	11.7264
316.772	3.57627
316.825	18.9104
317.137	3.20574
317.282	6.87526
317.451	5.91289
318.343	1.12116
318.378	28.3495
318.411	30.5446
318.428	57.6502
318.466	26.3525
318.498	31.3519
318.554	17.8282
318.6	21.9125
318.644	22.6804
318.751	9.34571
318.809	17.1928
318.861	19.1703
319.51	1.54104
319.577	14.9196
319.652	13.3767
319.761	9.19287
319.813	19.134
319.878	15.4967
320.457	1.72627
320.553	10.4147
320.609	17.7806
320.652	23.3182
320.685	30.1686
320.736	19.8354
320.82	11.8713
321.712	1.12125
321.745	30.3223
321.768	43.8712
321.795	36.3465
321.822	37.4448
321.964	7.03873
322.003	25.5467
322.07	14.8929
322.928	1.16594
322.969	24.4057
322.999	33.6802
323.042	22.7702
323.086	22.7299
323.158	13.9716
323.271	8.85065
323.782	1.95589
323.799	58.6958
323.843	23.0585
323.887	22.719
323.946	16.8231
324.008	16.0922
324.071	15.9864
324.356	3.5094
324.84	2.0635
324.923	12.1089
324.95	37.508
324.978	35.3482
325.037	16.9239
325.073	27.7177
325.145	13.9418
326.101	1.04627
326.274	5.76053
327.062	1.26887
327.264	4.96113
327.621	2.80197
327.691	14.2645
328.211	1.92357
328.264	18.859
328.602	2.9582
328.687	11.7004
328.733	21.7297
328.776	23.2921
329.263	2.05338
329.339	13.2018
329.381	23.5721
329.458	13.1218
329.554	10.3758
330.493	1.06443
330.6	9.40982
330.646	21.4943
330.71	15.7062
330.796	11.6648
330.895	10.0808
331.078	5.45509
331.125	21.3347
331.186	16.465
331.204	55.1329
331.413	4.78432
331.461	20.6603
331.567	9.4802
331.636	14.3864
331.655	53.8938
331.721	15.1274
331.78	16.9817
331.834	18.3221
331.874	25.01
332.021	6.82585
332.1	12.6526
332.19	11.0771
332.274	11.9444
332.42	6.82948
333.078	1.52032
333.176	10.2586
333.526	2.851
333.622	10.4124
333.891	3.72045
334.034	7.01179
334.312	3.60088
334.829	1.93081
335.616	1.27155
