# Supplementary material for: Dorsal and median raphe neuronal firing dynamics characterized by nonlinear measures
Source: PLoS Comput Biol. 2024 May 28;20(5):e1012111. doi: 10.1371/journal.pcbi.1012111 (PMC11161118; doi:10.1371/journal.pcbi.1012111)
Supplement: S1 Data — (ZIP) [file pcbi.1012111.s002.zip › data/N130_N2_090611.txt]

Event times and instantaneous frequencies between 826.139 s and 1574.19 s on channel 6
Time	Inst freq
826.682	1.56031
826.844	6.16561
826.994	6.67423
827.387	2.54498
827.872	2.06266
828.022	6.66844
828.292	3.69987
828.523	4.32171
828.658	7.43716
829.203	1.83517
829.875	1.48648
830.144	3.72426
831.234	0.916926
831.441	4.84285
831.545	9.62001
831.706	6.21041
832.019	3.19061
832.339	3.12881
832.474	7.39809
832.918	2.25195
833.038	8.33889
833.181	6.99643
833.36	5.58316
833.441	12.3671
833.606	6.04924
833.832	4.42537
833.966	7.48727
834.091	8
834.27	5.59097
834.353	11.9861
834.467	8.77886
834.654	5.34302
834.786	7.57748
834.933	6.81989
835.186	3.94758
835.315	7.74353
835.473	6.31752
835.574	9.98203
835.645	14.0469
835.696	19.6541
835.785	11.1719
835.917	7.59994
836.081	6.08939
836.397	3.16186
836.751	2.83046
837.029	3.59699
837.387	2.79275
837.527	7.12809
837.684	6.35364
837.799	8.74202
837.928	7.73096
838.133	4.88472
838.245	8.95015
838.421	5.66508
838.562	7.10884
838.674	8.93256
839.013	2.94768
839.172	6.27589
839.342	5.88859
839.466	8.05997
839.607	7.09622
840.051	2.25372
840.3	4.01349
840.459	6.27156
840.8	2.93255
840.914	8.7974
841.085	5.85309
841.198	8.87154
841.319	8.21085
841.467	6.79902
841.624	6.35728
841.765	7.10328
841.899	7.46603
842.02	8.26515
842.151	7.5815
842.339	5.32879
842.435	10.4515
842.611	5.66797
842.949	2.96086
843.105	6.39141
843.533	2.33618
843.732	5.04617
843.882	6.64496
844.224	2.92774
844.42	5.10308
844.543	8.09717
844.727	5.43419
844.894	6.00024
845.009	8.68659
845.248	4.18253
845.396	6.74218
845.556	6.27943
845.69	7.4162
845.788	10.2596
845.953	6.06208
846.3	2.87679
846.494	5.16502
846.641	6.79532
846.89	4.01768
846.997	9.39232
847.112	8.69036
847.219	9.31446
847.34	8.24878
847.606	3.76025
847.767	6.20617
847.931	6.1237
848.232	3.32049
848.418	5.36999
848.7	3.5456
848.896	5.09866
849.018	8.23859
849.175	6.35163
849.322	6.81431
849.678	2.80725
849.9	4.50775
850.128	4.38308
850.311	5.47465
850.436	7.97194
850.562	7.92079
850.674	8.93735
850.924	4.00834
851.289	2.73508
851.608	3.13686
851.755	6.8171
851.931	5.68214
852.168	4.21603
852.326	6.31074
852.534	4.82672
853.046	1.95202
853.158	8.89996
853.288	7.69764
853.425	7.31261
853.767	2.91971
854.006	4.19762
854.212	4.83536
854.454	4.14525
854.719	3.76918
854.955	4.23424
855.028	13.6799
855.121	10.7701
855.231	9.09339
855.49	3.86817
855.653	6.11845
855.769	8.62218
855.915	6.86577
856.034	8.41043
856.14	9.38967
856.257	8.57045
856.439	5.49571
856.735	3.37041
856.943	4.82183
857.288	2.89561
857.441	6.56168
857.59	6.70826
857.927	2.96472
858.021	10.6101
858.122	9.94728
858.225	9.70685
858.437	4.71387
858.587	6.6778
858.931	2.9025
859.092	6.20578
859.229	7.31101
859.462	4.28522
859.625	6.14817
859.726	9.96115
859.877	6.59761
860.104	4.39831
860.23	7.94281
860.364	7.4599
860.677	3.20082
860.826	6.70421
860.988	6.18123
861.153	6.04522
861.259	9.44109
861.591	3.01541
861.824	4.28266
862.31	2.05694
862.448	7.25216
862.618	5.89936
862.841	4.48209
863.069	4.37733
863.297	4.4016
863.427	7.68699
863.601	5.74515
863.715	8.7604
863.935	4.53556
864.042	9.33881
864.121	12.6598
864.188	15.108
864.264	13.0293
864.321	17.7936
864.419	10.1916
864.599	5.53863
864.741	7.03482
864.926	5.40336
865.124	5.0656
865.39	3.7553
865.522	7.60167
865.686	6.09905
865.83	6.93433
866.033	4.92562
866.161	7.82656
866.288	7.87464
866.636	2.8687
866.826	5.26482
866.94	8.80824
867.064	8.01346
867.14	13.231
867.229	11.2982
867.295	15.006
867.355	16.835
867.406	19.4894
867.47	15.6863
867.526	17.6274
867.603	13.1044
867.678	13.2258
867.747	14.6477
867.831	11.7952
867.933	9.88142
868.041	9.23361
868.127	11.655
868.218	10.9135
868.316	10.2533
868.41	10.5854
868.56	6.65912
868.698	7.2812
868.825	7.84745
869.097	3.68596
869.283	5.35906
869.414	7.65873
869.615	4.96106
869.747	7.60225
869.95	4.92417
870.164	4.67924
870.489	3.07418
870.916	2.33962
871.464	1.82672
871.831	2.72606
872.109	3.5859
872.341	4.31295
872.44	10.1194
872.538	10.2459
872.605	14.7536
872.679	13.6893
872.741	16.0539
872.868	7.84437
873.036	5.96338
873.507	2.12256
873.794	3.48833
873.974	5.5457
874.087	8.82301
874.19	9.70497
874.279	11.2397
874.338	17.0155
874.432	10.6112
874.605	5.79341
874.784	5.60444
875.075	3.42583
875.254	5.61167
875.797	1.84098
876.028	4.32994
876.205	5.64525
876.346	7.06364
876.507	6.21581
876.582	13.4553
876.82	4.18936
877.629	1.23661
877.858	4.37388
878.169	3.21007
878.322	6.52955
878.454	7.59878
878.595	7.07914
878.715	8.3724
878.886	5.8418
879.121	4.26076
879.284	6.09793
879.973	1.45165
880.265	3.43359
880.373	9.20217
880.451	12.8601
880.518	14.9388
880.582	15.528
880.666	11.9947
880.751	11.7619
880.906	6.46078
881.018	8.91583
881.484	2.14661
881.636	6.5647
881.766	7.69231
881.933	5.98552
882.008	13.3601
882.104	10.3961
882.241	7.29395
882.347	9.40203
883.125	1.28596
883.253	7.7918
883.366	8.9222
883.488	8.1367
883.738	4.00914
883.899	6.22239
884.038	7.18597
884.169	7.60167
884.426	3.8997
884.596	5.85549
884.874	3.6062
885.02	6.83434
885.165	6.90084
885.284	8.43668
885.399	8.6326
885.503	9.64785
886.038	1.86752
886.414	2.6595
886.586	5.84283
886.723	7.2685
886.829	9.48677
886.932	9.65437
887.05	8.51426
887.106	17.819
887.22	8.76808
887.297	12.9282
887.41	8.89442
887.644	4.26348
887.899	3.92218
888.163	3.78315
888.276	8.89838
888.437	6.20501
888.601	6.10277
888.753	6.55351
888.865	8.92937
889.235	2.7079
889.408	5.77467
889.509	9.8912
889.618	9.15835
889.755	7.31208
889.896	7.11288
890.095	5.0163
890.955	1.16309
891.051	10.3713
891.186	7.38825
891.313	7.93084
891.445	7.56487
891.572	7.85978
891.955	2.61267
892.215	3.8466
892.443	4.37388
892.568	7.99169
892.687	8.43668
892.806	8.3956
892.894	11.422
893.036	7.03482
893.142	9.41442
893.276	7.48167
893.495	4.55456
893.95	2.198
894.102	6.57462
894.272	5.90284
894.37	10.1626
894.479	9.20471
894.587	9.27816
894.732	6.88942
894.871	7.16794
895.021	6.68494
895.372	2.84843
895.515	6.96476
895.776	3.83436
895.968	5.20752
896.158	5.2751
896.33	5.79139
896.496	6.04266
896.709	4.70234
896.861	6.57073
896.97	9.13826
897.077	9.35454
897.174	10.3541
897.268	10.6338
897.469	4.98058
897.872	2.47954
898.036	6.08384
898.128	10.9361
898.222	10.5463
898.323	9.94728
898.416	10.7227
898.49	13.5135
898.583	10.725
898.66	13.1354
898.74	12.3946
898.833	10.7619
898.948	8.6783
899.028	12.6295
899.088	16.6223
899.172	11.8315
899.254	12.2639
899.339	11.7869
899.423	11.8892
899.537	8.76117
899.653	8.62366
899.824	5.82819
899.975	6.64143
900.079	9.64878
900.184	9.47777
900.334	6.67557
900.464	7.6799
900.626	6.18085
900.745	8.38574
900.878	7.54034
900.974	10.395
901.087	8.88889
901.2	8.79121
901.292	10.923
901.366	13.4553
901.419	19.0223
901.529	9.10996
901.607	12.6887
901.718	9.07194
901.869	6.6072
901.966	10.2522
902.049	12.0802
902.174	8.01732
902.341	5.98659
902.465	8.07689
902.591	7.9384
902.736	6.89037
903.177	2.26516
903.351	5.75308
903.636	3.5105
903.759	8.15461
903.86	9.84931
904.001	7.12099
904.172	5.82988
904.449	3.6092
904.667	4.58526
904.827	6.24805
905.012	5.41331
905.13	8.50774
905.184	18.3284
905.233	20.3832
905.301	14.8633
905.377	13.1527
905.468	10.9757
905.661	5.1725
905.789	7.80092
905.937	6.75356
906.15	4.69285
906.386	4.24034
906.674	3.47838
906.88	4.85649
907.112	4.31072
907.267	6.43956
907.812	1.83436
907.975	6.13572
908.174	5.03043
908.284	9.04895
908.424	7.17309
908.535	8.99038
908.749	4.68274
909.254	1.97832
909.541	3.48165
909.681	7.15512
909.85	5.92803
910.146	3.3745
910.642	2.01694
911.086	2.24962
911.462	2.66014
911.721	3.86907
912.579	1.16554
912.693	8.72448
913.15	2.18818
913.327	5.65227
913.55	4.48752
913.877	3.05651
915.069	0.839433
915.173	9.61169
915.32	6.79486
915.486	5.99772
916.066	1.72512
916.364	3.35143
916.588	4.47267
916.76	5.82615
916.907	6.80133
917.07	6.13008
917.166	10.4493
917.305	7.16384
917.499	5.1581
917.653	6.47962
917.768	8.73744
917.882	8.74967
918.001	8.41184
918.072	14.039
918.143	14.1743
918.223	12.4347
918.283	16.6806
918.384	9.90589
918.504	8.3633
918.621	8.51861
918.915	3.40391
919.053	7.26164
919.188	7.4096
919.556	2.71466
919.89	2.99204
920.03	7.1541
920.215	5.40365
920.317	9.78474
920.419	9.85319
920.545	7.90514
920.617	13.8677
920.693	13.1961
920.774	12.3092
920.869	10.5597
920.972	9.71534
921.11	7.25742
921.27	6.24844
921.572	3.3129
921.941	2.70849
922.091	6.67379
922.301	4.75489
922.459	6.31672
922.829	2.70314
923.327	2.00876
923.557	4.34122
923.739	5.49179
923.9	6.23519
925.059	0.862537
925.226	5.99736
925.497	3.69454
925.789	3.42395
926.031	4.12933
926.174	7.00035
926.271	10.2554
926.378	9.36242
926.485	9.3188
926.62	7.42556
927.004	2.60668
927.548	1.83658
928.012	2.15387
928.427	2.41336
929.207	1.2818
929.369	6.14931
930.285	1.09266
930.599	3.18481
930.904	3.27461
931.739	1.19799
932.008	3.71499
932.272	3.79262
932.489	4.59074
932.656	6.01034
933.812	0.865314
934.027	4.63456
934.235	4.80631
934.877	1.55909
935.114	4.2107
935.268	6.50195
935.869	1.66265
936.32	2.21828
936.595	3.6365
937.21	1.62787
937.408	5.03499
937.525	8.55578
937.686	6.21465
937.848	6.16447
938.16	3.21089
938.297	7.30087
938.463	6.0183
938.895	2.31358
939.083	5.31604
939.286	4.93803
939.44	6.48088
939.513	13.7155
939.563	19.7902
939.628	15.3752
939.702	13.552
939.809	9.40291
939.926	8.51426
940.161	4.24827
940.522	2.77654
940.757	4.24665
940.966	4.78767
941.154	5.32481
941.377	4.47227
941.508	7.67519
941.668	6.21775
941.803	7.40302
941.956	6.56599
942.059	9.72857
942.185	7.90889
942.344	6.29445
942.672	3.05055
942.796	8.05477
942.948	6.58501
943.038	11.1
943.125	11.4299
943.206	12.3916
943.291	11.8008
943.374	11.9517
943.46	11.6212
943.56	10.0735
943.653	10.7712
943.737	11.8878
943.867	7.6476
944.011	6.95749
944.143	7.60977
944.261	8.47386
944.372	8.99442
944.511	7.16127
944.631	8.32986
944.815	5.43331
945.148	3.00734
945.347	5.02033
945.625	3.59816
945.809	5.45197
945.967	6.29644
946.076	9.23702
946.486	2.43433
946.605	8.4168
947.189	1.71233
947.468	3.58693
947.618	6.66933
947.75	7.59417
947.92	5.86648
948.046	7.95355
948.18	7.43052
948.426	4.07914
948.699	3.65323
949.099	2.50263
949.911	1.23098
950.055	6.9483
950.152	10.367
950.236	11.8287
950.324	11.3701
950.448	8.0952
950.538	11.0424
950.656	8.48536
950.998	2.925
951.389	2.55722
951.517	7.81677
951.718	4.98107
951.93	4.70876
952.132	4.94267
952.205	13.8313
952.275	14.1243
952.341	15.2835
952.403	16.1838
952.46	17.5932
952.536	13.0124
952.64	9.6432
952.739	10.1174
952.84	9.93739
953.011	5.83737
953.169	6.32751
953.317	6.76361
953.646	3.03518
953.87	4.45871
954.306	2.29695
954.486	5.53587
954.583	10.3799
954.637	18.622
954.702	15.1699
954.809	9.3932
954.984	5.71788
955.095	8.95656
955.353	3.88048
955.689	2.97823
956.095	2.46372
956.417	3.1052
956.604	5.33248
956.828	4.47267
957.032	4.89285
957.396	2.75149
957.858	2.16226
958.103	4.0843
958.362	3.85683
958.797	2.29859
959.391	1.6858
959.744	2.83158
959.9	6.41149
960.185	3.50545
960.396	4.74024
960.545	6.72088
960.799	3.93716
960.902	9.69368
961.531	1.58879
962.812	0.780597
963.047	4.25333
963.462	2.4097
964.585	0.890988
965.42	1.19746
965.902	2.07624
966.09	5.32028
966.639	1.8207
966.806	5.98767
966.963	6.34397
967.133	5.88097
967.431	3.3592
968.16	1.37259
968.356	5.08233
969.073	1.39544
969.686	1.63241
969.936	3.99616
970.247	3.21141
970.524	3.61821
970.81	3.49589
970.967	6.35122
971.576	1.64198
971.778	4.9434
971.911	7.57404
972.098	5.33021
972.379	3.55973
972.508	7.74893
972.775	3.7442
973.008	4.30089
973.259	3.97235
973.549	3.45149
973.843	3.40472
974.014	5.84044
974.238	4.46449
974.331	10.7654
974.719	2.57619
975.088	2.70783
975.384	3.37906
975.551	5.98587
975.8	4.02966
975.928	7.76699
976.643	1.39968
976.771	7.81861
976.922	6.60153
977.077	6.45036
977.161	11.8807
977.296	7.41345
977.406	9.14913
977.765	2.78334
978.165	2.497
978.496	3.02197
978.847	2.85233
979.006	6.27156
979.139	7.55744
979.294	6.43915
979.474	5.56576
979.648	5.74548
979.743	10.533
979.859	8.59033
979.985	7.94218
980.299	3.18593
980.452	6.51169
980.785	3.00797
980.939	6.49351
981.053	8.75044
981.156	9.74279
981.258	9.73331
981.44	5.5057
981.596	6.42797
981.743	6.76682
981.931	5.33789
982.02	11.1495
982.138	8.53534
982.222	11.8624
982.302	12.4131
982.342	25.2908
982.394	19.2271
982.5	9.39761
982.607	9.38438
982.767	6.23597
983.031	3.79061
983.259	4.39696
983.43	5.81937
983.626	5.11195
983.8	5.7617
983.977	5.63349
984.188	4.73979
984.355	5.99844
984.47	8.66701
984.652	5.50388
984.985	3.00273
985.096	9.03424
985.166	14.2714
985.24	13.4971
985.327	11.4995
985.421	10.5597
985.53	9.18611
985.659	7.77424
985.839	5.56762
986.029	5.25017
986.147	8.44523
986.432	3.51173
986.617	5.41243
986.926	3.2375
987.088	6.16941
987.283	5.12873
987.607	3.08223
987.993	2.59343
988.334	2.92997
988.468	7.49064
988.62	6.57462
988.728	9.26269
988.855	7.86968
988.973	8.46024
989.42	2.23654
989.925	1.97898
990.198	3.66784
990.321	8.11622
990.483	6.17703
990.704	4.53186
990.921	4.60936
991.388	2.13972
991.482	10.6236
991.641	6.2822
991.814	5.81024
991.956	7.02247
992.044	11.334
992.255	4.75037
992.424	5.92417
992.54	8.6192
992.658	8.42957
992.751	10.7608
992.843	10.9004
992.997	6.48761
993.222	4.43616
993.545	3.10434
993.897	2.83962
994.032	7.39919
994.149	8.55725
994.256	9.36242
994.332	13.1268
994.443	9.01226
994.521	12.7714
994.596	13.3815
994.662	15.1469
994.744	12.2234
994.989	4.06653
995.398	2.44888
995.725	3.05148
995.857	7.61847
996.028	5.82547
996.313	3.51333
996.638	3.07475
996.767	7.73934
996.929	6.17932
997.154	4.45137
997.353	5.02008
997.465	8.97183
997.949	2.06484
998.203	3.93561
998.499	3.37804
998.703	4.89548
998.877	5.75341
999.164	3.48943
999.285	8.25423
999.399	8.72753
999.482	12.1227
999.564	12.2384
999.647	11.9617
999.765	8.47673
999.91	6.89655
1000.52	1.63249
1000.91	2.5582
1001.07	6.39427
1001.19	8.11359
1001.34	6.97447
1001.49	6.58805
1001.92	2.31723
1002.28	2.78211
1002.49	4.705
1003.17	1.48052
1003.36	5.28402
1003.63	3.68365
1003.77	6.92665
1003.95	5.55463
1004.08	7.70179
1004.38	3.36033
1004.66	3.61128
1004.78	8.1314
1004.87	10.6724
1004.97	10.0959
1005.1	7.85361
1005.22	8.62441
1005.36	6.85072
1005.49	7.51315
1005.99	2.00361
1006.19	5.21757
1006.31	8
1006.43	8.52442
1006.55	8.1314
1006.74	5.36164
1006.91	5.65867
1007.02	9.12159
1007.17	6.77323
1007.42	4.05647
1007.71	3.42759
1007.92	4.82276
1008.09	5.76934
1008.62	1.90121
1008.79	5.76602
1008.93	7.03977
1009.05	8.23791
1009.15	10.2955
1009.24	11.2803
1009.39	6.61026
1009.7	3.20729
1009.88	5.74449
1010	8.40124
1010.12	7.97957
1010.28	6.16751
1010.41	7.80031
1010.55	6.95701
1010.65	10.1554
1010.97	3.14891
1011.14	6.07718
1011.4	3.73469
1011.63	4.47167
1011.73	9.85707
1011.82	11.3869
1011.89	14.0036
1011.98	10.5865
1012.1	8.44523
1012.24	7.30407
1012.35	8.60511
1012.52	6.12745
1012.62	9.85513
1012.7	12.2489
1012.86	6.222
1013.01	6.61332
1013.14	8.02118
1013.42	3.46452
1013.6	5.56235
1013.78	5.78001
1013.88	9.82801
1014	8.62069
1014.08	11.4103
1014.37	3.444
1014.68	3.30918
1014.91	4.21603
1015.01	10.143
1015.13	8.42318
1015.26	7.7682
1015.39	7.66342
1015.59	5.02942
1015.78	5.19319
1016.01	4.42243
1016.36	2.84673
1016.52	6.26802
1016.71	5.07382
1016.85	7.37681
1016.98	7.59474
1017.2	4.60151
1017.57	2.70285
1017.73	6.40287
1017.87	7.10732
1018	7.49738
1018.09	10.6135
1018.22	8.02633
1018.31	10.6338
1018.42	9.58865
1018.52	9.84737
1018.65	7.50188
1018.81	6.49435
1019.09	3.53857
1019.24	6.6024
1019.41	6.01359
1019.52	8.99281
1019.62	9.2773
1019.77	7.05467
1019.91	6.74309
1020.06	7.0922
1020.23	5.63095
1020.63	2.52226
1020.8	5.75838
1021	5.02715
1021.1	9.86972
1021.21	9.00657
1021.32	9.38879
1021.57	4.02026
1022.28	1.41615
1022.41	7.65873
1022.58	5.63095
1022.9	3.12412
1024.17	0.792481
1024.53	2.72777
1024.78	3.97425
1024.97	5.31519
1025.09	8.53898
1025.19	10.0786
1025.35	6.33272
1025.51	6.18047
1025.76	3.9468
1025.94	5.71298
1026.08	7.04871
1026.32	4.09266
1026.4	13.7552
1026.48	12.0163
1026.56	12.5865
1026.65	11.55
1026.79	6.79117
1026.9	9.7371
1027.03	7.35943
1027.15	8.20345
1027.27	8.26651
1027.46	5.27677
1027.61	6.67913
1027.81	5.0388
1028.01	5.09892
1028.14	7.70475
1028.25	8.97424
1028.38	7.7226
1028.74	2.77994
1029.33	1.68444
1030.07	1.35203
1030.21	7.28757
1030.35	7.30194
1030.46	8.67528
1030.53	15.0625
1030.59	15.2068
1030.72	7.85978
1031	3.55556
1031.44	2.27733
1031.59	6.80967
1031.76	5.90458
1031.88	8.09061
1032.03	6.86248
1032.14	8.70928
1032.23	11.0522
1032.36	8.03019
1032.48	8.02504
1032.85	2.72368
1033.33	2.07809
1033.46	7.88768
1033.9	2.22936
1034.13	4.42752
1034.33	5.05485
1034.43	9.37559
1034.59	6.46621
1034.72	7.8235
1034.87	6.73854
1035.43	1.75957
1035.57	7.44435
1035.67	9.97506
1035.84	5.68473
1036.1	3.98026
1036.23	7.37898
1036.33	9.65437
1036.44	9.28074
1036.54	10.725
1036.65	8.51209
1036.75	10.226
1036.83	12.536
1036.95	8.52224
1037.18	4.32395
1037.38	5.09139
1037.55	5.69995
1037.68	7.59821
1037.82	7.56773
1037.93	8.40972
1038.08	6.70646
1038.26	5.63889
1038.39	7.68108
1038.52	7.50019
1038.64	8.59845
1038.75	9.28678
1038.82	13.4174
1038.91	11.6171
1039	10.5097
1039.08	12.7763
1039.54	2.20264
1039.82	3.55467
1040.13	3.15696
1040.32	5.44455
1040.55	4.25913
1040.8	3.97141
1041.24	2.27051
1041.44	5.24027
1041.76	3.08261
1042.04	3.58166
1042.4	2.80418
1042.59	5.07434
1042.7	9.04077
1042.88	5.60821
1042.97	11.8821
1043.04	14.0825
1043.1	15.6495
1043.17	14.2187
1043.25	12.1684
1043.58	3.05941
1043.91	3.0338
1044.15	4.19569
1044.33	5.46777
1044.47	6.9512
1044.58	9.7972
1044.7	8.43455
1044.79	10.322
1044.9	8.96138
1045.2	3.3957
1045.37	5.69282
1045.52	6.93049
1045.73	4.70323
1045.93	5.06098
1046.04	9.17347
1046.19	6.66533
1046.29	9.57304
1046.4	8.89205
1046.5	10.3907
1046.62	8.28363
1046.75	7.90889
1046.88	7.45379
1047.01	8.0952
1047.08	13.2293
1047.18	10.226
1047.32	7.2015
1047.7	2.62233
1047.94	4.15576
1048.07	7.57461
1048.21	7.34808
1048.48	3.67053
1049.08	1.65719
1049.45	2.76863
1049.64	5.03449
1050.1	2.18307
1050.24	7.08115
1050.35	9.48767
1050.52	5.82852
1050.64	8.18331
1050.74	9.90001
1050.8	16.6861
1050.95	6.78196
1051.09	6.9847
1051.27	5.7241
1051.62	2.8173
1051.79	5.83499
1052.09	3.33734
1053.83	0.576256
1053.98	6.70466
1054.23	3.97141
1055.87	0.609396
1057.11	0.806172
1057.3	5.25984
1058.05	1.34354
1058.62	1.74502
1058.86	4.22083
1059.84	1.01951
1060.3	2.15165
1060.75	2.23984
1061.35	1.67082
1061.71	2.78009
1062.45	1.34169
1063.03	1.7388
1063.4	2.67444
1063.54	7.2812
1063.82	3.5387
1065.22	0.714444
1065.44	4.63736
1065.8	2.73501
1065.91	9.13075
1066.06	6.59283
1066.31	3.98232
1066.93	1.62014
1067.14	4.7719
1067.29	6.70826
1067.92	1.58748
1068.52	1.66906
1069.95	0.697939
1070.94	1.00907
1071.28	2.95473
1071.8	1.93009
1072.07	3.69768
1072.27	5.07949
1072.58	3.23855
1072.83	3.87537
1073.36	1.90585
1073.94	1.73163
1074.51	1.73783
1076.24	0.578125
1076.47	4.39232
1076.91	2.27936
1077.1	5.15437
1077.22	8.4969
1077.73	1.95806
1078.17	2.27242
1078.29	8.0141
1078.43	7.33837
1078.6	6.01974
1078.83	4.367
1079.1	3.6735
1079.24	7.26006
1079.41	5.61136
1079.52	9.72384
1079.6	11.4416
1079.72	8.81446
1079.8	12.8041
1080.02	4.51447
1080.26	4.094
1080.42	6.21041
1080.62	5.204
1080.76	6.9604
1080.98	4.55311
1081.13	6.70646
1081.31	5.56824
1081.64	2.97274
1081.79	6.73083
1081.95	6.37349
1082.1	6.61945
1082.24	7.32977
1082.37	7.64643
1082.74	2.66163
1082.91	5.86132
1083.14	4.39097
1083.35	4.74699
1084.05	1.42507
1084.2	6.78196
1084.39	5.29549
1084.72	2.99347
1084.92	4.98902
1085.37	2.26752
1085.51	6.8573
1085.72	4.67968
1085.86	7.43329
1086.18	3.15139
1086.45	3.61337
1086.76	3.30841
1086.96	4.97438
1087.45	2.04077
1087.6	6.34719
1087.76	6.51423
1088.19	2.32526
1088.5	3.25542
1088.76	3.82482
1088.96	4.84074
1089.55	1.69228
1089.79	4.16806
1090.07	3.6735
1090.34	3.69754
1090.53	5.08802
1090.69	6.20655
1090.97	3.68623
1091.21	4.09551
1091.64	2.32753
1091.93	3.47451
1092.21	3.48943
1092.73	1.93147
1093.17	2.28629
1093.35	5.6243
1093.69	2.9047
1093.8	9.01469
1093.98	5.55247
1094.29	3.21854
1094.58	3.43879
1094.97	2.58478
1095.26	3.42912
1095.74	2.09481
1096.48	1.34169
1096.69	4.92005
1097.45	1.32043
1097.59	7.07714
1097.94	2.85095
1098.17	4.36281
1098.41	4.14817
1098.58	5.67601
1098.74	6.54193
1099.08	2.89964
1099.22	7.37246
1099.41	5.07305
1099.61	5.23807
1099.72	8.38153
1099.83	9.91473
1099.9	13.6017
1100.03	7.54205
1100.24	4.90364
1100.52	3.54698
1100.6	11.7897
1100.87	3.70028
1100.99	8.31947
1101.3	3.30327
1101.47	5.83465
1101.55	11.8977
1101.76	4.68582
1101.91	6.6912
1102.01	10.0271
1102.13	8.27883
1102.65	1.9481
1102.82	5.82886
1103.03	4.63693
1103.17	7.14847
1103.32	6.75174
1103.53	4.9334
1103.7	5.79039
1103.85	6.63042
1103.94	10.5064
1104.1	6.37796
1104.31	4.8605
1104.48	5.92839
1104.61	7.23641
1104.75	7.30407
1104.97	4.48069
1105.09	8.50485
1105.18	11.566
1105.32	7.02346
1105.61	3.44649
1105.76	6.77277
1105.92	6.10389
1106.43	1.98016
1106.57	7.10732
1106.67	9.42863
1106.93	3.88048
1107.08	6.54922
1107.4	3.21141
1107.63	4.20557
1107.83	5.12768
1107.99	6.26959
1108.35	2.78847
1108.55	4.85885
1108.76	4.76485
1108.91	6.62559
1109.07	6.20732
1109.27	5.00601
1109.46	5.25183
1109.54	13.0856
1109.66	8.5918
1109.73	13.282
1109.82	11.1595
1109.93	9.52835
1110.02	10.3327
1110.4	2.67953
1110.62	4.52981
1110.77	6.5066
1111.09	3.15996
1111.22	7.61209
1111.44	4.57477
1111.65	4.77304
1111.9	3.97915
1112.16	3.89347
1112.31	6.28812
1112.45	7.31582
1112.87	2.39969
1113.29	2.37012
1113.44	6.52997
1113.62	5.70223
1113.79	5.65675
1113.97	5.60444
1114.38	2.43002
1114.63	4.03845
1114.77	7.23484
1114.93	6.47124
1115.06	7.61789
1115.19	7.27484
1115.36	6.141
1115.54	5.41624
1115.66	8.26105
1115.79	7.82595
1115.99	5.10465
1116.14	6.41396
1116.27	7.52332
1116.41	7.37137
1116.5	10.7009
1116.66	6.38203
1116.91	4.08998
1117.07	5.90598
1117.23	6.61682
1117.34	8.70246
1117.48	7.37246
1117.71	4.22172
1117.88	6.05034
1118.04	6.04266
1118.21	6.0687
1118.33	8.08996
1118.53	4.97958
1118.65	8.86997
1118.82	5.73394
1118.9	12.2684
1119.05	6.69972
1119.23	5.62335
1119.45	4.58589
1119.6	6.56685
1119.75	6.51975
1119.92	5.81497
1120.08	6.57808
1120.21	7.22752
1120.47	3.93778
1120.63	6.32871
1120.89	3.76194
1121.12	4.35218
1121.44	3.11585
1121.61	5.9004
1121.82	4.85767
1122.04	4.46349
1122.21	6.03245
1122.53	3.13794
1122.73	4.865
1122.86	7.65345
1123.1	4.21514
1123.29	5.24742
1123.82	1.8984
1124.08	3.80373
1124.37	3.45125
1124.51	7.15001
1124.69	5.56979
1124.91	4.53104
1125.06	6.91994
1125.23	5.58191
1125.36	7.78331
1125.6	4.25641
1125.74	7.02198
1125.82	13.0107
1125.93	8.70928
1126.03	9.79816
1126.12	12.1007
1126.21	10.5208
1126.27	18.2582
1126.33	16.8039
1126.43	9.18864
1126.55	9.03424
1126.68	7.61847
1126.97	3.45554
1127.14	5.8548
1127.28	7.03977
1127.53	3.98995
1127.68	6.64938
1127.76	11.8455
1127.86	10.6168
1127.96	9.98303
1128.19	4.28853
1128.36	5.92382
1128.63	3.7553
1128.77	6.80504
1128.9	7.80031
1129.01	9.68804
1129.17	6.10426
1129.35	5.52242
1129.58	4.44326
1129.78	4.78904
1129.97	5.35475
1130.18	4.8391
1130.34	6.32711
1130.52	5.52242
1130.74	4.44069
1130.86	8.41468
1131.05	5.24549
1131.17	8.70171
1131.33	6.24415
1131.48	6.35082
1131.56	13.1648
1131.62	15.8378
1131.68	16.8124
1131.74	16.4772
1131.79	21.0217
1131.85	17.449
1131.95	9.86777
1132.05	10.395
1132.2	6.61682
1132.31	9.14411
1132.42	8.89442
1132.55	7.78998
1132.73	5.33533
1132.99	3.98645
1133.21	4.54752
1133.33	7.90077
1133.47	7.31315
1133.79	3.10511
1133.93	7.03928
1134.06	7.98594
1134.3	4.19798
1134.47	5.6205
1134.63	6.30358
1134.92	3.48979
1135.05	7.50807
1135.22	6.00528
1135.36	7.05965
1135.5	6.92713
1135.69	5.30588
1135.94	4.07548
1136.74	1.24846
1136.97	4.25532
1137.2	4.36167
1137.33	8.24742
1137.64	3.21844
1137.85	4.6449
1138.41	1.79769
1138.54	7.60398
1138.76	4.49883
1138.88	8.14531
1139.14	3.91757
1139.27	7.59936
1139.39	8.15528
1139.75	2.82845
1139.91	6.25352
1140.03	8.31048
1140.19	6.03537
1140.41	4.64619
1140.55	7.04622
1140.68	7.6063
1140.83	6.94252
1140.92	10.1482
1141.11	5.41155
1141.21	9.48497
1141.31	10.3359
1141.48	5.96944
1141.61	7.33407
1141.8	5.32737
1141.94	7.48335
1142.1	6.11172
1142.21	8.92459
1142.34	7.70713
1142.46	8.56018
1142.6	7.16743
1142.7	9.81932
1142.83	7.98467
1142.96	7.44269
1143.08	8.09782
1143.22	7.3497
1143.35	7.63475
1143.42	15.2695
1143.49	14.1784
1143.56	13.009
1143.65	11.2158
1143.78	7.7991
1144.06	3.60464
1144.25	5.11457
1144.4	6.59239
1144.54	7.35402
1144.65	9.45537
1144.71	15.3539
1144.84	7.9885
1144.92	11.9119
1145.05	7.98786
1145.15	9.45269
1145.34	5.22685
1145.45	9.07276
1145.56	9.26097
1145.67	9.5511
1145.9	4.29923
1146.04	7.12555
1146.73	1.45533
1146.82	10.2365
1146.98	6.28575
1147.16	5.52853
1147.31	6.92281
1147.52	4.66657
1147.7	5.4942
1147.94	4.29609
1148.16	4.44286
1148.3	7.3244
1148.43	7.90326
1148.54	8.53097
1148.68	7.53012
1148.84	6.09459
1148.98	6.93097
1149.11	7.98276
1149.29	5.49239
1149.42	7.88706
1149.63	4.79916
1149.76	7.32386
1150.01	4.03275
1150.17	6.09942
1150.3	7.91766
1150.42	8.13868
1150.51	11.3109
1150.72	4.86973
1150.89	5.87234
1151	8.6103
1151.12	8.69868
1151.27	6.82175
1151.4	7.22282
1151.53	8.25696
1151.61	11.274
1151.74	7.97957
1151.86	8.28706
1152.1	4.13257
1152.29	5.45524
1152.42	7.19166
1152.6	5.79677
1152.75	6.41807
1152.92	6.01431
1153.02	9.88826
1153.16	7.02741
1153.29	7.73575
1153.42	7.74114
1153.55	7.92581
1153.7	6.69523
1153.83	7.21449
1154.02	5.27704
1154.16	7.39919
1154.23	14.9858
1154.31	12.6024
1154.37	15.3092
1154.45	13.3369
1154.55	9.76086
1154.68	7.5792
1154.8	8.06517
1154.98	5.57041
1155.23	3.99712
1155.36	7.64117
1155.52	6.59022
1155.63	8.52515
1155.86	4.45931
1156.02	6.23325
1156.2	5.37172
1156.35	6.71141
1156.53	5.66412
1156.65	8.07754
1156.73	12.9066
1156.81	13.1182
1156.92	9.13993
1157	11.4548
1157.13	8.25559
1157.32	5.24631
1157.45	7.44048
1157.6	6.69389
1157.93	3.06852
1158.25	3.11071
1158.38	7.48055
1158.54	6.16941
1158.73	5.48216
1158.89	6.00925
1159.01	8.65651
1159.18	5.70776
1159.42	4.30293
1159.64	4.43971
1159.83	5.35447
1159.93	9.30752
1160.08	6.79117
1160.18	10.3178
1160.28	10.014
1160.37	11.1932
1160.48	9.08348
1160.58	9.93641
1160.71	7.7991
1160.85	6.92329
1161.07	4.52591
1161.33	3.89848
1161.47	6.86059
1161.64	5.94849
1161.81	5.80923
1161.97	6.46998
1162.1	7.41345
1162.36	3.88138
1162.58	4.67552
1162.99	2.42477
1163.23	4.09601
1163.4	5.96267
1163.76	2.81452
1163.94	5.31293
1164.05	9.73236
1164.15	9.83381
1164.21	15.6568
1164.27	16.1891
1164.34	14.817
1164.42	11.9574
1164.53	9.84349
1164.63	9.67961
1164.89	3.80011
1165	9.36154
1165.28	3.54308
1165.42	7.27749
1165.56	7.30887
1165.65	10.8601
1165.76	8.80669
1165.87	9.15835
1166.06	5.383
1166.27	4.72054
1166.45	5.44544
1166.61	6.51678
1166.73	7.90576
1166.83	10.2176
1166.9	15.2323
1166.98	11.7123
1167.05	14.2126
1167.12	14.0056
1167.23	9.4688
1167.34	8.86368
1167.46	8.5955
1167.67	4.63242
1167.84	6.14288
1167.99	6.57117
1168.23	4.05581
1168.4	6.10687
1168.73	3.02033
1168.86	7.72559
1169.01	6.69748
1169.12	8.90155
1169.26	7.17721
1169.7	2.25836
1169.9	5.02412
1170.08	5.59754
1170.3	4.62043
1170.39	10.6304
1170.54	6.93577
1170.68	7.14592
1170.79	8.79585
1171.01	4.56976
1171.39	2.65013
1171.57	5.38793
1171.78	4.67181
1171.89	9.45358
1172.07	5.51207
1172.2	7.98722
1172.44	4.06636
1172.85	2.46621
1173.1	4.00529
1173.27	5.9011
1173.39	7.93714
1173.52	7.74954
1173.72	5.09762
1173.95	4.35635
1174.54	1.69802
1174.7	6.28299
1174.92	4.55332
1175.08	6.13083
1175.2	8.40548
1175.43	4.23639
1175.56	8.03148
1175.69	7.76156
1175.92	4.3204
1176.11	5.3183
1176.26	6.70736
1176.38	8.05023
1176.52	7.0373
1176.61	11.5821
1176.72	9.04323
1176.8	12.089
1176.93	7.59301
1177.17	4.28669
1177.41	4.13018
1177.55	6.89465
1177.71	6.51636
1177.89	5.60412
1178.12	4.36777
1178.26	6.70421
1178.39	7.8235
1178.79	2.51889
1178.93	7.2722
1179.03	9.24556
1179.17	7.64584
1179.28	8.46883
1179.44	6.21079
1179.82	2.64662
1180.21	2.60268
1180.46	3.91221
1180.58	8.38645
1180.75	6.09942
1180.89	6.82268
1181.2	3.28893
1181.44	4.12116
1181.63	5.2829
1181.77	7.17515
1181.88	8.7146
1182.03	6.60284
1182.17	7.31636
1182.27	9.94332
1182.36	10.7158
1182.43	15.6863
1182.52	10.4581
1182.61	12.2055
1182.81	4.96722
1183.06	3.9874
1183.33	3.70782
1183.57	4.05236
1183.8	4.40083
1183.98	5.7544
1184.13	6.60677
1184.39	3.82951
1185.14	1.33445
1185.35	4.62107
1185.67	3.16036
1185.87	5.10074
1186.5	1.57823
1186.61	8.66626
1186.72	9.24984
1186.89	5.96552
1187.02	7.95292
1187.22	5.01958
1187.6	2.63394
1187.78	5.32368
1188.02	4.30571
1188.16	6.77874
1188.28	8.22707
1188.52	4.24827
1188.72	5.02866
1189.02	3.3437
1189.34	3.07201
1189.6	3.8401
1189.95	2.9256
1190.22	3.58603
1190.5	3.61167
1190.63	7.96686
1190.89	3.86832
1191.03	6.9935
1191.84	1.22998
1192.31	2.1307
1192.57	3.79737
1194.07	0.667793
1194.35	3.58835
1195.58	0.809992
1195.8	4.75195
1195.9	9.92457
1196.06	5.96125
1196.17	9.08348
1196.32	6.88231
1196.44	7.96686
1197.5	0.948281
1197.7	4.92854
1197.89	5.20454
1198.4	1.9576
1198.97	1.78524
1199.13	6.06686
1199.45	3.12003
1199.73	3.56773
1199.93	5.09918
1200.06	7.52559
1200.17	8.86603
1200.31	7.39262
1200.77	2.14841
1200.98	4.92708
1201.12	7.03235
1201.34	4.5958
1201.49	6.41684
1201.64	6.60589
1201.78	7.10177
1201.96	5.78469
1202.05	10.5042
1202.13	13.0514
1202.18	19.2271
1202.25	13.8581
1202.33	13.7155
1202.42	10.7216
1202.51	11.3999
1202.6	10.6326
1202.78	5.68925
1202.96	5.42299
1203.08	8.12414
1203.4	3.16797
1203.57	5.98982
1203.8	4.30942
1203.98	5.37057
1204.06	13.7874
1204.16	9.32575
1204.25	12.0221
1204.32	14.518
1204.39	12.8008
1204.46	16.2655
1204.56	9.62742
1204.71	6.58025
1204.87	6.19502
1205.05	5.82988
1205.21	6.15233
1205.35	6.93674
1205.45	10.015
1205.56	9.50029
1205.71	6.67735
1205.83	7.90202
1205.97	7.31904
1206.22	4.02269
1206.32	9.64041
1206.46	7.30727
1206.67	4.81765
1206.98	3.18583
1207.15	5.9673
1207.43	3.53819
1207.59	6.23208
1207.76	5.80181
1208.33	1.77145
1208.53	5.01479
1208.75	4.55872
1208.91	5.98372
1209.03	8.89838
1209.25	4.40665
1209.58	3.0756
1209.89	3.19112
1210.09	4.96229
1210.21	8.58664
1210.34	7.92581
1210.49	6.48929
1210.64	6.70062
1210.82	5.67151
1211.08	3.77216
1211.25	5.83737
1211.36	8.97989
1211.55	5.39316
1211.69	7.24218
1211.81	8.26925
1211.98	5.65995
1212.15	6.12145
1212.33	5.46777
1212.6	3.65177
1212.78	5.77334
1212.89	8.82068
1212.95	16.0154
1213.03	13.4138
1213.09	15.7356
1213.29	5.11221
1213.43	6.97739
1213.57	7.28173
1213.68	9.28074
1213.78	9.45001
1213.86	12.875
1213.96	10.4178
1214.07	8.77809
1214.47	2.48744
1214.72	3.95023
1214.85	8.03019
1215.09	4.16112
1215.29	4.8895
1215.43	7.52899
1215.51	12.0207
1215.63	8.3724
1215.74	8.69565
1215.86	8.96781
1215.93	13.9704
1216.06	7.73096
1216.22	6.15498
1216.37	6.60589
1216.52	6.47836
1216.66	7.40357
1216.94	3.54321
1217.09	6.58198
1217.24	7.07364
1217.39	6.58675
1217.51	8.1493
1217.65	7.27431
1217.8	6.65026
1217.91	8.75197
1218.07	6.39427
1218.17	9.54107
1218.26	11.3973
1218.37	9.32575
1218.57	5.00275
1218.82	3.90366
1218.97	6.65026
1219.17	5.04083
1219.32	7.01311
1219.47	6.6538
1219.6	7.26639
1219.78	5.79945
1219.92	6.87853
1220.08	6.34598
1220.57	2.03795
1220.71	6.98666
1220.96	4.03926
1221.09	8.01346
1221.23	6.72585
1221.4	6.17322
1221.54	6.75676
1221.83	3.49956
1221.95	8.06582
1222.15	5.21376
1222.49	2.91528
1222.72	4.26203
1222.88	6.29208
1223.02	7.50807
1223.23	4.64253
1223.39	6.12445
1223.85	2.18713
1224.1	4.0222
1224.28	5.56328
1224.41	7.85855
1224.5	11.2701
1224.58	11.3392
1224.68	9.89218
1224.8	8.59476
1225.06	3.88954
1225.28	4.60681
1225.54	3.81403
1226.07	1.87593
1226.24	6.03573
1226.58	2.90293
1226.78	4.93559
1226.97	5.39491
1227.2	4.28376
1227.44	4.17728
1227.6	6.19963
1227.71	8.99038
1227.87	6.53937
1227.99	8.21828
1228.12	7.56372
1228.27	6.72405
1228.47	4.895
1228.82	2.85185
1229.02	5.10777
1229.13	9.33968
1229.2	13.3923
1229.3	10.2333
1229.37	13.8773
1229.45	12.7194
1229.54	10.7852
1229.64	9.95322
1229.79	6.69748
1229.91	8.47529
1230.06	6.79625
1230.16	9.6581
1230.28	8.57559
1230.48	5.02689
1230.59	8.58664
1230.8	4.80215
1231.31	1.97757
1231.46	6.74536
1231.55	10.6056
1231.66	9.12825
1231.74	12.7307
1231.84	9.39055
1231.93	11.2829
1232.05	8.54117
1232.17	8.4317
1232.27	10.2987
1232.41	6.96427
[truncated: 1,933 more rows]
