# Supplementary material for: Dorsal and median raphe neuronal firing dynamics characterized by nonlinear measures
Source: PLoS Comput Biol. 2024 May 28;20(5):e1012111. doi: 10.1371/journal.pcbi.1012111 (PMC11161118; doi:10.1371/journal.pcbi.1012111)
Supplement: S1 Data — (ZIP) [file pcbi.1012111.s002.zip › data/N95_N3_011008.txt]

Event times and instantaneous frequencies between 8475.5 s and 8606.19 s on channel 9
Time	Inst freq
8476.07	0.000497961
8476.21	7.4228
8476.29	11.53
8476.35	17.2771
8476.58	4.39097
8476.74	6.21195
8476.85	8.7512
8476.96	9.5229
8477.07	9.28419
8477.3	4.22601
8477.36	17.7588
8477.44	12.4564
8477.49	20.4708
8477.53	25.1953
8477.59	15.9413
8477.99	2.52717
8478.06	12.8816
8478.14	13.9295
8478.19	18.4162
8478.61	2.37988
8478.67	17.8603
8478.78	8.53534
8479.2	2.37982
8479.34	7.51597
8479.45	8.74049
8479.68	4.35502
8479.84	6.39918
8479.89	19.8138
8479.98	10.5977
8480.1	8.53898
8480.4	3.36191
8480.48	12.2865
8480.55	14.4238
8480.61	14.8898
8481.13	1.93859
8481.23	9.77708
8481.64	2.46968
8481.76	7.8125
8481.84	14.0233
8481.89	17.8827
8482.13	4.24466
8482.26	7.79484
8482.33	12.6119
8482.39	18.546
8482.46	13.7514
8482.73	3.76847
8482.86	7.54034
8482.92	16.6279
8482.96	27.933
8483.03	13.9567
8483.1	14.2025
8483.34	4.05844
8483.58	4.24646
8483.65	13.8793
8483.7	20.829
8483.98	3.61246
8484.04	16.442
8484.1	16.5563
8484.21	9.02364
8484.24	32.6904
8484.31	14.0036
8484.62	3.18928
8484.74	8.50051
8484.85	8.8968
8485.17	3.19295
8485.31	7.01459
8485.4	11.2549
8485.45	21.1864
8485.9	2.21298
8485.97	14.1743
8486.06	11.2918
8486.2	7.0922
8486.37	5.91121
8486.5	7.47384
8486.57	13.74
8486.65	12.8353
8486.74	11.3276
8487.01	3.64087
8487.08	14.2126
8487.17	12.207
8487.28	9.13325
8487.34	14.7863
8487.86	1.93061
8487.94	13.4372
8488.24	3.26894
8488.37	8.12282
8488.46	10.7631
8488.54	11.9746
8488.93	2.5584
8489.02	12.025
8489.07	17.2712
8489.13	18.0083
8489.46	3.02398
8489.61	6.87427
8489.71	9.77804
8489.79	11.6266
8490.16	2.70482
8490.28	8.84251
8490.34	15.4607
8490.43	11.1259
8490.8	2.72272
8490.89	10.6236
8490.93	25.113
8490.99	17.8158
8491.1	8.84408
8491.34	4.22155
8491.43	11.0375
8491.5	13.4318
8491.61	9.67961
8491.68	12.95
8492.01	3.08081
8492.16	6.4041
8492.3	7.53296
8492.65	2.84067
8492.75	9.6918
8492.83	12.9082
8492.91	12.5945
8493.3	2.59134
8493.4	9.67492
8493.49	10.469
8493.79	3.36451
8493.91	8.78272
8493.96	18.1357
8494.04	13.1165
8494.18	7.17206
8494.51	2.97256
8494.6	10.8838
8494.64	24.6366
8494.7	19.4062
8495.05	2.79127
8495.19	7.51823
8495.29	9.70403
8495.4	9.54107
8495.81	2.40941
8495.96	6.60895
8496.3	2.95639
8496.41	9.41265
8496.48	13.2908
8496.53	21.4823
8496.59	16.1342
8496.92	3.03407
8497	11.976
8497.08	13.1234
8497.15	14.3164
8497.4	4.06967
8497.59	5.18001
8497.72	7.41455
8498.08	2.78971
8498.21	7.90389
8498.34	7.80457
8498.84	1.97617
8498.95	9.21319
8499.05	10.491
8499.31	3.77131
8499.43	8.65801
8499.5	13.519
8499.62	8.63036
8500.09	2.12884
8500.14	19.4894
8500.21	13.5153
8500.34	7.71545
8500.55	4.90412
8500.67	7.79484
8500.76	11.5221
8500.81	18.4706
8500.9	11.9332
8501.3	2.47788
8501.4	10.2417
8501.89	2.03046
8501.95	17.5131
8502	18.6951
8502.11	8.98957
8502.48	2.75179
8502.59	9.19625
8502.64	18.2682
8503	2.81128
8503.1	9.31099
8503.19	11.4916
8503.25	17.9598
8503.34	11.0939
8503.77	2.30229
8503.85	13.4228
8503.92	12.7796
8504.24	3.18086
8504.37	7.54148
8504.47	9.57213
8504.53	16.6556
8504.8	3.7635
8504.99	5.31858
8505.08	11.3392
8505.48	2.47948
8505.59	9.47957
8505.69	9.24044
8505.79	10.5219
8506.17	2.62757
8506.27	9.57579
8506.31	25.5102
8506.71	2.52181
8506.78	13.7024
8506.84	17.4277
8506.96	8.38153
8507.04	12.9887
8507.37	2.98472
8507.52	6.89988
8507.65	7.71605
8508.09	2.26203
8508.2	9.02283
8508.67	2.11851
8508.74	14.6456
8508.81	13.6166
8508.89	12.2895
8509.1	4.96229
8509.19	11.1694
8509.28	10.8814
8509.34	16.5948
8509.45	9.15499
8509.8	2.86287
8509.92	7.79545
8509.97	22.482
8510.02	17.854
8510.53	1.98874
8510.62	11.0169
8511.01	2.58371
8511.17	6.06796
8511.25	12.7113
8511.32	14.3082
8511.78	2.18288
8511.89	8.85583
8511.97	12.647
8512.35	2.60668
8512.46	8.89838
8512.51	20.404
8512.58	14.556
8512.95	2.75028
8513.04	10.6372
8513.12	12.596
8513.14	39.9361
8513.45	3.24665
8513.64	5.30955
8513.77	7.87836
8514.17	2.4766
8514.26	11.7343
8514.39	7.75254
8514.44	18.1917
8514.74	3.31488
8514.93	5.28067
8515.03	10.1564
8515.37	2.98178
8515.45	12.3244
8515.56	8.89759
8515.65	10.9206
8515.94	3.42983
8516.06	8.60215
8516.13	13.1199
8516.2	14.339
8516.65	2.2306
8516.78	7.90077
8516.83	18.1554
8516.89	17.9501
8517.34	2.23814
8517.84	1.99076
8517.92	12.3305
8518	11.936
8518.06	17.1409
8518.39	3.06279
8518.47	11.8934
8518.57	10.5854
8518.68	8.96459
8518.75	14.0154
8519.05	3.33067
8519.2	6.59718
8519.28	13.4971
8519.73	2.20206
8519.85	8.55725
8519.91	15.6863
8520.37	2.17798
8520.44	13.5814
8520.49	19.9283
8520.58	11.1744
8520.87	3.53207
8520.97	10.005
8521.04	13.1475
8521.11	15.6715
8521.54	2.31626
8521.6	16.8776
8521.71	9.07853
8522.15	2.27656
8522.27	8.40266
8522.36	10.8108
8522.71	2.81413
8522.79	13.9958
8522.91	8.24606
8522.98	13.3887
8523.34	2.77277
8523.54	5.0638
8523.98	2.25048
8524.08	10.1802
8524.5	2.3663
8524.79	3.4715
8525.17	2.62854
8525.27	10.0725
8525.36	11.0705
8525.41	22.2618
8525.86	2.22613
8525.97	9.10996
8526.05	12.5534
8526.38	3.00779
8526.45	13.5556
8526.6	6.63922
8527.05	2.21582
8527.16	9.68148
8527.22	15.23
8527.65	2.32861
8527.76	8.97827
8527.87	9.85416
8528.26	2.50307
8528.35	11.8737
8528.43	12.987
8528.48	19.9561
8528.98	1.98043
8529.05	15.6397
8529.11	14.8832
8529.52	2.44906
8529.64	8.58885
8529.69	18.4366
8529.75	17.31
8530.14	2.5413
8530.33	5.26205
8530.62	3.50398
8530.82	4.90364
8530.9	13.5685
8530.98	11.636
8531.51	1.88854
8531.69	5.64048
8532.1	2.45845
8532.18	12.3305
8532.64	2.16896
8532.73	10.2712
8532.81	12.87
8533.28	2.1263
8533.37	11.0011
8533.46	12.1699
8533.51	17.1145
8533.83	3.21564
8533.91	11.4155
8534.07	6.20655
8534.52	2.23035
8534.6	13.3583
8534.7	10.1051
8535.21	1.94435
8535.33	8.35422
8535.7	2.72911
8535.88	5.57849
8535.96	11.8371
8536.4	2.27764
8536.5	9.94332
8536.84	2.93686
8536.96	8.25151
8537.13	5.92803
8537.63	2.02073
8537.73	9.15499
8538.12	2.56977
8538.23	9.74089
8538.38	6.45578
8538.86	2.08303
8538.96	9.83574
8539.46	2.01829
8539.56	9.59877
8539.99	2.31176
8540.07	13.9237
8540.15	12.2926
8540.27	8.53024
8540.66	2.52659
8540.76	10.0604
8541.07	3.22851
8541.27	5.07151
8541.41	7.09925
8541.52	9.12825
8542.1	1.73076
8542.56	2.14133
8542.71	6.88705
8543.09	2.62261
8543.33	4.10829
8543.8	2.13133
8543.88	12.8436
8544.48	1.67218
8544.64	6.0154
8544.93	3.44364
8545.07	7.18391
8545.19	8.50629
8545.62	2.3076
8545.74	9.01632
8546.3	1.78504
8546.47	5.57787
8546.81	2.95884
8547.04	4.47948
8547.65	1.61582
8547.77	8.85975
8548.15	2.64816
8548.2	17.8763
8548.29	10.9314
8548.37	12.273
8548.8	2.36239
8548.91	9.03424
8549.4	2.02319
8550.11	1.41213
8550.2	11.1173
8550.6	2.52449
8550.72	8.17194
8550.8	12.4378
8550.85	18.3891
8551.3	2.24785
8551.47	5.74383
8551.95	2.07771
8552.04	11.2701
8552.18	7.35024
8552.49	3.19581
8552.57	12.2549
8552.65	12.5865
8552.74	11.9403
8553.17	2.31836
8553.23	15.193
8553.87	1.57166
8554	7.81189
8554.35	2.82949
8554.43	12.8966
8554.54	8.83783
8555.1	1.7891
8555.17	14.9276
8555.65	2.06198
8556.3	1.53908
8556.36	18.0505
8556.98	1.61051
8557.49	1.96835
8557.62	7.63417
8558.13	1.94719
8558.62	2.05086
8558.75	7.89204
8558.87	8.19471
8559.15	3.53694
8559.4	4.0783
8559.45	18.0408
8559.95	2.01394
8560.04	11.2752
8560.1	15.7356
8560.56	2.18838
8560.67	9.03914
8561.17	1.99824
8561.29	8.3382
8561.84	1.81202
8561.95	8.75503
8562.01	16.6778
8562.44	2.35788
8562.52	11.8469
8562.59	14.8082
8563.09	1.9846
8563.15	16.6168
8563.6	2.23929
8563.81	4.7567
8564.39	1.73686
8564.43	22.1926
8564.97	1.87241
8565.11	7.11136
8565.44	2.96498
8565.6	6.42467
8565.68	12.364
8565.77	11.6727
8566.22	2.18713
8566.35	7.66577
8566.84	2.05643
8566.95	9.48317
8567.06	9.00009
8567.4	2.89193
8568.03	1.59076
8568.21	5.45167
8568.28	15.9058
8568.75	2.10793
8569.31	1.80336
8569.38	14.453
8569.46	11.2246
8570.03	1.78399
8570.12	11.0035
8570.7	1.70248
8570.82	8.67303
8571.33	1.94787
8571.43	10.2881
8571.76	3.03398
8571.9	7.13878
8571.98	12.692
8572.46	2.07818
8572.59	7.46547
8573.15	1.7792
8573.31	6.47962
8573.86	1.81699
8574.32	2.16371
8574.53	4.74947
8574.98	2.22079
8575.06	12.6486
8575.14	12.8436
8575.59	2.22896
8575.7	8.85897
8576.22	1.93768
8576.32	10.0756
8576.74	2.33639
8576.85	9.9108
8577.56	1.40249
8577.64	12.7307
8578.09	2.21131
8578.18	10.6168
8578.23	23.6072
8578.68	2.2009
8578.76	12.3183
8578.83	14.0233
8578.88	21.6638
8579.29	2.45375
8579.36	13.8122
8579.47	9.12326
8579.94	2.12242
8580.07	7.54148
8580.12	18.8608
8580.63	1.9833
8580.73	10.2135
8581.32	1.69176
8581.39	13.7344
8581.85	2.15801
8581.97	8.97263
8582.04	13.8619
8582.35	3.17773
8582.49	7.48279
8582.57	12.3854
8582.69	7.91014
8583.17	2.08069
8583.27	9.90688
8583.7	2.3596
8583.86	6.14968
8584.46	1.67431
8584.55	11.0181
8585.13	1.71588
8585.58	2.25785
8585.64	14.5751
8586.14	2.01203
8586.25	9.40645
8586.3	17.7368
8586.38	13.4102
8586.44	15.6863
8586.78	2.94724
8586.89	9.17936
8586.97	12.7437
8587.56	1.68274
8587.66	9.93641
8588.2	1.88083
8588.32	8.13008
8588.62	3.30371
8588.77	6.55351
8588.83	17.8635
8588.91	11.6795
8588.96	23.2288
8589.35	2.57129
8589.41	16.1996
8589.48	14.8148
8589.54	16.0026
8590.07	1.88253
8590.17	9.87849
8590.71	1.84805
8590.83	8.15195
8591.24	2.49401
8591.3	14.9701
8591.36	18.5977
8591.44	11.4679
8591.84	2.55148
8591.93	10.7759
8592.04	8.60289
8592.55	1.97754
8592.64	11.6063
8592.72	12.0525
8593.1	2.65463
8593.18	12.1359
8593.25	14.5773
8593.31	14.8765
8593.74	2.32645
8593.85	9.39055
8593.95	10.2807
8594.37	2.38834
8594.47	9.48767
8594.55	12.5518
8595.08	1.89502
8595.17	10.74
8595.43	3.8373
8595.66	4.4482
8595.73	14.2369
8595.85	8.39913
8596.2	2.86017
8596.32	7.87836
8596.41	11.1309
8596.8	2.60661
8596.9	9.64599
8596.98	12.7502
8597.61	1.58801
8598.1	2.0167
8598.21	9.59417
8598.3	10.7921
8598.62	3.14149
8598.7	11.9962
8598.79	12.2294
8598.83	20.1816
8598.91	13.6799
8599.5	1.70155
8600.1	1.64742
8600.21	9.64413
8600.67	2.17311
8600.77	10.0472
8601.21	2.23914
8601.28	14.6864
8601.38	10.2312
8601.43	18.1653
8601.6	6.13761
8601.74	7.03433
8601.84	9.998
8601.95	9.33358
8602.02	13.4989
8602.29	3.64538
8602.41	8.35631
8602.49	12.8403
8602.54	22.7066
8602.62	11.9746
8602.99	2.70797
8603.08	10.6678
8603.76	1.46875
8603.82	17.696
8604.4	1.73127
8604.46	16.1577
8604.92	2.19
8605.02	9.87849
8605.1	12.0963
8605.19	10.8495
8605.52	3.01777
8605.61	11.3817
8605.68	15.5376
8605.76	12.4069
8605.84	11.2322
8606.1	3.94151
