# Supplementary material for: Dorsal and median raphe neuronal firing dynamics characterized by nonlinear measures
Source: PLoS Comput Biol. 2024 May 28;20(5):e1012111. doi: 10.1371/journal.pcbi.1012111 (PMC11161118; doi:10.1371/journal.pcbi.1012111)
Supplement: S1 Data — (ZIP) [file pcbi.1012111.s002.zip › data/N53_N8_120314.txt]

Event times and instantaneous frequencies between 0 s and 125.784 s on channel 401
Time	Inst freq
0.00498	200.803
0.098598	10.6817
0.19299	10.5941
0.366378	5.76741
0.451122	11.8002
0.619542	5.93754
0.87837	3.86357
1.08493	4.8413
1.18996	9.52109
1.39733	4.82211
1.60376	4.8444
1.68694	12.0224
1.87934	5.19745
2.10439	4.44338
2.13416	33.5886
2.16598	31.4288
2.22883	15.9124
2.31748	11.2796
2.41409	10.3507
2.47066	17.6797
2.67248	4.95486
2.73664	15.5851
2.83702	9.96214
2.94406	9.3423
3.15394	4.76476
3.24743	10.6961
3.41601	5.93183
3.49163	13.2233
3.59079	10.0851
3.69604	9.50101
3.7916	10.4644
3.93805	6.82864
4.20712	3.7165
4.71811	1.95699
4.84268	8.02749
4.93439	10.9039
5.11297	5.59979
5.1358	43.7905
5.18462	20.4826
5.211	37.9133
5.2816	14.1651
5.35098	14.4125
5.46235	8.9794
5.60584	6.96884
5.68647	12.4026
5.79065	9.59896
5.94788	6.35987
6.10759	6.26143
6.25286	6.88392
6.50632	3.94533
6.6077	9.86427
6.76177	6.49064
6.97081	4.78377
7.06839	10.2476
7.27043	4.94956
7.54544	3.63623
7.63245	11.4927
7.78426	6.58735
7.93386	6.68431
8.07544	7.06334
8.26787	5.19648
8.38231	8.73881
8.60414	4.50779
8.77291	5.9255
8.90719	7.44679
9.09673	5.27593
9.28155	5.41073
9.41471	7.50988
9.63709	4.49685
9.75165	8.72875
9.90305	6.60485
10.0175	8.73423
10.1833	6.03427
10.3959	4.70371
10.63	4.27109
10.8845	3.92971
11.0458	6.19994
11.1618	8.61727
11.2761	8.74799
11.427	6.62928
11.5063	12.6033
11.6302	8.06985
11.7534	8.11622
11.9395	5.37444
12.0417	9.78263
12.0699	35.4308
12.1124	23.5372
12.1774	15.3865
12.2673	11.1319
12.34	13.7423
12.417	12.9934
12.475	17.2515
12.5673	10.8239
12.7452	5.62151
12.9852	4.16771
13.0954	9.07029
13.2756	5.54982
13.4964	4.53009
13.6911	5.13405
13.8037	8.88226
14.0738	3.70263
14.2688	5.12899
14.4835	4.65784
14.6935	4.7615
14.8364	6.99575
15.0108	5.73487
15.1097	10.109
15.2315	8.20775
15.2659	29.1273
15.3024	27.3583
15.3603	17.2819
15.4292	14.5092
15.5125	12.0051
15.5802	14.782
15.6981	8.47874
15.7775	12.5881
15.853	13.2517
16.0184	6.04719
16.1398	8.23778
16.2266	11.5141
16.304	12.9239
16.5165	4.70584
16.6656	6.7088
16.8196	6.48963
16.9711	6.60223
17.1063	7.39623
17.2111	9.54071
17.3833	5.80862
17.5212	7.25237
17.6301	9.18122
17.7819	6.58735
17.9109	7.75158
17.9818	14.1099
18.1901	4.80045
18.4601	3.70379
18.6903	4.34446
18.8864	5.09934
19.0238	7.27611
19.2749	3.9821
19.6749	2.49991
20.1861	1.95627
20.3659	5.56223
20.4687	9.72838
20.7423	3.65449
20.8801	7.25679
21.022	7.0496
21.2184	5.0917
21.4965	3.59575
21.7156	4.56458
21.7555	25.0514
21.8124	17.5698
21.988	5.69509
22.0603	13.8267
22.2436	5.45518
22.3359	10.8359
22.4877	6.58918
22.6402	6.556
22.7443	9.61003
22.8149	14.1519
23.0268	4.72077
23.1942	5.97286
23.3207	7.90489
23.5413	4.53194
23.7059	6.07629
23.9738	3.73282
24.0513	12.8989
24.2223	5.84857
24.2877	15.2891
24.4967	4.78501
24.6144	8.4956
24.7482	7.47351
24.8396	10.939
25.0363	5.08378
25.1632	7.88171
25.2584	10.5106
25.354	10.4546
25.4775	8.09966
25.7681	3.44132
25.854	11.6363
26.012	6.32895
26.2019	5.26477
26.3278	7.94445
26.3906	15.9337
26.5498	6.2822
26.842	3.42154
27.0598	4.59162
27.3653	3.27382
27.5631	5.05556
27.6706	9.30319
27.7875	8.54789
27.8824	10.5379
28.1242	4.13637
28.2916	5.97372
28.5241	4.30052
28.6345	9.0624
28.8185	5.43508
28.9366	8.4641
29.1448	4.80252
29.2631	8.45852
29.4296	6.00492
29.6716	4.13134
29.9761	3.28453
30.0623	11.6015
30.2246	6.16166
30.2844	16.7302
30.5187	4.26803
30.7076	5.29134
30.8662	6.30859
31.0499	5.44289
31.1703	8.30758
31.6097	2.27556
31.7197	9.09405
31.9024	5.47256
32.1861	3.52525
32.3924	4.84679
32.522	7.71426
32.7282	4.8506
32.9049	5.65739
33.0721	5.98229
33.2483	5.67472
33.5516	3.29772
33.7694	4.59023
33.9922	4.48813
34.1157	8.09808
34.3037	5.32039
34.5684	3.77715
34.7497	5.51584
35.0364	3.48857
35.1426	9.41513
35.2325	11.1215
35.3056	13.6702
35.3713	15.236
35.5432	5.81774
35.6313	11.3402
35.8224	5.23467
36.0054	5.46269
36.1103	9.53634
36.3096	5.01872
36.4563	6.8158
36.5858	7.72284
36.6765	11.0186
36.8949	4.5785
37.1396	4.08757
37.2627	8.12493
37.5514	3.46313
37.7002	6.72151
37.8199	8.35338
37.9698	6.672
38.1905	4.53108
38.7277	1.86143
38.9001	5.79892
38.9382	26.2509
39.0013	15.8549
39.0536	19.111
39.1831	7.72642
39.2756	10.8022
39.3708	10.5046
39.5019	7.62951
39.7251	4.48065
39.9334	4.80031
40.112	5.60036
40.2362	8.04803
40.3995	6.12565
40.4996	9.98602
40.7803	3.5627
40.9736	5.17438
41.171	5.06478
41.2616	11.0353
41.4607	5.0222
41.5876	7.88395
41.7272	7.16384
41.8072	12.4984
41.9852	5.61735
42.1159	7.64947
42.2261	9.0782
42.3531	7.8724
42.5617	4.79465
42.7985	4.2224
42.8659	14.824
43.0185	6.55678
43.1222	9.6367
43.3079	5.38625
43.5095	4.96106
43.5418	30.8985
43.61	14.6778
43.6898	12.5191
43.7663	13.0822
43.8398	13.5955
43.9159	13.1482
44.0542	7.22909
44.1593	9.51728
44.2572	10.2137
44.3765	8.37858
44.6426	3.75866
44.7369	10.6029
44.8923	6.43376
45.0462	6.49925
45.1589	8.87422
45.3242	6.04983
45.5856	3.8257
45.6818	10.3933
45.7992	8.51905
46.0761	3.61173
46.2777	4.95899
46.4096	7.58024
46.6708	3.82843
46.8004	7.71641
46.8991	10.1354
46.9977	10.1403
47.1535	6.41939
47.35	5.08921
47.4775	7.83908
47.6597	5.48968
47.924	3.78324
48.2042	3.56926
48.3273	8.12651
48.4575	7.67625
48.5338	13.1038
48.7249	5.23401
48.9643	4.17711
49.2225	3.87228
49.5042	3.54988
49.7322	4.38596
50.01	3.60049
50.2604	3.99316
50.4935	4.29067
50.5916	10.1924
50.7301	7.21751
50.8358	9.46432
50.9788	6.99281
51.1088	7.69148
51.2636	6.46145
51.4657	4.94765
51.5532	11.4273
51.8456	3.4195
51.9569	8.98763
52.0652	9.23105
52.2859	4.53133
52.5627	3.61266
52.6448	12.1806
52.8072	6.15847
52.9524	6.88705
53.1256	5.77281
53.3205	5.13231
53.4292	9.1954
53.6083	5.58403
53.7465	7.23568
53.8871	7.11308
54.3423	2.19665
54.4108	14.6084
54.6247	4.67469
54.8631	4.19551
55.2229	2.77889
55.3191	10.3952
55.4161	10.3065
55.6458	4.35422
55.7445	10.1329
56.1299	2.5944
56.3519	4.50597
56.4465	10.5713
56.6804	4.27438
56.7941	8.79275
56.9485	6.47929
57.2142	3.76282
57.2787	15.5024
57.4571	5.60733
57.5729	8.63468
57.6837	9.02706
57.8232	7.16846
57.9383	8.68644
58.0429	9.56206
58.4342	2.55514
58.5371	9.71931
58.7306	5.16764
58.948	4.60037
58.996	20.8333
59.0548	16.9999
59.1373	12.1265
59.2192	12.2046
59.3262	9.34911
59.4394	8.83049
59.56	8.29352
59.7044	6.92828
59.7847	12.4462
59.9908	4.853
60.1034	8.88084
60.2916	5.31192
60.3807	11.2211
60.5395	6.29882
60.7008	6.19786
60.789	11.3394
60.9242	7.39722
61.0894	6.054
61.2153	7.94067
61.3305	8.6801
61.4357	9.51022
61.6078	5.81145
61.6922	11.8447
61.9839	3.42787
62.1498	6.02969
62.4224	3.66841
62.7144	3.42428
62.9066	5.20346
63.0194	8.86101
63.1946	5.70835
63.353	6.31241
63.4603	9.31984
63.5394	12.6531
63.6471	9.2835
63.7442	10.2982
64.0168	3.66784
64.0952	12.7567
64.2905	5.1208
64.3989	9.22492
64.5538	6.4572
64.7464	5.19178
64.8808	7.43649
65.0921	4.73418
65.4267	2.98814
65.6442	4.59897
65.8844	4.16323
66.1098	4.43569
66.1876	12.8531
66.3559	5.94219
66.4515	10.4559
66.5926	7.08948
66.6875	10.5399
66.8331	6.86832
66.9271	10.6367
67.0917	6.07364
67.3455	3.94011
67.4702	8.02285
67.6181	6.76105
67.7321	8.76732
67.9532	4.52444
68.1126	6.27014
68.2322	8.3647
68.4568	4.45288
68.6997	4.11573
68.8736	5.75268
69.0393	6.0334
69.2864	4.04747
69.45	6.10993
69.6012	6.61428
69.752	6.63482
69.8546	9.74488
70.1078	3.94954
70.2227	8.70049
70.3959	5.77481
70.7461	2.85549
70.8789	7.52819
70.9764	10.2589
71.2092	4.29454
71.2992	11.1141
71.4431	6.94763
71.6595	4.6218
71.796	7.32665
72.0096	4.68231
72.2489	4.17858
72.4199	5.84713
72.5809	6.21241
72.729	6.75256
72.9974	3.72514
73.0701	13.7491
73.5154	2.246
73.7488	4.28383
73.8437	10.5372
73.991	6.7897
74.1081	8.54263
74.3172	4.78213
74.4515	7.44679
74.5681	8.57118
74.6709	9.72725
74.8116	7.10762
75.0578	4.06177
75.1569	10.0912
75.2692	8.90789
75.368	10.1157
75.5429	5.71932
75.6397	10.325
75.7983	6.30597
75.9023	9.62001
76.021	8.42474
76.1847	6.10836
76.3412	6.38692
76.4525	8.98666
76.5712	8.42602
76.6767	9.4767
76.8666	5.26593
76.9407	13.504
77.1	6.27628
77.2022	9.78378
77.3148	8.88178
77.4455	7.65088
77.6222	5.65969
77.7316	9.13893
77.9057	5.74594
78.1606	3.92231
78.313	6.56168
78.429	8.61772
78.6293	4.99256
78.6948	15.2807
78.7415	21.4114
78.815	13.6043
78.9287	8.79879
79.0114	12.0861
79.1533	7.04722
79.2442	10.9996
79.4103	6.01924
79.4817	14.0127
79.6786	5.07805
79.9615	3.53519
80.139	5.63253
80.2561	8.54263
80.3459	11.1297
80.4482	9.77574
80.5006	19.0978
80.5322	31.6736
80.5706	26.001
80.6402	14.3852
80.6978	17.3539
80.7775	12.5445
80.8448	14.8558
80.9791	7.44713
81.0545	13.257
81.1372	12.0931
81.245	9.27833
81.3286	11.9543
81.4682	7.16353
81.5724	9.60338
81.7476	5.70757
81.8453	10.2363
81.9719	7.89665
82.1046	7.53739
82.2307	7.92745
82.351	8.3138
82.4845	7.49131
82.6249	7.11916
82.7713	6.83452
82.8648	10.6892
83.151	3.4945
83.2735	8.16273
83.6397	2.73076
83.7975	6.33545
83.8974	10.0178
84.0834	5.37357
84.194	9.04421
84.3397	6.86436
84.4657	7.93689
84.6585	5.18678
84.8061	6.77617
84.8882	12.1708
85.0189	7.65369
85.1343	8.66206
85.3954	3.82974
85.5291	7.48189
85.6801	6.62296
85.8284	6.74491
85.9587	7.67024
86.1045	6.85758
86.2227	8.46539
86.381	6.31672
86.4778	10.3257
86.581	9.69556
86.7337	6.54827
86.9835	4.00362
87.0864	9.71081
87.2755	5.29017
87.3595	11.9065
87.4753	8.62977
87.5857	9.06142
87.7129	7.86349
87.821	9.24898
88.0405	4.55448
88.2751	4.26345
88.5657	3.44168
88.7158	6.66107
88.8576	7.05139
89.0368	5.58123
89.0935	17.6404
89.186	10.8015
89.3142	7.80092
89.4623	6.75201
89.5883	7.93726
89.6973	9.17364
89.8818	5.41988
90.0229	7.08948
90.1233	9.95976
90.2605	7.2882
90.4386	5.61337
90.6656	4.40591
90.8893	4.47091
91.0066	8.52166
91.1908	5.42924
91.3806	5.26993
91.4875	9.35174
91.7056	4.58556
91.8213	8.63826
91.9967	5.70347
92.2507	3.93732
92.3807	7.68793
92.4989	8.45938
92.5844	11.6951
92.7299	6.8737
92.8495	8.36009
93.0123	6.14485
93.1746	6.16143
93.341	6.00795
93.5383	5.07002
93.6128	13.4117
93.7558	6.99545
93.8667	9.01144
93.9939	7.86201
94.1222	7.79873
94.2026	12.435
94.3138	8.992
94.3812	14.8412
94.462	12.3677
94.5491	11.4847
94.6304	12.3047
94.729	10.136
94.8351	9.42472
94.9642	7.74653
95.0754	8.99588
95.1389	15.7456
95.2407	9.82357
95.3818	7.08798
95.6205	4.18824
95.7061	11.6934
95.8392	7.51224
95.9775	7.22909
96.0927	8.68056
96.3415	4.01897
96.5786	4.21866
96.868	3.45523
97.0669	5.02765
97.1806	8.79275
97.387	4.84637
97.4876	9.93542
97.6174	7.70179
97.7149	10.2621
97.86	6.88905
97.9618	9.82762
98.0782	8.58841
98.2584	5.55204
98.3778	8.37184
98.4641	11.5886
98.6804	4.62372
98.8842	4.90557
98.9812	10.3135
99.1575	5.67279
99.3125	6.4492
99.5341	4.51378
99.7139	5.56056
99.8302	8.5955
100.074	4.10125
100.27	5.09544
100.388	8.50167
100.493	9.50155
100.613	8.38153
100.792	5.56353
100.876	11.9141
100.982	9.43165
101.072	11.1081
101.258	5.38886
101.367	9.17465
101.539	5.79186
101.786	4.05407
101.913	7.89889
102.073	6.24056
102.151	12.8353
102.344	5.18033
102.45	9.44341
102.602	6.57307
102.712	9.04568
102.867	6.45895
102.986	8.43967
103.097	8.9765
103.214	8.56634
103.378	6.07984
103.578	5.00756
103.677	10.1416
103.836	6.27297
103.983	6.8278
104.134	6.59805
104.23	10.418
104.408	5.63749
104.523	8.62218
104.745	4.50938
104.854	9.16506
104.982	7.82179
105.128	6.85674
105.258	7.66777
105.364	9.474
105.504	7.16414
105.786	3.54083
105.929	7.01725
106.039	9.04028
106.167	7.83724
106.298	7.61626
106.389	11.0514
106.539	6.64858
106.825	3.49633
106.941	8.59683
107.09	6.74272
107.23	7.11977
107.357	7.89852
107.453	10.325
107.59	7.32472
107.716	7.91465
107.928	4.73404
108.031	9.66128
108.147	8.62977
108.436	3.45954
108.546	9.12342
108.683	7.26723
108.807	8.11346
109.022	4.63633
109.173	6.65309
109.341	5.91751
109.586	4.09128
109.723	7.31026
109.831	9.26338
110.033	4.93301
110.151	8.52428
110.269	8.46153
110.535	3.75739
110.647	8.9332
110.838	5.24422
110.937	10.0784
111.056	8.41878
111.261	4.87657
111.397	7.35446
111.612	4.63787
111.804	5.21502
111.933	7.77109
112.133	5.00005
112.313	5.53728
112.439	7.94142
112.62	5.5325
112.715	10.504
112.863	6.74791
112.987	8.11741
113.107	8.33458
113.364	3.88736
113.487	8.11622
113.582	10.4822
113.763	5.55204
113.848	11.7272
113.977	7.71891
114.253	3.62808
114.355	9.79355
114.415	16.597
114.503	11.432
114.571	14.7689
114.694	8.06985
114.805	9.00901
114.868	16.0395
115.01	7.05109
115.11	9.9556
115.242	7.57025
115.361	8.40393
115.579	4.60075
115.674	10.4277
115.791	8.5615
115.961	5.9064
116.113	6.56478
116.398	3.50177
116.531	7.53432
116.648	8.56062
116.864	4.62552
116.949	11.7379
117.191	4.1336
117.363	5.81916
117.614	3.98657
117.742	7.81885
117.866	8.06595
117.973	9.35594
118.11	7.29586
118.304	5.15964
118.385	12.3521
118.608	4.46684
118.714	9.43859
118.828	8.77932
119.008	5.56
119.196	5.3243
119.427	4.33633
119.549	8.16393
119.675	7.92707
119.906	4.33576
120.016	9.05699
120.225	4.79575
120.364	7.19476
120.475	8.99685
120.607	7.56785
120.763	6.41791
120.976	4.68178
121.205	4.37894
121.286	12.2929
121.499	4.70557
121.606	9.29282
121.786	5.56353
121.907	8.24389
121.995	11.3945
122.112	8.57471
122.21	10.1484
122.286	13.1161
122.463	5.65585
122.597	7.49502
122.708	9.01486
122.809	9.86077
122.968	6.29192
123.088	8.33042
123.214	7.935
123.323	9.18274
123.469	6.84126
123.627	6.31481
123.845	4.59783
124.087	4.12664
124.372	3.51855
124.605	4.28284
124.757	6.60066
124.954	5.05265
125.369	2.41088
125.489	8.35296
125.597	9.25206
125.746	6.7302
