# Supplementary material for: Dorsal and median raphe neuronal firing dynamics characterized by nonlinear measures
Source: PLoS Comput Biol. 2024 May 28;20(5):e1012111. doi: 10.1371/journal.pcbi.1012111 (PMC11161118; doi:10.1371/journal.pcbi.1012111)
Supplement: S1 Data — (ZIP) [file pcbi.1012111.s002.zip › data/N64_N1_160714.txt]

Event times and instantaneous frequencies between 0 s and 305.771 s on channel 5
Time	Inst freq
0.097134	10.2951
0.350826	3.94179
0.48024	7.72714
0.760788	3.56445
0.76596	193.349
0.76938	292.398
0.772686	302.48
1.16158	2.57138
1.35398	5.19761
1.6948	2.93407
1.72972	28.6369
1.86585	7.34603
1.86917	300.842
1.9432	13.5095
2.22429	3.55753
2.95271	1.37283
3.07403	8.24307
3.30091	4.40766
3.6142	3.19193
3.61758	295.508
4.1065	2.04532
4.2811	5.72757
4.57837	3.36395
4.74943	5.8459
5.26907	1.9244
5.46043	5.22564
5.46914	114.784
5.56675	10.2457
5.56999	308.642
5.89831	3.04581
5.90186	281.057
5.90707	192.234
6.1029	5.10637
6.70646	1.65683
7.10696	2.49692
7.11122	234.412
7.50119	2.56434
7.9157	2.41249
8.10579	5.26061
8.30339	5.06063
8.42543	8.19444
8.77784	2.83756
8.99202	4.66906
9.21877	4.4101
9.22313	229.253
9.4302	4.82938
9.43469	222.816
9.75772	3.09565
10.2905	1.87683
10.4534	6.13851
10.4568	301.386
10.46	310.366
10.4647	210.97
10.4683	277.316
10.4722	256.805
10.7988	3.06192
10.9963	5.06324
11.4866	2.03973
11.9394	2.20841
12.186	4.05574
12.3695	5.44734
12.3747	193.573
12.6346	3.84805
13.162	1.8959
13.1757	73.3245
13.1787	332.005
13.3287	6.66347
13.3328	248.385
13.4422	9.13693
13.4468	217.014
13.6324	5.38886
13.6356	315.657
13.7307	10.5093
13.9338	4.92281
13.937	316.857
14.0719	7.41499
15.0561	1.01599
15.1535	10.2678
15.3053	6.59022
15.4565	6.61297
15.4637	137.855
15.4672	284.9
16.6028	0.880646
16.9302	3.05446
16.9335	302.48
17.0906	6.36351
17.1796	11.2423
17.2669	11.4485
17.2709	252.143
17.543	3.67439
17.5477	212.314
17.5521	228.311
18.0405	2.04765
18.4054	2.74024
18.7174	3.20544
18.7214	247.647
18.7257	231.481
18.7299	238.777
19.0718	2.92511
19.1214	20.1824
19.4415	3.12385
19.8252	2.60571
20.4812	1.52453
20.6388	6.34486
20.6421	299.76
20.6466	221.043
21.3121	1.50272
21.809	2.01252
22.088	3.58369
22.2953	4.82546
22.2994	241.196
22.513	4.68296
22.9718	2.1793
22.975	318.674
23.2809	3.26823
24.2594	1.02201
24.3855	7.93122
24.5289	6.97467
24.5525	42.3657
24.5556	315.06
24.5617	165.673
24.7393	5.6293
25.0648	3.07254
25.3044	4.17251
25.7864	2.07501
25.7897	303.03
25.9315	7.05229
25.9348	298.151
26.043	9.24385
26.0475	221.926
26.2969	4.00959
26.3003	299.222
26.5158	4.64033
26.9405	2.35465
27.1028	6.15938
27.2658	6.13557
27.4016	7.36193
27.4048	310.366
27.4091	235.405
27.7502	2.93174
28.1427	2.54752
28.6846	1.84547
28.7946	9.08612
28.901	9.40238
29.1741	3.66115
29.1811	143.308
29.3561	5.7152
29.3592	324.886
29.6969	2.96117
30.026	3.03853
30.0292	307.503
30.2995	3.69959
30.643	2.91151
30.6469	254.065
30.6508	257.998
30.9126	3.81974
31.0807	5.94813
31.0843	281.057
31.3086	4.45824
31.3191	94.697
31.3224	310.366
31.527	4.88759
31.5322	189.609
31.702	5.89136
32.2249	1.91241
32.4481	4.48017
32.6683	4.54108
32.7277	16.8299
32.7319	241.546
32.8277	10.4323
33.3268	2.00354
33.5402	4.68731
33.8664	3.06575
33.8712	206.271
33.8746	297.619
33.8841	104.888
34.0449	6.21705
34.0552	97.8091
34.0587	283.447
34.4413	2.61389
34.6454	4.89966
34.9019	3.89791
35.1409	4.18487
35.4854	2.90294
35.5699	11.8237
35.6596	11.155
35.6629	298.151
35.6756	79.0639
36.3853	1.40909
36.7008	3.16869
36.8858	5.40774
36.8951	107.527
37.1211	4.42321
37.2581	7.30066
37.685	2.34253
37.9461	3.82939
38.0605	8.74294
38.0644	258.398
38.2269	6.15392
38.4331	4.85046
38.5068	13.5645
38.5139	141.004
38.7554	4.14048
38.8608	9.48641
38.8652	226.757
39.1848	3.12901
39.407	4.50025
39.9516	1.83628
40.2176	3.75951
40.8429	1.59926
41.0149	5.81307
41.0182	305.81
41.0247	152.486
41.2027	5.6181
41.3189	8.61059
41.4024	11.9766
41.741	2.95294
41.967	4.42556
42.2822	3.17188
42.5132	4.32889
42.632	8.41793
43.0917	2.17566
43.7022	1.63794
43.7058	278.242
43.9423	4.22851
43.9466	230.84
44.0989	6.56401
44.1929	10.6462
44.1981	189.609
44.4728	3.64108
44.4767	254.453
44.4816	206.782
44.6721	5.24736
45.6177	1.05753
45.7063	11.2948
45.8737	5.97414
46.0939	4.54083
46.1014	132.17
46.105	284.414
46.4046	3.33714
46.6705	3.76044
46.6738	303.03
46.838	6.09273
46.8421	241.546
46.9451	9.70798
47.4752	1.88665
48.1013	1.59704
48.2587	6.35235
48.5508	3.42386
48.5561	188.75
48.7789	4.48801
48.7822	304.136
48.9707	5.30667
48.9739	308.642
49.273	3.34383
50.0844	1.23235
50.5024	2.3922
50.9853	2.07117
50.9905	189.394
51.2446	3.93592
51.3476	9.70572
51.7407	2.54422
52.2148	2.10917
52.219	237.756
52.3707	6.59465
53.1438	1.29333
53.4708	3.05878
53.6853	4.66253
53.7925	9.32714
54.0844	3.4252
54.0957	88.4643
54.7496	1.5294
55.0424	3.41516
55.1751	7.53534
55.2647	11.155
55.3573	10.8057
55.5802	4.48571
55.5875	137.514
56.0609	2.11254
56.6285	1.76179
56.7399	8.97312
56.7465	150.83
56.8571	9.04175
57.0457	5.30178
57.3747	3.04036
57.388	74.8727
58.2757	1.12654
58.4361	6.23449
58.7228	3.48755
58.7317	112.082
58.7346	347.947
59.5145	1.28218
59.6449	7.67307
59.6488	255.232
60.178	1.88971
60.7335	1.79993
60.8954	6.1781
61.0293	7.47016
61.2185	5.28547
61.3418	8.10636
61.3457	254.453
61.7738	2.33639
61.7771	294.985
61.7807	282.486
62.0746	3.40275
62.0799	188.324
62.4164	2.97179
62.6584	4.13134
62.6646	162.285
62.8376	5.78061
63.102	3.78203
63.3317	4.35275
63.5082	5.66778
63.7086	4.99002
63.7119	299.222
64.1034	2.55412
64.1067	304.692
64.1939	11.4682
64.2312	26.8384
64.5315	3.32954
64.5373	173.974
64.5409	271.444
64.8484	3.2526
64.8519	281.057
65.1339	3.54716
65.2972	6.1216
65.4718	5.72659
65.7767	3.27974
65.9187	7.04602
66.046	7.85127
66.0529	145.688
66.0563	296.033
66.0605	234.742
66.5946	1.87245
66.995	2.4974
67.1645	5.90117
67.3417	5.64379
67.5915	4.00333
67.5947	309.215
68.1306	1.86599
68.3699	4.17847
68.6496	3.57539
69.1839	1.87152
69.3272	6.98197
69.3314	238.095
69.3356	233.427
69.4861	6.64779
69.85	2.74774
70.2164	2.72897
70.7914	1.73914
70.9088	8.51992
70.991	12.161
71.2588	3.73533
71.2624	274.574
71.2662	266.241
71.4889	4.4891
71.504	66.2164
71.5071	324.886
71.5113	240.154
71.5151	262.881
71.5242	109.866
72.37	1.18223
72.8786	1.96608
73.173	3.39755
73.4474	3.6437
73.5928	6.87994
73.7378	6.89674
73.8691	7.61626
73.8733	238.436
74.5294	1.52414
74.8471	3.14745
75.0406	5.16876
75.0441	283.93
75.25	4.85512
75.4945	4.08998
75.9145	2.38119
76.0846	5.87993
76.1335	20.4549
76.2716	7.23914
76.6374	2.73403
76.9156	3.59459
76.9228	137.287
77.1357	4.69814
77.2492	8.80623
77.5887	2.94579
77.5924	267.523
77.9962	2.47684
78.266	3.70692
78.3447	12.6926
78.3478	325.521
78.3516	265.816
78.5197	5.94856
78.8162	3.37218
79.0802	3.78822
79.3475	3.74137
79.3509	296.033
79.6041	3.94954
79.6086	217.865
79.7717	6.13354
80.087	3.17194
80.1222	28.3785
80.1261	255.232
80.6571	1.88343
81.1715	1.94397
81.1848	74.9064
81.3839	5.02295
81.5069	8.1277
81.8772	2.70072
82.1321	3.92277
82.1354	306.373
82.3876	3.96533
82.3904	349.406
82.5268	7.33536
82.9069	2.63085
83.0917	5.41108
83.5234	2.31607
83.6528	7.73144
83.6568	248.385
83.66	311.526
83.6677	130.514
84.0205	2.83442
84.2257	4.87386
84.3546	7.75591
84.6904	2.97768
85.1862	2.01719
85.2557	14.3839
85.27	70.0869
85.5207	3.98867
85.5259	190.259
86.4063	1.13589
86.5363	7.69325
86.541	212.857
87.2809	1.35144
87.2853	227.687
87.9423	1.52218
88.0554	8.84126
88.2324	5.64838
88.7116	2.08678
88.7148	310.366
89.1376	2.36541
89.5808	2.25634
89.8831	3.3076
90.0712	5.31853
90.0748	271.887
90.2125	7.26375
90.2157	317.46
90.6263	2.43494
90.9011	3.63901
91.0538	6.55188
91.0569	320.513
91.0612	234.412
91.4216	2.77468
91.7494	3.05072
91.8843	7.40971
92.228	2.90984
92.2322	234.082
92.7125	2.08216
93.0267	3.18254
93.0301	297.089
93.1972	5.98487
93.4017	4.89017
93.7531	2.8454
93.8618	9.20099
94.4619	1.66643
94.9819	1.92285
95.1328	6.62796
95.2686	7.36746
95.6619	2.54247
95.6656	269.687
95.6693	266.667
95.9507	3.55465
96.2014	3.98819
96.3704	5.91562
96.559	5.30245
97.1198	1.78341
97.2299	9.07771
97.422	5.20492
97.7727	2.85198
97.7767	246.548
98.0712	3.39575
98.1765	9.50263
98.6033	2.34263
98.607	273.224
99.2151	1.6444
99.5174	3.30799
99.6432	7.94938
99.6468	277.316
99.9095	3.80639
100.182	3.66365
100.814	1.58311
100.98	6.02098
100.985	202.758
101.235	3.99699
101.515	3.5714
101.519	305.81
101.885	2.73139
101.888	301.932
102.872	1.01635
102.974	9.75286
103.169	5.15023
103.251	12.0913
103.471	4.54405
103.963	2.03237
103.967	324.254
104.359	2.54745
104.445	11.633
104.448	326.797
104.79	2.92932
104.795	167.673
104.799	262.881
105.078	3.58654
105.087	106.769
105.245	6.33593
105.451	4.87102
105.455	248.756
105.992	1.86095
106.525	1.87474
106.723	5.06478
107.041	3.1382
107.045	266.667
107.049	269.251
107.348	3.33901
107.355	141.363
107.607	3.98314
107.731	8.0186
107.87	7.18918
108.208	2.96244
108.438	4.34514
108.593	6.47325
109.305	1.40313
109.31	203.004
109.539	4.36163
109.733	5.1622
109.802	14.4663
109.824	45.1671
109.83	182.749
109.833	294.464
110.02	5.36061
110.023	302.48
110.031	121.832
110.3	3.72539
110.669	2.71007
111.011	2.92203
111.046	28.8351
111.049	287.356
111.216	6.00211
111.22	254.842
111.36	7.13196
111.364	242.601
111.545	5.52792
111.549	246.184
111.742	5.18226
111.805	15.9566
112.323	1.93078
112.565	4.12368
112.755	5.25199
112.763	127.91
112.897	7.47518
113.193	3.3819
113.321	7.79764
113.51	5.28966
113.853	2.91503
114.03	5.65374
114.363	3.00295
114.474	8.9794
114.617	7.01223
115.161	1.83874
115.43	3.71991
115.433	304.136
115.439	175.07
115.654	4.63929
115.873	4.56671
116.01	7.2965
116.159	6.70907
116.311	6.58579
116.954	1.55487
117.094	7.15523
117.384	3.44801
117.499	8.71596
117.512	73.8771
117.516	247.28
117.764	4.04364
117.767	265.393
118.478	1.40648
118.973	2.02349
119.047	13.515
119.186	7.17618
119.477	3.43098
119.483	169.549
120.011	1.89588
120.022	92.7472
120.177	6.42781
120.232	18.2428
120.236	242.954
120.447	4.74956
120.863	2.40053
121.172	3.23882
121.178	169.033
121.322	6.95488
122.005	1.46319
122.097	10.9211
122.245	6.71962
122.561	3.16382
123.031	2.1302
123.219	5.30363
123.527	3.24975
123.695	5.95302
123.817	8.21625
123.822	215.61
123.98	6.32799
124.172	5.19195
124.337	6.07142
124.34	287.356
124.693	2.83843
124.891	5.0421
125.053	6.16987
125.056	295.508
125.079	44.9115
125.083	246.184
125.342	3.86258
125.625	3.5254
126.014	2.57504
126.178	6.08784
126.333	6.43153
126.424	11.0011
126.428	251.383
127.214	1.27277
127.296	12.1495
127.484	5.33214
127.541	17.463
127.7	6.28385
127.704	277.316
128.128	2.35695
128.134	176.18
128.31	5.67415
128.445	7.42357
128.505	16.5804
128.509	241.896
128.65	7.07714
128.654	271.003
128.87	4.6286
129.124	3.93314
129.365	4.15234
129.37	195.389
129.374	286.369
129.51	7.34376
129.642	7.56167
130.12	2.09467
130.439	3.12778
130.453	76.4175
130.456	310.366
130.921	2.14901
131.06	7.20877
131.205	6.87682
131.435	4.35138
131.662	4.41314
131.665	270.124
131.939	3.65882
132.116	5.64283
132.209	10.6879
132.214	213.129
132.316	9.76772
132.323	164.69
132.508	5.38729
132.957	2.22927
133.133	5.66624
133.137	276.396
133.441	3.28848
133.445	279.642
133.81	2.73381
133.814	240.5
134.393	1.72713
134.695	3.32012
135.083	2.57261
135.912	1.20634
135.919	154.895
136.069	6.65044
136.276	4.84229
136.569	3.41446
137.051	2.07369
137.184	7.50954
137.192	121.566
137.371	5.59416
137.383	79.7067
137.843	2.17558
138.011	5.97414
138.395	2.59783
138.402	157.679
138.405	280.112
138.412	158.128
139.039	1.59444
139.455	2.40313
139.59	7.40247
139.823	4.28647
140.196	2.68005
140.347	6.66427
140.351	244.379
140.543	5.20037
141.041	2.00677
141.536	2.02064
141.666	7.68439
141.687	47.8377
141.759	13.9214
142.047	3.47439
142.37	3.09381
142.561	5.22761
142.565	277.316
142.772	4.83835
142.84	14.6572
142.846	164.853
143.018	5.80033
143.025	157.828
143.165	7.11248
143.561	2.52498
144.26	1.43084
144.414	6.49216
144.525	8.99006
144.71	5.416
144.749	25.7083
145.215	2.14569
145.342	7.90676
145.429	11.3742
145.433	257.998
145.91	2.09704
145.913	312.11
146.121	4.80681
146.318	5.09544
146.321	267.094
146.506	5.41565
146.511	190.042
146.669	6.34413
146.681	80.9848
146.684	353.857
146.688	235.738
146.692	284.414
147.249	1.79424
147.369	8.35213
147.509	7.1286
147.642	7.52717
147.774	7.56029
147.975	4.9836
147.979	281.532
148.256	3.60719
148.665	2.44379
148.67	202.511
149.055	2.59359
149.06	202.265
149.064	276.855
149.573	1.96367
149.984	2.43576
150.281	3.36211
150.466	5.41671
150.47	234.412
150.97	1.99883
151.203	4.29708
151.537	2.99389
151.736	5.02796
151.74	259.605
151.89	6.67227
151.898	117.786
151.984	11.6469
151.988	290.36
152.133	6.87966
152.297	6.09987
152.578	3.56072
152.591	75.7232
152.596	180.18
152.602	183.15
153.025	2.36142
153.176	6.63878
153.179	299.76
153.35	5.8605
153.507	6.36011
153.652	6.91649
153.897	4.07259
154.25	2.83187
154.486	4.24812
154.586	9.98781
154.59	274.123
154.593	267.953
154.996	2.48415
155.165	5.9087
155.549	2.60348
155.661	8.9707
155.964	3.29374
155.969	236.407
156.495	1.90094
156.717	4.48765
156.979	3.82517
157.179	4.98868
157.38	4.99241
157.486	9.43699
157.763	3.60547
157.953	5.2651
157.957	242.248
158.551	1.68411
158.556	197.239
158.559	291.375
158.707	6.75749
159.146	2.28217
159.949	1.24519
160.154	4.87572
160.443	3.45602
160.814	2.69386
160.818	258.398
161.091	3.66156
161.268	5.66354
161.274	170.242
161.629	2.81052
161.922	3.41341
162.256	2.99971
162.546	3.44082
162.768	4.51353
163.139	2.69548
163.385	4.06851
163.771	2.58976
163.933	6.16644
164.073	7.15308
164.516	2.25615
164.76	4.10448
165.165	2.46592
165.371	4.86476
165.483	8.9548
165.603	8.33208
165.906	3.29322
166.042	7.37072
166.551	1.96217
166.749	5.06324
166.753	250.627
166.999	4.06832
167.424	2.35007
167.428	307.503
167.888	2.17051
168.398	1.96346
169.039	1.55915
169.052	77.0179
169.47	2.3945
169.474	251.383
169.664	5.23845
169.669	240.5
169.971	3.30164
169.978	145.815
169.985	140.056
170.132	6.83648
170.276	6.93145
170.356	12.4639
170.539	5.46323
170.726	5.36492
170.913	5.34582
171.328	2.40876
171.334	174.703
171.566	4.31008
171.687	8.24756
171.954	3.73952
172.485	1.88301
172.721	4.24175
172.868	6.81496
173.094	4.41349
173.389	3.39029
173.689	3.34229
174.026	2.95944
174.667	1.561
174.936	3.71908
175.137	4.98524
175.289	6.5591
175.515	4.42333
175.679	6.10098
176.027	2.87262
176.351	3.08356
176.567	4.64926
176.856	3.45023
176.861	236.072
177.567	1.41627
177.832	3.77134
178.102	3.70387
178.106	269.251
178.336	4.34571
178.721	2.59359
178.726	205.508
178.73	284.414
178.893	6.13264
178.925	31.3696
179.043	8.41241
179.592	1.82289
179.958	2.73556
180.151	5.17598
180.155	216.732
180.751	1.67914
180.952	4.97914
181.063	9.02315
181.195	7.5675
181.265	14.2231
181.416	6.61008
181.735	3.1427
181.74	180.963
182.225	2.06156
182.229	262.881
182.374	6.87853
182.762	2.57591
182.766	317.46
183.011	4.0707
183.718	1.41557
183.843	8.00705
184.008	6.06105
184.156	6.737
184.768	1.63511
184.968	4.99092
184.976	124.193
185.302	3.07169
185.521	4.55984
185.624	9.70742
185.753	7.72105
186.591	1.19356
186.74	6.71339
186.748	135.943
186.87	8.17434
186.929	16.9895
187.306	2.64739
187.464	6.3555
187.468	242.601
187.472	244.379
188.056	1.71304
188.221	6.07165
188.403	5.49022
188.407	249.875
188.701	3.40087
188.871	5.85597
189.035	6.09897
189.039	258.398
189.562	1.91377
190.249	1.45625
190.399	6.64699
190.86	2.16732
190.864	246.184
191.168	3.29134
191.518	2.85589
191.629	9.06438
191.751	8.18116
191.84	11.2075
191.92	12.5758
191.923	309.789
191.927	267.523
192.481	1.80447
192.751	3.69746
193.04	3.46962
193.043	276.855
193.215	5.80761
193.219	280.584
193.428	4.77719
193.433	214.225
193.439	160.256
193.57	7.6653
193.908	2.95147
194.124	4.64576
194.128	217.297
194.548	2.38245
194.552	231.16
194.756	4.92019
195.056	3.33167
195.059	272.331
195.064	215.332
195.351	3.48252
195.358	146.972
195.518	6.2422
195.585	14.8571
195.782	5.0931
195.937	6.45569
195.945	114.943
196.188	4.12143
196.545	2.80202
197.149	1.65648
197.341	5.1968
197.345	283.447
197.348	262.467
197.513	6.08184
197.649	7.347
197.988	2.945
198.146	6.36618
198.242	10.39
198.25	118.287
198.543	3.42161
199.013	2.1265
199.309	3.37443
199.501	5.19826
199.646	6.93606
199.741	10.5292
200.002	3.8214
200.418	2.40754
200.628	4.75593
200.643	64.6747
200.646	334.001
200.653	146.199
201.145	2.03344
201.155	99.2063
201.322	5.99111
201.326	260.417
201.331	214.777
201.67	2.94422
201.727	17.5365
201.946	4.57725
201.95	229.253
202.142	5.21992
202.499	2.79764
202.689	5.27126
203.417	1.37407
203.674	3.89008
203.855	5.51584
204.67	1.22717
204.936	3.76044
205.053	8.51296
205.061	129.099
205.207	6.86125
205.211	228.938
205.216	220.167
205.937	1.38556
206.042	9.5846
206.318	3.62177
206.321	271.887
206.8	2.08748
207.115	3.18163
207.121	169.895
207.433	3.20519
208.416	1.01657
208.547	7.66636
208.552	204.75
208.925	2.68099
209.169	4.09581
209.384	4.63891
209.687	3.29968
209.791	9.66184
209.91	8.36848
210.482	1.74976
210.861	2.6363
211.25	2.57178
211.434	5.43437
211.593	6.30979
211.726	7.49636
211.844	8.48004
211.849	179.211
212.305	2.1968
212.987	1.46613
212.99	279.642
212.996	172.712
212.999	313.873
213.003	262.467
213.275	3.6808
213.821	1.82921
214.017	5.11373
214.02	293.427
214.279	3.86895
214.364	11.7239
214.368	269.687
214.598	4.34446
214.783	5.40336
215.363	1.72435
215.468	9.55877
215.472	214.225
216.18	1.41327
216.413	4.28603
216.416	318.674
216.564	6.79219
216.887	3.08957
216.891	266.667
217.107	4.63852
217.11	284.9
217.115	197.239
217.119	288.351
217.502	2.60898
217.669	5.99132
217.781	8.89031
217.785	282.008
217.947	6.18498
218.241	3.39672
218.244	301.932
218.249	203.749
218.633	2.60409
218.875	4.13401
219.05	5.72403
219.179	7.75988
219.223	22.8248
219.521	3.35561
219.882	2.76869
220.265	2.61192
221.033	1.3021
221.386	2.82754
221.399	76.7695
221.605	4.85004
221.881	3.62926
221.886	183.959
222.354	2.13746
222.433	12.7197
222.437	234.742
223.101	1.50652
223.314	4.69854
223.56	4.0594
223.569	112.309
223.998	2.33316
224.277	3.57516
224.673	2.52951
224.677	237.756
224.681	216.732
224.834	6.54827
224.839	195.848
225.075	4.23409
225.079	305.81
225.285	4.8444
225.571	3.5014
225.907	2.97338
226.252	2.90062
226.256	257.202
226.561	3.28
226.565	252.525
226.569	245.098
226.722	6.51016
226.728	185.185
227.011	3.52868
227.515	1.98481
227.702	5.32958
227.882	5.56929
228.363	2.07988
228.371	128.304
228.837	2.14597
228.842	182.349
229.046	4.90802
229.049	316.256
229.053	225.836
229.219	6.04259
230.001	1.2784
230.112	9.05699
230.861	1.33401
231.142	3.56049
231.288	6.86521
231.292	247.28
231.509	4.59999
232.006	2.01169
232.017	89.8473
232.021	294.464
232.163	7.04662
232.364	4.95781
232.708	2.91233
232.782	13.4344
232.959	5.65163
233.023	15.6789
233.355	3.01207
233.358	282.965
233.601	4.12052
233.604	333.333
233.608	254.065
233.82	4.71542
234.207	2.58158
234.212	232.775
234.365	6.52469
234.368	306.937
234.544	5.6984
234.547	297.089
235.146	1.66875
235.286	7.14051
235.29	269.251
235.294	268.817
235.757	2.1587
235.959	4.96165
236.291	3.01267
236.295	242.601
236.581	3.49296
236.862	3.55381
237.09	4.39452
237.212	8.19444
238.091	1.13827
238.211	8.28693
238.355	6.9773
238.358	266.241
238.694	2.97917
238.926	4.31801
239.165	4.16823
239.342	5.65893
239.895	1.80766
239.908	81.0636
240.123	4.63478
240.499	2.66164
240.866	2.72376
241.259	2.54881
241.405	6.8306
241.586	5.53195
241.589	326.797
241.787	5.03753
242.152	2.74245
242.17	55.0055
242.432	3.82
242.57	7.26216
242.601	32.375
242.764	6.13489
243.135	2.6906
243.141	174.703
243.149	119.474
243.153	305.25
243.359	4.85385
243.365	148.544
243.606	4.16022
243.765	6.28788
243.921	6.3901
243.924	313.873
243.928	255.624
243.932	274.574
244.257	3.07668
244.264	145.433
244.64	2.65901
244.814	5.75586
244.888	13.4702
245.011	8.10005
245.394	2.61664
246.144	1.33182
246.415	3.69369
246.419	234.742
246.866	2.23678
246.871	244.738
247.329	2.18102
247.333	246.184
248.105	1.29529
248.364	3.86716
248.989	1.5982
249.116	7.88843
249.238	8.22964
249.447	4.7679
249.642	5.13737
249.646	290.36
250.068	2.36729
250.072	270.563
250.212	7.13318
250.448	4.23582
250.716	3.73491
251.051	2.98434
251.055	231.481
251.06	224.921
251.209	6.67789
251.83	1.60984
252.125	3.39775
252.329	4.88859
252.685	2.80806
252.832	6.82752
252.836	270.563
253.386	1.81714
253.79	2.47519
254.183	2.5422
254.383	5.01449
255.445	0.941593
255.753	3.24728
255.762	106.906
255.766	254.065
255.77	280.584
256.258	2.04577
256.676	2.39223
256.898	4.51304
257.205	3.25954
257.47	3.77612
258.019	1.82016
258.15	7.61905
258.307	6.37202
258.4	10.7437
258.404	266.241
258.577	5.79267
259.446	1.14977
259.964	1.93143
260.165	4.98509
260.17	182.949
260.55	2.63563
260.795	4.0711
260.8	217.865
260.878	12.8512
261.011	7.51123
261.227	4.61988
261.23	312.695
261.234	272.331
261.367	7.51699
261.591	4.47211
261.597	156.495
261.92	3.09962
261.928	117.952
262.124	5.12017
262.127	275.482
262.452	3.08128
262.751	3.33827
262.755	271.444
262.946	5.23681
262.963	59.4813
263.224	3.83397
263.77	1.82881
263.911	7.11764
264.761	1.17653
264.764	281.057
265.063	3.35271
265.16	10.2476
265.308	6.75064
266.129	1.21918
266.424	3.38279
266.841	2.39691
266.848	148.28
267.084	4.24423
267.338	3.9375
267.556	4.57989
267.603	21.5193
267.606	282.008
267.789	5.48228
268.219	2.32531
268.587	2.7163
268.985	2.51
269.298	3.19199
269.554	3.91218
269.579	39.5319
269.855	3.62177
269.859	273.224
270.194	2.98589
270.45	3.90677
270.733	3.52898
270.91	5.65547
270.914	281.532
270.919	190.042
271.119	5.00967
271.371	3.96363
271.473	9.75115
271.535	16.2522
271.661	7.91089
271.788	7.88992
271.946	6.32895
272.176	4.35195
272.182	150.966
272.186	262.467
272.711	1.90718
273.038	3.05642
273.182	6.95227
273.433	3.98591
273.58	6.78444
273.963	2.6082
274.393	2.32586
274.398	232.45
274.89	2.02977
275.173	3.53827
275.183	97.9816
275.389	4.86164
276.466	0.928396
276.596	7.66989
276.846	3.99939
276.857	94.8587
277.672	1.22734
277.947	3.63528
278.263	3.16286
279.356	0.914861
279.937	1.72159
279.94	285.388
280.547	1.64795
280.764	4.60711
280.949	5.40441
281.109	6.2429
281.971	1.16042
282.156	5.40599
282.622	2.146
282.627	223.714
282.827	4.98539
282.953	7.95659
283.192	4.17711
283.593	2.49285
283.796	4.92761
284.176	2.6368
284.24	15.5502
284.243	289.855
284.369	7.98901
284.841	2.11484
284.848	160.256
285.033	5.38991
285.406	2.68307
285.648	4.12256
285.66	85.3388
285.666	174.155
286.055	2.57225
286.484	2.33042
286.503	52.2794
286.506	292.912
286.51	268.817
286.658	6.7616
286.993	2.98264
287.066	13.7536
287.634	1.76169
287.637	252.143
287.905	3.73692
288.409	1.98299
288.561	6.58241
289.333	1.29656
289.45	8.49127
289.722	3.67561
289.769	21.5527
289.773	248.756
290.036	3.80344
290.039	283.93
290.182	7.0205
290.644	2.16276
290.766	8.22923
290.911	6.87059
291.244	3.00658
291.248	220.751
291.412	6.1115
292.037	1.59938
292.111	13.4517
292.272	6.24922
292.275	306.937
292.561	3.4934
292.902	2.93107
292.907	192.012
293.126	4.57247
293.368	4.13955
293.371	285.878
293.714	2.91421
293.828	8.81181
293.902	13.4528
294.096	5.17068
294.468	2.6851
294.767	3.34914
294.957	5.24538
295.137	5.55556
295.277	7.15154
295.41	7.5333
295.743	3.00219
295.925	5.48986
295.934	113.921
296.152	4.57964
296.253	9.90295
296.256	331.345
296.26	278.242
296.686	2.34772
296.878	5.18807
296.883	228.624
297.092	4.76913
297.383	3.44566
297.747	2.7447
297.876	7.73898
297.88	296.033
298.095	4.65211
298.356	3.82123
298.544	5.32498
298.547	319.285
298.779	4.32059
298.964	5.3819
299.192	4.38827
299.446	3.93676
299.694	4.04011
299.703	115.66
299.829	7.9139
300.105	3.62091
300.352	4.05259
300.446	10.6551
300.561	8.6887
300.829	3.72589
300.847	55.3526
300.85	316.256
300.858	130.005
301.025	5.99499
301.595	1.75284
301.791	5.12111
301.907	8.56854
302.057	6.67708
302.349	3.42281
303.212	1.15862
303.398	5.40126
303.542	6.91448
303.546	288.85
304.151	1.65098
304.385	4.27987
304.389	261.233
304.396	136.388
304.847	2.21652
305.248	2.49352
305.255	154.895
305.396	7.07474
305.604	4.79962
305.616	88.4643
