# Supplementary material for: Dorsal and median raphe neuronal firing dynamics characterized by nonlinear measures
Source: PLoS Comput Biol. 2024 May 28;20(5):e1012111. doi: 10.1371/journal.pcbi.1012111 (PMC11161118; doi:10.1371/journal.pcbi.1012111)
Supplement: S1 Data — (ZIP) [file pcbi.1012111.s002.zip › data/N121_N7_300311s.txt]

Event times and instantaneous frequencies between 5575.64 s and 5601.97 s on channel 401
Time	Inst freq
5576.27	0.506073
5576.58	3.18939
5576.75	6.13723
5577.44	1.44716
5577.73	3.41799
5578.12	2.55063
5578.3	5.57942
5578.66	2.80089
5579.35	1.4381
5579.63	3.61821
5580.34	1.39811
5580.61	3.70192
5580.8	5.44129
5581.07	3.68419
5581.36	3.40194
5581.58	4.54918
5582.16	1.72798
5582.36	4.97859
5582.87	1.97402
5583.43	1.78824
5583.67	4.21585
5584.5	1.20459
5585.11	1.63439
5585.26	6.63922
5585.45	5.27259
5585.57	8.15794
5585.79	4.65246
5586	4.70013
5586.29	3.37941
5586.5	4.81603
5586.7	5.01731
5586.96	3.80749
5587.25	3.55859
5587.53	3.55114
5587.75	4.57059
5588	3.88531
5588.22	4.6049
5588.79	1.76199
5589.36	1.76001
5589.69	3.01723
5589.89	5.01857
5590.49	1.64485
5590.89	2.50733
5591.48	1.7039
5591.8	3.111
5592.48	1.4649
5592.87	2.59545
5593.61	1.3504
5594.02	2.42954
5594.77	1.33799
5595.22	2.22341
5595.87	1.53313
5596.26	2.57533
5596.56	3.37359
5596.81	3.93345
5597.31	1.99509
5597.55	4.22155
5598.28	1.36522
5599.09	1.24295
5599.82	1.36075
5600.42	1.66176
5601.08	1.51389
5601.37	3.48906
5601.54	5.75473
