# Supplementary material for: Dorsal and median raphe neuronal firing dynamics characterized by nonlinear measures
Source: PLoS Comput Biol. 2024 May 28;20(5):e1012111. doi: 10.1371/journal.pcbi.1012111 (PMC11161118; doi:10.1371/journal.pcbi.1012111)
Supplement: S1 Data — (ZIP) [file pcbi.1012111.s002.zip › data/N40_N8_240712.txt]

Event times and instantaneous frequencies between 9684.81 s and 9827.29 s on channel 401
Time	Inst freq
9685.01	1.95408
9685.79	1.27502
9686.17	2.67551
9686.37	4.88639
9686.88	1.94753
9687.48	1.66884
9688.53	0.952417
9688.75	4.60172
9689.09	2.99347
9689.42	2.99446
9689.87	2.22193
9690.42	1.82979
9690.95	1.86411
9691.27	3.15906
9691.82	1.81858
9691.83	63.9386
9691.85	51.1509
9693.02	0.859306
9693.25	4.35199
9693.91	1.51403
9694.35	2.24633
9695.18	1.21402
9695.48	3.26041
9696.57	0.921523
9696.59	56.7215
9697.05	2.14749
9697.12	13.9997
9697.4	3.59092
9698.28	1.13377
9699.48	0.833875
9699.56	12.2294
9700.27	1.41717
9700.86	1.69311
9701.13	3.71844
9701.54	2.43766
9701.85	3.23792
9702.42	1.75399
9702.44	43.9367
9703.95	0.662651
9704.99	0.959776
9705.16	6.10687
9705.32	6.02555
9705.71	2.5645
9706.23	1.92319
9706.95	1.39696
9707.67	1.38376
9707.73	18.1686
9707.75	39.1543
9708.21	2.20483
9708.46	3.90031
9709.22	1.32053
9709.63	2.45875
9709.88	3.93082
9710.37	2.03025
9710.4	35.1741
9711.1	1.42941
9711.44	2.90968
9711.56	8.56238
9712.72	0.863782
9713.54	1.21942
9714.06	1.906
9714.43	2.7395
9714.64	4.63779
9714.73	11.2931
9715.03	3.33567
9715.21	5.58347
9715.43	4.47487
9716.04	1.65785
9716.56	1.91227
9717.39	1.20758
9717.4	89.2857
9717.41	117.925
9717.42	73.8007
9717.82	2.54518
9718.53	1.39757
9718.54	111.483
9718.55	132.802
9718.56	94.697
9718.96	2.50231
9719.41	2.19891
9720.37	1.04801
9720.39	44.2674
9721.21	1.2129
9721.23	53.5619
9722.02	1.27686
9722.28	3.8301
9722.81	1.87269
9722.85	27.3373
9723	6.33513
9723.92	1.09026
9724.48	1.78843
9724.72	4.19428
9725.34	1.62188
9726.56	0.820129
9727.23	1.47504
9727.92	1.45148
9728.22	3.33133
9729.04	1.22874
9729.91	1.1485
9730.22	3.16276
9730.24	71.0732
9730.25	97.2763
9730.56	3.24423
9730.58	52.0021
9731.51	1.07023
9731.89	2.64166
9732.59	1.42784
9732.89	3.3418
9733.61	1.38806
9733.91	3.30721
9734.99	0.923156
9735.17	5.55093
9735.22	21.4731
9736.77	0.645303
9738.81	0.489944
9739.1	3.49028
9739.32	4.53124
9739.44	8.41893
9740.7	0.794079
9740.78	12.0656
9741.13	2.82247
9741.15	63.4921
9741.79	1.5637
9741.83	24.7893
9743.35	0.6595
9743.92	1.74219
9744.57	1.5332
9744.6	42.0345
9744.84	4.0833
9745.2	2.76786
9745.78	1.72676
9746.88	0.912909
9747.15	3.59144
9747.75	1.67546
9748.37	1.62522
9748.68	3.19826
9749.35	1.49486
9749.57	4.43164
9750.73	0.863797
9750.79	15.9388
9751.36	1.755
9752.04	1.4817
9752.62	1.72554
9753.01	2.55447
9754.12	0.89937
9755.26	0.880545
9755.65	2.51731
9756.21	1.79866
9756.7	2.04123
9756.72	63.5324
9756.73	74.7384
9757.06	3.00291
9757.69	1.59457
9758.83	0.875603
9759.85	0.981268
9760.43	1.73313
9761	1.75741
9761.65	1.5377
9762.14	2.01572
9762.49	2.85796
9762.51	54.1712
9763.22	1.41643
9764.03	1.23405
9764.85	1.21428
9765.21	2.79283
9765.77	1.78259
9766.52	1.32652
9766.84	3.16036
9767.58	1.35205
9767.88	3.38845
9769.13	0.798531
9769.69	1.78492
9769.99	3.32502
9770.67	1.46604
9770.84	5.96516
9771.79	1.04982
9772.07	3.53257
9772.61	1.87579
9774.38	0.565413
9775.03	1.5214
9776.28	0.799904
9776.79	1.98299
9776.8	59.1366
9777.65	1.17991
9777.82	6.00348
9778.67	1.17716
9778.91	4.22101
9779.51	1.6497
9779.8	3.42313
9780.1	3.37154
9780.29	5.19454
9780.81	1.94047
9780.99	5.56235
9782.12	0.88365
9782.28	6.42632
9784.75	0.404057
9784.91	6.42963
9785.25	2.8962
9785.55	3.39536
9786.88	0.750165
9787.63	1.33154
9787.84	4.7644
9788.92	0.928824
9789.45	1.88541
9789.97	1.92237
9790.38	2.42418
9790.84	2.18364
9791.1	3.80807
9791.52	2.35882
9792.07	1.82458
9792.34	3.69918
9792.53	5.18699
9792.74	4.87615
9793.4	1.50802
9794.07	1.50825
9794.62	1.81613
9794.64	51.4668
9795.03	2.50884
9796.29	0.793928
9796.92	1.59231
9797.4	2.08147
9798.12	1.39583
9799.31	0.836848
9799.61	3.38112
9799.63	50.2513
9799.64	139.082
9799.65	59.8802
9800.18	1.9036
9800.22	22.4719
9800.93	1.41247
9801.88	1.05607
9802.08	4.89021
9802.7	1.61493
9803.51	1.23801
9803.96	2.21053
9804.7	1.36238
9805.19	2.01256
9805.39	4.99451
9805.64	4.09517
9805.93	3.42477
9806.69	1.30941
9807.7	0.989991
9807.99	3.50435
9809.69	0.587171
9809.71	65.8328
9810.5	1.25546
9811.04	1.86801
9811.5	2.16793
9811.61	8.83783
9812.23	1.63337
9813.51	0.776096
9814.03	1.92271
9814.37	3.01978
9814.8	2.32591
9815.27	2.12789
9815.71	2.27288
9815.94	4.31258
9817.65	0.583403
9817.71	16.742
9818.45	1.34515
9819.01	1.78689
9819.52	1.97977
9819.88	2.76197
9820.51	1.58811
9821.25	1.35031
9821.59	2.96147
9822.22	1.59091
9822.79	1.73533
9822.81	47.5964
9823.73	1.09394
9824.2	2.13188
9824.21	63.9795
9824.24	32.3939
9825.94	0.590284
9825.95	60.7533
9826.73	1.29629
