# Supplementary material for: Dorsal and median raphe neuronal firing dynamics characterized by nonlinear measures
Source: PLoS Comput Biol. 2024 May 28;20(5):e1012111. doi: 10.1371/journal.pcbi.1012111 (PMC11161118; doi:10.1371/journal.pcbi.1012111)
Supplement: S1 Data — (ZIP) [file pcbi.1012111.s002.zip › data/N133_N9_140212.txt]

Event times and instantaneous frequencies between 16962.9 s and 17170.3 s on channel 401
Time	Inst freq
16963.1	5.89515e-005
16963.6	1.95213
16964.1	1.98977
16964.8	1.47517
16966.3	0.681654
16967.6	0.760393
16969.3	0.576382
16971.8	0.405142
16973.1	0.736903
16973.4	3.96071
16974	1.51465
16975.2	0.884815
16975.7	2.02934
16976.5	1.2644
16977.6	0.880452
16978.8	0.820957
16980.2	0.739426
16982	0.548231
16982.5	1.85822
16983.5	1.06254
16985.3	0.552944
16985.8	1.85543
16987.3	0.666893
16988.3	1.01237
16989.3	0.99231
16989.7	2.42878
16991.6	0.541087
16992.7	0.924351
16993.3	1.44179
16994.3	1.07846
16994.7	2.60451
16995.4	1.33287
16996.8	0.737083
16997.8	0.929333
16998.8	1.05695
17001.4	0.381406
17002.5	0.943672
17004.8	0.437696
17006.3	0.665274
17007.6	0.727495
17009	0.715738
17009.5	1.96514
17010.9	0.743776
17012.7	0.56045
17013.8	0.869202
17015.1	0.772762
17016.1	0.983913
17016.8	1.49276
17017.6	1.30816
17020.4	0.34589
17021.1	1.42894
17022.8	0.594061
17023.8	1.01232
17025.1	0.76926
17026.2	0.897529
17027.1	1.22002
17028	1.04169
17030	0.503565
17031.3	0.791515
17032.2	1.07115
17033.2	0.957488
17034	1.37342
17035.5	0.650339
17037.2	0.587009
17037.8	1.63207
17039.5	0.607471
17040.1	1.6127
17041.5	0.722914
17042.2	1.34967
17043.1	1.14532
17043.7	1.73034
17045.5	0.534063
17045.6	60.1323
17047.2	0.613885
17049	0.548471
17049	48.8759
17051.5	0.402885
17052.6	0.947795
17054.2	0.602199
17055.8	0.631908
17056.5	1.39501
17057.6	0.911801
17058.2	1.62501
17059.8	0.659483
17062	0.438683
17062.8	1.30456
17063.9	0.900244
17064.7	1.2667
17065.8	0.884713
17066.1	3.125
17067.5	0.757134
17068	1.72366
17068.6	1.85055
17069	2.29027
17071	0.502162
17071.8	1.319
17072.1	3.32381
17074.4	0.438018
17074.9	1.90618
17075.2	3.37473
17075.2	107.991
17076.6	0.702277
17077.8	0.812896
17079.3	0.665101
17079.9	1.74847
17080.6	1.41323
17081.4	1.29388
17082.8	0.739229
17084.3	0.639055
17085.5	0.811748
17085.9	2.55096
17087.6	0.596449
17088.8	0.870595
17089.5	1.3591
17090.5	1.03184
17092.4	0.530673
17094.5	0.475846
17095.8	0.718768
17097.9	0.48863
17098.9	0.964711
17100	0.971081
17100.9	1.0539
17102	0.934929
17103.1	0.933271
17104.1	0.98957
17104.7	1.57778
17105.2	2.01029
17106.1	1.07454
17106.6	2.30595
17107.7	0.84064
17108.7	1.03111
17109.6	1.14961
17111.3	0.580602
17112	1.36909
17113.1	0.905576
17113.7	1.85549
17114.4	1.36677
17115.5	0.917768
17115.5	22.8102
17117.9	0.420767
17119.3	0.714531
17120.9	0.651152
17121.8	1.05623
17123.3	0.652197
17124.3	1.06897
17124.9	1.53792
17125.8	1.1366
17126.7	1.10367
17128.1	0.738907
17128.3	4.34235
17129.1	1.20589
17130.3	0.846002
17131.7	0.743804
17132.5	1.17455
17134.2	0.599822
17135.4	0.791227
17136.4	1.06904
17137	1.56701
17137.9	1.11122
17139.3	0.725305
17140.5	0.80213
17141.3	1.38009
17142.6	0.752055
17143.4	1.2545
17144.2	1.22566
17145.7	0.665513
17147.4	0.606377
17149	0.593148
17150.3	0.785713
17152.2	0.53209
17152.6	2.36524
17153.9	0.793122
17155.8	0.530181
17157.3	0.649549
17159.7	0.418216
17161.2	0.677589
17162.5	0.758265
17163.7	0.828995
17164.9	0.802324
17167.1	0.468193
17168	1.0531
17169.4	0.736458
