# Supplementary material for: Dorsal and median raphe neuronal firing dynamics characterized by nonlinear measures
Source: PLoS Comput Biol. 2024 May 28;20(5):e1012111. doi: 10.1371/journal.pcbi.1012111 (PMC11161118; doi:10.1371/journal.pcbi.1012111)
Supplement: S1 Data — (ZIP) [file pcbi.1012111.s002.zip › data/N01_N7_071009.txt]

Event times and instantaneous frequencies between 11976.9 s and 12176.3 s on channel 401
Time	Inst freq
11977.5	8.349e-005
11978.2	1.42248
11979.5	0.748778
11979.9	2.47103
11981.8	0.530698
11983.2	0.738847
11984.5	0.756613
11985.8	0.74084
11986.8	1.08295
11988.1	0.730631
11988.4	3.12559
11990.3	0.544653
11991.2	1.0812
11991.6	2.35416
11992.4	1.37589
11993.2	1.17952
11994.5	0.745312
11995.2	1.54887
11996.8	0.638892
11997.3	1.84693
11998.7	0.69016
12000	0.772499
12000.7	1.45751
12001.8	0.93902
12003.2	0.734236
12004.5	0.754296
12005.2	1.36463
12006.4	0.88022
12008.1	0.580269
12008.4	2.88742
12009.7	0.769983
12010.5	1.34057
12012	0.661507
12012.6	1.713
12013.6	0.962705
12014.3	1.41307
12015.2	1.09086
12016.4	0.853832
12017	1.59778
12018.3	0.789378
12019.5	0.818377
12020	1.92226
12021.7	0.584515
12022.4	1.56252
12023.6	0.828068
12024.1	1.99876
12024.7	1.60298
12025.2	1.91582
12026.7	0.665868
12027.1	3.07513
12027.8	1.40308
12029.5	0.56983
12030.3	1.33881
12031.2	1.0369
12031.8	1.85082
12032.2	2.48762
12033.4	0.790977
12034.6	0.891917
12036	0.684097
12037.1	0.913718
12037.5	3.0303
12037.8	3.1407
12038.2	2.14142
12039.9	0.617848
12040.2	3.0115
12041.3	0.906216
12042	1.36584
12043	1.06417
12043.5	1.98898
12044.6	0.893328
12045.5	1.04057
12046.6	0.959822
12047.6	1.03906
12048.8	0.833521
12049.4	1.48397
12049.8	2.65767
12050.4	1.77787
12050.9	1.71532
12051.6	1.47973
12052.4	1.21868
12052.8	2.67408
12053.8	1.01951
12054.1	2.92056
12054.6	2.39797
12055	2.4975
12055.5	1.91817
12056	1.94069
12057.3	0.748951
12057.9	1.73536
12058.5	1.62541
12059.1	1.63506
12059.5	2.85388
12060.8	0.758743
12061.7	1.1681
12062.1	2.31225
12062.5	2.22311
12063.3	1.28048
12064.3	1.06544
12064.9	1.61311
12065.4	2.02523
12065.7	3.17662
12066.8	0.878434
12067.1	3.4139
12068.1	1.0491
12068.7	1.582
12069.4	1.42596
12069.9	2.0126
12070.5	1.63776
12070.8	3.84231
12071.8	1.02104
12072.1	3.06007
12072.9	1.29046
12073.5	1.68186
12074.3	1.18697
12074.8	1.86996
12075.3	2.1645
12075.8	1.97675
12076.3	1.83157
12077	1.50602
12077.7	1.53849
12078.1	2.34132
12078.6	1.88271
12079.4	1.2502
12080.1	1.44409
12080.5	2.58705
12081	2.10801
12081.4	2.17335
12082.2	1.36926
12082.7	1.81189
12083.2	2.1278
12083.7	1.90923
12084.6	1.11303
12085	2.3467
12085.7	1.58864
12086.2	1.89552
12086.8	1.63548
12087.1	3.15966
12087.7	1.79905
12088.6	1.12463
12089.1	1.95944
12089.4	2.82239
12089.9	1.98637
12090.6	1.4771
12091.2	1.70172
12091.7	2.1268
12092.3	1.54777
12092.6	3.04581
12093.2	1.80554
12094	1.17539
12094.5	2.07185
12095	2.0182
12095.8	1.26026
12096.3	2.07018
12096.8	1.90523
12097.5	1.52714
12098.2	1.30278
12099	1.36156
12099.6	1.67825
12100.1	2.06377
12100.5	2.17836
12101	1.88993
12101.5	2.2553
12102.2	1.41579
12102.6	2.25459
12103.3	1.47403
12103.7	2.35538
12104.3	1.78107
12105.1	1.28856
12105.4	2.69535
12105.8	2.90436
12106.5	1.4787
12107.2	1.46141
12107.5	2.60078
12108	2.02274
12108.8	1.2985
12109.2	2.45351
12109.8	1.84747
12110.2	2.34957
12110.7	2.06518
12111.4	1.30976
12111.7	3.42079
12112.4	1.41311
12113.4	1.03768
12113.7	2.93971
12114.1	2.39969
12114.6	2.4511
12115	2.38192
12116.1	0.856751
12116.3	5.63952
12117	1.50675
12117.6	1.69552
12118.1	2.06907
12118.3	3.68759
12118.9	1.61192
12119.7	1.36625
12120.2	1.76616
12120.5	3.88515
12121.2	1.44841
12121.6	2.72978
12122.1	1.95156
12122.7	1.55897
12123	3.53419
12123.7	1.42843
12124.2	2.18279
12124.7	1.8401
12125.3	1.66772
12125.8	2.04574
12126.1	3.0012
12126.7	1.62565
12127	3.8909
12127.2	4.04269
12128	1.31745
12128.3	3.01969
12129	1.51985
12129.3	2.7648
12129.6	3.6547
12130.4	1.27364
12130.7	3.71485
12131.4	1.35582
12131.8	2.84608
12132.3	1.99684
12132.9	1.61005
12133.3	2.55408
12133.7	2.39
12134.1	2.56089
12134.5	2.75809
12135	1.79578
12135.4	2.60004
12135.7	3.10058
12136.3	1.72992
12136.8	1.83184
12137.2	2.86205
12137.5	2.81318
12138	2.03828
12138.6	1.87108
12139.1	1.99374
12139.4	2.93341
12139.8	2.33312
12140.2	3.16847
12140.5	3.24981
12140.8	2.91256
12141.5	1.36459
12142.1	1.87596
12142.4	3.01159
12142.8	2.275
12143.2	2.69614
12143.7	2.04847
12144	3.22654
12144.6	1.72589
12144.9	3.77544
12145.4	1.74319
12145.9	2.35805
12146.4	1.73735
12147.1	1.44638
12147.5	2.57599
12147.8	3.40472
12148.3	2.09336
12148.7	2.31342
12149.2	1.98993
12149.7	2.13671
12150.1	2.37682
12150.7	1.55376
12151.1	2.58304
12151.8	1.62301
12152	4.99476
12152.5	1.71686
12153.1	1.88342
12153.4	2.61835
12153.9	2.43114
12154.2	2.88384
12154.8	1.66956
12155.1	3.0135
12155.6	2.24502
12156	2.61753
12156.4	2.10155
12157.3	1.17715
12157.8	1.93476
12158.1	3.53394
12158.7	1.70555
12159.2	1.81623
12159.6	2.49072
12160.4	1.35106
12160.7	3.13558
12161.4	1.50367
12161.7	2.6379
12162.1	2.39492
12162.9	1.3947
12163.3	2.22158
12163.7	2.31139
12164.1	2.66042
12164.5	2.36726
12165.3	1.29338
12165.6	3.70261
12166.1	1.8474
12166.5	2.59121
12167.1	1.62277
12167.6	2.28457
12168	2.22643
12168.7	1.57594
12169.3	1.54729
12169.6	3.13048
12170	2.40431
12170.7	1.60498
12171.2	1.77573
12171.6	2.52729
12172.3	1.3804
12172.7	2.58231
12173.1	2.70402
12173.9	1.21005
12174.2	3.2416
12174.6	2.94464
12175	2.21004
