# Supplementary material for: Dorsal and median raphe neuronal firing dynamics characterized by nonlinear measures
Source: PLoS Comput Biol. 2024 May 28;20(5):e1012111. doi: 10.1371/journal.pcbi.1012111 (PMC11161118; doi:10.1371/journal.pcbi.1012111)
Supplement: S1 Data — (ZIP) [file pcbi.1012111.s002.zip › data/N165_N2_300414.txt]

Event times and instantaneous frequencies between 0 s and 121.748 s on channel 401
Time	Inst freq
0.125118	7.99246
0.29388	5.9255
0.594108	3.3308
0.799518	4.86831
1.01302	4.68375
1.21757	4.88888
1.37567	6.32511
1.68373	3.24608
1.85965	5.6844
2.11835	3.86545
2.29463	5.67279
2.42036	7.95393
2.6079	5.33214
2.84099	4.29023
3.06685	4.42756
3.26623	5.01555
3.52208	3.90851
3.82403	3.31181
4.10489	3.56042
4.2617	6.37739
4.48386	4.50122
4.72772	4.10075
4.89863	5.85083
5.15246	3.93964
5.34316	5.24389
5.55151	4.79975
5.88495	2.999
6.13915	3.93388
6.48478	2.89327
6.75881	3.64929
6.9594	4.98524
7.11911	6.26119
7.32477	4.86249
7.60823	3.52786
7.83757	4.36026
8.01071	5.77561
8.22958	4.56896
8.44897	4.55822
8.55704	9.25258
8.79991	4.11756
9.17538	2.6633
9.38681	4.72961
9.57662	5.26843
9.75886	5.48751
9.98646	4.3936
10.1545	5.95026
10.5948	2.2715
10.8216	4.40835
10.9683	6.81691
11.2514	3.53197
11.5463	3.39119
11.8401	3.40331
12.0309	5.24274
12.2737	4.11828
12.4714	5.05924
12.6255	6.48584
12.9674	2.92516
13.2558	3.46767
13.4966	4.15317
13.7275	4.33047
13.9136	5.37201
14.0939	5.54779
14.4067	3.19707
14.6303	4.47175
14.9544	3.08493
15.1692	4.65731
15.4065	4.21269
15.5722	6.03821
15.8272	3.92111
16.013	5.38034
16.278	3.77492
16.4803	4.94164
16.7146	4.26825
17.011	3.37355
17.2036	5.19276
17.3518	6.74737
17.5716	4.55013
17.8172	4.07179
18.0937	3.61572
18.3843	3.44111
18.6745	3.44595
18.8812	4.8399
19.1435	3.81161
19.3716	4.384
19.5737	4.94751
19.7296	6.41643
19.8813	6.59361
20.1291	4.03395
20.2964	5.978
20.5221	4.43203
20.6994	5.63882
21.1295	2.32486
21.2617	7.56716
21.5457	3.52152
21.7707	4.44361
22.0472	3.61682
22.3651	3.14543
22.5666	4.96386
22.7466	5.55426
23.0614	3.17618
23.362	3.32754
23.636	3.64969
23.8601	4.46074
24.0495	5.27978
24.3111	3.82254
24.521	4.76463
24.7499	4.36918
24.9694	4.55548
25.2345	3.77313
25.4882	3.94104
25.7094	4.52026
25.9984	3.46097
26.1766	5.61167
26.318	7.07054
26.4594	7.07384
26.7361	3.61337
26.9786	4.12419
27.2728	3.39866
27.4643	5.22237
27.7606	3.37437
28.0868	3.06615
28.2694	5.47615
28.41	7.11005
28.5417	7.59613
28.9026	2.77108
29.1222	4.55237
29.4274	3.27723
29.6102	5.4686
29.796	5.38329
29.9788	5.47094
30.1441	6.04719
30.3788	4.26061
30.5969	4.58657
31.0042	2.4551
31.1958	5.21828
31.4296	4.27745
31.6574	4.39024
31.8738	4.62141
32.1372	3.79651
32.3248	5.32941
32.5911	3.75545
32.869	3.598
33.0608	5.21502
33.2203	6.26731
33.4324	4.71529
33.7561	3.08939
34.1048	2.86773
34.2817	5.65336
34.4711	5.2786
34.5802	9.17111
34.8071	4.40579
35.0128	4.86135
35.2393	4.41677
35.4248	5.3906
35.5979	5.77741
35.7799	5.49294
35.9826	4.93286
36.2242	4.14007
36.4406	4.62116
36.7066	3.75909
36.9983	3.42823
37.1632	6.06193
37.3965	4.28725
37.5049	9.2285
37.7337	4.37044
37.9012	5.96751
38.1437	4.12378
38.3203	5.66412
38.5589	4.19003
38.7199	6.21427
38.9586	4.18887
39.1677	4.78309
39.4064	4.1895
39.6704	3.78659
39.8322	6.18108
40.1347	3.30629
40.288	6.52214
40.5602	3.67342
40.8542	3.40212
41.1446	3.44353
41.4212	3.61462
41.6043	5.46251
41.8224	4.58404
42.0316	4.78158
42.3255	3.40254
42.4979	5.79892
42.7391	4.14666
42.975	4.23776
43.3794	2.4728
43.7163	2.96861
44.0441	3.05027
44.2582	4.67076
44.4866	4.37882
44.9786	2.03257
45.3281	2.86138
45.5685	4.16032
45.8267	3.87282
46.1746	2.87441
46.5791	2.47174
46.8265	4.04295
47.0388	4.71009
47.4677	2.33143
47.8257	2.79337
48.0273	4.96076
48.2137	5.36458
48.5107	3.36666
48.6927	5.49475
49.1384	2.24358
49.4139	3.62997
49.5924	5.60243
49.8401	4.03747
50.1619	3.10742
50.4221	3.84343
50.7454	3.09335
50.9112	6.03034
51.2385	3.05485
51.4341	5.11404
51.6693	4.25116
52.1786	1.96333
52.4943	3.16833
52.6787	5.42323
52.9589	3.56781
53.1673	4.79851
53.3137	6.83256
53.7302	2.40116
53.9317	4.96298
54.1162	5.41847
54.3036	5.33589
54.4638	6.24103
55.0466	1.71591
55.1976	6.62374
55.4405	4.11695
55.6486	4.80612
55.8844	4.23937
56.0728	5.31039
56.2961	4.47716
56.4493	6.52955
56.7912	2.92454
57.0197	4.3756
57.2549	4.25192
57.4043	6.69667
57.6721	3.73282
57.8346	6.15642
58.1651	3.02524
58.4562	3.43522
58.6143	6.32631
58.7687	6.47652
58.9236	6.45619
59.1231	5.01178
59.4918	2.71276
59.7037	4.71836
59.8478	6.94155
60.0256	5.62303
60.4965	2.12336
60.6527	6.40484
60.9732	3.1197
61.1269	6.50787
61.4447	3.14608
61.6166	5.81998
61.7999	5.455
62.0004	4.98688
62.1577	6.35671
62.4901	3.00864
62.6802	5.26144
62.8997	4.55473
63.1944	3.39381
63.3141	8.35422
63.6122	3.35406
63.8658	3.94393
64.0679	4.94604
64.2842	4.62334
64.4718	5.33077
64.7547	3.53504
65.0447	3.4483
65.2531	4.79962
65.459	4.85541
65.7119	3.95451
65.9685	3.8969
66.1543	5.38259
66.5059	2.84375
66.7345	4.37526
67.0141	3.57661
67.2053	5.22925
67.3637	6.31528
67.7764	2.42315
68.0622	3.49868
68.3542	3.42435
68.7757	2.37238
68.8869	8.99588
69.1346	4.03698
69.3897	3.92037
69.4728	12.032
69.7257	3.95366
69.9249	5.02053
70.1868	3.81878
70.4083	4.51439
70.8936	2.06051
71.0596	6.02206
71.3415	3.54746
71.8647	1.91158
72.2705	2.46417
72.6643	2.53945
73.0441	2.63247
73.391	2.88286
73.5047	8.79925
73.8252	3.12022
74.0773	3.96561
74.311	4.27921
74.9446	1.57834
75.1794	4.25833
75.3595	5.5537
75.8011	2.26419
76.0172	4.62822
76.2448	4.39418
76.456	4.73539
76.7696	3.18796
77.0027	4.29034
77.2548	3.9674
77.6199	2.73911
77.7909	5.84488
78.2497	2.17965
78.5576	3.24817
78.8071	4.00834
79.1126	3.27317
79.502	2.56793
79.7315	4.35707
80.0492	3.14762
80.4403	2.55686
80.6001	6.25955
80.8122	4.71409
81.0288	4.61668
81.3201	3.43267
81.562	4.13483
81.7157	6.50737
81.9756	3.84672
82.2551	3.57823
82.7408	2.05883
82.8811	7.12769
83.0893	4.80183
83.4513	2.76318
83.9832	1.87999
84.2462	3.80153
84.3699	8.08238
84.7413	2.6926
84.9686	4.40021
85.3038	2.9836
85.6421	2.9554
86.2225	1.72288
86.4323	4.76817
86.7105	3.59482
87.0721	2.76497
87.4872	2.40893
87.6725	5.39654
87.9127	4.16417
88.104	5.22794
88.3999	3.37868
88.6251	4.44042
88.7638	7.21376
88.9787	4.65315
89.1856	4.83274
89.4391	3.94533
89.6772	4.19974
89.9232	4.06534
90.2189	3.38128
90.522	3.29948
90.9258	2.47611
91.3509	2.35249
91.6301	3.58253
91.7969	5.9952
92.005	4.80418
92.318	3.19462
92.6208	3.3034
92.9581	2.96391
93.1542	5.10043
93.5369	2.6129
93.7832	4.05979
94.1019	3.13814
94.3946	3.4167
94.6352	4.15617
94.838	4.93155
95.2337	2.52682
95.4843	3.99039
95.6605	5.67453
95.9264	3.76138
96.3431	2.39995
96.6505	3.25318
96.8862	4.24218
97.1045	4.58077
97.5377	2.30837
98.0503	1.95078
98.2102	6.25438
98.4849	3.64092
98.8988	2.4156
99.1262	4.39905
99.4395	3.19132
99.5835	6.94502
99.8382	3.92619
100.124	3.49347
100.515	2.56024
100.804	3.46637
100.96	6.40336
101.427	2.1407
101.957	1.88462
102.166	4.78515
102.289	8.16993
102.943	1.5281
103.089	6.8686
103.352	3.79296
103.934	1.72043
104.216	3.53887
104.486	3.71104
104.677	5.22286
104.983	3.2708
105.346	2.752
105.641	3.39679
105.879	4.19995
106.307	2.33437
106.689	2.62116
106.838	6.68565
107.188	2.85897
107.568	2.6323
108.119	1.81349
108.239	8.36764
108.46	4.52419
108.789	3.03998
108.986	5.06186
109.356	2.70778
109.717	2.77094
109.938	4.50914
110.156	4.60214
110.45	3.39243
110.838	2.57727
110.932	10.6523
111.348	2.40837
111.467	8.39461
111.818	2.84579
112.15	3.0088
112.513	2.75468
112.69	5.66604
112.945	3.92776
113.126	5.52242
113.296	5.88616
113.689	2.54356
114.063	2.67055
114.314	3.99039
114.461	6.76901
114.782	3.1225
114.998	4.6268
115.2	4.94736
115.445	4.08317
115.802	2.79816
116.022	4.55063
116.264	4.13555
116.444	5.53875
116.785	2.938
116.988	4.92179
117.254	3.75883
117.489	4.25474
117.686	5.0674
117.952	3.77014
118.221	3.70461
118.484	3.80405
118.707	4.49176
118.89	5.45001
119.271	2.6279
119.718	2.23723
119.976	3.8721
120.309	3.00669
120.58	3.68601
120.946	2.73099
121.165	4.58215
121.441	3.61839
121.631	5.26893
