# Supplementary material for: Dorsal and median raphe neuronal firing dynamics characterized by nonlinear measures
Source: PLoS Comput Biol. 2024 May 28;20(5):e1012111. doi: 10.1371/journal.pcbi.1012111 (PMC11161118; doi:10.1371/journal.pcbi.1012111)
Supplement: S1 Data — (ZIP) [file pcbi.1012111.s002.zip › data/N57_N5_030514.txt]

Event times and instantaneous frequencies between 12.0556 s and 92.7943 s on channel 401
Time	Inst freq
12.1048	0.0826116
12.1935	11.275
12.2801	11.5468
12.357	13.0117
12.4176	16.4886
12.5061	11.2971
12.5974	10.962
12.6894	10.8663
12.7839	10.586
12.8735	11.1595
12.9615	11.3634
13.0411	12.5634
13.1253	11.8734
13.209	11.9526
13.2931	11.8844
13.347	18.5618
13.4237	13.0351
13.5046	12.364
13.5932	11.2857
13.6748	12.2594
13.7569	12.1779
13.8472	11.0727
13.9384	10.962
14.023	11.822
14.116	10.7555
14.208	10.8705
14.2686	16.4804
14.335	15.0775
14.4191	11.8886
14.5044	11.7206
14.5931	11.2796
14.6861	10.7423
14.7723	11.6055
14.8625	11.0838
14.9439	12.2947
15.0181	13.4647
15.1088	11.0339
15.2018	10.752
15.2616	16.7218
15.3315	14.2914
15.4098	12.7714
15.4973	11.428
15.5834	11.6209
15.6762	10.7756
15.7672	10.9837
15.8573	11.1074
15.9522	10.5312
16.0419	11.1565
16.1339	10.867
16.2018	14.7141
16.2606	17.0277
16.3474	11.5237
16.4351	11.3921
16.5307	10.4598
16.6209	11.0926
16.7003	12.5957
16.7867	11.5701
16.8665	12.5276
16.9598	10.7167
17.0408	12.3484
17.1324	10.9197
17.1862	18.5991
17.2745	11.324
17.3618	11.4477
17.4523	11.0595
17.5454	10.7326
17.6367	10.9548
17.7273	11.0346
17.8183	10.9902
17.9063	11.3727
17.9944	11.3448
18.0737	12.6081
18.1281	18.3959
18.2087	12.4026
18.2886	12.5229
18.3753	11.5221
18.4625	11.4713
18.5474	11.7861
18.6376	11.0771
18.7271	11.1842
18.8117	11.8086
18.8915	12.5342
18.9834	10.8833
19.0483	15.4078
19.1154	14.9076
19.1959	12.4156
19.2812	11.7247
19.361	12.5408
19.4447	11.9423
19.5316	11.5014
19.6114	12.5445
19.6854	13.5029
19.7694	11.9005
19.857	11.4233
19.9479	11.0047
20.0039	17.854
20.0685	15.4636
20.1564	11.3804
20.2472	11.012
20.3324	11.7387
20.4224	11.1089
20.511	11.2941
20.6011	11.1
20.6798	12.7003
20.7646	11.7869
20.8459	12.3028
20.9287	12.0843
20.9819	18.8026
21.0547	13.7219
21.1391	11.8497
21.2209	12.2225
21.3066	11.6762
21.4012	10.5666
21.4971	10.4323
21.5832	11.6112
21.6672	11.9099
21.7538	11.5388
21.8326	12.7003
21.9132	12.3953
21.9828	14.3777
22.0755	10.791
22.1643	11.2529
22.2627	10.1645
22.3516	11.243
22.4363	11.8128
22.5186	12.1513
22.6107	10.8528
22.6973	11.558
22.7796	12.1415
22.8643	11.8103
22.9217	17.4246
23.0079	11.6055
23.0945	11.5476
23.1782	11.9423
23.2685	11.0668
23.3517	12.0215
23.4366	11.7836
23.519	12.1318
23.6097	11.0295
23.6967	11.4871
23.7789	12.1655
23.8353	17.7305
23.9067	14.0233
23.9968	11.0882
24.0894	10.805
24.1834	10.6381
24.2662	12.0747
24.3503	11.898
24.4406	11.0742
24.5275	11.5006
24.6158	11.3309
24.7072	10.9412
24.7576	19.8271
24.8335	13.1711
24.9265	10.7506
25.0138	11.4626
25.1072	10.7037
25.1949	11.3976
25.2874	10.8113
25.3767	11.1977
25.4613	11.8321
25.5508	11.1647
25.6368	11.6347
25.7192	12.1274
25.7653	21.6873
25.8511	11.6591
25.9357	11.8178
26.0197	11.9065
26.1042	11.8396
26.19	11.6583
26.2708	12.3704
26.3579	11.484
26.4441	11.6007
26.535	10.9989
26.6241	11.2226
26.7008	13.0361
26.7812	12.4471
26.8728	10.9104
26.9579	11.7561
27.0407	12.0703
27.1286	11.3828
27.2167	11.3471
27.3096	10.7589
27.3643	18.3009
27.4386	13.4615
27.5233	11.8028
27.6127	11.1842
27.6629	19.9267
27.748	11.7445
27.8368	11.2658
27.924	11.4682
28.0017	12.866
28.0903	11.2849
28.183	10.7931
28.271	11.3595
28.3544	11.9887
28.4385	11.9005
28.5247	11.5966
28.588	15.7978
28.6727	11.8028
28.7637	10.9859
28.8551	10.9519
28.9429	11.3867
29.0273	11.8523
29.1183	10.9786
29.2037	11.7206
29.2838	12.475
29.3631	12.6148
29.4502	11.4737
29.5337	11.9852
29.5899	17.7968
29.6776	11.4046
29.7612	11.9534
29.846	11.7961
29.9317	11.6705
30.0232	10.9297
30.1075	11.8573
30.1852	12.869
30.2279	23.4511
30.3104	12.1089
30.3944	11.9099
30.4824	11.3634
30.5437	16.3079
30.6255	12.2333
30.7203	10.5465
30.8178	10.2583
30.9043	11.5604
30.9896	11.7181
31.0731	11.9749
31.1534	12.462
31.2126	16.8896
31.3009	11.3179
31.3926	10.9111
31.4722	12.5625
31.5366	15.5313
31.6211	11.8338
31.7137	10.7994
31.8079	10.6144
31.8964	11.2948
31.98	11.9603
32.0655	11.7017
32.1435	12.8245
32.2309	11.4351
32.3099	12.6656
32.3905	12.4054
32.4594	14.5129
32.5127	18.7582
32.5975	11.7877
32.6833	11.6518
32.7734	11.1008
32.8624	11.243
32.9511	11.2681
33.0365	11.7148
33.1172	12.3833
33.2065	11.2022
33.3022	10.45
33.3948	10.7931
33.4524	17.3865
33.5373	11.7661
33.624	11.5436
33.7125	11.2918
33.7944	12.2225
33.8785	11.8818
33.9592	12.3897
34.0397	12.4258
34.1158	13.1347
34.1962	12.4425
34.2787	12.1239
34.3594	12.3934
34.4251	15.2249
34.5029	12.8422
34.5906	11.4062
34.6858	10.4993
34.7718	11.629
34.8596	11.3983
34.9459	11.5861
35.0366	11.028
35.1239	11.4461
35.2106	11.5404
35.3006	11.103
35.3576	17.5476
35.4393	12.2387
35.5291	11.1393
35.6191	11.1178
35.705	11.6395
35.7977	10.7805
35.8852	11.4335
35.9697	11.8279
36.0602	11.0485
36.1537	10.703
36.2427	11.2286
36.2945	19.317
36.3811	11.5428
36.474	10.7687
36.5608	11.5229
36.6473	11.5612
36.7402	10.7575
36.8279	11.4093
36.9168	11.2514
36.9726	17.9077
37.0632	11.0412
37.1552	10.8663
37.2314	13.1296
37.2871	17.9501
37.3756	11.3002
37.4658	11.0801
37.5542	11.3102
37.6417	11.4296
37.7235	12.2279
37.8078	11.8666
37.889	12.3065
37.9727	11.9466
38.0556	12.0729
38.1361	12.4156
38.2145	12.7538
38.2904	13.1742
38.382	10.9218
38.4696	11.4132
38.5681	10.157
38.6549	11.5101
38.7397	11.7994
38.8321	10.8239
38.8954	15.7993
38.969	13.5799
39.0566	11.4179
39.1388	12.1672
39.2069	14.683
39.2853	12.7499
39.3662	12.3576
39.4584	10.8528
39.5531	10.5545
39.6447	10.9268
39.7301	11.7025
39.8211	10.9844
39.9075	11.5789
40.0042	10.343
40.0969	10.7917
40.1556	17.0103
40.2376	12.1966
40.3186	12.3439
40.4071	11.304
40.493	11.6477
40.5768	11.9269
40.6627	11.6371
40.749	11.595
40.8101	16.3575
40.8901	12.4956
40.9814	10.9613
41.0684	11.4903
41.1275	16.9239
41.2023	13.3751
41.2879	11.673
41.3776	11.149
41.4757	10.1962
41.5563	12.41
41.6432	11.5062
41.7214	12.7871
41.7985	12.9671
41.8821	11.9663
41.9658	11.944
42.0542	11.3109
42.1139	16.7656
42.1982	11.8573
42.2863	11.3518
42.3655	12.6234
42.4508	11.7239
42.5475	10.3443
42.6391	10.9139
42.7234	11.8582
42.8115	11.3487
42.9004	11.2521
42.9946	10.6164
43.0767	12.185
43.1365	16.7185
43.2212	11.8036
43.3085	11.4524
43.3969	11.3102
43.4785	12.254
43.5651	11.554
43.6499	11.7911
43.7344	11.8354
43.8219	11.4335
43.9095	11.4163
43.9911	12.2531
44.0447	18.6553
44.1205	13.1877
44.2159	10.4868
44.3024	11.562
44.3894	11.4919
44.4754	11.6241
44.5604	11.7711
44.6534	10.7506
44.7377	11.8616
44.8261	11.314
44.9176	10.9268
45.0035	11.6355
45.0679	15.527
45.1534	11.6984
45.2489	10.4677
45.3369	11.3634
45.4189	12.1948
45.5079	11.2385
45.6064	10.1539
45.6959	11.1729
45.7604	15.5024
45.8429	12.1283
45.9326	11.1445
45.9909	17.1609
46.0729	12.1948
46.1583	11.7074
46.2389	12.4091
46.3219	12.0502
46.4024	12.4156
46.487	11.8212
46.5696	12.1018
46.6442	13.402
46.7201	13.1857
46.7962	13.1368
46.8829	11.538
46.9488	15.1681
47.0246	13.193
47.1123	11.3983
47.2023	11.1178
47.294	10.9032
47.3912	10.2906
47.4808	11.152
47.5735	10.791
47.6368	15.7948
47.722	11.747
47.8151	10.7395
47.8995	11.8497
47.9578	17.1468
48.0401	12.1513
48.1236	11.9715
48.2072	11.9689
48.2922	11.7536
48.3745	12.1504
48.4628	11.3248
48.551	11.3487
48.631	12.49
48.7255	10.5793
48.8098	11.8658
48.8669	17.507
48.9396	13.7593
49.0253	11.6722
49.1294	9.60947
49.2192	11.1341
49.3062	11.4855
49.4023	10.4121
49.4943	10.8613
49.5884	10.6286
49.6791	11.0339
49.7696	11.0456
49.8596	11.1126
49.9536	10.636
50.044	11.0595
50.1317	11.4022
50.2151	11.9999
50.3022	11.48
50.3908	11.2857
50.4756	11.7844
50.562	11.5845
50.6428	12.364
50.7307	11.3781
50.8271	10.379
50.9217	10.5666
51.0144	10.7833
51.0982	11.9346
51.195	10.334
51.2774	12.1371
51.3717	10.6009
51.4573	11.6861
51.5012	22.8029
51.5942	10.743
51.6847	11.0507
51.7691	11.8582
51.8495	12.435
51.9312	12.2396
52.016	11.7836
52.1018	11.6648
52.1939	10.8521
52.2919	10.2105
52.3837	10.8925
52.4437	16.6583
52.5345	11.0135
52.6266	10.862
52.7171	11.0441
52.81	10.7687
52.8937	11.9491
52.9832	11.1729
53.0687	11.691
53.1559	11.4729
53.248	10.8528
53.3124	15.5212
53.3967	11.8607
53.494	10.2817
53.5883	10.5995
53.6805	10.845
53.7722	10.9111
53.8639	10.9011
53.951	11.4816
54.0409	11.1282
54.1317	11.0135
54.2219	11.0889
54.2923	14.1904
54.3806	11.3348
54.4705	11.1163
54.5665	10.4238
54.6597	10.7257
54.7523	10.7994
54.8414	11.2188
54.936	10.5787
55.0274	10.9383
55.1083	12.3521
55.1801	13.9435
55.2458	15.2027
55.3329	11.4816
55.4204	11.4359
55.5081	11.3983
55.5947	11.546
55.6866	10.8876
55.7766	11.1096
55.8609	11.8607
55.9421	12.3092
56.0313	11.2188
56.1107	12.5805
56.1872	13.0852
56.2752	11.3587
56.3687	10.6975
56.4542	11.6943
56.543	11.2582
56.6285	11.6992
56.7263	10.23
56.8031	13.0056
56.8874	11.8649
56.9786	10.9671
57.0668	11.3425
57.1294	15.9734
57.2125	12.0311
57.3015	11.2332
57.3884	11.5093
57.4846	10.3946
57.5748	11.0823
57.6564	12.2567
57.7404	11.915
57.8313	10.9946
57.9293	10.1999
58.0195	11.0926
58.0685	20.4023
58.1506	12.1815
58.2356	11.7586
58.3199	11.8649
58.4095	11.1677
58.4957	11.5999
58.5883	10.8022
58.679	11.0258
58.7711	10.8571
58.8671	10.4134
58.9538	11.538
59.0036	20.0634
59.0613	17.3268
59.1492	11.3758
59.2456	10.3778
59.3352	11.161
59.4249	11.1498
59.5158	10.9975
59.6035	11.4069
59.6882	11.8078
59.7743	11.6104
59.8657	10.9347
59.9566	11.0026
60.0272	14.176
60.1137	11.5548
60.2021	11.3079
60.285	12.0633
60.3707	11.6803
60.4538	12.025
60.5396	11.6509
60.6276	11.3642
60.7147	11.48
60.8044	11.152
60.8912	11.5165
60.9486	17.4447
61.0393	11.0266
61.1262	11.5022
61.2126	11.5781
61.2939	12.2965
61.3779	11.9107
61.467	11.2218
61.5613	10.6036
61.6475	11.5966
61.7351	11.4108
61.8207	11.682
61.8833	15.975
61.9466	15.7993
62.0254	12.7013
62.1148	11.1857
62.2029	11.3464
62.2927	11.1326
62.3782	11.7025
62.4627	11.8287
62.5483	11.6779
62.635	11.5364
62.7158	12.3787
62.8111	10.4967
62.8754	15.5487
62.951	13.2275
63.0324	12.2865
63.1164	11.9099
63.2107	10.5955
63.2934	12.0992
63.3787	11.7222
63.4662	11.432
63.5463	12.4741
63.6367	11.0602
63.7323	10.4638
63.8191	11.5268
63.8749	17.9077
63.9579	12.0502
64.0424	11.8304
64.1234	12.3475
64.2205	10.3014
64.3096	11.2218
64.3898	12.4629
64.4745	11.8044
64.5589	11.8599
64.6478	11.2483
64.7393	10.9239
64.8209	12.2603
64.8945	13.591
64.9834	11.2468
65.0741	11.0156
65.17	10.433
65.2618	10.8904
65.3483	11.566
65.446	10.23
65.5304	11.8548
65.6151	11.8061
65.7084	10.7195
65.7825	13.4833
65.8496	14.9062
65.9375	11.3804
66.0196	12.177
66.1028	12.0207
66.1879	11.7487
66.2715	11.9646
66.355	11.974
66.4385	11.9732
66.5274	11.2529
66.6176	11.0897
66.7067	11.2211
66.7807	13.5106
66.8401	16.8486
66.9261	11.6193
67.0155	11.1887
67.1053	11.1378
67.1946	11.1947
67.2873	10.7875
67.3739	11.5476
67.4605	11.5444
67.5418	12.3038
67.6392	10.2672
67.73	11.0113
67.7906	16.4984
67.8698	12.6368
67.9532	11.9809
68.0381	11.7886
68.1244	11.5837
68.2018	12.9129
68.284	12.1708
68.3706	11.546
68.4503	12.554
68.5335	12.0111
68.6227	11.2165
68.7051	12.1353
68.7721	14.9129
68.8684	10.3875
68.9592	11.0127
69.0526	10.7037
69.1416	11.2461
69.2291	11.4296
69.3174	11.3132
69.4002	12.0764
69.4898	11.164
69.5739	11.8895
69.6544	12.4304
69.7191	15.4464
69.8019	12.0808
69.8854	11.9749
69.9693	11.9218
70.0604	10.9772
70.1495	11.2173
70.2375	11.3626
70.3228	11.7255
70.4098	11.4966
70.4938	11.8997
70.5853	10.9383
70.6497	15.5226
70.7236	13.5303
70.8117	11.3518
70.8958	11.8878
70.9895	10.6762
71.0765	11.4919
71.1608	11.8565
71.2511	11.0838
71.3085	17.4101
71.3961	11.4093
71.4778	12.2441
71.559	12.3156
71.62	16.3865
71.6887	14.57
71.7764	11.3999
71.8663	11.1245
71.9539	11.4093
72.0382	11.8624
72.1313	10.7499
72.2202	11.2423
72.3002	12.5041
72.3792	12.6502
72.4654	11.6063
72.5575	10.8535
72.6198	16.0488
72.7024	12.1045
72.785	12.1168
72.8735	11.2979
72.9587	11.7421
73.0421	11.9852
73.1275	11.7115
73.2168	11.2007
73.2973	12.4221
73.384	11.5292
73.4691	11.7545
73.5413	13.8508
73.6088	14.8148
73.6918	12.0467
73.7852	10.7043
73.8704	11.7396
73.9519	12.2684
74.0296	12.87
74.1151	11.6926
74.1961	12.353
74.2826	11.558
74.3696	11.4943
74.4658	10.3939
74.5167	19.6379
74.6153	10.1391
74.7	11.817
74.7905	11.0507
74.875	11.8329
74.9698	10.5452
75.0579	11.3494
75.1477	11.1378
75.1967	20.4223
75.2804	11.9397
75.3721	10.9032
75.4643	10.8521
75.5331	14.5256
75.6094	13.111
75.6971	11.4062
75.7786	12.2657
75.8601	12.2666
75.9386	12.7333
76.0185	12.5266
76.1039	11.7074
76.1896	11.6615
76.2804	11.0244
76.3675	11.4737
76.4455	12.8215
76.5127	14.873
76.5958	12.032
76.6875	10.9161
76.7773	11.1334
76.868	11.0229
76.9555	11.4328
77.0427	11.4595
77.1228	12.4872
77.2091	11.5845
77.2895	12.4443
77.3703	12.3677
77.4294	16.9325
77.5084	12.6569
77.5905	12.1806
77.6756	11.7487
77.7634	11.3937
77.8505	11.4745
77.9353	11.7927
78.0258	11.0558
78.1099	11.8844
78.1928	12.0729
78.2899	10.3001
78.3635	13.5855
78.4317	14.6507
78.5225	11.0215
78.6046	12.1672
78.6889	11.8666
78.7727	11.9312
78.8589	11.6023
78.9407	12.2208
79.0184	12.88
79.0925	13.4887
79.1864	10.6476
79.2676	12.3274
79.3451	12.8899
79.4326	11.4359
79.5217	11.2165
79.6141	10.8295
79.7021	11.3618
79.7849	12.079
79.8741	11.2135
79.9556	12.2585
80.0426	11.4966
80.1327	11.1044
80.2126	12.505
80.2849	13.8301
80.3438	16.9895
80.4255	12.2369
80.5123	11.5189
80.592	12.5445
80.6784	11.5845
80.7633	11.7744
80.851	11.3991
80.9188	14.7519
80.9926	13.5534
81.0813	11.2742
81.178	10.3423
81.2385	16.5311
81.3048	15.0789
81.3951	11.0771
81.4917	10.3481
81.59	10.1688
81.6808	11.0142
81.7696	11.2651
81.8547	11.752
81.9416	11.5133
82.026	11.8464
82.1069	12.3585
82.1877	12.3805
82.2519	15.5618
82.343	10.9851
82.44	10.2995
82.5311	10.983
82.6251	10.6394
82.7195	10.5894
82.8157	10.392
82.9017	11.633
82.9856	11.9167
83.0676	12.1975
83.1483	12.3888
83.2174	14.4688
83.3186	9.89002
83.4083	11.1438
83.4911	12.0755
83.5685	12.9169
83.6538	11.7222
83.7411	11.4579
83.7848	22.8718
83.8709	11.6233
83.9645	10.6824
84.053	11.2987
84.1211	14.6804
84.2083	11.4626
84.2954	11.4832
84.3849	11.1804
84.4676	12.0825
84.5577	11.1037
84.6466	11.2423
84.7368	11.0919
84.817	12.4676
84.9016	11.8254
84.9994	10.2243
85.061	16.2317
85.1322	14.0481
85.2229	11.0186
85.3068	11.915
85.3903	11.987
85.4772	11.5085
85.5666	11.1827
85.6473	12.3907
85.7232	13.1794
85.8023	12.6339
85.8796	12.947
85.9654	11.6444
86.0257	16.597
86.0988	13.6702
86.1842	11.7123
86.2691	11.7794
86.3574	11.3263
86.4478	11.058
86.5322	11.8523
86.6172	11.7653
86.6861	14.5155
86.7457	16.7842
86.8278	12.1699
86.91	12.177
86.9841	13.4898
87.0436	16.8062
87.1229	12.6033
87.2146	10.9118
87.3072	10.8015
87.3938	11.5428
87.4795	11.6648
87.5642	11.8053
87.6531	11.2499
87.7184	15.313
87.8053	11.5165
87.8872	12.2046
87.973	11.6607
88.0417	14.5383
88.1269	11.7454
88.2148	11.3688
88.2921	12.9359
88.3775	11.7115
88.4543	13.0341
88.5382	11.915
88.6293	10.9729
88.673	22.8749
88.7523	12.6072
88.8474	10.5179
88.9356	11.3371
89.0074	13.9365
89.0954	11.358
89.1848	11.1924
89.2703	11.6885
89.3616	10.9555
89.4542	10.8008
89.5405	11.5886
89.62	12.5739
89.6993	12.6148
89.7822	12.0616
89.8735	10.9469
89.9386	15.3624
90.0162	12.8979
90.1	11.9235
90.1864	11.5813
90.2675	12.3274
90.3503	12.072
90.4313	12.3512
90.5178	11.5548
90.6065	11.2757
90.6838	12.94
90.7686	11.7994
90.8482	12.5634
90.919	14.1111
91.0092	11.086
91.1018	10.805
91.1867	11.7727
91.2737	11.5038
91.3639	11.0764
91.453	11.2286
91.5311	12.7989
91.6153	11.8734
91.6993	11.9175
91.774	13.3761
91.8578	11.9389
91.9412	11.9913
92.0293	11.3494
92.1194	11.1008
92.213	10.679
92.3041	10.9786
92.3898	11.673
92.4839	10.6225
92.5624	12.7304
92.6504	11.3727
92.6958	22.0342
