# Supplementary material for: Dorsal and median raphe neuronal firing dynamics characterized by nonlinear measures
Source: PLoS Comput Biol. 2024 May 28;20(5):e1012111. doi: 10.1371/journal.pcbi.1012111 (PMC11161118; doi:10.1371/journal.pcbi.1012111)
Supplement: S1 Data — (ZIP) [file pcbi.1012111.s002.zip › data/N21_N8_220212.txt]

Event times and instantaneous frequencies between 316.446 s and 365.238 s on channel 6
Time	Inst freq
316.623	0.00315833
316.65	37.4392
316.666	61.3497
316.701	28.7026
316.761	16.6334
316.789	36.049
316.821	31.837
316.837	60.7533
316.865	35.2983
316.885	51.7331
316.907	44.405
316.927	51.1247
316.955	35.8551
317.028	13.6221
317.059	32.7547
317.086	36.2056
317.123	27.4123
317.273	6.65956
317.319	21.8914
317.354	28.0978
317.389	28.9101
317.403	70.4722
317.427	40.6339
317.448	48.8043
317.472	42.1941
317.492	48.1928
317.528	27.933
317.544	64.6831
317.561	58.548
317.586	39.0016
317.621	28.5063
317.635	74.5712
317.669	29.7089
317.685	61.5764
317.709	41.0846
317.76	19.7122
317.798	25.9403
317.879	12.3762
317.921	23.8493
317.942	47.081
317.973	32.4465
317.999	38.835
318.021	44.5236
318.047	38.6548
318.12	13.6874
318.155	29.1971
318.185	32.4465
318.224	26.1712
318.245	47.1698
318.279	28.9855
318.407	7.85176
318.437	32.6584
318.468	33.0033
318.482	69.3963
318.504	45.8295
318.523	53.2198
318.553	32.4675
318.582	34.8068
318.625	23.5349
318.645	48.2625
318.682	27.3748
318.713	31.9081
318.735	46.2321
318.77	28.2406
318.784	71.582
318.855	14.0905
318.889	29.9491
318.916	37.0645
318.944	35.4484
318.964	49.9002
318.996	31.2793
319.013	58.8235
319.052	25.5037
319.088	28.0505
319.129	24.3427
319.154	39.968
319.186	31.3873
319.22	28.9603
319.259	26.0485
319.278	51.5464
319.332	18.5185
319.373	24.1896
319.404	32.7976
319.425	46.6636
319.462	27.0416
319.495	30.525
319.524	35.014
319.563	25.1636
319.628	15.4154
319.673	22.4115
319.704	32.3311
319.755	19.4894
319.801	21.6029
319.846	22.5989
319.88	28.8517
319.918	26.6241
319.96	23.4797
319.981	48.4496
319.998	59.2066
320.019	47.6872
320.053	28.8684
320.087	29.4638
320.14	18.8608
320.171	33.1016
320.219	20.6654
320.394	5.72705
320.447	18.8147
320.488	24.079
320.522	29.274
320.55	35.8551
320.567	61.0874
320.595	35.3857
320.622	36.4964
320.648	38.7597
320.688	24.8324
320.723	28.5878
320.754	32.457
320.784	33.456
320.824	25.1067
320.869	22.1386
320.908	25.9808
320.976	14.7254
320.994	53.4759
321.032	26.7023
321.055	42.6985
321.092	27.0856
321.117	39.604
321.174	17.6772
321.223	20.4248
321.264	24.3013
321.317	18.8288
321.374	17.5285
321.486	8.90155
321.535	20.6911
321.783	4.02301
321.824	24.4559
321.852	35.8423
321.869	57.8704
321.884	69.1563
321.906	44.5038
321.937	32.1854
321.958	48.2393
321.995	26.9906
322.028	30.6843
322.076	20.6911
322.112	27.6778
322.151	25.8598
322.186	28.8184
322.24	18.546
322.281	24.3665
322.323	23.5682
322.354	31.8979
322.393	25.7069
322.448	18.352
322.484	27.9877
322.525	23.8834
322.58	18.3621
322.622	23.5738
322.633	95.2381
322.681	20.5888
322.743	16.3026
322.779	27.1518
322.817	26.5887
322.843	38.7597
322.865	44.4444
323.014	6.73991
323.048	28.8767
323.093	22.3514
323.123	34.0483
323.159	27.3823
323.191	31.0752
323.221	33.1236
323.261	25.113
323.283	45.3104
323.309	38.8199
323.341	31.2598
323.355	70.0771
323.389	29.3513
323.417	36.2976
323.437	50.3525
323.461	41.3736
323.49	34.7584
323.524	29.2654
323.551	36.7107
323.582	32.7439
323.604	44.6229
323.64	27.9564
323.666	38.7747
323.716	19.8216
323.754	26.2055
323.784	34.1297
323.819	28.3688
323.862	23.2234
323.917	18.0799
323.954	26.8312
323.982	36.6032
324.004	44.0917
324.03	38.7447
324.069	25.9943
324.173	9.61261
324.211	26.0281
324.242	32.5627
324.28	26.2055
324.3	49.7265
324.323	43.0293
324.369	22.168
324.403	29.1206
324.442	25.4518
324.47	36.3372
324.503	30.0571
324.533	33.1345
324.576	23.1589
324.627	19.581
324.685	17.3611
324.713	35.1
324.74	38.0518
324.759	51.1771
324.772	76.1035
324.793	47.9616
324.816	43.2152
324.843	37.9507
324.887	22.6347
324.918	31.9898
324.946	36.3901
324.973	37.092
324.995	44.603
325.025	33.4896
325.048	44.2087
325.084	27.1887
325.12	28.4091
325.152	31.0174
325.175	43.0108
325.2	40.1445
325.235	28.2566
325.262	37.594
325.283	47.3261
325.299	61.237
325.335	28.4495
325.379	22.5378
325.395	62.1118
325.428	30.5717
325.461	30.0933
325.505	22.5073
325.552	21.3812
325.694	7.06265
325.73	27.7701
325.748	55.7103
325.774	37.8501
325.801	37.8072
325.831	32.4044
325.845	75.643
325.863	55.3403
325.886	42.6621
325.918	31.3578
325.937	52.7148
325.962	40.0481
325.982	50.9684
326.013	31.6957
326.036	44.1306
326.062	38.0373
326.103	24.57
326.159	17.7936
326.185	38.4172
326.212	37.1058
326.24	36.1925
326.266	38.0952
326.305	25.4323
326.322	57.8035
326.342	50.025
326.395	18.9179
326.418	43.6681
326.446	36.1664
326.487	24.4918
326.523	27.1961
326.553	33.6587
326.582	34.1413
326.615	30.9598
326.666	19.6155
326.697	31.6957
326.74	23.3863
326.767	37.4111
326.795	35.3982
326.832	27.1961
326.861	33.8295
326.886	39.8724
326.92	29.5159
326.958	26.5393
326.985	36.9686
327.02	28.6287
327.06	24.7525
327.081	47.619
327.106	40.2414
327.192	11.7123
327.258	15.0625
327.347	11.2676
327.387	24.7831
327.414	37.0508
327.475	16.4123
327.541	15.2091
327.566	40.1445
327.588	45.208
327.62	30.9693
327.653	30.2297
327.767	8.77578
327.808	24.7586
327.822	68.2128
327.849	37.8358
327.868	52.687
327.904	27.6625
327.922	53.4759
327.94	58.1058
327.967	36.4166
328	30.5344
328.034	28.8684
328.066	31.2793
328.089	43.6491
328.119	33.5683
328.149	33.0142
328.172	43.4216
328.199	37.2578
328.24	24.6548
328.262	46.2321
328.297	27.9096
328.326	34.5662
328.353	37.7216
328.375	44.4247
328.4	41.0678
328.452	19.2382
328.482	32.4254
328.505	44.9236
328.549	22.4618
328.578	35.0018
328.606	35.4108
328.63	41.3736
328.659	35.1124
328.688	33.9789
328.753	15.4991
328.807	18.4332
328.827	50.5561
328.874	21.1282
328.911	27.0124
328.932	48.2393
328.962	33.3333
328.999	26.5463
329.026	37.5657
329.058	31.4564
329.086	35.3857
329.117	32.457
329.156	25.2972
329.276	8.35701
329.312	27.4876
329.34	35.8166
329.36	51.3875
329.382	45.5373
329.401	53.0786
329.433	31.1429
329.459	38.5951
329.493	28.9687
329.543	20.1248
329.583	25.0188
329.611	35.0877
329.647	27.7932
329.665	55.2792
329.702	27.5558
329.729	36.2319
329.763	29.4204
329.798	28.8018
329.836	26.462
329.875	25.4972
329.92	22.0264
329.941	47.8927
329.97	35.4736
330.007	26.7953
330.046	25.6016
330.102	17.7809
330.136	29.7708
330.17	28.9268
330.208	26.295
330.227	53.1067
330.264	27.3
330.32	17.7557
330.378	17.1821
330.423	22.2618
330.455	31.6056
330.55	10.4833
330.61	16.6556
330.628	57.4053
330.674	21.3904
330.698	42.7533
330.73	30.8452
330.796	15.2114
330.815	53.9084
330.851	27.3898
330.883	31.3283
330.92	26.8528
330.945	40.1929
330.976	32.2685
331.03	18.6047
331.081	19.5427
331.126	22.2866
331.157	32.3939
331.193	27.4499
331.267	13.6203
331.32	18.6463
331.344	42.7716
331.375	31.6656
331.413	26.4201
331.446	30.4878
331.506	16.5044
331.562	18.1159
331.613	19.3424
331.658	22.2668
331.83	5.83635
331.865	28.1373
331.895	33.2005
331.928	30.7787
331.949	47.9616
331.971	44.0529
332.018	21.3995
332.052	29.6648
332.077	39.2465
332.097	49.4071
332.132	28.5878
332.172	25.0627
332.277	9.55019
332.32	23.0787
332.348	35.8038
332.385	27.1739
332.419	29.2483
332.472	19.0186
332.498	37.7074
332.538	25.5232
332.566	34.7222
332.603	27.2257
332.633	32.9381
332.679	22.1092
332.761	12.0992
332.818	17.6554
332.841	42.9
332.88	25.7533
332.917	27.0197
332.966	20.5846
333.005	25.6805
333.045	25.0627
333.086	24.2836
333.143	17.337
333.178	29.0107
333.279	9.92359
333.311	31.0655
333.352	24.0674
333.395	23.5349
333.429	29.4204
333.482	18.6776
333.548	15.2462
333.597	20.4332
333.628	32.0513
333.683	18.1389
333.815	7.60572
333.874	16.8322
333.9	38.6698
333.93	33.7382
333.96	33.2447
333.997	27.2035
334.04	23.2342
334.074	28.7687
334.105	32.2789
334.148	23.175
334.192	23.0468
334.224	30.7977
334.254	34.1413
334.298	22.7324
334.315	58.8235
334.348	30.0752
334.388	24.6184
334.413	39.9521
334.451	26.9324
334.501	19.9681
334.56	16.8748
334.595	28.8517
334.634	25.2781
334.662	35.6761
334.699	27.027
334.796	10.337
334.858	16.2153
334.922	15.5836
334.979	17.4216
335.111	7.57117
335.161	20.0401
335.243	12.1832
335.275	31.3381
335.324	20.555
335.349	40.0962
335.382	29.6648
335.419	26.9906
335.46	24.7709
335.479	52.5762
335.516	26.6383
335.537	49.1884
335.577	24.6488
335.607	33.9905
335.637	33.1675
335.664	37.5235
335.703	25.413
335.741	26.5182
335.77	33.9905
335.812	23.6742
335.838	38.5654
335.864	39.2465
335.886	44.7828
335.928	23.7699
335.958	32.9598
336.08	8.2021
336.116	27.933
336.144	36.3769
336.167	43.554
336.199	30.4044
336.222	43.956
336.246	42.4088
336.277	31.8573
336.317	25.0941
336.35	30.4044
336.392	23.9693
336.412	49.6278
336.463	19.6618
336.514	19.6696
336.561	21.2179
336.587	38.3877
336.611	40.8497
336.642	32.4044
336.662	51.2295
336.703	24.0674
336.743	24.9875
336.775	30.9119
336.826	19.6541
336.863	27.3523
336.892	34.7343
337.025	7.52106
337.092	14.8236
337.185	10.7504
337.223	26.3574
337.245	46.1681
337.271	38.1534
337.286	67.981
337.298	79.1766
337.386	11.443
337.464	12.7959
337.496	30.6091
337.52	41.841
337.543	43.8404
337.563	49.3097
337.583	50.9944
337.602	53.9665
337.629	36.7377
337.665	27.7085
337.693	35.5114
337.722	35.0385
337.736	71.0227
337.782	21.5983
337.805	43.3651
337.845	25.3293
337.874	34.3289
337.91	27.5482
337.921	95.057
337.963	23.7361
338.007	22.7894
338.032	39.032
338.055	44.3066
338.072	58.6854
338.107	28.393
338.136	34.2231
338.156	49.3827
338.183	38.1534
338.22	26.976
338.252	30.722
338.277	40.2576
338.293	61.1621
338.318	40.6669
338.353	28.3607
338.383	33.4672
338.402	52.2739
338.452	20.3004
338.481	33.7496
338.51	34.459
338.547	27.1961
338.587	24.8447
338.63	23.5849
338.654	41.5628
338.691	26.5463
338.716	40.032
338.733	58.5823
338.754	48.2859
338.788	29.1375
338.822	30.2024
338.851	33.5121
338.891	25.025
338.92	34.9773
338.951	32.3834
338.973	44.1891
339.002	34.8675
339.027	39.8406
339.06	30.1841
339.11	20.1857
339.157	21.4041
339.194	26.6738
339.231	27.4198
339.261	32.3834
339.305	23.1696
339.326	47.8469
339.364	25.7732
339.392	36.1011
339.428	28.177
339.456	35.7015
339.489	29.976
339.528	25.4194
339.545	58.1058
339.587	23.9406
339.687	10.011
339.717	33.7041
339.756	25.2845
339.794	26.5604
339.809	64.6831
339.829	51.573
339.851	45.4959
339.903	19.2012
339.932	34.7222
339.968	27.5786
340	31.1042
340.026	38.625
340.066	24.6914
340.121	18.4196
340.166	21.9346
340.195	34.7947
340.241	21.7486
340.269	36.1141
340.317	20.9512
340.349	30.7882
340.39	24.0906
340.433	23.753
340.467	28.9352
340.496	34.3761
340.527	32.6691
340.561	28.9687
340.592	32.8623
340.656	15.4655
340.691	29.129
340.742	19.5848
340.784	23.663
340.812	36.2319
340.85	26.1506
340.887	26.8384
340.934	21.561
340.966	31.2793
341.007	23.9464
341.158	6.62076
341.212	18.7406
341.26	20.7814
341.291	32.4465
341.316	39.7772
341.34	40.9333
341.388	20.816
341.434	22.0604
341.464	33.1455
341.521	17.507
341.555	28.9939
341.631	13.177
341.682	19.6657
341.708	38.0518
341.756	21.1775
341.785	33.9559
341.809	42.6257
341.859	19.8847
341.892	29.824
341.952	16.6389
342.005	19.0767
342.042	27.2628
342.123	12.2041
342.197	13.6295
342.23	30.1205
342.281	19.6502
342.302	46.729
342.369	14.9276
342.406	27.027
342.451	22.6296
342.486	27.9564
342.52	29.2569
342.548	36.5097
342.578	33.5121
342.622	22.5378
342.67	20.7469
342.715	22.5023
342.742	37.1058
342.784	23.8949
342.924	7.13267
342.961	26.8025
343.005	22.5327
343.033	36.846
343.062	34.3525
343.095	30.349
343.148	18.797
343.189	24.1138
343.21	47.2144
343.233	44.7027
343.284	19.6464
343.319	28.0269
343.358	26.1575
343.428	14.2552
343.481	18.8644
343.519	26.3158
343.546	37.1333
343.604	17.0416
343.661	17.6056
343.695	29.2997
343.737	23.8493
343.756	54.0541
343.803	21.3812
343.848	21.9974
343.895	21.3584
343.948	18.6846
343.973	40.5186
344.015	24.0964
344.039	40.404
344.091	19.3125
344.133	23.5849
344.171	26.8456
344.198	36.3769
344.234	27.7546
344.261	36.9004
344.297	27.7701
344.385	11.3882
344.423	26.2192
344.458	28.9436
344.492	29.5683
344.532	24.7586
344.577	22.3115
344.614	27.2183
344.656	23.3263
344.694	26.8889
344.729	28.3768
344.796	14.7973
344.892	10.4493
344.93	26.738
344.976	21.725
345.014	26.1986
345.054	24.667
345.1	22.0361
345.154	18.5048
345.252	10.203
345.314	16.1629
345.378	15.4464
345.426	20.842
345.465	25.9403
345.502	26.8384
345.524	44.8833
345.56	28.177
345.596	27.6472
345.656	16.6223
345.692	28.0112
345.723	32
345.751	36.1402
345.795	22.7687
345.866	13.9489
345.912	21.8341
345.944	31.6156
345.985	24.1779
346.024	25.7599
346.058	29.6121
346.223	6.07091
346.263	24.9252
346.328	15.3516
346.384	17.6772
346.409	40.3063
346.462	18.9179
346.506	22.5276
346.534	35.9195
346.566	31.211
346.597	32.9272
346.629	30.9598
346.666	27.1223
346.714	20.5888
346.727	78.2473
346.783	18.0832
346.817	29.0529
346.863	21.815
346.947	11.8765
346.987	25.3165
347.017	32.3939
347.049	31.4762
347.084	28.7439
347.127	23.2019
347.178	19.6773
347.219	24.5942
347.27	19.4212
347.334	15.6691
347.41	13.1787
347.463	18.9072
347.5	26.5393
347.534	29.8151
347.587	18.7056
347.639	19.4326
347.696	17.5716
347.752	17.9019
347.804	19.1865
347.837	30.3214
347.873	27.2777
347.924	19.5542
347.964	24.975
347.995	33.036
348.027	31.1526
348.052	39.2619
348.09	26.5887
348.125	28.3286
348.171	22.0264
348.215	22.4972
348.243	36.1141
348.271	35.3107
348.316	22.4719
348.361	21.8245
348.414	18.9681
348.442	35.9324
348.48	26.3922
348.503	43.4216
348.549	21.7439
348.564	64.1437
348.638	13.6221
348.667	34.4828
348.705	26.0756
348.733	35.9454
348.768	28.8101
348.796	34.8918
348.846	20.1572
348.98	7.45379
349.041	16.4718
349.083	23.8379
349.143	16.581
349.18	27.4273
349.218	26.1165
349.262	22.8833
349.291	34.3761
349.328	26.9978
349.361	30.0571
349.456	10.4976
349.498	23.8039
349.521	44.6828
349.545	40.6009
349.577	31.25
349.626	20.5297
349.686	16.5371
349.719	30.2663
349.749	33.4672
349.777	35.6506
349.802	40.0641
349.828	39.4011
349.88	18.9538
349.926	21.7581
349.971	22.6296
349.999	35.3732
350.04	24.5158
350.09	19.9681
350.145	18.2282
350.173	35.5999
350.215	23.5073
350.239	42.8633
350.264	38.8199
350.307	23.5738
350.356	20.4123
350.412	17.696
350.468	17.7936
350.511	23.3263
350.561	20.2224
350.578	57.0776
350.651	13.6668
350.684	30.5904
350.725	24.57
350.768	23.2883
350.809	24.3843
350.851	23.7925
350.885	29.6384
350.932	20.9512
350.952	49.8008
350.979	37.037
351.011	31.5457
351.053	23.7812
351.069	63.8978
351.118	20.1735
351.159	24.8447
351.214	17.9986
351.246	31.6656
351.278	30.9789
351.312	29.2227
351.364	19.279
351.42	17.7904
351.463	23.4852
351.503	24.8633
351.55	21.1372
351.594	23.1214
351.654	16.57
351.715	16.3239
351.742	36.914
351.779	27.5406
351.805	38.0228
351.973	5.93789
352.025	19.5733
352.065	24.8818
352.109	22.5124
352.145	28.1215
352.192	20.9249
352.224	31.3676
352.256	31.6656
352.286	32.9381
352.312	38.5356
352.351	26.0756
352.383	30.7314
352.412	34.662
352.449	26.8025
352.48	32.6797
352.508	35.2237
352.553	22.3914
352.584	32.2373
352.609	39.968
352.708	10.0918
352.746	26.2055
352.802	17.9179
352.843	24.7158
352.877	29.0529
352.923	21.692
352.964	24.266
353.008	22.6757
353.056	20.79
353.151	10.5977
353.227	13.048
353.273	22.007
353.306	29.7708
353.348	24.0211
353.433	11.7606
353.488	18.093
353.56	13.9451
353.597	27.2331
353.716	8.4246
353.776	16.415
353.817	24.5158
353.85	30.581
353.876	38.2263
353.919	23.1
353.958	25.6739
353.988	34.2114
354.028	24.4858
354.049	47.9846
354.094	22.1386
354.142	20.8377
354.197	18.2715
354.235	26.2192
354.262	37.1195
354.312	20.2429
354.357	21.8771
354.421	15.6715
354.484	15.7928
354.522	26.3227
354.562	25.1319
354.647	11.7633
354.763	8.63036
354.81	21.1193
354.928	8.47529
354.976	20.8377
355.035	17.0823
355.071	27.4123
355.113	23.9292
355.171	17.1733
355.22	20.6954
355.261	24.1371
355.293	31.6356
355.374	12.3092
355.429	18.3284
355.475	21.4408
355.507	31.4861
355.549	23.872
355.613	15.7035
355.656	22.9674
355.7	22.7894
355.769	14.497
355.859	11.0607
355.935	13.2083
355.982	21.2314
356.033	19.8059
356.078	21.8771
356.131	18.9251
356.172	24.667
356.249	12.9366
356.332	12.0817
356.385	18.6916
356.431	22.1533
356.471	25
356.53	16.8805
356.58	19.988
356.635	18.005
356.704	14.6092
356.745	24.2483
356.786	24.1604
356.863	13.1441
356.916	18.6463
356.972	17.9051
357.004	30.8833
357.049	22.1582
357.103	18.6185
357.246	7.02494
357.36	8.7727
357.496	7.31368
357.574	12.7877
357.603	34.638
357.624	47.8698
357.644	51.8403
357.668	41.632
357.699	31.9591
357.719	49.4805
357.751	30.9502
357.787	27.9096
357.814	37.5094
357.831	56.9152
357.867	27.9096
357.905	26.7809
357.929	40.3388
357.96	32.8839
357.993	30.5437
358.038	21.9539
358.065	37.7929
358.092	36.4033
358.123	32.144
358.163	25.0752
358.224	16.4042
358.257	30.012
358.29	30.6373
358.314	41.9111
358.354	25.0627
358.385	31.837
358.412	36.8732
358.462	19.8886
358.479	60.5327
358.521	23.9063
358.564	23.0044
358.595	32.8947
358.628	30.0661
358.656	35.9971
358.697	24.3487
358.741	22.477
358.773	31.6456
358.806	30.4785
358.854	20.8507
358.895	24.0906
358.944	20.6868
358.978	28.7604
359.013	28.9687
359.056	23.0097
359.074	55.4939
359.101	37.3692
359.125	41.2882
359.153	35.4359
359.216	16.1186
359.261	22.1926
359.295	28.7853
359.326	32.9924
359.355	33.6814
359.405	19.9362
359.447	24.1429
359.495	20.8943
359.538	23.3536
359.566	34.8189
359.599	30.8452
359.623	40.3877
359.648	41.3907
359.681	29.7619
359.713	31.4663
359.738	39.6511
359.776	26.462
359.807	32.2061
359.856	20.3046
359.904	20.8377
359.974	14.3719
360.009	28.1452
360.058	20.4876
360.091	30.9119
360.129	25.7467
360.165	28.2486
360.2	28.2326
360.241	24.3013
360.277	27.9486
360.326	20.6825
360.393	14.817
360.483	11.0583
360.535	19.5886
360.594	16.714
360.608	75.7002
360.642	29.4551
360.673	31.3972
360.726	18.8786
360.749	43.8596
360.781	31.2207
360.811	33.4336
360.841	32.9707
360.875	30.1568
360.901	37.5235
360.937	27.8784
360.965	35.9842
360.995	33.3111
361.044	20.4374
361.091	21.3721
361.139	20.7254
361.169	32.6371
361.218	20.4834
361.256	26.8168
361.291	28.177
361.327	27.7624
361.362	29.0782
361.397	28.3527
361.45	18.843
361.502	19.3536
361.551	20.2306
361.593	23.9751
361.633	24.7954
361.699	15.2393
361.738	25.4842
361.769	32.3102
361.795	38.5356
361.818	43.6872
361.854	27.4876
361.921	14.9745
361.964	23.3699
361.999	28.4819
362.056	17.55
362.098	23.4962
362.166	14.7558
362.203	26.9614
362.235	31.1042
362.275	24.9004
362.312	27.6243
362.349	27.027
362.401	19.1314
362.426	39.0472
362.464	26.9251
362.505	24.079
362.565	16.7813
362.638	13.563
362.713	13.4626
362.764	19.7006
362.954	5.2579
363.092	7.25216
363.143	19.5695
363.17	37.0096
363.224	18.2782
363.242	57.3066
363.264	45.8085
363.298	29.5596
363.331	30.2572
363.36	34.2231
363.389	34.6141
363.419	33.3222
363.448	34.118
363.474	39.1236
363.504	33.3111
363.575	14.0469
363.595	50.025
363.632	26.8456
363.657	40.4367
363.689	30.9789
363.722	30.1386
363.755	30.3122
363.812	17.6118
363.861	20.2184
363.893	31.2207
363.928	28.6944
363.978	20.1816
364.024	21.4869
364.093	14.6391
364.156	15.7011
364.209	18.9251
364.273	15.6838
364.311	26.1506
364.365	18.7652
364.411	21.6826
364.465	18.3959
364.573	9.27042
364.678	9.5048
364.748	14.298
364.81	16.1812
364.869	16.9434
364.91	24.2777
364.945	28.3206
364.981	28.0191
365.014	30.8166
365.06	21.2902
365.111	19.7589
365.162	19.5427
365.207	22.5836
