# Supplementary material for: Dorsal and median raphe neuronal firing dynamics characterized by nonlinear measures
Source: PLoS Comput Biol. 2024 May 28;20(5):e1012111. doi: 10.1371/journal.pcbi.1012111 (PMC11161118; doi:10.1371/journal.pcbi.1012111)
Supplement: S1 Data — (ZIP) [file pcbi.1012111.s002.zip › data/N51_N4_100314.txt]

Event times and instantaneous frequencies between 4.6215 s and 328.126 s on channel 5
Time	Inst freq
4.75973	2.6511
5.02913	3.71195
5.49515	2.14583
5.63635	7.08255
5.74694	9.04175
6.07226	3.0739
7.8512	0.562133
8.24738	2.52414
8.40967	6.16189
8.68142	3.67983
9.15436	2.11442
10.1082	1.04838
10.8442	1.35865
10.969	8.01398
11.5719	1.65875
11.722	6.6616
12.3635	1.55877
12.5685	4.878
12.7783	4.76831
13.6779	1.11151
13.8374	6.27156
13.9847	6.78914
15.6464	0.601767
17.2419	0.626786
17.5226	3.56285
17.6714	6.71962
17.7273	17.8884
17.9373	4.76068
18.1342	5.08053
18.3141	5.55611
18.971	1.52245
19.6881	1.39443
20.3	1.6344
20.6124	3.20051
21.5822	1.03114
22.3249	1.34645
22.5886	3.79305
24.2607	0.598034
24.602	2.92973
24.7928	5.24125
24.8431	19.8981
24.8971	18.498
25.5569	1.51559
26.0182	2.16797
26.3264	3.2445
26.4612	7.4173
27.1316	1.49172
27.2411	9.13492
27.6117	2.69844
28.6467	0.966116
29.0027	2.8091
29.8263	1.21414
30.9584	0.883344
31.4954	1.86218
32.9824	0.672499
33.5353	1.8088
33.7962	3.83239
33.9762	5.55426
34.4979	1.9171
36.6548	0.463611
37.7603	0.904607
38.0672	3.25839
38.369	3.31319
38.4484	12.5957
39.0413	1.6866
39.1092	14.7219
39.1401	32.4002
39.725	1.70958
40.0494	3.08322
40.5276	2.09118
41.2677	1.35105
41.5363	3.72356
42.6127	0.928986
42.8996	3.48639
43.1348	4.25094
43.8776	1.34628
44.5117	1.57697
45.8414	0.752082
46.092	3.99087
46.4761	2.60319
46.6865	4.75348
46.9197	4.28835
47.7462	1.20991
49.1751	0.699818
49.2876	8.88936
50.1683	1.13546
51.5034	0.749027
52.0874	1.71239
52.1623	13.3365
54.5051	0.426855
54.7043	5.01963
54.9195	4.64576
55.1056	5.3734
55.1591	18.7119
55.6272	2.13631
56.2848	1.52063
57.7391	0.6876
58.8041	0.938972
58.8866	12.123
58.9144	36.0282
59.4928	1.72864
59.9781	2.06097
60.5808	1.65895
61.8127	0.811788
63.2008	0.720381
63.4709	3.70255
64.9711	0.666597
65.0125	24.1616
66.4633	0.689241
67.0699	1.64853
67.5418	2.11934
68.5368	1.00497
68.7026	6.03165
68.8893	5.35596
69.4426	1.80747
69.9087	2.14555
69.9799	14.0375
70.0462	15.0994
71.1487	0.907029
72.9007	0.570768
73.9157	0.985214
73.9357	49.8554
73.9543	53.92
73.97	63.7349
74.6157	1.54857
74.7358	8.32917
77.8878	0.31726
80.4882	0.38455
80.6724	5.4287
81.4414	1.30048
81.8905	2.22659
82.9641	0.931416
85.6394	0.373797
85.8765	4.21674
87.513	0.611078
88.1166	1.65676
88.6488	1.87887
90.2284	0.633088
90.6787	2.22074
90.7803	9.84329
91.2178	2.28558
91.7766	1.78942
92.0782	3.31609
93.4746	0.716101
93.7699	3.38629
95.8601	0.478441
96.5082	1.54285
96.7251	4.61029
96.8267	9.84039
97.8105	1.01656
97.8651	18.2929
97.9543	11.2105
99.0273	0.932005
99.1103	12.0459
99.1472	27.0871
99.1864	25.5389
99.261	13.3923
99.7594	2.00653
101.643	0.530972
101.972	3.0371
102.119	6.79995
102.63	1.95575
103.028	2.51292
103.759	1.36941
104.438	1.47253
104.527	11.1542
104.892	2.74348
105.267	2.66645
105.864	1.67504
106.27	2.46406
107.058	1.26829
107.821	1.31166
108.617	1.25501
109.707	0.91794
110.481	1.29101
111.4	1.08814
112.783	0.723122
114.014	0.81237
118.034	0.248748
118.828	1.26071
118.942	8.74386
120.028	0.9208
120.781	1.32781
122.06	0.782146
122.583	1.91226
123.099	1.93789
123.154	18.0434
127.54	0.227989
127.762	4.50158
128.278	1.93738
128.418	7.18918
128.992	1.74208
130.156	0.858562
130.31	6.50457
131.697	0.721167
132.228	1.88041
132.331	9.77632
132.526	5.13279
133.944	0.704772
134.06	8.6405
134.996	1.06903
135.273	3.61173
136.114	1.18869
136.49	2.65655
137.821	0.751685
138.467	1.54791
139.412	1.05744
141.755	0.426901
142.167	2.42569
142.227	16.7151
143.479	0.798353
147	0.284008
147.626	1.59748
148.867	0.806302
149.52	1.53162
150.029	1.96395
150.167	7.25742
150.87	1.42217
150.942	13.7878
151.651	1.41018
152.071	2.38197
153.233	0.860508
153.767	1.87373
156.116	0.425696
156.438	3.10922
157.256	1.22161
157.752	2.01619
158.312	1.78528
158.42	9.31775
158.515	10.4993
162.465	0.253139
163.596	0.884136
164.128	1.88063
165.078	1.05309
165.463	2.59407
166.125	1.51077
166.856	1.36734
167.359	1.98903
168.588	0.813484
168.621	31.1294
168.632	85.8222
170.359	0.579247
170.847	2.04896
170.914	14.9156
171.134	4.54194
172.046	1.09648
174.5	0.407433
174.655	6.4487
176.027	0.729155
176.406	2.63676
177.728	0.756252
178.557	1.20702
178.58	43.0219
178.647	14.8531
179.652	0.995893
179.747	10.4304
179.914	6.00341
180.318	2.47596
180.555	4.21653
180.981	2.34834
181.257	3.62469
181.735	2.09194
182.149	2.41308
182.487	2.96428
183.076	1.69559
183.43	2.83071
185.126	0.589318
185.554	2.34073
186.702	0.870658
187.41	1.41384
187.86	2.22184
187.959	10.0869
188.015	17.8177
188.037	44.7788
188.925	1.12679
190.113	0.841305
190.247	7.49299
190.589	2.91845
192.245	0.604149
192.551	3.26714
193.681	0.885065
196.065	0.419432
196.54	2.10555
197.232	1.44487
197.301	14.3926
197.839	1.8601
199.323	0.673847
200.463	0.877031
200.554	10.9498
200.996	2.26597
201.278	3.5418
201.694	2.40282
202.187	2.02839
202.879	1.44641
203.829	1.05265
204.588	1.31699
204.9	3.1999
205.068	5.96047
205.508	2.27379
205.571	15.8083
206.359	1.2702
206.547	5.29841
207.755	0.828038
208.11	2.8165
209.598	0.672078
209.809	4.7397
212.609	0.357163
212.897	3.4663
213.669	1.2964
214.631	1.03913
214.679	20.7426
215.269	1.69601
215.638	2.70827
215.879	4.15659
216.461	1.71706
216.684	4.48547
217.985	0.768421
218.8	1.22809
220.056	0.795967
221.759	0.587152
222.171	2.42703
222.55	2.63968
222.998	2.23067
223.316	3.14513
223.528	4.72907
223.617	11.2483
224.416	1.2502
225.288	1.14751
225.464	5.66277
225.823	2.79075
226.37	1.82698
228.181	0.552213
230.927	0.364203
232.012	0.921131
232.102	11.1849
232.774	1.488
234.135	0.734891
234.241	9.3992
234.623	2.61729
234.822	5.02811
234.856	29.5875
234.871	67.2585
238.077	0.311869
238.102	40.5219
238.731	1.58889
239.566	1.19827
240.089	1.91064
240.144	18.061
240.752	1.64461
241.467	1.39958
242.297	1.20412
242.424	7.93122
242.623	5.02235
243.018	2.52897
243.042	42.2155
243.584	1.84509
245.867	0.437922
246.116	4.02625
246.892	1.28837
247.409	1.93398
247.554	6.89189
248.228	1.48279
250.428	0.454653
252.685	0.44309
253.012	3.05289
253.185	5.79972
253.225	24.8645
253.747	1.91399
255.706	0.510519
256.055	2.86655
256.54	2.06074
256.992	2.21187
257.087	10.58
257.711	1.6011
258.298	1.70512
260.507	0.452616
260.524	58.1531
261.456	1.07329
261.62	6.11083
262.397	1.2875
263.129	1.36484
264.458	0.7525
264.571	8.87942
264.986	2.41053
265.34	2.82208
266.652	0.762389
267.241	1.69589
267.775	1.87199
268.153	2.64866
268.232	12.611
268.411	5.58254
269.237	1.21115
269.715	2.0911
270.328	1.63211
270.698	2.69962
271.005	3.26394
271.158	6.53211
271.529	2.69221
271.755	4.44137
273.112	0.736723
274.719	0.622369
274.791	13.8796
275.034	4.10479
275.416	2.61882
275.616	4.99361
278.787	0.315431
278.86	13.6333
279.427	1.7641
279.531	9.6367
279.57	25.2181
279.958	2.58182
279.976	53.5906
280.131	6.4472
281.168	0.96516
281.405	4.21301
282.295	1.12389
282.454	6.25814
283.81	0.737888
284.902	0.91561
286.795	0.528125
287.503	1.41231
288.477	1.02689
288.608	7.67059
288.683	13.2128
289.149	2.14699
289.634	2.06072
289.89	3.9165
290.469	1.72722
291.585	0.895518
292.12	1.86947
292.257	7.32504
292.313	17.8234
292.979	1.50196
293.423	2.24791
293.975	1.8142
294.866	1.12243
295.376	1.9582
295.405	34.8967
295.455	19.8578
299.194	0.267503
301.805	0.382897
302.349	1.84026
302.44	10.9685
303.102	1.50892
303.738	1.57435
304.339	1.66288
304.376	26.6966
305.539	0.859887
305.738	5.04638
307.621	0.531026
309.313	0.59083
309.424	9.04617
311.105	0.594845
311.474	2.70972
312.091	1.62083
312.171	12.4722
312.518	2.88246
312.701	5.47687
316.526	0.261408
316.659	7.53534
317.376	1.39514
318.461	0.921024
318.574	8.86242
319.058	2.0658
319.765	1.41476
320.408	1.55545
321.491	0.923049
321.698	4.82896
321.804	9.43699
322.279	2.10709
322.465	5.38399
322.958	2.02644
324.582	0.615904
