# Supplementary material for: Dorsal and median raphe neuronal firing dynamics characterized by nonlinear measures
Source: PLoS Comput Biol. 2024 May 28;20(5):e1012111. doi: 10.1371/journal.pcbi.1012111 (PMC11161118; doi:10.1371/journal.pcbi.1012111)
Supplement: S1 Data — (ZIP) [file pcbi.1012111.s002.zip › data/N166_N3_210318s.txt]

Event times and instantaneous frequencies between 0 s and 178.941 s on channel 402
Time	Inst freq
0.015999	62.5039
0.408435	2.54819
0.618054	4.77056
0.849093	4.32827
1.06328	4.66873
1.41761	2.82228
1.71213	3.3953
2.20215	2.04073
2.54924	2.88111
2.79822	4.01645
3.03146	4.28736
3.35357	3.10456
3.58104	4.3962
3.79522	4.66893
4.13864	2.91184
4.3869	4.02815
4.64133	3.93035
5.04938	2.45067
5.44505	2.52734
5.65972	4.65842
5.97156	3.2067
6.21521	4.10433
6.48444	3.71427
6.98658	1.99148
7.4067	2.38027
7.77971	2.68091
8.0731	3.40839
8.33555	3.81026
8.54242	4.83393
8.72992	5.33333
9.09932	2.70708
9.42032	3.11529
9.69638	3.62244
9.88905	5.19009
10.1246	4.24531
11.2028	0.92751
11.4983	3.38379
11.7831	3.51114
12.1061	3.09617
12.3063	4.99518
12.4671	6.21775
12.6143	6.79122
12.8412	4.40835
13.0505	4.77856
13.2343	5.43978
13.4587	4.45579
13.7032	4.09078
14.0384	2.98314
14.2615	4.48234
14.499	4.20955
14.7066	4.81849
15.2545	1.82493
15.6524	2.51347
16.0182	2.73376
16.232	4.67797
16.4688	4.22267
16.7128	4.09742
17.2652	1.81051
17.4954	4.34373
17.8257	3.0275
18.1678	2.92267
18.6306	2.16115
18.8847	3.93546
19.3124	2.33766
19.6479	2.98066
20.1944	1.82992
20.6342	2.27385
20.9201	3.49696
21.127	4.83491
21.4325	3.27324
21.7038	3.68589
22.0548	2.84922
22.2723	4.59688
22.436	6.10959
22.6415	4.86533
22.8798	4.19641
23.334	2.20194
23.6263	3.42073
23.8428	4.61981
24.3808	1.8587
24.54	6.28042
25.1897	1.53923
25.68	2.03922
25.9017	4.51121
26.1494	4.03815
27.5363	0.721031
27.8891	2.83415
28.1838	3.39374
28.5978	2.41525
29.1596	1.77984
29.4857	3.0668
29.7669	3.55639
30.1488	2.61873
30.5045	2.8109
30.6789	5.73398
31.2915	1.63243
31.47	5.60224
31.7828	3.19741
32.2132	2.32312
32.4826	3.71228
32.837	2.82173
33.1205	3.52652
33.3402	4.55255
33.5379	5.05794
33.9172	2.63625
34.1269	4.77015
34.6193	2.03091
34.9337	3.1806
35.5595	1.59776
35.8862	3.06167
36.3101	2.35893
36.5744	3.78388
36.8312	3.89394
37.1836	2.83748
37.5569	2.67905
37.8024	4.07309
38.0463	4.10014
38.3575	3.21257
38.5892	4.31773
38.8981	3.23653
39.1651	3.74624
39.3926	4.39418
39.768	2.66392
40.0394	3.68467
40.4176	2.64439
40.8102	2.54688
40.9687	6.30907
41.179	4.75491
41.3739	5.13081
41.597	4.48366
41.822	4.44326
42.2443	2.3682
42.9055	1.51224
43.2275	3.10609
43.6277	2.49896
43.9768	2.86455
44.2596	3.53549
44.967	1.41358
45.1145	6.7792
45.3079	5.17092
45.5687	3.83547
45.8212	3.95892
46.2234	2.48662
46.4362	4.69927
46.6435	4.82379
47.3443	1.42705
47.5819	4.20769
47.9443	2.7594
48.272	3.05147
48.4726	4.98487
48.7489	3.61961
49.2309	2.0747
49.615	2.6038
49.9449	3.03077
50.3227	2.64712
50.661	2.95537
50.9412	3.56945
51.0528	8.95648
51.2641	4.73317
51.5324	3.72794
51.8088	3.61768
54.482	0.374076
54.6738	5.21526
54.9278	3.93695
55.4562	1.89228
55.7751	3.13622
56.1049	3.03198
57.032	1.07864
58.9635	0.517741
59.2234	3.84774
59.5471	3.08859
59.7634	4.62321
60.0701	3.26049
60.3295	3.85557
60.8691	1.85318
61.3653	2.01554
61.6512	3.49729
62.2065	1.80073
63.4026	0.836092
63.9807	1.72982
64.3173	2.97051
64.6131	3.38128
65.0382	2.35206
65.3115	3.65963
66.0644	1.32805
66.1686	9.60144
66.6685	2.00058
67.0455	2.65241
67.4627	2.39656
67.7779	3.17291
68.1075	3.03433
68.406	3.34965
68.8535	2.23472
69.17	3.15899
69.4029	4.2936
69.7239	3.11576
70.0524	3.04389
70.4358	2.60822
70.9864	1.81619
71.2935	3.25635
71.6051	3.20929
71.8824	3.60637
72.1485	3.75828
72.3937	4.07867
72.8627	2.13219
73.2547	2.55099
73.6083	2.82781
73.9447	2.97226
74.2839	2.94813
74.5204	4.22878
75.0943	1.74235
75.5574	2.15966
76.1531	1.67855
76.4106	3.88392
76.5945	5.43756
76.9106	3.16331
77.2045	3.40265
78.2216	0.983183
78.4988	3.60852
78.8817	2.61104
79.0999	4.58373
79.5801	2.08258
79.9249	2.90037
80.4588	1.87277
80.7282	3.71274
80.9749	4.05323
81.1546	5.56483
81.4652	3.2199
81.9518	2.05475
82.2493	3.36228
82.5586	3.23267
83.4542	1.11657
83.7602	3.26807
84.2216	2.16706
84.5379	3.16193
84.8302	3.42122
85.1823	2.84043
85.3523	5.88014
85.6722	3.12663
85.9515	3.57973
86.2227	3.68772
86.4803	3.88193
87.0199	1.85312
87.3238	3.29121
87.6137	3.4493
87.8348	4.52131
88.4565	1.60871
88.6771	4.53194
88.9337	3.89713
89.2661	3.00829
89.6161	2.85748
90.0139	2.51386
90.3995	2.59296
90.7448	2.89666
91.1456	2.49471
91.3674	4.50828
91.6886	3.11401
91.9331	4.08968
92.1687	4.24337
92.694	1.9038
92.882	5.31988
93.3023	2.37903
93.8183	1.93788
94.4888	1.49151
94.9163	2.3389
95.9683	0.950586
96.7547	1.27174
97.1112	2.80442
98.0951	1.01637
98.8829	1.26949
99.552	1.49445
99.8045	3.96099
100.204	2.50593
100.425	4.50572
100.844	2.38685
101.26	2.4046
101.88	1.61257
102.112	4.30914
102.511	2.5122
103.074	1.77598
103.314	4.16563
103.995	1.46759
104.402	2.45611
106.457	0.486713
106.782	3.0707
107.206	2.36319
108.211	0.995075
109.319	0.902293
110.212	1.12009
110.801	1.69708
111.49	1.45198
112.328	1.19204
112.593	3.78525
112.775	5.47939
114.006	0.812295
114.388	2.62022
114.691	3.29423
115.146	2.19896
115.53	2.60628
115.85	3.12473
116.269	2.38441
117.094	1.21311
117.469	2.66566
117.8	3.01796
118.391	1.69115
119.078	1.45743
119.44	2.75749
119.686	4.06911
121.295	0.621625
122.4	0.904455
123.163	1.31184
123.546	2.60741
124.002	2.19259
124.618	1.62284
125.062	2.25556
125.367	3.27256
125.692	3.08379
126.06	2.71792
126.394	2.9905
126.76	2.73556
127.423	1.50785
128.155	1.36625
128.546	2.55336
128.789	4.11386
129.547	1.31989
130.065	1.93091
130.408	2.91319
130.932	1.90773
131.431	2.00422
132.596	0.858905
132.897	3.32081
133.914	0.983426
134.505	1.69207
135.302	1.25327
135.5	5.06147
135.949	2.22781
136.855	1.10362
137.11	3.92286
137.847	1.35594
138.331	2.06706
138.864	1.87651
139.214	2.85914
139.717	1.98627
140.046	3.04525
141.059	0.987242
141.225	6.01609
141.746	1.91808
141.991	4.08292
142.408	2.39829
142.606	5.0528
142.893	3.48777
143.098	4.88122
143.564	2.14605
144.2	1.57142
144.564	2.74461
145.295	1.36907
145.744	2.22327
147.302	0.642041
147.56	3.87084
149.211	0.605857
150.076	1.15533
150.353	3.61796
150.602	4.01244
150.832	4.35798
151.062	4.33277
151.57	1.96861
151.851	3.56103
152.228	2.65218
152.736	1.96828
153.125	2.56916
154.238	0.898465
155.102	1.15852
155.496	2.53605
156.819	0.756024
157.268	2.22616
157.79	1.91559
158.075	3.50981
158.31	4.25729
158.535	4.43841
158.942	2.45836
159.31	2.71778
159.79	2.08216
159.987	5.08215
160.154	5.98691
160.749	1.68079
161.227	2.09002
161.387	6.26143
161.577	5.26227
161.923	2.89342
162.152	4.36609
162.874	1.38511
163.189	3.16833
163.422	4.2998
163.719	3.36877
164.207	2.04704
164.405	5.05809
164.669	3.79232
165.011	2.91635
165.766	1.32449
166.109	2.91957
166.555	2.24257
167.171	1.62432
167.378	4.82581
168.007	1.58919
168.345	2.95889
168.696	2.85249
168.95	3.93695
170.523	0.635591
170.957	2.3008
172.203	0.803097
172.635	2.31257
172.834	5.02152
173.267	2.31249
173.526	3.85771
174.53	0.995643
175.35	1.21953
175.907	1.79723
176.516	1.64195
176.752	4.22711
177.29	1.86032
177.634	2.9036
177.899	3.77843
178.148	4.0196
178.486	2.95579
