# Supplementary material for: Dorsal and median raphe neuronal firing dynamics characterized by nonlinear measures
Source: PLoS Comput Biol. 2024 May 28;20(5):e1012111. doi: 10.1371/journal.pcbi.1012111 (PMC11161118; doi:10.1371/journal.pcbi.1012111)
Supplement: S1 Data — (ZIP) [file pcbi.1012111.s002.zip › data/N85_N7_210318.txt]

Event times and instantaneous frequencies between 0 s and 388.607 s on channel 2001
Time	Inst freq
0.633711	1.57801
1.35345	1.38939
1.35626	355.366
1.35896	370.37
1.36235	295.77
1.43535	13.6977
1.57611	7.10429
1.63498	16.986
1.70593	14.0956
1.76836	16.0156
1.88606	8.49668
1.94891	15.9101
2.30546	2.80466
2.65316	2.87602
2.91466	3.82416
3.50538	1.69286
3.58436	12.6608
3.70603	8.21889
3.84642	7.12327
4.03477	5.30904
4.13713	9.7703
4.30543	5.94166
4.51502	4.77124
4.57855	15.7403
5.28534	1.41484
5.28881	288.101
5.29153	368.324
5.29532	263.505
5.41752	8.18377
5.5247	9.33001
5.70602	5.51511
5.76584	16.7151
5.86256	10.3401
6.11524	3.95747
6.16892	18.6293
6.25844	11.1707
6.44131	5.46843
6.72071	3.57915
6.87063	6.67
6.95569	11.757
7.06063	9.52871
7.15676	10.4027
7.23748	12.3893
7.30072	15.8113
7.3701	14.4138
7.8674	2.01087
7.8707	302.755
7.87382	320.513
7.96436	11.0448
8.07871	8.74546
8.18318	9.57222
8.28629	9.69753
8.35633	14.2774
8.47443	8.46776
8.96278	2.04772
9.32372	2.77055
9.53866	4.65231
9.66531	7.89627
9.83444	5.91268
9.96125	7.88563
10.0837	8.16773
10.4138	3.02956
11.0232	1.64079
11.1424	8.38997
11.3039	6.19141
12.0789	1.29044
12.1653	11.5729
12.2041	25.7241
12.2695	15.2989
12.4572	5.32788
12.5415	11.8573
12.6491	9.29904
12.7547	9.46728
12.9363	5.50618
13.1094	5.77831
13.3994	3.44826
13.4911	10.905
13.5861	10.5196
14.4474	1.16112
14.456	116.469
14.5764	8.30261
14.6519	13.2506
14.7063	18.3776
14.8283	8.19686
14.9393	9.01071
15.0176	12.7626
15.1563	7.21033
15.3212	6.06391
15.8465	1.90364
15.9267	12.4681
16.0433	8.58178
16.7725	1.37121
17.5595	1.27071
17.7979	4.19514
17.9535	6.4257
17.9577	238.265
17.961	302.755
18.0481	11.4804
18.1031	18.1653
18.1409	26.4823
18.2554	8.73149
18.3088	18.7477
18.446	7.28852
18.5107	15.44
18.5728	16.1147
18.7116	7.20721
18.9456	4.27279
19.0418	10.3985
19.1978	6.40865
19.2695	13.9458
20.2196	1.05254
20.4636	4.09762
20.4673	269.034
20.6039	7.3244
20.6957	10.8854
20.7733	12.8884
20.9213	6.75612
21.0096	11.3371
21.1617	6.57462
21.9528	1.26394
23.0988	0.872625
23.1015	373.692
23.1041	383.583
23.1915	11.4449
23.1985	142.389
23.2032	209.908
23.2961	10.7701
23.4006	9.56892
23.5147	8.7604
23.6228	9.25283
23.6766	18.6012
23.8515	5.71706
23.9906	7.1867
24.4627	2.11845
24.5713	9.2081
24.6794	9.25027
25.2325	1.80811
25.4033	5.85473
25.6093	4.85329
25.8106	4.96704
25.8885	12.8353
26.5423	1.52969
26.9207	2.64248
27.0184	10.2312
27.3413	3.09743
27.3451	264.971
27.3482	318.37
27.4537	9.47643
27.5685	8.71232
27.6245	17.8635
27.6512	37.4448
27.6983	21.226
27.7878	11.1793
28.0282	4.15923
28.0404	81.88
28.0785	26.2674
28.1622	11.9444
28.2043	23.7485
28.582	2.64754
28.6457	15.7055
28.7315	11.6522
28.8646	7.51529
29.0727	4.8048
29.4649	2.54939
29.6375	5.79579
29.7612	8.08492
29.8873	7.92613
30.2333	2.89058
30.3806	6.78721
30.5327	6.57488
30.6402	9.30034
31.0223	2.61723
31.4274	2.4684
32.4355	0.991996
32.5006	15.373
32.5048	233.263
32.5101	190.913
32.5652	18.1406
32.6528	11.419
32.7331	12.4452
32.7833	19.9314
32.9067	8.10123
33.0678	6.20975
33.1622	10.5891
33.2739	8.95552
33.3297	17.9183
33.3855	17.9192
33.4548	14.4388
34.0598	1.65268
34.1056	21.8407
34.1089	300.842
34.1125	278.009
34.1315	52.843
34.133	637.349
34.1342	831.255
34.1354	850.34
34.1714	27.7616
34.2209	20.1959
34.2793	17.1353
34.3517	13.8198
34.4146	15.8919
34.4666	19.2145
34.5886	8.19766
34.9972	2.44735
35.0806	11.987
35.1409	16.587
35.2457	9.54946
35.3128	14.8949
35.3864	13.5927
35.4672	12.369
35.8788	2.42931
35.9936	8.71346
36.0703	13.0417
36.2568	5.36018
36.452	5.12545
36.5334	12.2806
36.6454	8.92889
36.7913	6.85434
36.9112	8.33959
37.0451	7.46614
37.589	1.83854
37.8245	4.24747
38.6132	1.26788
38.7341	8.26945
38.7874	18.7572
38.9936	4.8511
39.3283	2.98702
39.413	11.8078
39.5087	10.4503
39.5885	12.5393
39.6987	9.07227
39.9974	3.34776
40.2564	3.86111
40.2613	203.998
40.2665	192.79
40.3218	18.0717
40.4134	10.9229
40.4813	14.72
40.7021	4.52868
40.8316	7.7207
40.9075	13.1862
41.1963	3.46234
41.3853	5.29017
41.6514	3.75828
41.898	4.0554
41.9022	239.808
42.0589	6.38081
42.109	19.9673
42.3923	3.5301
42.5472	6.45419
42.6831	7.35657
42.7839	9.91945
43.2264	2.2599
43.3702	6.95444
43.6339	3.79206
43.7457	8.94542
43.8403	10.5733
44.3898	1.8199
44.507	8.53104
44.6876	5.53783
44.8626	5.71442
44.9817	8.39483
45.1471	6.04467
45.4681	3.11567
45.4739	171.292
45.4772	305.53
45.6198	7.01208
45.6582	26.0539
45.7148	17.6666
45.8291	8.74891
45.9442	8.68508
46.5249	1.72226
46.6172	10.8295
46.7149	10.2397
46.8551	7.13211
47.6914	1.19577
47.8757	5.42323
47.9603	11.8262
48.3063	2.89003
48.5911	3.51136
48.5933	455.996
48.5955	446.229
48.5981	384.911
48.6018	275.71
48.6961	10.6046
48.7403	22.6035
48.8043	15.6252
48.8691	15.4385
48.9389	14.332
49.0261	11.4571
49.1641	7.2489
49.239	13.3424
49.3242	11.7375
49.409	11.7957
49.4968	11.3913
49.8385	2.92613
50.0437	4.87344
50.0512	133.761
50.1526	9.86106
50.1925	25.0702
50.2834	11.008
50.3805	10.2925
50.5987	4.58272
51.077	2.09064
51.3015	4.45591
51.4165	8.6921
51.646	4.35747
51.7561	9.08216
51.9441	5.32048
52.1539	4.76647
52.5105	2.80362
52.6121	9.84678
52.7152	9.69556
52.837	8.21119
52.9327	10.4559
53.0323	10.0362
53.4624	2.32491
53.6646	4.94633
53.81	6.87881
53.9177	9.2835
53.9795	16.1828
54.2492	3.70737
54.3946	6.87711
54.6665	3.67784
55.0441	2.64828
55.1166	13.7918
55.2323	8.64476
55.3412	9.18501
55.4333	10.8624
55.5946	6.19705
55.6725	12.8457
55.8658	5.17301
56.2	2.99179
56.2612	16.3575
56.3407	12.5729
56.4408	9.98901
57.1811	1.35073
57.3367	6.42893
57.4187	12.1944
57.5723	6.51232
57.6987	7.9062
57.9743	3.62879
58.5325	1.79143
58.7243	5.21379
58.8141	11.1378
59.1411	3.05819
59.8744	1.36376
59.9761	9.82907
60.1079	7.58455
60.6764	1.75902
60.8015	7.99361
60.8138	81.5594
60.9289	8.69119
61.0199	10.9895
61.1095	11.1606
61.2151	9.46593
61.3662	6.61822
62.125	1.31784
62.6775	1.81014
62.6943	59.5344
62.7818	11.4179
62.8544	13.7866
62.958	9.65484
63.1091	6.61389
63.2906	5.51192
63.7904	2.00078
63.8281	26.5034
63.9056	12.9119
64.0121	9.38861
64.1563	6.93231
65.0547	1.11309
65.1896	7.41631
65.6528	2.15888
66.1241	2.12163
66.7195	1.67964
66.8296	9.07647
67.3585	1.89073
67.6237	3.771
67.8229	5.02046
67.902	12.6378
67.9898	11.3941
68.7649	1.29009
68.8547	11.136
68.9635	9.19489
69.2846	3.11462
69.5018	4.60323
69.8816	2.63274
70.5078	1.59707
70.5868	12.6584
70.7031	8.5935
70.8126	9.13292
70.8652	19.0129
70.9502	11.7736
71.7399	1.26628
71.8736	7.47736
72.4184	1.83563
73.4509	0.968485
73.9254	2.10769
73.9894	15.6106
74.065	13.2307
74.6449	1.72452
74.6513	155.763
76.0083	0.73691
76.1116	9.6812
76.2402	7.77835
76.6588	2.38901
77.4633	1.24295
77.4691	171.821
77.5805	8.98206
77.6791	10.1363
77.8952	4.62899
78.445	1.81859
78.4515	155.473
78.5553	9.62918
78.6432	11.3793
78.7012	17.2426
78.837	7.3629
78.985	6.7568
79.3791	2.53738
79.4701	10.9899
79.6419	5.81987
79.8827	4.15348
80.064	5.51402
80.8568	1.26147
81.0068	6.66307
82.1369	0.884882
82.3348	5.05326
82.3456	92.98
82.4615	8.62597
82.5182	17.6404
82.5806	16.0202
82.6897	9.1691
83.052	2.75991
83.1949	6.99751
83.3367	7.05497
83.4705	7.47468
83.7815	3.21505
84.0167	4.25186
84.1006	11.9239
84.7074	1.64782
84.711	278.009
84.8242	8.83119
84.8343	99.8602
84.9359	9.83371
84.9771	24.2777
85.1205	6.9754
85.2799	6.27545
85.3839	9.61391
85.4256	23.9601
85.6568	4.32541
85.9766	3.12666
86.0929	8.59882
86.2239	7.63493
86.347	8.12433
86.6222	3.63401
87.063	2.26835
87.0745	86.7604
87.1811	9.3799
87.2586	12.9089
87.4186	6.2518
87.5084	11.1293
88.1379	1.5885
89.5797	0.693589
89.5828	320.513
89.5855	377.929
89.5896	244.021
89.6836	10.6326
89.7038	49.5958
89.7546	19.7029
89.8504	10.4369
89.9512	9.91798
90.0271	13.1695
90.1921	6.0616
90.3094	8.52297
90.4055	10.4144
90.5538	6.74027
90.9376	2.60561
91.0119	13.4626
91.2813	3.71162
91.9623	1.46838
92.1076	6.88392
92.2537	6.84589
92.352	10.1719
92.4989	6.808
92.9796	2.08007
93.1181	7.22298
93.2334	8.67197
94.094	1.16196
94.2272	7.507
94.3992	5.81348
94.5884	5.2858
94.6668	12.7533
96.1934	0.655069
96.3214	7.8075
96.4142	10.777
96.5356	8.24124
96.7771	4.13966
96.8756	10.1611
96.9626	11.4946
97.6941	1.36703
98.6795	1.01478
99.1183	2.27922
99.1262	125.125
99.2334	9.3321
99.2716	26.2116
99.3796	9.25489
99.6451	3.76601
99.8264	5.51776
100.179	2.83389
100.996	1.22483
101.514	1.92896
101.63	8.64386
101.965	2.9871
102.265	3.33123
102.338	13.7389
102.469	7.59942
102.636	5.99693
102.887	3.98224
103.19	3.30275
103.384	5.15477
103.428	22.4876
103.523	10.5857
103.929	2.45926
104.704	1.29104
105.576	1.14658
106.357	1.28064
106.788	2.32151
106.872	11.87
106.962	11.1367
107.04	12.8171
107.177	7.28343
107.596	2.38572
108.251	1.52657
108.815	1.77363
108.818	366.3
108.82	413.565
108.823	375.375
108.827	273
108.941	8.72418
109.005	15.7188
109.072	14.8076
109.18	9.24616
109.37	5.27952
109.533	6.14553
110.884	0.740177
111.375	2.03603
113.006	0.613182
113.129	8.12176
113.344	4.65276
113.793	2.22495
114.048	3.92009
114.132	11.9939
114.165	29.8927
114.248	11.9826
114.342	10.7154
114.431	11.1565
114.527	10.4736
114.887	2.77482
114.975	11.4159
116.087	0.899149
116.195	9.29878
116.691	2.01322
117.171	2.08365
117.523	2.83905
117.606	12.062
117.756	6.66787
118.063	3.26586
118.41	2.87565
118.414	292.654
118.416	392.157
118.422	183.554
118.509	11.4579
118.578	14.4651
118.669	10.987
118.733	15.6693
118.831	10.2287
118.943	8.88462
119.03	11.5388
119.147	8.57229
119.381	4.27334
119.682	3.3187
120.526	1.18535
120.94	2.41518
121.069	7.72929
121.318	4.01892
121.918	1.66619
122.488	1.75481
122.595	9.30787
122.665	14.4125
122.715	19.7824
122.815	9.9962
122.931	8.64364
123.042	9.00828
123.5	2.18263
124.026	1.90249
124.295	3.71096
124.44	6.92828
124.536	10.3241
125.07	1.8743
125.386	3.1661
125.486	10.0094
125.805	3.13666
125.811	163.079
125.943	7.53756
126.006	15.9972
126.059	18.9039
126.172	8.81345
126.259	11.4772
126.778	1.92775
126.839	16.4406
126.893	18.4631
126.981	11.4308
127.417	2.29122
127.506	11.278
127.917	2.42921
127.986	14.5452
128.137	6.61901
128.623	2.05983
128.627	255.428
128.768	7.09084
128.874	9.42951
128.999	7.99591
129.069	14.2134
129.177	9.23003
129.408	4.34118
129.487	12.6728
129.549	16.055
129.68	7.62497
129.957	3.61454
130.068	8.97577
130.188	8.31421
130.195	155.111
130.362	5.9867
130.514	6.56827
130.639	7.98728
130.712	13.731
130.789	13.0331
131.866	0.928746
132.165	3.33704
132.562	2.51759
132.692	7.69556
132.881	5.3109
132.885	257.599
132.893	126.454
133.08	5.32065
133.177	10.3736
133.274	10.2451
133.812	1.85987
134.471	1.51784
134.744	3.65938
135.642	1.11428
135.785	6.95793
135.96	5.72374
137.037	0.928875
137.585	1.82497
137.703	8.42836
138.028	3.08089
138.101	13.7406
138.166	15.3908
139.053	1.12724
140.119	0.937984
140.378	3.86397
140.386	127.47
140.576	5.24711
140.685	9.16859
140.896	4.74442
142.332	0.69639
142.613	3.55188
143.017	2.47511
143.175	6.35938
143.322	6.81037
143.514	5.19656
144.084	1.75536
144.269	5.40994
145.168	1.11191
145.272	9.57799
146.054	1.27978
147.246	0.83856
147.401	6.46483
147.405	218.15
147.729	3.08942
147.858	7.74383
147.992	7.47703
148.139	6.78486
148.216	13.0269
148.32	9.61169
149.827	0.663869
150.108	3.55256
150.229	8.28713
150.312	11.9809
150.557	4.07832
150.914	2.80506
151.214	3.32844
151.452	4.21179
151.539	11.3999
151.649	9.1117
152.24	1.69366
152.545	3.27176
153.626	0.925147
153.72	10.6858
153.806	11.5789
153.849	23.1016
153.933	11.9878
154.211	3.58975
154.287	13.2786
154.556	3.71088
154.66	9.66016
154.744	11.846
155.792	0.953904
156.877	0.921826
157.007	7.7057
157.1	10.714
157.192	10.9204
157.287	10.502
157.442	6.45257
157.977	1.87096
158.007	32.6637
158.074	15.0279
158.198	8.07063
158.297	10.1016
158.424	7.85515
158.938	1.94374
159.622	1.46316
160.104	2.07586
160.714	1.63729
160.801	11.5165
160.876	13.381
161.06	5.44645
162.22	0.86193
163.101	1.13421
163.685	1.71355
164.407	1.38543
164.416	106.735
164.609	5.18557
164.678	14.5943
165.028	2.84993
165.129	9.93572
165.285	6.4324
165.371	11.5492
165.765	2.53827
165.778	75.1428
165.854	13.2654
165.965	9.0022
166.18	4.64149
166.264	11.971
166.344	12.5351
166.915	1.75121
168.311	0.716182
168.42	9.18628
168.679	3.86178
169.574	1.11641
169.898	3.08705
170.991	0.915105
171.335	2.9053
172.025	1.44981
172.138	8.86713
172.711	1.74416
172.715	301.386
172.718	336.361
172.722	214.087
172.826	9.66828
172.967	7.08015
173.263	3.37153
173.421	6.34739
173.62	5.01374
173.737	8.54745
174.271	1.87437
174.345	13.4756
174.74	2.52997
175.483	1.34725
175.541	17.1759
175.69	6.70461
175.818	7.80549
176.175	2.80298
176.312	7.3162
176.447	7.41449
177.385	1.06549
177.39	212.857
177.546	6.41186
177.725	5.56362
178.038	3.19928
178.66	1.60771
178.731	13.9962
178.829	10.2653
180.6	0.564503
180.605	232.612
180.708	9.68429
180.792	11.9577
180.856	15.4392
180.948	10.9412
181.068	8.32646
181.435	2.72476
181.618	5.47058
181.913	3.38574
182.287	2.6739
182.592	3.27829
182.713	8.24144
183.718	0.995215
184.078	2.77731
184.348	3.70379
184.516	5.95429
184.621	9.51212
185.6	1.02206
186.264	1.506
187.143	1.1369
187.413	3.70173
187.547	7.4935
188.05	1.98812
188.123	13.6943
188.325	4.95862
188.848	1.91025
189.008	6.23438
189.094	11.6636
189.479	2.59601
190.304	1.21227
191.036	1.36648
191.153	8.55864
191.369	4.61776
191.373	320.513
191.375	397.772
191.382	143.616
191.469	11.5161
191.563	10.6759
191.772	4.78377
191.838	15.1694
191.954	8.6097
192.021	14.9417
192.095	13.443
192.234	7.18221
192.442	4.82462
192.56	8.41029
192.616	18.111
192.706	11.0364
193.213	1.97302
193.222	110.742
193.409	5.33777
193.447	26.7394
193.579	7.59423
194.312	1.3639
194.397	11.7561
194.512	8.65981
194.619	9.39655
194.801	5.4914
194.897	10.3443
195.045	6.79329
195.659	1.6277
195.669	96.2557
195.821	6.61389
195.898	12.9425
196.127	4.36078
196.82	1.44443
197.989	0.855001
197.995	157.381
198.128	7.56149
198.211	12.0742
198.499	3.47099
198.664	6.05027
199.689	0.975737
199.837	6.72993
200.313	2.1022
200.38	14.99
200.454	13.504
200.547	10.7202
201.158	1.63717
201.35	5.19737
201.664	3.18808
201.782	8.43946
201.874	10.8954
202.155	3.55947
202.391	4.23522
202.799	2.45013
203.553	1.32697
204.154	1.66478
204.385	4.31622
204.516	7.64912
204.856	2.94113
205.007	6.63918
207.182	0.459746
207.185	372.439
207.187	418.76
207.19	349.406
207.283	10.7047
207.38	10.3199
207.464	11.9137
207.575	9.02706
208.033	2.18367
208.415	2.61814
208.494	12.5701
208.704	4.7696
208.822	8.48371
209.321	2.00518
210.53	0.826494
210.658	7.82546
210.758	10.0251
211.749	1.00864
211.967	4.59175
212.187	4.55125
213.04	1.1716
213.578	1.86094
214.207	1.59024
214.213	169.463
214.318	9.50724
214.396	12.8403
214.53	7.43218
214.583	19.0367
214.832	4.00829
215.116	3.52719
215.721	1.65079
215.728	156.642
215.844	8.62128
215.968	8.0812
216.164	5.09046
216.253	11.2252
216.364	9.02437
216.487	8.15375
217.274	1.26976
217.43	6.40915
217.616	5.36803
217.955	2.95388
218.308	2.8324
218.695	2.58166
218.82	7.99495
218.945	8.04725
219.11	6.0562
219.324	4.67285
220	1.47837
221.013	0.987768
221.217	4.88751
221.274	17.7069
221.374	10.0175
221.463	11.1771
222.177	1.40146
222.59	2.4163
223.124	1.87472
223.605	2.08024
223.773	5.95302
223.818	21.8336
223.952	7.49013
224.269	3.15752
224.361	10.7913
224.562	4.9801
224.946	2.6071
225.016	14.2207
225.119	9.6857
225.204	11.759
225.292	11.4237
225.476	5.42111
226.014	1.85897
226.016	454.752
226.019	389.408
226.138	8.42453
226.204	15.1021
226.387	5.44707
226.478	11.0639
226.572	10.6633
226.785	4.69332
226.925	7.1373
227.317	2.55172
227.456	7.19709
227.549	10.6971
227.658	9.21141
227.812	6.47815
228.506	1.44178
229.749	0.804518
229.837	11.3545
229.939	9.74317
230.1	6.21659
230.976	1.14123
231.095	8.46002
232.495	0.714192
232.499	257.798
232.503	237.079
232.6	10.2973
232.642	23.9912
232.686	22.7951
232.835	6.69196
233.929	0.913773
234.434	1.98198
235.289	1.16928
236.284	1.00526
236.39	9.44822
236.503	8.83072
237.299	1.2562
237.378	12.7028
237.53	6.58267
238.222	1.44503
238.951	1.37049
239.101	6.66067
239.516	2.41177
239.723	4.82707
239.925	4.96453
241.183	0.794637
241.295	8.90813
241.396	9.92447
241.959	1.77523
242.065	9.45144
242.166	9.93187
242.858	1.44587
242.949	10.9437
243.032	12.0992
243.122	11.0335
243.448	3.06844
244.447	1.00066
244.454	160.256
244.6	6.85363
244.661	16.3143
244.738	12.9445
244.835	10.3183
245.569	1.36309
246.357	1.26911
246.473	8.57273
246.545	13.9675
246.63	11.7292
247.177	1.82884
247.306	7.74905
247.365	16.8206
247.45	11.7732
247.809	2.7901
248.242	2.3096
249.001	1.31734
249.196	5.12679
249.244	20.9367
249.316	13.7684
249.395	12.6887
249.524	7.77581
249.977	2.20781
250.095	8.43775
250.218	8.15135
250.342	8.03716
250.472	7.68527
250.614	7.08511
250.795	5.52087
251.354	1.7884
251.558	4.90384
251.654	10.4333
251.751	10.3087
251.836	11.7033
251.932	10.4222
253.361	0.699848
253.364	282.247
253.368	310.078
253.448	12.4355
253.519	14.1699
253.616	10.2347
253.701	11.8755
253.763	16.114
253.854	10.9573
254.275	2.37336
254.471	5.11428
254.974	1.98835
255.601	1.59374
255.98	2.64202
256.712	1.36556
256.878	6.0111
256.992	8.76248
257.167	5.71236
257.526	2.78809
257.985	2.17817
258.581	1.67807
258.733	6.60184
258.739	168.862
258.749	98.2994
258.84	10.9022
258.963	8.14856
259.082	8.39779
259.166	11.9346
259.289	8.15435
259.717	2.33693
259.879	6.15892
260.122	4.12322
261.434	0.762168
262.776	0.744874
262.905	7.72678
263	10.5275
263.843	1.18723
263.941	10.2271
264.278	2.96294
264.985	1.41495
265.091	9.41912
265.423	3.01299
266.5	0.928715
266.578	12.7008
266.581	329.707
266.585	307.22
266.744	6.26508
266.847	9.75229
267.076	4.36266
267.175	10.1068
267.277	9.77173
267.818	1.85045
267.987	5.89637
268.051	15.7634
268.376	3.07143
268.438	16.0906
269.517	0.927389
269.527	100.98
269.625	10.1638
269.741	8.64543
269.835	10.5709
270.023	5.32549
270.132	9.17364
270.578	2.2402
270.677	10.1403
270.762	11.8216
270.917	6.42533
271.023	9.46513
272.491	0.681073
272.503	82.3655
272.6	10.37
272.651	19.3596
272.741	11.2199
272.913	5.78623
273.126	4.70305
274.441	0.760556
274.546	9.4802
274.647	9.89325
274.738	11.0346
274.79	19.3844
274.937	6.80744
275.055	8.40838
275.713	1.52144
275.93	4.59783
276.078	6.75543
276.306	4.38741
276.505	5.04279
277.216	1.40499
277.297	12.3174
277.376	12.6941
277.664	3.474
278.334	1.49223
278.479	6.91118
279.056	1.73179
279.412	2.80792
279.416	312.402
279.575	6.26814
279.672	10.3687
279.774	9.81836
280.241	2.14044
281.682	0.693712
282.204	1.91756
282.208	241.371
282.305	10.2514
282.524	4.57053
282.726	4.94648
283.386	1.51627
283.525	7.19492
283.992	2.13871
284.758	1.30664
284.762	220.313
284.913	6.65137
284.99	12.8502
285.235	4.08387
285.382	6.80717
285.56	5.62398
286.082	1.9168
286.285	4.91475
286.444	6.30501
287.051	1.64572
287.799	1.33852
287.879	12.4765
288.598	1.3902
288.879	3.55548
289.145	3.76083
289.496	2.85244
289.81	3.18157
289.906	10.4359
289.949	23.2921
290.113	6.10915
290.236	8.06673
290.662	2.35176
290.928	3.74827
291.08	6.61533
291.194	8.72349
292.543	0.741276
292.643	9.98363
292.708	15.527
292.986	3.59192
293.787	1.24857
293.79	307.22
293.794	312.11
293.884	11.0551
293.988	9.62723
294.101	8.82745
294.476	2.66863
294.717	4.14883
294.892	5.7203
295.039	6.77438
295.188	6.73469
295.306	8.44694
295.388	12.2181
295.629	4.1448
295.848	4.58392
295.957	9.14244
296.566	1.64282
296.572	152.765
296.577	231.803
296.707	7.66812
296.795	11.3025
296.87	13.3243
296.929	17.0739
297.003	13.5993
297.081	12.7709
297.757	1.47953
298.242	2.06286
298.365	8.08944
298.472	9.38095
299	1.89171
299.182	5.49837
300.032	1.17729
300.168	7.33132
300.939	1.29739
301.501	1.77873
301.66	6.30441
301.764	9.56782
301.891	7.88656
302.097	4.85972
303.795	0.588761
303.938	7.02598
304.431	2.02631
304.939	1.96964
305.143	4.89966
305.231	11.3754
305.307	13.1956
306.061	1.32595
306.264	4.92944
306.437	5.78071
307.102	1.50237
307.104	481
307.107	432.339
307.109	363.504
307.269	6.25861
307.344	13.4235
307.421	12.9909
307.506	11.7367
307.594	11.3894
307.727	7.49721
307.996	3.71489
308.175	5.58722
308.27	10.5172
309.213	1.06103
309.393	5.54502
309.46	15.0279
309.56	9.91267
310.232	1.48851
310.35	8.50405
311.049	1.43057
311.052	287.356
311.056	277.085
311.183	7.86126
311.241	17.1521
311.344	9.79355
311.419	13.1857
311.827	2.45239
311.967	7.16476
312.409	2.2614
312.539	7.68262
312.603	15.6267
312.907	3.29501
313.81	1.1068
313.945	7.43185
314.002	17.5024
314.208	4.84545
314.321	8.83541
314.861	1.85338
315.507	1.54832
315.673	6.01153
316.631	1.04395
316.743	8.89743
317.015	3.68231
317.199	5.42915
317.813	1.63041
318.085	3.67156
318.174	11.1906
318.982	1.23801
318.985	333
318.988	301.659
319.237	4.01398
319.416	5.61016
319.478	16.1734
319.605	7.84868
319.711	9.42951
320.311	1.66628
320.553	4.13314
320.708	6.4365
320.784	13.1591
320.961	5.64886
321.104	7.01105
321.203	10.1093
321.872	1.49469
321.874	442.674
322.133	3.87201
322.358	4.43245
323.801	0.693233
324.278	2.09625
324.659	2.62087
324.888	4.38107
324.981	10.6827
325.697	1.39664
325.853	6.40238
326.081	4.38978
326.843	1.31311
326.845	367.107
326.848	371.609
326.851	312.695
326.958	9.37251
327.073	8.67152
327.158	11.859
327.284	7.89609
327.39	9.47831
327.676	3.50022
328.852	0.849735
329.146	3.39956
329.205	17.0425
329.293	11.3669
329.964	1.49131
330.061	10.3075
330.328	3.73621
330.978	1.53964
330.984	163.399
331.387	2.4818
331.481	10.6817
331.693	4.70936
332.036	2.91827
332.099	15.7426
332.191	10.8521
332.255	15.5938
332.823	1.76234
333.808	1.01472
333.814	180.571
333.898	11.8882
333.981	12.012
334.083	9.77919
334.165	12.2064
334.23	15.5082
334.302	13.7878
334.383	12.3384
334.515	7.62707
335	2.05892
335.096	10.4398
336.144	0.95453
336.377	4.28526
336.516	7.20612
336.613	10.2986
336.817	4.8873
337.373	1.79996
337.543	5.8703
338.008	2.15148
338.742	1.36277
339.232	2.03941
339.491	3.86361
339.65	6.31385
339.974	3.08017
340.291	3.15606
340.399	9.3006
340.54	7.07609
341.339	1.25125
341.42	12.4225
341.68	3.84352
341.997	3.15283
342.238	4.14965
342.781	1.84165
342.784	377.501
342.787	323.311
342.875	11.3475
342.881	152.975
342.926	22.1823
343.031	9.59233
343.127	10.3884
343.18	18.6783
343.299	8.40244
343.408	9.19616
343.506	10.2105
343.628	8.19041
343.779	6.63535
343.904	7.97124
343.976	13.9523
344.695	1.39167
345.25	1.8016
345.299	20.465
345.357	17.2105
345.47	8.83517
345.594	8.0391
345.874	3.57136
345.995	8.30158
346.12	7.96514
346.248	7.79891
346.596	2.87679
346.939	2.9148
347.178	4.18303
347.72	1.84572
347.8	12.5309
347.868	14.6359
347.981	8.87351
348.238	3.89317
348.336	10.1638
348.691	2.81882
348.999	3.2438
349.337	2.96362
349.485	6.71461
349.643	6.36363
349.895	3.96915
350.267	2.68484
350.518	3.97668
350.94	2.37233
350.943	365.898
350.946	314.762
351.045	10.0562
351.16	8.73195
351.351	5.23385
351.44	11.2674
351.608	5.93078
351.699	11.043
351.994	3.39067
352.254	3.84845
352.317	15.876
352.544	4.39348
352.837	3.41292
352.997	6.25227
353.13	7.53108
353.528	2.50966
354.001	2.11759
354.203	4.94413
354.328	7.98116
354.444	8.6195
354.528	11.8924
354.852	3.09154
354.925	13.7349
355.179	3.9267
355.278	10.1632
355.871	1.6848
356.007	7.38934
356.623	1.62123
356.903	3.57988
357.237	2.99217
357.536	3.34635
357.601	15.3327
358.993	0.718498
358.996	346.861
358.999	340.832
359.154	6.43687
359.247	10.7931
359.318	13.9751
359.417	10.0836
359.718	3.3224
359.893	5.72984
360.029	7.35543
360.157	7.78634
360.305	6.78458
360.5	5.11451
361.407	1.10207
361.843	2.29442
362.156	3.19664
362.527	2.69576
363.034	1.97355
363.038	242.601
363.169	7.60271
363.316	6.82501
363.396	12.5597
363.492	10.3581
363.577	11.7719
363.668	10.9519
364.318	1.5388
364.73	2.43114
364.823	10.6732
365.28	2.1873
366.103	1.21599
366.253	6.64222
367.707	0.687887
367.854	6.82417
367.919	15.2541
368.523	1.65513
368.63	9.3478
368.969	2.95173
369.182	4.70132
369.283	9.87742
369.565	3.54901
370.542	1.02321
370.686	6.94444
370.767	12.3439
370.891	8.08963
371.171	3.56961
371.799	1.59325
371.899	9.96214
372.144	4.07907
372.565	2.376
372.796	4.33542
372.799	352.734
372.803	248.756
372.943	7.09658
373.029	11.6889
373.105	13.1674
373.247	7.05736
373.36	8.82581
373.478	8.48716
374.038	1.78456
374.282	4.10656
374.6	3.1459
374.948	2.86951
374.952	257.998
374.958	160.488
375.046	11.4026
375.28	4.27531
375.545	3.77535
375.714	5.89261
376.078	2.74638
376.17	10.9527
377.231	0.942344
377.242	89.7505
377.431	5.27894
378.734	0.767733
379.155	2.37551
379.319	6.10154
379.502	5.46108
379.906	2.47293
380.391	2.06457
380.394	282.965
380.398	279.877
380.527	7.71391
380.59	15.9094
380.696	9.45653
380.79	10.6019
380.867	13.0719
380.965	10.1552
381.088	8.13663
381.207	8.3906
381.515	3.256
381.899	2.5996
382.226	3.06235
382.527	3.31579
382.53	385.356
382.534	241.196
382.538	282.725
382.648	9.05699
382.761	8.86454
382.82	17.0398
382.898	12.7144
382.973	13.2977
383.549	1.73777
383.72	5.85648
383.881	6.17833
384.783	1.10967
384.996	4.69285
385.816	1.2197
386.69	1.14335
386.974	3.52693
388.018	0.958044
388.148	7.66936
