# Supplementary material for: Dorsal and median raphe neuronal firing dynamics characterized by nonlinear measures
Source: PLoS Comput Biol. 2024 May 28;20(5):e1012111. doi: 10.1371/journal.pcbi.1012111 (PMC11161118; doi:10.1371/journal.pcbi.1012111)
Supplement: S1 Data — (ZIP) [file pcbi.1012111.s002.zip › data/N47_N3_010413.txt]

Event times and instantaneous frequencies between 163.817 s and 326.723 s on channel 6
Time	Inst freq
163.832	5.02058
163.997	6.0551
164.378	2.62626
164.592	4.68406
164.743	6.61419
164.985	4.13428
165.397	2.42436
165.6	4.92538
165.903	3.306
166.243	2.93729
166.409	6.02736
166.626	4.62065
166.85	4.45177
166.992	7.05617
167.268	3.62096
167.575	3.26126
168.233	1.51821
168.484	3.98216
168.591	9.40999
168.704	8.8308
168.859	6.44953
168.995	7.3373
169.08	11.7786
169.226	6.87427
169.442	4.63349
169.534	10.7875
169.741	4.83676
169.88	7.16846
169.99	9.13409
170.082	10.9087
170.163	12.3183
170.232	14.3554
170.311	12.6839
170.406	10.5854
170.489	12.0758
170.574	11.7041
170.675	9.89805
170.769	10.6326
170.869	9.99201
170.993	8.10833
171.111	8.45881
171.198	11.4534
171.292	10.6247
171.361	14.5518
171.439	12.8172
171.507	14.7754
171.57	15.7853
171.637	14.9522
171.751	8.78272
171.858	9.29714
171.934	13.2398
172.013	12.6486
172.093	12.5408
172.165	13.8122
172.224	17.0358
172.279	18.031
172.354	13.3245
172.404	20.1329
172.477	13.708
172.546	14.3719
172.604	17.4246
172.669	15.361
172.734	15.4226
172.828	10.6519
172.888	16.6472
172.963	13.1978
173.052	11.288
173.12	14.7885
173.2	12.4116
173.271	14.2086
173.34	14.4634
173.411	14.039
173.485	13.508
173.574	11.202
173.657	12.0265
173.744	11.4956
173.874	7.72559
173.972	10.2041
174.095	8.14399
174.278	5.44158
174.427	6.73038
174.583	6.40205
174.769	5.39054
175.42	1.53468
175.595	5.70744
175.817	4.51794
176.019	4.95393
176.192	5.75705
176.392	5.00551
176.952	1.78683
177.116	6.08569
177.36	4.09333
177.694	2.99814
177.921	4.40005
178.333	2.42601
178.495	6.20386
178.75	3.91757
179.121	2.69804
179.299	5.60884
179.469	5.86613
179.682	4.69682
179.824	7.05517
179.957	7.50751
180.06	9.73899
180.209	6.6921
180.34	7.62893
180.592	3.97046
180.721	7.7912
180.82	10.0331
180.931	9.00657
181.031	9.97805
181.124	10.7527
181.214	11.212
181.297	11.9332
181.394	10.3125
181.492	10.2881
181.602	9.06536
181.698	10.3713
181.907	4.78767
182.119	4.72858
182.288	5.91296
182.418	7.67165
182.52	9.82125
182.628	9.24984
182.751	8.15129
182.872	8.285
182.988	8.56311
183.078	11.1185
183.179	9.93937
183.307	7.80579
183.494	5.33504
183.687	5.19157
183.843	6.40533
183.963	8.33959
184.117	6.47878
184.27	6.54108
184.383	8.86525
184.525	7.02494
184.655	7.72917
184.791	7.32172
184.89	10.174
185.024	7.46102
185.12	10.3659
185.27	6.68896
185.387	8.4969
185.521	7.49232
185.62	10.0462
185.768	6.76773
185.901	7.54148
186.077	5.68796
186.307	4.34594
186.469	6.16941
186.714	4.08413
186.968	3.92542
187.369	2.49663
187.522	6.53851
187.71	5.31011
187.821	9.04404
187.925	9.61076
188.043	8.46238
188.151	9.21404
188.305	6.49773
188.418	8.90313
188.538	8.31463
188.679	7.08265
188.845	6.02119
188.962	8.54117
189.05	11.4155
189.119	14.4467
189.241	8.20143
189.347	9.39585
189.42	13.7912
189.522	9.82994
189.595	13.7155
189.692	10.2365
189.773	12.3335
189.858	11.8175
189.961	9.71817
190.059	10.2375
190.14	12.2369
190.253	8.88336
190.374	8.26446
190.495	8.27815
190.616	8.20883
190.693	13.0429
190.796	9.74184
190.949	6.52827
191.055	9.3932
191.168	8.89917
191.285	8.54044
191.371	11.6496
191.49	8.38645
191.562	13.8485
191.64	12.8634
191.721	12.2805
191.796	13.4553
191.898	9.77135
191.98	12.133
192.11	7.69527
192.209	10.1906
192.297	11.2625
192.37	13.693
192.462	10.9565
192.563	9.85902
192.636	13.6855
192.701	15.3846
192.785	11.8596
192.859	13.5538
192.943	11.9918
193.009	15.1035
193.106	10.2923
193.174	14.7732
193.292	8.44737
193.361	14.4009
193.427	15.3586
193.502	13.1909
193.562	16.6583
193.626	15.7978
193.684	17.0387
193.748	15.6715
193.814	15.1355
193.888	13.6482
193.95	15.977
194.039	11.3007
194.115	13.1839
194.192	12.9249
194.263	14.0056
194.346	12.025
194.431	11.8483
194.526	10.4965
194.618	10.8483
194.753	7.43273
194.84	11.4077
194.943	9.76944
195.069	7.93525
195.331	3.81214
195.511	5.56112
195.925	2.4147
196.318	2.54375
198.615	0.435354
200.321	0.586338
203.683	0.297419
203.816	7.53296
204.139	3.0889
204.41	3.70137
204.776	2.73194
204.866	11.1086
205.032	6.00204
205.22	5.32964
205.403	5.46329
205.55	6.81663
205.831	3.55745
205.968	7.29129
206.121	6.54365
206.285	6.07866
206.412	7.91202
206.509	10.226
206.612	9.71157
207.104	2.03384
207.31	4.8506
209.251	0.515137
210.005	1.32721
210.733	1.37283
210.904	5.87406
211.234	3.02407
213.596	0.423478
213.801	4.86973
214.659	1.165
214.774	8.74432
215.013	4.18323
215.312	3.33734
215.529	4.61148
215.669	7.18442
215.877	4.79455
216.028	6.60851
216.161	7.52842
216.293	7.56258
216.44	6.83807
216.624	5.43065
216.86	4.23783
216.966	9.40734
217.071	9.57763
217.169	10.2041
217.289	8.32986
217.593	3.29001
217.752	6.28141
217.872	8.31808
217.945	13.7306
218.033	11.3392
218.133	10.0371
218.247	8.73744
218.379	7.60456
218.626	4.044
218.827	4.96056
218.936	9.17936
219.085	6.72405
219.228	6.97739
219.478	4.00641
220.186	1.41237
220.32	7.48167
220.402	12.2011
220.539	7.26322
221.254	1.39917
221.455	4.97834
221.924	2.13397
222.931	0.99296
223.153	4.48974
223.345	5.21512
223.46	8.70625
223.56	9.96512
223.683	8.13273
223.796	8.84956
224.009	4.69219
224.169	6.26527
224.307	7.25584
224.463	6.40164
224.625	6.16257
224.749	8.07037
224.909	6.25743
225.058	6.70017
225.211	6.55996
225.369	6.30517
225.502	7.54945
225.603	9.85319
225.788	5.41184
226.032	4.09685
226.293	3.83054
226.628	2.98668
227.358	1.37061
227.539	5.52242
227.678	7.19942
227.843	6.05547
228.155	3.20616
228.299	6.90655
228.407	9.27214
228.527	8.3167
228.645	8.52297
228.775	7.69704
228.889	8.77347
229.012	8.10241
229.327	3.17935
229.453	7.9139
229.575	8.20008
229.685	9.07853
229.781	10.4112
229.87	11.1982
229.974	9.63855
230.114	7.16332
230.339	4.43853
230.494	6.45745
230.608	8.7604
230.729	8.25696
230.821	10.9194
230.919	10.226
231.013	10.5876
231.117	9.65997
231.23	8.80359
231.315	11.7454
231.482	6.00781
231.641	6.28773
231.87	4.35787
232.022	6.61244
232.159	7.26956
232.241	12.2639
232.381	7.13623
232.52	7.18856
232.655	7.42446
232.807	6.57462
232.947	7.1495
233.113	6.00962
233.251	7.22335
233.417	6.031
233.547	7.70475
233.668	8.27472
233.89	4.5043
234.001	9.03342
234.458	2.18479
234.885	2.34247
237.573	0.372058
238.602	0.972053
239.918	0.759648
240.719	1.24835
240.857	7.25584
241.046	5.29353
241.25	4.9087
241.441	5.21785
243.779	0.427767
246.374	0.385367
246.757	2.60838
246.941	5.45108
247.204	3.79507
247.805	1.6642
248.104	3.34851
248.528	2.35805
248.702	5.73756
248.816	8.80824
248.948	7.56372
249.091	6.96573
249.228	7.33891
249.348	8.32085
249.444	10.408
249.524	12.4549
249.618	10.6417
249.707	11.2816
249.804	10.2944
249.885	12.2775
249.972	11.5367
250.082	9.10332
250.196	8.76271
250.31	8.74279
250.398	11.4482
250.488	11.121
250.568	12.4766
250.673	9.50119
250.743	14.3021
250.834	11.0387
250.921	11.4561
251.004	12.0948
251.093	11.1545
251.186	10.7411
251.275	11.212
251.368	10.8519
251.466	10.1605
251.555	11.3045
251.641	11.6063
251.748	9.32923
251.819	13.9723
251.923	9.62094
252.101	5.63126
252.232	7.60746
252.362	7.71069
252.51	6.75174
252.626	8.66776
252.763	7.26533
252.91	6.82874
253.055	6.88753
253.528	2.11408
253.694	6.0024
253.777	12.1477
253.88	9.72006
253.978	10.201
254.058	12.4766
254.14	12.1315
254.216	13.2048
254.32	9.60523
254.419	10.1184
254.571	6.57419
254.666	10.5854
254.812	6.84885
254.915	9.65065
255.048	7.5392
255.147	10.0594
255.275	7.84745
255.405	7.64409
255.58	5.72213
255.677	10.3552
255.802	7.99936
255.933	7.59417
256.052	8.43241
256.209	6.3678
256.349	7.12352
256.479	7.72977
256.585	9.41088
256.751	6.03318
256.86	9.13576
257.03	5.88374
257.171	7.09925
257.308	7.31208
257.458	6.65956
257.57	8.95736
257.684	8.75197
257.849	6.06281
257.988	7.18752
258.127	7.19114
258.241	8.77193
258.352	9.00414
258.483	7.6365
258.676	5.19751
258.909	4.27497
259.049	7.18339
259.161	8.92698
259.374	4.67792
259.544	5.91331
259.697	6.50407
259.832	7.40796
260.133	3.3206
260.317	5.44544
260.478	6.21891
260.711	4.28908
260.835	8.06972
261.135	3.33667
261.415	3.5699
261.827	2.42365
262.244	2.39998
262.398	6.50872
262.531	7.48783
262.693	6.19042
262.851	6.30835
262.948	10.367
263.096	6.7245
263.186	11.1396
263.283	10.3061
263.387	9.64599
263.485	10.2062
263.582	10.2923
263.678	10.4613
263.803	7.98913
263.886	12.0467
263.979	10.7805
264.122	6.98519
264.293	5.82819
264.438	6.9185
264.668	4.34991
264.823	6.43791
264.948	8.0186
265.107	6.3008
265.286	5.56917
265.587	3.31752
265.775	5.34102
265.905	7.6799
266.814	1.10028
266.98	6.02156
267.109	7.74413
267.275	6.02482
267.451	5.68666
268.158	1.41411
268.371	4.68362
268.485	8.79972
268.593	9.2584
268.782	5.28625
269.076	3.4089
269.363	3.47705
269.585	4.50532
269.803	4.58484
270.027	4.47207
270.183	6.40123
270.358	5.72508
271.344	1.01453
272.452	0.902014
272.878	2.3499
273.01	7.56372
273.169	6.29564
273.616	2.23349
274.269	1.53217
274.36	11.0595
274.499	7.15615
274.602	9.7561
274.748	6.86201
274.872	8.01025
274.96	11.4077
275.051	10.9721
275.178	7.8672
275.31	7.61905
275.432	8.15328
275.603	5.86682
275.685	12.1669
275.805	8.30151
275.942	7.29182
276.136	5.1784
276.274	7.21085
276.419	6.89655
276.526	9.35716
276.683	6.38896
276.88	5.07022
277.045	6.03938
277.175	7.69586
277.271	10.433
277.416	6.92473
277.622	4.84097
277.769	6.79256
277.942	5.78269
278.059	8.57265
278.217	6.30994
278.328	9.04568
278.429	9.86388
278.543	8.76424
278.688	6.90512
278.822	7.48167
278.975	6.5304
279.071	10.4297
279.2	7.77363
279.314	8.7321
279.455	7.09723
279.569	8.7727
279.695	7.93714
279.836	7.08667
279.924	11.422
280.028	9.60061
280.136	9.22509
280.229	10.7875
280.386	6.35082
280.557	5.8627
280.659	9.80488
280.831	5.81294
280.965	7.46102
281.072	9.33271
281.185	8.89126
281.351	6.00312
281.481	7.69231
281.677	5.10178
281.804	7.8765
281.921	8.5778
282.152	4.33257
282.349	5.06483
282.499	6.67512
282.588	11.1944
282.72	7.59186
282.815	10.5296
282.94	7.96876
283.146	4.86902
283.231	11.7606
283.379	6.76773
283.485	9.43396
283.643	6.29961
283.76	8.54044
283.855	10.5263
283.982	7.91515
284.098	8.62887
284.193	10.5064
284.324	7.61615
284.398	13.5685
284.528	7.67048
284.672	6.95894
284.829	6.35082
284.992	6.13196
285.181	5.29241
285.34	6.29842
285.559	4.56997
286.565	0.993641
286.732	6.00348
286.861	7.76096
287.023	6.15612
287.294	3.69836
287.503	4.76758
287.696	5.18376
288.139	2.25754
288.348	4.78469
290.666	0.431512
290.895	4.36738
291.275	2.62681
291.431	6.43998
291.539	9.19625
291.671	7.57863
291.844	5.77801
291.957	8.89917
292.092	7.39645
292.245	6.50957
292.447	4.95393
293.104	1.52207
295.789	0.372552
296.373	1.70978
296.563	5.27454
296.665	9.77517
296.892	4.4117
297.114	4.50532
297.313	5.01354
297.471	6.33192
297.623	6.58501
297.796	5.79542
298.023	4.40238
298.248	4.44682
300.063	0.550888
300.201	7.25268
300.368	5.98767
300.547	5.56886
300.77	4.48491
301.014	4.11286
301.14	7.93399
301.264	8.0289
301.584	3.1292
301.761	5.64398
301.934	5.77401
303.022	0.919151
304.553	0.653411
304.676	8.11227
304.955	3.57731
305.182	4.41267
305.408	4.42243
305.614	4.86523
305.795	5.50055
305.955	6.26999
306.114	6.3004
306.363	4.00481
306.752	2.57427
306.896	6.93337
307.015	8.43882
307.78	1.3064
310.147	0.422442
310.3	6.5304
310.441	7.11035
310.709	3.72842
311.363	1.52863
311.54	5.64589
311.833	3.41974
312.175	2.91852
312.382	4.8391
313.897	0.660266
314.149	3.96401
314.431	3.54409
314.632	4.96968
314.825	5.18242
314.989	6.11845
315.123	7.45379
315.234	8.96539
315.439	4.88234
315.745	3.27386
315.999	3.93484
317.849	0.540374
318.51	1.5141
318.646	7.36214
318.77	8.01539
318.951	5.55185
319.068	8.53679
319.233	6.03974
319.41	5.66412
319.54	7.65521
319.651	9.06536
319.805	6.4855
319.942	7.31208
320.054	8.91027
320.172	8.49041
320.28	9.273
320.404	8.05412
320.543	7.18288
320.681	7.249
320.797	8.61623
320.885	11.2956
321.023	7.2722
321.206	5.45881
321.323	8.54482
321.458	7.39372
321.583	8.04959
321.894	3.21306
322.032	7.26006
322.205	5.78235
322.406	4.96032
322.606	4.99426
322.827	4.52899
323.054	4.41112
323.221	5.97015
323.381	6.28259
323.655	3.65043
323.774	8.39983
323.892	8.42034
324.055	6.14968
324.298	4.11929
324.469	5.85103
324.649	5.54816
324.784	7.39536
325.006	4.50735
325.163	6.3678
325.311	6.7714
325.565	3.92588
325.75	5.43183
326.123	2.68068
326.599	2.10031
