# Supplementary material for: Dorsal and median raphe neuronal firing dynamics characterized by nonlinear measures
Source: PLoS Comput Biol. 2024 May 28;20(5):e1012111. doi: 10.1371/journal.pcbi.1012111 (PMC11161118; doi:10.1371/journal.pcbi.1012111)
Supplement: S1 Data — (ZIP) [file pcbi.1012111.s002.zip › data/N84_N4_210318.txt]

Event times and instantaneous frequencies between 256.782 s and 326.572 s on channel 13
Time	Inst freq
256.789	47.4428
256.817	35.1358
256.837	50.7898
256.861	41.9129
256.885	41.6302
256.907	46.1617
256.933	37.7586
256.959	38.7462
256.983	41.2184
257.002	52.5762
257.029	36.9754
257.055	38.2395
257.078	44.96
257.103	39.6684
257.125	44.3262
257.152	37.9219
257.175	42.9
257.203	35.4384
257.23	37.7458
257.256	37.635
257.275	54.2182
257.308	30.3499
257.333	39.8629
257.355	44.4563
257.385	33.9893
257.412	36.7796
257.438	38.6384
257.461	42.6749
257.485	42.9886
257.505	49.8853
257.534	34.2654
257.554	48.6192
257.575	49.434
257.597	44.0393
257.62	45.0207
257.644	40.8097
257.662	56.5835
257.688	38.4335
257.713	39.6542
257.736	42.6749
257.756	49.8703
257.773	60.2664
257.797	41.4645
257.823	38.6922
257.842	53.9025
257.862	49.0557
257.889	36.9222
257.907	54.2535
257.934	37.7758
257.958	41.3462
257.984	38.9772
258.01	38.1214
258.033	43.2732
258.058	40.4678
258.081	42.8835
258.102	46.9484
258.127	40.3405
258.152	39.9872
258.176	41.1929
258.199	44.4682
258.224	40.0593
258.246	45.5063
258.267	47.6395
258.289	44.5692
258.314	41.0256
258.34	37.386
258.361	48.5413
258.379	55.1055
258.394	66.7468
258.415	47.4969
258.435	50.7975
258.454	53.7981
258.48	37.7117
258.5	50.2084
258.522	44.7247
258.542	50.2084
258.568	38.9317
258.591	42.6694
258.612	48.7258
258.635	43.6186
258.661	37.6861
258.685	42.2529
258.716	32.4349
258.742	38.1039
258.766	42.4628
258.79	41.1066
258.816	38.5579
258.84	42.2476
258.863	41.9815
258.887	43.0163
258.906	51.8968
258.925	51.2426
258.952	38.0952
258.971	51.6076
258.995	42.0133
259.013	56.2968
259.036	42.7789
259.06	41.9498
259.081	47.524
259.106	39.3082
259.125	52.6343
259.145	51.2978
259.175	33.2568
259.198	43.9754
259.22	44.3086
259.243	42.9111
259.265	45.8001
259.287	46.7443
259.312	40.2576
259.329	57.019
259.351	44.6887
259.37	52.4769
259.392	47.4969
259.416	40.8197
259.447	31.9071
259.468	47.8309
259.487	52.9185
259.508	47.6395
259.529	48.3442
259.548	52.3451
259.57	44.5752
259.592	45.8127
259.612	49.456
259.633	49.6253
259.654	47.3956
259.675	46.1042
259.699	42.517
259.716	59.9197
259.746	33
259.763	59.8767
259.784	45.8001
259.809	40.5515
259.828	53.0955
259.853	40.0882
259.871	55.6855
259.892	48.0584
259.912	49.8778
259.938	38.7552
259.956	55.1055
259.979	43.1165
260.001	44.7487
260.026	39.7535
260.049	43.4424
260.067	56.1073
260.088	47.7418
260.109	47.9616
260.13	47.4496
260.15	50.7125
260.177	36.5858
260.202	40.3454
260.223	47.2545
260.243	51.1483
260.262	50.7357
260.286	42.6094
260.301	67.3537
260.327	37.9607
260.346	51.2821
260.371	40.1413
260.391	49.848
260.415	42.2262
260.433	56.2493
260.454	47.7281
260.476	44.8692
260.491	66.7468
260.511	51.2742
260.538	36.5057
260.56	44.7067
260.582	45.3022
260.603	48.3512
260.629	39.2111
260.652	41.9551
260.673	48.0515
260.7	37.6053
260.724	40.71
260.743	53.8242
260.767	41.4645
260.795	35.3819
260.82	39.9728
260.845	41.1624
260.867	45.5187
260.896	33.7075
260.925	35.2026
260.946	46.6527
260.967	47.3619
260.988	49.456
261.009	46.4641
261.031	45.9327
261.051	50.005
261.07	53.2056
261.093	43.0886
261.115	44.4267
261.135	52.173
261.156	46.9021
261.172	62.2471
261.192	50.9528
261.211	52.0996
261.232	46.9285
261.25	55.0418
261.27	49.9975
261.293	44.5633
261.311	54.9692
261.33	51.8888
261.351	47.3149
261.373	46.5484
261.397	41.8288
261.418	47.0146
261.435	59.7051
261.457	45.0633
261.475	54.3508
261.499	42.4304
261.517	55.2975
261.535	56.0412
261.556	47.1276
261.58	41.5731
261.604	41.7502
261.622	55.1876
261.645	43.3858
261.671	39.0869
261.692	46.705
261.715	44.1969
261.736	47.3485
261.758	44.4919
261.778	49.7512
261.796	58.3771
261.813	57.0874
261.836	43.4084
261.857	47.6531
261.88	44.1911
261.894	69.4879
261.91	62.2704
261.937	37.6861
261.95	76.6636
261.971	47.9478
261.989	54.0249
262.005	61.3309
262.025	50.9762
262.043	54.5286
262.062	55.1238
262.086	41.0155
262.103	57.3033
262.122	53.0701
262.145	44.5812
262.162	56.4876
262.181	53.582
262.199	54.9692
262.225	38.5847
262.245	50.2614
262.264	53.3846
262.286	44.0567
262.312	39.1926
262.334	45.4009
262.36	38.7102
262.379	52.0508
262.399	50.5587
262.417	53.9287
262.435	57.0874
262.45	64.0164
262.474	42.3603
262.496	46.4641
262.515	52.2466
262.534	51.5039
262.556	46.6396
262.579	43.4707
262.596	56.3444
262.612	62.8931
262.63	55.2059
262.648	55.1968
262.669	49.0846
262.687	55.417
262.706	51.6316
262.728	46.5354
262.751	42.4088
262.77	52.9521
262.79	50.4745
262.81	50.9918
262.829	50.4974
262.851	46.3671
262.871	49.9675
262.895	42.4791
262.914	51.8001
262.935	46.3929
262.952	60.2882
262.972	50.5357
262.993	47.1276
263.017	41.4388
263.039	45.296
263.06	48.9548
263.081	47.0544
263.099	55.8628
263.122	43.0163
263.142	50.5051
263.16	54.8516
263.182	44.7007
263.2	57.6801
263.218	56.4972
263.236	54.6627
263.257	47.288
263.274	58.9449
263.294	50.3525
263.313	51.6156
263.337	42.8064
263.357	48.4707
263.375	56.0884
263.395	50.2993
263.408	75.092
263.429	48.5767
263.448	50.8595
263.465	58.5617
263.484	53.8416
263.503	51.9859
263.525	46.322
263.544	51.913
263.564	50.005
263.583	54.2623
263.603	48.5272
263.624	47.0743
263.645	49.2368
263.664	52.626
263.686	44.4919
263.7	70.8918
263.725	40.2139
263.746	48.0792
263.773	37.5841
263.791	55.1511
263.812	46.62
263.833	49.1135
263.853	49.2441
263.869	63.1912
263.888	52.9269
263.907	51.8323
263.928	46.2834
263.949	49.0629
263.971	44.8451
263.991	50.4058
264.015	42.3173
264.034	51.5836
264.057	42.5767
264.077	50.7434
264.097	50.4668
264.114	58.0316
264.132	55.4262
264.149	59.3542
264.172	44.4267
264.192	49.4486
264.209	59.5026
264.228	52.4604
264.246	54.6538
264.265	52.751
264.283	55.1511
264.301	55.3894
264.326	40.2431
264.346	50.3221
264.368	46.2577
264.383	63.6011
264.402	52.751
264.423	48.2393
264.446	42.7625
264.467	47.524
264.486	54.7525
264.51	41.5369
264.54	32.9837
264.561	48.4567
264.583	45.7059
264.603	49.9451
264.626	42.1514
264.644	55.816
264.667	44.2439
264.688	47.1009
264.708	49.848
264.727	53.9724
264.746	52.4934
264.765	51.5198
264.787	46.0851
264.808	47.7829
264.829	45.8884
264.85	49.4193
264.869	52.6094
264.889	50.5127
264.905	61.512
264.924	52.4191
264.947	43.3915
264.966	52.1567
264.99	42.4574
265.013	42.3119
265.033	50.6817
265.056	44.016
265.076	49.6253
265.098	44.611
265.112	73.616
265.137	39.4804
265.158	48.5484
265.18	44.8692
265.206	38.9135
265.229	42.8504
265.25	48.107
265.273	42.6421
265.296	43.6414
265.318	45.4752
265.344	39.4431
265.365	46.5354
265.389	41.8655
265.411	45.2837
265.432	47.4293
265.454	45.2837
265.477	43.2339
265.498	48.2044
265.519	47.0743
265.541	45.1549
265.563	45.9453
265.59	37.9348
265.611	46.1617
265.631	51.7679
265.651	49.6327
265.669	54.2358
265.69	48.5272
265.716	38.4512
265.738	44.1735
265.764	39.4992
265.79	37.4322
265.813	44.9236
265.838	40.093
265.86	45.0694
265.883	43.6586
265.904	46.5224
265.93	39.1926
265.952	44.8994
265.974	46.5224
265.997	42.7515
266.021	40.935
266.04	54.5911
266.068	35.6544
266.089	46.49
266.11	49.3389
266.14	32.7247
266.157	60.6061
266.178	46.1489
266.201	43.9638
266.219	54.5286
266.238	53.376
266.262	41.4955
266.281	52.378
266.306	40.0545
266.325	54.0862
266.347	44.1443
266.367	51.9859
266.389	44.6828
266.411	45.438
266.43	52.7677
266.454	41.542
266.476	44.6588
266.499	44.6528
266.518	52.9605
266.539	46.1936
266.561	46.4641
266.583	44.3971
266.604	49.6327
266.625	45.6059
266.65	40.282
266.675	40.3942
266.704	34.4388
266.725	46.9351
266.748	43.4084
266.772	42.5985
266.792	50.6201
266.814	45.3022
266.834	48.5555
266.852	55.788
266.876	42.7844
266.897	47.288
266.919	45.4133
266.945	38.5981
266.966	45.8631
266.991	40.7199
267.013	45.4194
267.037	41.2082
267.057	51.1561
267.082	40.3649
267.105	43.3971
267.125	49.0846
267.148	43.9986
267.167	53.0701
267.181	67.3945
267.203	46.9219
267.223	49.4486
267.245	44.617
267.268	45.253
267.286	53.7461
267.308	45.9643
267.339	32.144
267.36	48.4637
267.382	45.6684
267.404	45.4814
267.427	42.9166
267.447	49.9002
267.47	43.0385
267.494	42.3926
267.522	35.2995
267.544	45.8505
267.565	48.0238
267.6	28.6566
267.624	41.4336
267.652	35.75
267.676	40.7548
267.697	47.4969
267.723	38.1869
267.748	40.2334
267.77	45.8442
267.796	38.549
267.819	43.7044
267.843	42.3066
267.861	53.6682
267.89	34.7693
267.911	46.7968
267.936	41.2797
267.96	40.3307
267.984	42.7241
268.003	50.782
268.023	51.8323
268.046	43.7388
268.073	35.9195
268.101	36.3822
268.12	51.0777
268.149	34.7222
268.164	68.9132
268.181	57.2246
268.199	56.079
268.227	35.3557
268.251	41.6095
268.275	42.0663
268.296	47.7555
268.319	44.1443
268.342	43.8308
268.363	46.8165
268.381	54.484
268.405	41.4852
268.427	47.0943
268.45	43.1165
268.474	41.6354
268.507	30.2234
268.523	61.4666
268.549	38.7642
268.57	48.5838
268.59	48.1974
268.611	48.9692
268.636	40.0449
268.66	41.6458
268.685	39.6873
268.706	47.3821
268.724	54.3154
268.747	43.9522
268.769	46.2706
268.798	34.6212
268.827	34.5316
268.85	42.8229
268.874	41.7345
268.896	45.1916
268.922	38.3406
268.942	49.4927
268.966	42.7131
268.991	40.2188
269.013	45.3145
269.038	39.4244
269.058	49.581
269.085	38.0084
269.107	45.5436
269.126	50.574
269.151	41.2235
269.17	51.0074
269.194	42.0451
269.218	41.8235
269.241	43.5844
269.259	55.2792
269.283	42.2529
269.307	41.7711
269.328	47.4901
269.352	41.1573
269.377	39.8295
269.401	41.9604
269.426	39.8153
269.45	41.6719
269.476	38.6205
269.498	44.156
269.522	42.2262
269.548	38.5446
269.583	28.473
269.607	41.4542
269.63	43.987
269.657	36.8691
269.681	42.1514
269.707	38.3318
269.731	41.5162
269.756	40.6851
269.779	42.4899
269.808	34.7258
269.829	48.2393
269.852	43.1276
269.886	29.4829
269.903	56.9995
269.924	49.186
269.946	45.2039
269.968	46.0087
269.99	44.7788
270.015	40.4973
270.035	49.9376
270.057	45.5747
270.074	56.7859
270.093	52.0671
270.12	37.7886
270.136	60.9273
270.159	43.573
270.183	42.1035
270.202	53.5131
270.228	37.9046
270.25	45.2837
270.273	43.0052
270.296	44.4682
270.32	41.0307
270.344	41.2592
270.366	46.8691
270.395	34.6789
270.415	48.3582
270.442	36.8732
270.465	44.2263
270.49	40.4138
270.514	40.5219
270.539	41.2286
270.557	53.5733
270.584	37.8401
270.605	47.1676
270.628	42.7131
270.648	50.5204
270.674	38.7507
270.697	44.4504
270.72	42.6585
270.741	47.0876
270.763	45.0572
270.787	42.9997
270.807	48.2044
270.826	52.7009
270.846	50.6047
270.871	40.2528
270.893	46.1872
270.912	52.6843
270.936	40.8898
270.961	39.3639
270.987	39.3221
271.012	40.4138
271.032	49.1715
271.052	48.8472
271.075	44.2791
271.097	46.2
271.122	39.1696
271.142	49.5221
271.164	47.0013
271.188	40.9802
271.207	52.5845
271.235	36.1847
271.261	37.4658
271.287	38.8003
271.306	53.2652
271.335	34.6861
271.357	44.7668
271.381	41.1624
271.406	40.151
271.427	47.6463
271.447	50.1027
271.47	43.4367
271.496	39.336
271.522	38.4423
271.545	42.878
271.568	42.653
271.595	37.3315
271.625	33.6598
271.648	43.4254
271.67	45.3145
271.698	36.2871
271.731	30.3555
271.755	40.7249
271.776	47.4091
271.805	34.9699
271.84	28.3447
271.863	43.5958
271.886	44.3734
271.914	34.6681
271.937	44.5157
271.961	41.2694
271.984	43.9928
272.011	36.5497
272.038	37.428
272.059	47.6395
272.082	42.9166
272.1	57.3625
272.121	47.0478
272.146	40.3161
272.162	61.3196
272.185	43.8193
272.21	40.5416
272.233	43.1165
272.255	44.3557
272.276	48.9764
272.298	43.987
272.321	43.5104
272.344	43.7963
272.375	32.7697
272.398	43.6987
272.42	45.0511
272.44	49.4854
272.466	38.2351
272.497	32.3248
272.519	45.6308
272.541	46.5289
272.574	30.3113
272.6	37.0824
272.626	38.9135
272.656	33.7143
272.677	46.5419
272.703	39.7109
272.73	36.7107
272.757	37.2439
272.785	35.0656
272.805	51.3136
272.834	33.4571
272.857	44.3675
272.876	51.5677
272.895	54.942
272.921	38.1214
272.945	41.934
272.971	37.8229
272.995	42.3227
273.016	46.5289
273.042	38.9545
273.067	39.1374
273.09	44.4919
273.116	39.1466
273.136	47.8171
273.16	41.7084
273.185	40.2528
273.216	32.2435
273.243	37.47
273.267	41.377
273.295	35.3782
273.322	37.8874
273.345	43.0608
273.369	41.8183
273.395	38.2395
273.425	33.1082
273.446	49.1932
273.467	47.5172
273.494	36.4857
273.517	43.9116
273.539	44.6947
273.553	71.6846
273.578	39.8963
273.6	46.6266
273.618	53.7288
273.639	49.0629
273.657	55.0418
273.681	40.9249
273.702	49.0124
273.728	38.3671
273.75	44.2263
273.777	36.8283
273.797	51.994
273.821	40.9048
273.848	37.365
273.876	36.1925
273.9	41.0155
273.927	37.2606
273.953	37.8186
273.979	38.0561
274.001	46.7639
274.028	37.3148
274.057	34.5531
274.081	40.7947
274.105	41.8025
274.134	34.3147
274.161	37.9997
274.189	34.5173
274.209	52.1812
274.239	33.3567
274.261	44.7668
274.286	40.6752
274.308	44.8571
274.331	44.1092
274.352	45.977
274.376	42.2583
274.395	52.4686
274.42	39.3871
274.44	51.5517
274.463	42.7954
274.482	53.1039
274.506	41.5991
274.527	46.5614
274.547	51.5437
274.574	37.5206
274.596	44.7968
274.62	41.4336
274.641	46.9219
274.664	44.8632
274.684	47.9478
274.711	38.2395
274.735	40.2528
274.762	37.9305
274.792	33.3567
274.815	43.4254
274.844	34.6536
274.866	44.8209
274.887	48.3653
274.912	39.1099
274.938	38.8229
274.964	37.9824
274.987	43.7331
275.011	41.2337
275.034	44.0859
275.057	43.0997
275.081	41.3873
275.107	39.4992
275.133	38.8274
275.151	53.1378
275.175	42.3872
275.204	34.3962
275.226	46.0469
275.248	45.2837
275.269	46.277
275.298	35.073
275.322	40.9802
275.35	35.7577
275.374	42.0557
275.398	41.0965
275.422	42.555
275.444	44.5931
275.468	42.8174
275.492	40.4776
275.517	40.4973
275.536	53.2822
275.554	54.1565
275.579	40.8948
275.6	46.581
275.627	37.8573
275.649	44.0859
275.675	38.8954
275.698	44.4385
275.716	53.2737
275.738	46.0532
275.759	48.0446
275.784	40.3991
275.807	41.9921
275.83	45.1977
275.856	37.2439
275.877	47.7213
275.898	48.2672
275.921	43.1891
275.943	46.7181
275.966	42.8669
275.994	36.3346
276.022	34.632
276.041	54.9239
276.064	42.8559
276.088	41.9076
276.111	43.3689
276.132	46.3607
276.161	35.548
276.188	36.808
276.209	46.0532
276.23	48.2602
276.258	36.036
276.283	39.6071
276.311	35.6697
276.339	36.1494
276.362	44.0335
276.385	41.971
276.409	41.934
276.431	45.045
276.453	47.3283
276.476	42.0027
276.502	38.8682
276.529	36.6341
276.55	48.0654
276.573	44.0393
276.598	40.5268
276.622	40.6157
276.643	47.5783
276.666	44.2909
276.689	43.7101
276.712	43.465
276.74	35.6468
276.762	45.6308
276.782	50.0125
276.805	42.2958
276.834	34.7657
276.858	42.4899
276.881	41.8498
276.905	41.6302
276.935	34.0797
276.961	37.9607
276.984	44.2556
277.003	52.0346
277.033	33.7109
277.057	41.1879
277.083	39
277.1	56.5451
277.125	39.6778
277.145	50.4898
277.169	42.2905
277.188	51.9292
277.207	53.3333
277.233	38.4689
277.255	45.8884
277.278	42.6858
277.301	43.5616
277.325	41.876
277.345	50.1479
277.362	57.8503
277.386	42.3334
277.417	32.2404
277.446	33.9374
277.47	42.8174
277.492	44.5812
277.516	42.2958
277.546	33.2502
277.565	51.6796
277.593	35.3594
277.618	40.2966
277.649	33.0622
277.672	42.3173
277.703	32.4254
277.73	36.4458
277.755	40.7697
277.779	41.9551
277.8	46.4188
277.828	36.6824
277.856	35.1655
277.882	38.4468
277.911	35.0656
277.933	43.6186
277.961	36.3187
277.987	38.5446
278.019	31.6286
278.039	47.9685
278.061	45.6684
278.086	39.8867
278.113	37.1526
278.137	42.7844
278.158	46.9351
278.188	33.1181
278.216	35.9157
278.242	39.0183
278.266	41.4233
278.292	38.017
278.32	36.1611
278.34	49.8927
278.367	36.5337
278.392	39.5226
278.42	36.4737
278.445	40.2722
278.472	36.2476
278.497	39.9728
278.526	35.4195
278.553	36.0633
278.575	45.92
278.608	29.9356
278.635	37.652
278.659	41.9551
278.682	43.083
278.702	51.0074
278.723	47.0478
278.744	48.4567
278.77	38.2658
278.797	36.3782
278.82	43.3576
278.843	43.6987
278.864	47.6463
278.887	43.6472
278.911	40.9702
278.934	43.6129
278.956	46.2963
278.981	40.4187
279.006	39.2573
279.034	35.9467
279.054	50.1479
279.079	40.0641
279.104	39.4337
279.124	50.0952
279.152	35.9312
279.177	39.8533
279.196	51.8242
279.216	50.7511
279.242	39.2434
279.261	51.1404
279.285	42.7022
279.313	35.6659
279.337	41.2643
279.366	34.632
279.389	43.7618
279.411	44.5931
279.433	45.9453
279.461	36.001
279.484	42.2208
279.51	38.4113
279.533	44.7127
279.558	38.7868
279.579	49.0268
279.604	39.188
279.635	32.2341
279.659	42.1994
279.683	41.336
279.708	39.782
279.725	60.2119
279.756	32.0667
279.782	38.9818
279.806	41.1828
279.833	37.3986
279.859	38.4468
279.883	42.0398
279.913	32.699
279.943	33.1115
279.971	35.7385
280.004	30.9818
280.039	27.9525
280.065	39.4197
280.088	42.7022
280.113	39.9249
280.135	46.1936
280.161	37.9089
280.188	37.5418
280.21	44.4504
280.235	41.1066
280.259	40.8347
280.282	43.7101
280.304	44.8692
280.331	37.2356
280.353	45.6558
280.382	35.0324
280.397	65.8892
280.419	44.7307
280.447	36.0672
280.469	45.958
280.489	49.6919
280.518	33.934
280.545	37.5122
280.57	40.2285
280.592	44.9297
280.619	37.7586
280.64	46.0978
280.664	42.425
280.685	47.1409
280.708	43.5275
280.73	45.2284
280.755	40.1655
280.773	54.28
280.802	35.4497
280.825	42.6858
280.846	47.1076
280.871	41.1472
280.893	45.333
280.917	41.8078
280.94	43.1667
280.965	39.064
280.996	32.3436
281.022	38.3803
281.05	36.1102
281.079	34.5853
281.107	35.5593
281.132	40.7199
281.166	29.1172
281.19	40.8747
281.214	41.6667
281.246	31.3962
281.283	27.3067
281.312	35.025
281.344	30.3278
281.371	37.0083
281.403	32.1626
281.429	37.9607
281.454	39.6354
281.481	36.9099
281.505	42.4034
281.526	48.1765
281.55	40.7747
281.57	51.2505
281.594	41.48
281.619	40.3551
281.643	41.5007
281.665	45.1243
281.687	44.1618
281.712	40.5071
281.738	39.2434
281.76	44.9903
281.783	42.8064
281.811	36.1572
281.837	38.0778
281.87	30.1768
281.897	37.1278
281.925	35.8346
281.945	49.2587
281.979	30.1605
281.999	48.8114
282.029	32.9968
282.055	38.6922
282.08	40.4531
282.105	39.7962
282.128	43.8193
282.156	35.0435
282.177	47.6054
282.198	47.524
282.226	36.4618
282.251	40.122
282.269	53.6078
282.29	48.2742
282.312	46.117
282.333	47.7623
282.355	45.0694
282.374	53.4616
282.395	46.3994
282.415	49.4193
282.439	42.2369
282.461	44.7007
282.485	42.0133
282.508	43.29
282.533	40.2722
282.558	40.8597
282.589	32.2435
282.611	44.9843
282.635	42.1888
282.658	42.0239
282.681	45.3145
282.706	38.85
282.73	41.8813
282.764	29.2629
282.784	50.8751
282.814	33.37
282.847	30.1932
282.867	50.9217
282.894	37.2273
282.914	48.0931
282.942	35.6163
282.968	38.3936
282.991	43.7216
283.016	39.8057
283.04	42.5604
283.062	45.1182
283.085	44.016
283.112	37.2065
283.137	39.8248
283.157	50.3449
283.181	41.1726
283.214	30.1468
283.237	44.2321
283.257	48.8544
283.283	38.6473
283.31	37.7074
283.335	39.1328
283.355	49.8853
283.383	35.4799
283.412	35.2846
283.437	39.6684
283.468	32.4317
283.495	37.3357
283.519	40.5121
283.542	44.1384
283.568	37.6648
283.598	33.3734
283.623	40.7797
283.644	47.9685
283.669	39.4758
283.692	42.9443
283.711	54.8426
283.736	38.6698
283.76	42.0133
283.783	44.0335
283.804	47.3418
283.817	77.2857
283.847	33.8995
283.875	35.6049
283.896	47.4226
283.922	37.4784
283.944	46.4123
283.968	42.4304
283.988	49.3389
284.014	38.5758
284.03	61.4553
284.056	38.398
284.087	32.6637
284.11	43.4764
284.127	57.9912
284.153	38.4157
284.179	38.6115
284.204	39.4337
284.238	29.8312
284.263	38.9636
284.287	42.8284
284.313	38.3142
284.343	33.6191
284.366	41.934
284.39	42.2529
284.419	34.0657
284.446	37.7843
284.476	33.6802
284.498	44.3557
284.521	44.08
284.545	41.6563
284.578	30.4915
284.598	47.9893
284.619	48.5767
284.643	41.4285
284.668	40.2042
284.689	46.7246
284.718	34.5997
284.747	35.4459
284.77	43.1667
284.792	44.3912
284.821	34.8274
284.848	36.4498
284.868	51.4245
284.888	48.6121
284.912	42.9719
284.944	30.8585
284.969	40.5367
284.991	44.1443
285.018	38.3671
285.044	38.0344
285.072	35.643
285.093	46.2385
285.132	25.9666
285.154	44.9964
285.18	39.2249
285.203	43.7503
285.227	40.9954
285.247	49.6106
285.273	38.909
285.297	41.0155
285.324	37.2564
285.346	45.8821
285.37	41.8183
285.39	49.2659
285.41	49.9151
285.438	36.3583
285.458	49.7216
285.479	47.3418
285.502	42.8394
285.53	36.1651
285.553	42.7186
285.588	28.3688
285.611	45.0755
285.637	37.6776
285.658	48.8902
285.688	33.37
285.715	36.739
285.741	38.9272
285.762	45.9263
285.791	35.2622
285.817	37.7159
285.842	40.8297
285.873	32.1285
285.897	40.9199
285.921	41.5058
285.947	38.9408
285.973	37.7886
285.997	42.9775
286.026	34.7476
286.048	44.5276
286.073	40.5367
286.098	39.5413
286.127	34.9369
286.146	51.1404
286.177	32.3562
286.209	31.5836
286.232	42.2315
286.257	40.9752
286.28	42.5767
286.302	46.38
286.329	36.5217
286.357	35.8038
286.389	31.2022
286.413	42.1461
286.441	35.0545
286.472	32.9283
286.499	36.2516
286.524	39.8248
286.552	35.7961
286.58	36.6421
286.602	44.6588
286.627	39.9154
286.651	41.3052
286.676	41.3924
286.706	32.4918
286.734	35.8539
286.76	38.6294
286.794	29.2757
286.81	62.7628
286.835	40.9752
286.856	46.9748
286.884	35.2696
286.905	49.1715
286.931	38.0127
286.953	45.3083
286.974	47.6667
287.011	26.7244
287.036	40.7797
287.063	36.7958
287.085	45.6246
287.114	34.9369
287.14	37.3357
287.168	36.6019
287.2	30.5139
287.224	41.8603
287.249	41.2746
287.286	26.6517
287.314	36.3266
287.343	34.4673
287.366	42.8449
287.39	42.4034
287.416	38.1257
287.441	39.9249
287.46	50.9139
287.489	35.4271
287.511	45.0268
287.531	50.3525
287.558	36.9508
287.579	47.9547
287.604	39.4945
287.627	43.8193
287.649	44.8451
287.678	34.0936
287.699	47.7213
287.728	34.7621
287.751	42.9997
287.778	37.5799
287.804	39.0732
287.823	51.4562
287.858	28.2749
287.881	44.4444
287.914	30.0219
287.944	33.8547
287.969	39.2573
287.999	33.8375
288.026	37.2065
288.051	40.2625
288.071	49.9975
288.095	40.1994
288.126	32.9023
288.148	45.2837
288.175	37.0617
288.204	34.8347
288.225	47.0943
288.251	37.546
288.278	37.4869
288.302	41.5628
288.327	40.6405
288.355	35.9428
288.382	36.4219
288.398	61.1284
288.429	32.3311
288.455	38.6653
288.488	30.3998
288.52	31.4941
288.542	45.5311
288.566	40.5268
288.595	35.0067
288.618	43.465
288.648	33.4471
288.676	35.5404
288.704	35.8269
288.73	38.0344
288.75	51.3611
288.781	31.5328
288.808	37.2856
288.837	35.1729
288.859	44.3086
288.885	39.0229
288.91	39.8057
288.933	44.1911
288.963	32.5775
288.995	31.6586
289.018	43.7618
289.038	49.8182
289.066	35.8038
289.094	35.7961
289.128	29.3247
289.155	36.2358
289.181	39.1099
289.215	29.0588
289.243	35.9544
289.278	28.9251
289.311	30.2398
289.339	35.5025
289.37	32.3625
289.401	32.5172
289.43	34.3713
289.455	39.2896
289.477	45.1427
289.506	34.7512
289.535	35.2212
289.564	34.5638
289.592	34.9589
289.621	34.2654
289.651	34.2231
289.678	36.5057
289.706	35.3782
289.736	33.3267
289.764	35.6583
289.791	37.5122
289.81	52.263
289.832	45.958
289.86	34.9809
289.885	40.5712
289.913	36.1102
289.936	42.4466
289.962	38.4379
289.996	29.335
290.024	35.7309
290.047	43.9348
290.076	34.6717
290.103	37.365
290.13	36.2043
290.163	30.9358
290.204	24.481
290.229	39.5742
290.261	31.4258
290.285	40.5564
290.314	34.7295
290.342	35.4195
290.38	26.3901
290.407	37.4448
290.435	35.3632
290.46	39.5179
290.489	34.5137
290.518	34.6825
290.54	45.4442
290.568	36.001
290.595	37.5122
290.619	40.4776
290.647	35.7769
290.673	39.4992
290.699	37.4742
290.722	43.802
290.751	34.904
290.784	29.941
290.813	34.992
290.842	33.865
290.871	34.5209
290.907	27.794
290.934	36.7918
290.954	50.6201
290.977	43.1555
291.006	35.4308
291.036	32.4034
291.064	36.8283
291.091	36.2319
291.111	51.1483
291.136	39.5366
291.164	35.2175
291.19	38.8682
291.222	31.743
291.247	40.0256
291.267	48.107
291.292	40.6901
291.322	33.7314
291.347	39.0137
291.377	33.37
291.408	32.438
291.437	34.9663
291.466	34.2266
291.491	40.1123
291.52	34.8566
291.55	33.0327
291.58	33.3367
291.603	42.4737
291.631	35.6506
291.662	32.4633
291.69	35.4158
291.721	32.7407
291.751	33.5582
291.777	37.6053
291.802	40.2868
291.831	34.5244
291.856	40.4433
291.879	43.2676
291.909	33.1411
291.938	35.1877
291.964	37.8143
291.993	34.7439
292.017	41.8078
292.046	33.6496
292.075	35.5707
292.11	27.9361
292.144	29.5011
292.166	45.4566
292.19	42.8284
292.221	31.4881
292.251	33.4303
292.287	27.7917
292.315	35.4761
292.343	36.6582
292.37	36.3187
292.394	41.413
292.423	35.5063
292.449	38.2922
292.473	40.7199
292.499	39.2896
292.519	48.5909
292.547	36.0672
292.569	45.0146
292.603	29.5064
292.628	40.591
292.654	37.5164
292.674	50.8984
292.703	35.1543
292.723	48.4496
292.752	35.1655
292.776	41.0256
292.799	42.8449
292.822	43.7963
292.855	30.7815
292.878	42.7131
292.904	39.2434
292.934	32.8343
292.963	35.0398
292.997	28.9503
293.027	33.4739
293.056	34.7729
293.079	42.4737
293.113	29.9652
293.136	42.5604
293.172	27.8753
293.194	46.3478
293.223	34.0971
293.249	37.81
293.273	42.8284
293.296	42.3496
293.323	37.1319
293.347	42.8119
293.371	40.6009
293.391	51.023
293.415	40.5614
293.441	38.8229
293.468	37.9954
293.493	38.6384
293.515	46.277
293.538	42.8339
293.565	37.1485
293.595	34.0727
293.612	58.3771
293.639	36.0946
293.663	42.3388
293.69	37.8143
293.723	30.03
293.758	28.5755
293.786	35.0103
293.819	30.7759
293.852	30.2975
293.875	43.877
293.909	28.7728
293.931	46.4835
293.959	35.2995
293.987	35.5215
294.019	31.6827
294.055	28.127
294.082	36.7269
294.11	35.9002
294.132	45.7436
294.153	46.9417
294.189	27.8707
294.219	32.8504
294.242	42.9719
294.262	51.8081
294.292	33.0164
294.311	52.4934
294.337	38.117
294.361	42.7405
294.389	35.8076
294.416	36.9385
294.44	41.2031
294.463	43.7331
294.49	36.9263
294.517	36.4737
294.537	49.8405
294.56	43.5218
294.586	38.257
294.609	44.0567
294.636	37.9997
294.66	41.4542
294.687	36.5818
294.71	42.7186
294.735	40.4875
294.765	33.0655
294.787	45.8631
294.812	40.9299
294.838	37.7758
294.862	41.6979
294.884	45.0877
294.92	27.6419
294.945	40.8797
294.972	37.365
294.996	40.4629
295.02	41.4748
295.048	36.6019
295.073	39.165
295.097	41.2746
295.129	31.3048
295.157	36.4657
295.178	46.2642
295.21	31.2402
295.244	30.0111
295.265	46.1617
295.291	38.8274
295.317	38.5579
295.346	34.8165
295.369	43.7273
295.395	37.6053
295.422	37.4953
295.453	32.4223
295.475	44.7007
295.498	43.1779
295.531	30.553
295.552	48.0446
295.58	35.307
295.601	48.4355
295.621	50.035
295.644	42.4574
295.666	46.9484
295.69	40.7897
295.716	38.9226
295.732	61.6713
295.757	40.2285
295.782	39.692
295.807	40.5466
295.828	46.3414
295.858	33.6973
295.88	44.9357
295.908	36.5577
295.934	38.2044
295.963	34.3891
295.99	36.3941
296.022	31.7068
296.05	35.2063
296.078	36.7958
296.111	30.303
296.132	46.1233
296.163	32.3405
296.189	38.8274
296.212	43.6529
296.235	42.9056
296.265	33.8444
296.293	35.084
296.316	43.4424
296.338	44.9782
296.364	39.8724
296.389	39.0732
296.414	40.0449
296.438	41.7973
296.462	41.724
296.486	42.5007
296.505	51.792
296.534	34.16
296.558	42.0186
296.584	38.398
296.609	40.2674
296.63	46.8165
296.655	39.7678
296.677	46.5354
296.704	36.0985
296.728	42.0239
296.751	43.929
296.774	42.6858
296.797	45.0816
296.827	32.8926
296.849	45.8253
296.878	33.7724
296.904	39.1742
296.924	50.7202
296.954	33.3367
296.979	39.3685
297.01	31.9714
297.036	39.3871
297.064	35.2324
297.094	33.6123
297.119	40.6256
297.144	38.5579
297.172	36.4578
297.204	31.5537
297.229	39.3732
297.255	38.6742
297.284	34.8894
297.312	34.7693
297.335	44.2733
297.366	31.8766
297.395	35.2659
297.422	36.295
297.447	39.9872
297.481	29.268
297.519	26.5203
297.548	34.7439
297.574	38.6473
297.597	42.6476
297.623	38.3054
297.651	35.5593
297.679	35.9195
297.709	33.3968
297.735	38.7057
297.757	45.2653
297.789	31.3489
297.812	43.1779
297.844	30.9818
297.865	48.3092
297.887	46.6331
297.915	35.5177
297.946	32.3154
297.973	35.9816
297.998	40.3356
298.026	35.8847
298.053	36.9836
298.082	35.0619
298.105	43.1053
298.133	34.9993
298.164	33.0196
298.189	39.7583
298.214	39.5977
298.239	39.4992
298.265	39.6401
298.292	36.6381
298.322	33.4437
298.347	39.4384
298.374	37.8401
298.394	49.3389
298.417	43.3463
298.439	46.4706
298.467	34.503
298.491	43.1835
298.514	41.9498
298.534	51.2663
298.557	43.4367
298.584	36.5297
298.612	35.6964
298.637	39.8915
298.66	44.0276
298.686	38.0648
298.72	29.6613
298.75	33.4571
298.779	34.0379
298.811	31.7612
298.844	30.567
298.876	30.9243
298.906	33.2138
298.934	36.3941
298.964	33.0131
298.989	40.2625
299.021	30.7135
299.051	33.8203
299.078	36.2122
299.107	35.6011
299.14	29.4412
299.162	47.5308
299.19	35.7117
299.218	35.1395
299.24	44.9843
299.266	39.3825
299.291	40.1268
299.316	39.3407
299.337	46.9219
299.358	48.7116
299.386	35.4497
299.41	41.1675
299.432	45.3823
299.458	38.7552
299.483	40.7947
299.507	40.3258
299.529	45.8821
299.559	33.9547
299.584	40.093
299.613	33.5785
299.636	43.4141
299.661	41.542
299.686	39.6259
299.712	38.2482
299.738	38.9818
299.769	31.5209
299.794	40.1606
299.82	38.3539
299.844	41.9868
299.872	35.8153
299.892	49.3243
299.915	43.4991
299.939	41.5887
299.968	34.8857
299.988	49.2732
300.014	38.2482
300.04	39.0183
300.061	46.9682
300.087	38.6832
300.115	35.935
300.15	28.8301
300.176	38.1257
300.199	42.9056
300.226	37.07
300.252	38.8863
300.281	34.5746
300.304	42.8725
300.33	37.9607
300.357	37.0989
300.377	50.528
300.408	32.2778
300.432	41.2439
300.466	29.8258
300.487	48.2253
300.51	42.4412
300.533	43.5388
300.563	34.125
300.597	28.659
300.625	36.3148
300.65	40.4973
300.674	40.9149
300.697	42.8339
300.723	38.7147
300.746	43.2339
300.775	34.4424
300.8	40.8297
300.822	45.0877
300.851	34.0832
300.876	40.0834
300.899	45.2899
300.927	35.2286
300.954	37.4953
300.981	36.8039
301.007	38.8003
301.03	43.0219
301.053	42.7022
301.085	31.408
301.108	43.6529
301.137	33.8891
301.169	31.5896
301.194	40.5515
301.219	39.8057
301.244	39.0411
301.273	35.6278
301.3	36.1259
301.327	37.6393
301.358	32.3782
301.38	45.0268
301.405	39.3871
301.426	48.1348
301.452	38.1825
301.475	44.7908
301.499	41.4285
301.525	37.6861
301.549	41.6302
301.573	42.0504
301.604	32.6158
301.621	58.6545
301.646	39.8486
301.673	37.2481
301.704	32.2466
301.723	50.5587
301.746	43.6186
301.774	36.2595
301.798	42.5007
301.825	37.0659
301.851	37.219
301.876	40.1268
301.902	38.2351
301.928	39.3035
301.952	41.3976
301.976	41.542
302.002	39.1328
302.028	38.4556
302.054	38.5401
302.084	33.2568
302.108	41.2184
302.136	36.1768
302.16	40.7
302.185	39.5038
302.212	38.2219
302.23	55.3986
302.25	49.0124
302.275	40.9702
302.3	38.7732
302.326	39.5226
302.349	42.2958
302.37	47.0345
302.39	51.1797
302.413	42.7022
302.441	36.3544
302.463	46.0914
302.487	40.7299
302.518	32.8731
302.539	46.4253
302.57	32.2966
302.592	46.6592
302.621	34.2126
302.643	45.37
302.672	34.2618
302.701	33.9685
302.724	44.9721
302.75	38.1388
302.776	39.0366
302.798	44.6409
302.821	42.878
302.836	65.9674
302.859	44.7608
302.879	50.6047
302.904	39.5601
302.924	49.2005
302.947	44.2556
302.969	44.3912
302.99	48.0862
303.01	50.1555
303.031	46.8362
303.054	43.352
303.076	45.4752
303.097	47.7418
303.124	38.2
303.15	37.9651
303.175	40.0016
303.203	36.1376
303.221	55.2608
303.244	42.9166
303.27	38.345
303.295	39.9489
303.32	40.6306
303.343	42.2315
303.376	30.9617
303.405	33.6564
303.425	50.2235
303.448	44.5097
303.479	32.3248
303.502	42.9111
303.535	30.6401
303.556	47.7008
303.579	42.5062
303.603	42.0875
303.622	53.5217
303.653	32.042
303.675	45.6934
303.702	36.0088
303.727	40.5663
303.751	41.5213
303.772	48.1
303.792	50.6432
303.813	45.977
303.838	40.5959
303.857	51.5996
303.879	45.6184
303.899	52.0589
303.923	40.8447
303.949	37.9305
303.967	57.6502
303.985	54.227
304	68.8137
304.021	47.5511
304.049	34.8238
304.081	31.8005
304.105	41.6719
304.135	32.7633
304.162	37.5799
304.185	44.4148
304.209	40.8047
304.235	38.8818
304.263	35.3369
304.293	33.0393
304.316	43.6586
304.344	36.0789
304.362	55.5463
304.386	41.7293
304.405	53.2822
304.433	35.3033
304.464	32.6286
304.485	46.8428
304.51	40.1849
304.534	41.8445
304.557	42.4791
304.584	37.4153
304.61	38.1519
304.645	28.9553
304.667	44.403
304.691	42.6476
304.715	40.6951
304.741	38.3803
304.767	39.1972
304.79	43.67
304.815	39.6731
304.838	43.0274
304.865	37.8831
304.889	41.3206
304.919	32.7504
304.944	40.4875
304.974	33.0098
305.001	38.0387
305.021	50.0425
305.047	38.6115
305.072	39.4104
305.099	37.3944
305.123	40.3796
305.145	45.5436
305.171	39.1328
305.196	40.5614
305.225	34.0032
305.248	42.8009
305.271	43.4537
[truncated: 933 more rows]
