# Supplementary material for: Dorsal and median raphe neuronal firing dynamics characterized by nonlinear measures
Source: PLoS Comput Biol. 2024 May 28;20(5):e1012111. doi: 10.1371/journal.pcbi.1012111 (PMC11161118; doi:10.1371/journal.pcbi.1012111)
Supplement: S1 Data — (ZIP) [file pcbi.1012111.s002.zip › data/N35_N3_210312.txt]

Event times and instantaneous frequencies between 0.398664 s and 92.6229 s on channel 5
Time	Inst freq
0.422	16.0514
0.47505	18.8501
0.52429	20.3087
0.55642	31.1236
0.59849	23.7699
0.66444	15.163
0.71163	21.1909
0.76222	19.7668
0.80186	25.227
0.85931	17.4064
0.93845	12.6358
0.9941	17.9695
1.06789	13.552
1.15531	11.439
1.2183	15.8755
1.30437	11.6185
1.36489	16.5235
1.40906	22.6398
1.45587	21.363
1.50128	22.0216
1.55177	19.8059
1.59483	23.2234
1.63853	22.8833
1.67273	29.2398
1.71416	24.1371
1.75109	27.0783
1.79148	24.7586
1.83726	21.8436
1.89132	18.498
1.94805	17.6274
2.00309	18.1686
2.05353	19.8255
2.11283	16.8634
2.17691	15.6055
2.2322	18.0865
2.27605	22.805
2.32362	21.0217
2.3759	19.1278
2.41913	23.1321
2.47796	16.9981
2.51074	30.5064
2.56117	19.8295
2.61693	17.934
2.66122	22.5785
2.73059	14.4155
2.80695	13.0959
2.90837	9.85999
2.96901	16.4908
3.06182	10.7747
3.10405	23.6798
3.15823	18.457
3.21503	17.6056
3.25948	22.4972
3.32135	16.1629
3.35948	26.2261
3.39449	28.5633
3.44591	19.4477
3.48804	23.7361
3.53338	22.0556
3.59619	15.921
3.64229	21.692
3.693	19.72
3.74255	20.1816
3.81991	12.9266
3.88811	14.6628
3.94186	18.6047
3.99078	20.4415
4.0527	16.1499
4.09171	25.6345
4.16454	13.7306
4.2121	21.0261
4.2732	16.3666
4.31797	22.3364
4.36026	23.6463
4.39937	25.5689
4.4433	22.7635
4.48602	23.4082
4.51959	29.7885
4.56263	23.2342
4.6043	23.9981
4.65629	19.2345
4.70491	20.5677
4.76967	15.4416
4.84501	13.2732
4.90811	15.8479
4.9615	18.7301
5.01006	20.5931
5.08878	12.7033
5.14464	17.9019
5.22234	12.87
5.29113	14.537
5.38229	10.9697
5.43865	17.7431
5.48558	21.3083
5.54107	18.0213
5.58681	21.8627
5.63443	20.9996
5.69927	15.4226
5.74802	20.5128
5.78962	24.0385
5.83609	21.5193
5.88473	20.5592
5.93064	21.7817
5.97737	21.3995
6.03739	16.6611
6.0844	21.2721
6.13807	18.6324
6.17968	24.0327
6.2219	23.6855
6.26238	24.7036
6.316	18.6498
6.34746	31.7864
6.40247	18.1785
6.45555	18.8395
6.49375	26.178
6.5512	17.4064
6.59213	24.432
6.66571	13.5906
6.72596	16.5975
6.77576	20.0803
6.82364	20.8855
6.87347	20.0682
6.93393	16.5399
6.99659	15.9591
7.04471	20.7814
7.11573	14.0805
7.17393	17.1821
7.22816	18.44
7.29524	14.9076
7.35244	17.4825
7.39257	24.919
7.45076	17.1851
7.52109	14.2187
7.5902	14.4697
7.65735	14.892
7.73111	13.5575
7.81998	11.2524
7.91772	10.2312
7.96937	19.3611
8.02462	18.0995
8.09447	14.3164
8.15543	16.4042
8.22293	14.8148
8.26879	21.8055
8.32057	19.3125
8.36253	23.8322
8.39932	27.1813
8.45457	18.0995
8.49977	22.1239
8.54985	19.9681
8.60915	16.8634
8.65431	22.1435
8.69512	24.5038
8.74206	21.3038
8.79096	20.4499
8.84113	19.9322
8.8869	21.8484
8.94021	18.7582
8.98329	23.2126
9.02582	23.5128
9.07438	20.5931
9.12467	19.8847
9.17127	21.4592
9.24954	12.7763
9.31413	15.4823
9.39112	12.9887
9.44145	19.8689
9.50884	14.839
9.56562	17.6118
9.63926	13.5796
9.69024	19.6155
9.74623	17.8603
9.83922	10.7538
9.89133	19.1902
9.95598	15.4679
10.0074	19.4628
10.082	13.403
10.1523	14.2268
10.2133	16.3693
10.3159	9.75515
10.3866	14.1403
10.4571	14.1743
10.5044	21.1416
10.5568	19.0767
10.6077	19.658
10.6736	15.1768
10.7309	17.452
10.7698	25.74
10.8149	22.1582
10.8726	17.319
10.9192	21.4869
10.969	20.0723
11.0235	18.3284
11.1014	12.837
11.1704	14.5012
11.2467	13.1079
11.3079	16.3479
11.3494	24.0558
11.4122	15.9439
11.4509	25.8398
11.5046	18.6185
11.5523	20.9468
11.6002	20.8725
11.6408	24.6124
11.6725	31.5756
11.718	21.9974
11.7603	23.6295
11.8037	23.0256
11.8551	19.459
11.8982	23.2072
11.9524	18.4434
12.0065	18.4911
12.073	15.0376
12.1349	16.1499
12.1802	22.0946
12.2492	14.4949
12.3508	9.83671
12.4034	19.0331
12.4531	20.1207
12.5091	17.838
12.5679	17.0068
12.6114	23.0097
12.6714	16.6722
12.7131	23.9693
12.7594	21.6123
12.8161	17.6398
12.8665	19.8373
12.9298	15.7928
12.9898	16.6583
13.0491	16.8691
13.1008	19.3461
13.1602	16.8379
13.2198	16.7842
13.2626	23.3481
13.3152	19.0186
13.3934	12.7812
13.4382	22.3214
13.4941	17.8859
13.5553	16.3372
13.6105	18.1291
13.6616	19.5503
13.6971	28.1928
13.7431	21.7297
13.7825	25.4194
13.8591	13.0446
13.9101	19.6002
13.9541	22.7687
13.9861	31.2305
14.0369	19.685
14.0809	22.7273
14.133	19.1791
14.1867	18.615
14.2305	22.8363
14.2876	17.5346
14.3421	18.3318
14.381	25.7268
14.4399	16.9866
14.4794	25.2653
14.5271	20.9864
14.6039	13.0208
14.6618	17.2771
14.7145	18.9609
14.763	20.6186
14.8179	18.2249
14.8746	17.6305
14.9157	24.325
14.9603	22.4014
14.9955	28.4414
15.0365	24.42
15.082	21.978
15.1462	15.5594
15.1927	21.5146
15.2388	21.7014
15.2991	16.5673
15.3647	15.2602
15.4457	12.3472
15.5251	12.5834
15.5947	14.3678
15.6582	15.7679
15.7241	15.1745
15.7726	20.5973
15.8222	20.1816
15.8807	17.094
15.929	20.674
15.9809	19.279
16.0377	17.618
16.0807	23.2234
16.1238	23.1965
16.1849	16.3693
16.2345	20.1776
16.2845	19.972
16.347	16.0231
16.4319	11.7716
16.5145	12.1153
16.5846	14.2491
16.6544	14.3308
16.7065	19.1828
16.7661	16.7983
16.8194	18.7617
16.866	21.4592
16.9188	18.943
16.9523	29.8151
16.9927	24.7525
17.0416	20.429
17.0869	22.0897
17.1263	25.3614
17.1769	19.7824
17.2247	20.9205
17.2651	24.7586
17.3235	17.1057
17.3671	22.9779
17.4178	19.7239
17.484	15.1035
17.5313	21.1551
17.6007	14.3906
17.6671	15.0784
17.7197	18.9861
17.7808	16.3747
17.8206	25.1319
17.8769	17.7683
17.9255	20.5465
17.98	18.3756
18.047	14.9054
18.1049	17.2861
18.1593	18.3655
18.2307	14.0174
18.2803	20.1369
18.3251	22.3264
18.3682	23.218
18.4026	29.0444
18.4645	16.1708
18.5265	16.1316
18.5709	22.5225
18.6256	18.2782
18.6654	25.1067
18.7237	17.1556
18.7856	16.1421
18.8376	19.2493
18.8819	22.5989
18.9285	21.4408
18.9902	16.2075
19.0333	23.1803
19.0673	29.4724
19.1118	22.4719
19.1693	17.3762
19.2282	16.9837
19.2669	25.8131
19.3139	21.2902
19.3632	20.2799
19.4177	18.3587
19.4727	18.1785
19.5246	19.2493
19.5777	18.8537
19.6423	15.4631
19.6793	27.049
19.7426	15.8078
19.7839	24.2072
19.851	14.8943
19.9008	20.1086
19.9561	18.0832
19.9993	23.1214
20.0444	22.1877
20.0982	18.577
20.1515	18.7688
20.1924	24.432
20.2591	14.9858
20.2986	25.3357
20.3452	21.4869
20.3827	26.6241
20.4369	18.457
20.4924	18.0083
20.5461	18.6185
20.5959	20.1086
20.6615	15.2369
20.7146	18.8253
20.7615	21.3493
20.8335	13.887
20.8884	18.2183
20.9381	20.1207
20.9786	24.6427
21.0326	18.5391
21.084	19.4288
21.1338	20.0844
21.1823	20.6356
21.224	23.9636
21.2777	18.6289
21.3207	23.2558
21.3561	28.2486
21.3973	24.2718
21.4338	27.4348
21.4865	18.9717
21.5329	21.5285
21.5791	21.6544
21.6226	22.9832
21.6769	18.4332
21.7152	26.0756
21.7653	19.9561
21.8181	18.9358
21.8789	16.442
21.9525	13.6017
22.0019	20.2306
22.0604	17.0999
22.1187	17.1497
22.1744	17.9501
22.2301	17.9437
22.285	18.2083
22.3648	12.536
22.4197	18.205
22.4868	14.9231
22.5473	16.5235
22.6033	17.8571
22.6843	12.3457
22.7446	16.5782
22.7919	21.1327
22.831	25.582
22.8742	23.1696
22.9314	17.4825
22.9876	17.7841
23.0192	31.6656
23.078	16.9866
23.1435	15.2765
23.1852	23.9866
23.2308	21.9058
23.2717	24.4559
23.3155	22.8311
23.3641	20.6016
23.4066	23.5349
23.4483	23.9751
23.4901	23.9349
23.5338	22.8467
23.5874	18.6741
23.6275	24.9501
23.691	15.7307
23.737	21.7344
23.8069	14.3143
23.8675	16.5044
23.9287	16.3479
23.9955	14.9656
24.0571	16.239
24.1122	18.1225
24.1709	17.0358
24.2123	24.1604
24.2498	26.7165
24.3219	13.8619
24.3627	24.5218
24.4255	15.9109
24.4879	16.0411
24.5356	20.9512
24.5853	20.1369
24.6496	15.5352
24.7053	17.9727
24.7476	23.6072
24.7854	26.4971
24.8365	19.5503
24.8824	21.8103
24.9463	15.6519
25.0008	18.3352
25.0594	17.0678
25.1094	19.996
25.1774	14.6951
25.2253	20.9118
25.283	17.331
25.333	19.996
25.3895	17.6897
25.4407	19.5274
25.4852	22.482
25.5282	23.2342
25.5659	26.5604
25.6344	14.5985
25.6825	20.7727
25.7466	15.6104
25.7968	19.9203
25.8526	17.9211
25.8976	22.1926
25.9589	16.3159
26.0137	18.2715
26.0691	18.0505
26.0997	32.6264
26.1328	30.1841
26.1721	25.4907
26.2067	28.885
26.2501	23.0256
26.2933	23.1857
26.3317	26.0078
26.3952	15.7406
26.4428	21.004
26.474	32.0513
26.5292	18.1455
26.5824	18.7829
26.6203	26.3505
26.6618	24.1138
26.7269	15.3563
26.763	27.7162
26.8259	15.9058
26.8681	23.6855
26.9219	18.577
26.9672	22.1043
27.0088	23.9981
27.0623	18.7056
27.11	20.9644
27.1614	19.4477
27.2276	15.1194
27.2805	18.8929
27.3377	17.4886
27.3941	17.7179
27.4366	23.5349
27.4905	18.5494
27.5276	26.9324
27.5752	21.0482
27.6252	19.992
27.6754	19.9203
27.7244	20.3998
27.7574	30.2939
27.8014	22.7428
27.8514	19.98
27.8951	22.8833
27.9375	23.5849
27.983	21.9829
28.032	20.4123
28.0772	22.1288
28.129	19.305
28.183	18.5048
28.2492	15.1194
28.2967	21.0349
28.3602	15.7456
28.4088	20.5677
28.452	23.1535
28.5028	19.7006
28.5681	15.3022
28.6124	22.5989
28.6638	19.4666
28.6998	27.7624
28.7621	16.0436
28.8191	17.5531
28.8672	20.7943
28.9099	23.4302
28.9482	26.1097
29.007	16.9866
29.059	19.2419
29.1236	15.4703
29.189	15.2929
29.2667	12.8717
29.3403	13.5943
29.3937	18.7266
29.4737	12.4938
29.522	20.7039
29.5623	24.8509
29.6088	21.4915
29.6513	23.5294
29.6976	21.5983
29.7413	22.8676
29.7944	18.8218
29.8336	25.5689
29.8831	20.1694
29.9404	17.4703
30.0155	13.3067
30.0622	21.4179
30.1155	18.7652
30.171	18.0083
30.2267	17.9759
30.2864	16.7392
30.3307	22.553
30.3709	24.9004
30.4461	13.2996
30.4843	26.178
30.5237	25.3936
30.5626	25.6739
30.5997	26.9833
30.6437	22.7428
30.6746	32.3311
30.7265	19.2715
30.7767	19.9243
30.8212	22.4517
30.8623	24.3546
30.906	22.8728
30.9467	24.5399
30.9951	20.6612
31.0556	16.5481
31.0994	22.7998
31.1558	17.7274
31.2015	21.8962
31.2781	13.048
31.3406	16.0102
31.3983	17.328
31.4497	19.4477
31.5033	18.6846
31.5841	12.3762
31.6342	19.9601
31.6904	17.7778
31.7586	14.6714
31.8124	18.5874
31.8729	16.5235
31.9178	22.2816
31.9623	22.4618
32.0443	12.1862
32.0926	20.7125
32.1824	11.1346
32.2347	19.1388
32.2851	19.8373
32.3626	12.8949
32.4406	12.8238
32.5163	13.2223
32.5787	16.0102
32.6316	18.9036
32.6841	19.0585
32.7408	17.618
32.7832	23.6183
32.8179	28.8018
32.8543	27.4801
32.9016	21.1238
32.9422	24.6366
32.9885	21.631
33.0343	21.815
33.0828	20.6313
33.1091	37.9651
33.1507	24.0558
33.1978	21.2404
33.2366	25.7334
33.2847	20.7814
33.3183	29.7885
33.3698	19.4024
33.4379	14.6908
33.4875	20.1654
33.5719	11.8511
33.6294	17.3853
33.7073	12.8419
33.7622	18.2216
33.8225	16.5728
33.8846	16.1134
33.939	18.3621
34.0005	16.2681
34.0467	21.6169
34.0999	18.8111
34.1404	24.7036
34.1885	20.7684
34.2267	26.2055
34.2717	22.2173
34.3202	20.6398
34.3732	18.8573
34.427	18.5943
34.4962	14.4488
34.544	20.903
34.6227	12.7146
34.6861	15.7729
34.742	17.8795
34.8168	13.3743
34.878	16.3292
34.9393	16.3052
34.99	19.7239
35.0397	20.1329
35.0944	18.2715
35.1405	21.6873
35.2099	14.4134
35.2565	21.4915
35.3121	17.9695
35.382	14.3082
35.4338	19.3162
35.4996	15.1883
35.5567	17.5285
35.5955	25.7732
35.63	28.9184
35.6926	15.9949
35.7447	19.1865
35.7912	21.4915
35.8286	26.7451
35.8828	18.4366
35.9224	25.2589
35.989	15.0308
36.0546	15.23
36.1063	19.3349
36.1791	13.7419
36.2268	20.9644
36.2729	21.6732
36.3144	24.1371
36.3576	23.1481
36.4192	16.2311
36.4686	20.247
36.526	17.4095
36.5779	19.2641
36.6232	22.0799
36.6593	27.7469
36.706	21.3812
36.7603	18.4264
36.8044	22.6552
36.8592	18.2715
36.9114	19.1498
36.9772	15.1883
37.0191	23.872
37.062	23.3318
37.1464	11.8455
37.1803	29.5072
37.2253	22.2025
37.2911	15.2022
37.3428	19.3611
37.3916	20.4876
37.4531	16.2443
37.4994	21.6169
37.5533	18.5529
37.5867	29.9491
37.6297	23.2504
37.6697	24.9938
37.7187	20.4248
37.763	22.5428
37.8099	21.3083
37.8489	25.6871
37.9041	18.1192
37.9681	15.6274
38.0289	16.4258
38.0996	14.1563
38.1498	19.9203
38.2007	19.6502
38.2508	19.9481
38.3056	18.2515
38.3735	14.7297
38.4326	16.9262
38.4888	17.7683
38.555	15.1194
38.6265	13.9801
38.6679	24.1663
38.7291	16.3372
38.7769	20.9118
38.8176	24.5761
38.8651	21.0438
38.9063	24.2954
38.9504	22.686
38.9867	27.5255
39.0191	30.8261
39.0596	24.7158
39.0963	27.2554
39.1373	24.3724
39.1824	22.168
39.2126	33.1345
39.2567	22.6963
39.3033	21.4408
39.3503	21.2947
39.4035	18.7935
39.4713	14.7427
39.5589	11.4168
39.6167	17.307
39.6763	16.7729
39.7385	16.0694
39.7877	20.3211
39.8321	22.5581
39.8704	26.0892
39.9142	22.8467
39.9535	25.3936
39.9915	26.3574
40.0333	23.9234
40.0907	17.4307
40.1279	26.8673
40.1688	24.4618
40.2191	19.8689
40.2638	22.3614
40.308	22.6296
40.3953	11.4534
40.4531	17.313
40.4913	26.1233
40.5383	21.2766
40.592	18.6393
40.6516	16.7673
40.7089	17.4551
40.7537	22.3514
40.8013	20.9996
40.8552	18.546
40.8939	25.8331
40.9332	25.4388
40.9721	25.7268
41.0197	21.0128
41.0707	19.604
41.1175	21.363
41.1642	21.4316
41.2162	19.2271
41.2768	16.4962
41.3462	14.4155
41.3911	22.237
41.4705	12.6072
41.5241	18.6254
41.5964	13.8332
41.6468	19.8452
41.6948	20.8247
41.7561	16.3319
41.8259	14.3287
41.8745	20.5761
41.9245	19.988
41.9742	20.1329
42.0255	19.4818
42.0634	26.3505
42.1053	23.912
42.1632	17.2563
42.2209	17.3461
42.2679	21.2404
42.323	18.1785
42.3733	19.857
42.4248	19.425
42.5101	11.7288
42.6277	8.49907
42.6834	17.9437
42.7418	17.1321
42.8047	15.9109
42.8465	23.9177
42.8978	19.4742
42.9512	18.7301
43.0263	13.3209
43.0888	15.9898
43.146	17.5009
43.1884	23.5405
43.2365	20.8203
43.2876	19.5503
43.3402	19.0295
43.386	21.815
43.4321	21.7061
43.4968	15.456
43.5756	12.6936
43.6811	9.47418
43.76	12.6775
43.8114	19.459
43.9018	11.0583
43.9697	14.7362
44.0581	11.3084
44.1241	15.163
44.1929	14.5328
44.2571	15.5715
44.34	12.0613
44.4399	10.008
44.5109	14.0845
44.5773	15.0602
44.6362	16.9779
44.6976	16.284
44.7591	16.2575
44.8007	24.0442
44.8609	16.6223
44.9157	18.2349
44.9693	18.6498
45.0178	20.6484
45.0528	28.5796
45.104	19.5351
45.1626	17.0503
45.2171	18.3385
45.2677	19.7941
45.3172	20.1654
45.4007	11.9804
45.4725	13.9237
45.5351	15.9795
45.5984	15.8053
45.6432	22.3214
45.6993	17.8285
45.7555	17.7809
45.8026	21.2404
45.844	24.1371
45.898	18.5288
45.9583	16.581
46.0186	16.5755
46.0817	15.8579
46.1936	8.93815
46.285	10.9385
46.3486	15.7183
46.4345	11.6387
46.5259	10.9421
46.5851	16.9033
46.6381	18.875
46.6858	20.9556
46.7571	14.0213
46.8091	19.216
46.8698	16.4772
46.9186	20.4918
46.9823	15.706
47.0586	13.1062
47.1118	18.7935
47.1923	12.4254
47.2794	11.485
47.3721	10.7782
47.5243	6.57289
47.5847	16.5399
47.6483	15.7257
47.6947	21.5889
47.7488	18.4775
47.7959	21.2269
47.847	19.5695
47.8984	19.4439
47.9507	19.1241
47.9957	22.2173
48.0419	21.631
48.1042	16.072
48.1657	16.2522
48.2146	20.4666
48.2839	14.4217
48.3469	15.868
48.4353	11.3148
48.5163	12.3518
48.569	18.9753
48.6138	22.3214
48.6728	16.9405
48.7232	19.8491
48.7642	24.3902
48.8043	24.9314
48.8431	25.7467
48.8802	26.9542
48.92	25.1572
48.9578	26.434
49.0021	22.5734
49.0644	16.0514
49.108	22.9148
49.1482	24.9252
49.1959	20.9644
49.2446	20.517
49.2997	18.1389
49.3427	23.2504
49.4429	9.98104
49.526	12.0337
49.5753	20.2799
49.6205	22.1435
49.6839	15.7803
49.7572	13.6388
49.8046	21.0793
49.8726	14.7037
49.9256	18.8679
49.9901	15.5135
50.0442	18.4843
50.1065	16.0617
50.1532	21.3812
50.2017	20.6271
50.2612	16.8011
50.3168	17.9986
50.3831	15.0739
50.4572	13.4989
50.5261	14.518
50.605	12.6743
50.6707	15.2091
50.7543	11.9732
50.8249	14.1623
50.8811	17.7809
50.928	21.3129
50.9712	23.1857
51.0429	13.947
51.1037	16.4339
51.1595	17.9147
51.2005	24.426
51.3406	7.13419
51.445	9.58405
51.5102	15.3374
51.5647	18.3284
51.6225	17.319
51.6867	15.5666
51.739	19.1424
51.7981	16.8976
51.9052	9.33707
51.9855	12.4626
52.0598	13.4626
52.1646	9.53652
52.2235	16.9895
52.3004	13.0073
52.37	14.3596
52.4173	21.1595
52.5116	10.6033
52.5696	17.2236
52.6439	13.4571
52.7232	12.6151
52.7748	19.3911
52.8333	17.0853
52.8879	18.305
52.9445	17.6835
52.9998	18.0832
53.0534	18.6498
53.0975	22.6655
53.1585	16.4015
53.2018	23.084
53.25	20.7512
53.2872	26.8745
53.3308	22.9463
53.3918	16.3881
53.4407	20.4457
53.4944	18.6254
53.5424	20.8464
53.6091	14.9858
53.662	18.8929
53.7326	14.1784
53.7892	17.6523
53.8468	17.3792
53.8935	21.4179
53.9474	18.5494
54.0202	13.7231
54.0778	17.3671
54.1306	18.9358
54.1853	18.2749
54.2439	17.0911
54.2906	21.395
54.3626	13.8927
54.4283	15.2091
54.5041	13.2031
54.5657	16.2232
54.6244	17.0271
54.7068	12.1344
54.7719	15.3633
54.8159	22.7428
54.8596	22.9043
54.9171	17.3943
54.97	18.8929
55.0175	21.0615
55.0774	16.6778
55.1142	27.1592
55.1718	17.3822
55.2324	16.4908
55.2759	22.9938
55.3421	15.0989
55.3822	24.9439
55.4291	21.3356
55.4881	16.9463
55.5354	21.1506
55.5826	21.1864
55.6353	18.9573
55.6979	15.9719
55.7546	17.646
55.8083	18.6428
55.8467	26.001
55.8972	19.7981
55.9642	14.941
56.0097	21.9684
56.0812	13.9821
56.132	19.6889
56.1805	20.6271
56.2543	13.5428
56.2952	24.4738
56.3422	21.2404
56.4127	14.1924
56.456	23.1
56.5103	18.4196
56.5785	14.6542
56.6204	23.8777
56.6785	17.2028
56.7278	20.3128
56.7843	17.6897
56.8321	20.8986
56.8901	17.2563
56.963	13.7099
57.0524	11.1857
57.1156	15.8253
57.1962	12.4177
57.2423	21.6873
57.2972	18.1884
57.3777	12.4301
57.4651	11.443
57.5169	19.2827
57.5627	21.8771
57.6154	18.9609
57.671	17.9953
57.7115	24.6853
57.75	25.9471
57.816	15.1492
57.8738	17.2951
57.923	20.35
57.9648	23.9063
58.0139	20.3749
58.0538	25.0376
58.096	23.7079
58.1382	23.6855
58.2043	15.1469
58.2716	14.8434
58.3215	20.0602
58.3556	29.2912
58.4156	16.6806
58.4812	15.2277
58.5287	21.0659
58.5807	19.216
58.6372	17.7085
58.7172	12.5016
58.7818	15.4703
58.8663	11.8469
58.9499	11.9489
59.0085	17.0823
59.0934	11.7827
59.1532	16.7029
59.2682	8.69868
59.32	19.305
59.3659	21.8007
59.4568	10.9999
59.5186	16.176
59.5734	18.2448
59.6176	22.6142
59.681	15.7704
59.7514	14.2187
59.8091	17.307
59.8784	14.4467
59.9479	14.3781
60.0072	16.8606
60.0857	12.7389
60.1327	21.2993
60.175	23.6463
60.2451	14.2613
60.3111	15.1515
60.3801	14.4928
60.4737	10.6838
60.5397	15.1446
60.5993	16.7701
60.6529	18.6672
60.7528	10.007
60.8424	11.1645
60.8951	18.9645
60.9752	12.4844
61.0512	13.1666
61.1182	14.9298
61.1885	14.2248
61.2614	13.7137
61.3452	11.9332
61.3907	21.9829
61.444	18.7371
61.5234	12.6024
61.5788	18.0571
61.6728	10.6315
61.7505	12.8783
61.833	12.1183
61.885	19.216
61.9582	13.6724
62.0255	14.85
62.1824	6.37511
62.2636	12.3153
62.3212	17.343
62.4075	11.5996
62.4717	15.5569
62.5242	19.0476
62.5636	25.413
62.6118	20.7469
62.6678	17.8635
62.7993	7.60456
62.8527	18.7231
62.9125	16.714
62.9766	15.6055
63.0467	14.2531
63.1715	8.01539
63.2267	18.1127
63.2863	16.7842
63.3402	18.5598
63.4308	11.0387
63.4868	17.8348
63.5495	15.949
63.6258	13.1096
63.7485	8.15195
63.7944	21.777
63.8406	21.6357
63.9078	14.881
63.9914	11.966
64.0435	19.1828
64.1098	15.0784
64.1556	21.8627
64.2078	19.1681
64.2654	17.3521
64.3157	19.8768
64.4028	11.485
64.4791	13.0941
64.55	14.1183
64.6431	10.7319
64.7129	14.3369
64.7706	17.3461
64.825	18.3587
64.9598	7.4173
65.0132	18.7371
65.0671	18.5632
65.1293	16.072
65.1839	18.305
65.2437	16.728
65.3178	13.4989
65.362	22.6142
65.4273	15.3069
65.4791	19.3311
65.5249	21.8341
65.5693	22.4972
65.6199	19.7511
65.6577	26.469
65.7103	19.0042
65.7943	11.9175
65.8444	19.9521
65.9413	10.321
66.0192	12.832
66.065	21.8245
66.1354	14.2025
66.1838	20.6782
66.2411	17.4581
66.2935	19.0767
66.4002	9.36856
66.5022	9.80681
66.5718	14.3596
66.6331	16.3159
66.6994	15.083
66.7551	17.9727
66.8104	18.0701
66.8614	19.5963
66.9408	12.5929
66.9938	18.8857
67.0717	12.8403
67.1168	22.168
67.1674	19.7472
67.2349	14.8192
67.2983	15.7754
67.3684	14.2552
67.4241	17.9565
67.4811	17.5562
67.5724	10.9541
67.6381	15.2068
67.7307	10.8085
67.7942	15.7505
67.858	15.6666
67.9308	13.74
67.9922	16.2681
68.0498	17.3822
68.1042	18.379
68.1731	14.5117
68.2231	19.976
68.3036	12.4347
68.3917	11.3469
68.4408	20.3707
68.4946	18.5943
68.5404	21.815
68.6	16.7813
68.6526	19.0223
68.7114	16.9837
68.7569	22.0216
68.8109	18.4877
68.8621	19.5656
68.9069	22.2767
68.9444	26.7165
69.0055	16.3532
69.0593	18.6047
69.1124	18.8111
69.1664	18.5185
69.2098	23.0362
69.3176	9.28419
69.3674	20.0723
69.4513	11.9204
69.509	17.328
69.5902	12.3047
69.6875	10.2838
69.7683	12.3701
69.8301	16.1786
69.9259	10.446
70.0038	12.8386
70.0707	14.9365
70.1219	19.5236
70.1889	14.9298
70.2532	15.5594
70.3059	18.9609
70.3646	17.0329
70.4122	21.0172
70.4554	23.1481
70.5347	12.6056
70.592	17.4703
70.6514	16.8379
70.7148	15.7704
70.7798	15.3846
70.8598	12.4906
70.9427	12.0744
70.9984	17.9469
71.1146	8.60067
71.1579	23.1214
71.2243	15.058
71.2781	18.5839
71.3383	16.6196
71.3884	19.9641
71.4413	18.9107
71.4996	17.135
71.5595	16.6889
71.6074	20.8943
71.6687	16.3212
71.719	19.857
71.7703	19.5008
71.8292	16.9779
71.894	15.444
71.9316	26.5957
72.0063	13.3851
72.0815	13.2961
72.1405	16.9434
72.1945	18.5014
72.2414	21.363
72.2897	20.6868
72.3562	15.0263
72.405	20.5128
72.486	12.3411
72.5388	18.9358
72.5962	17.4216
72.6377	24.1138
72.7211	11.9875
72.789	14.7427
72.864	13.328
72.9016	26.5604
72.9499	20.7297
72.9907	24.4978
73.0379	21.2044
73.0984	16.518
73.1489	19.8059
73.1978	20.429
73.2726	13.3672
73.3301	17.4155
73.3991	14.4949
73.4764	12.9216
73.5693	10.7666
73.6263	17.5593
73.6902	15.6348
73.7325	23.6686
73.7809	20.674
73.8287	20.9205
73.9056	12.9921
73.9511	22.0119
73.997	21.7533
74.0488	19.3311
74.1068	17.2206
74.1513	22.4921
74.2071	17.9179
74.2987	10.9135
74.3655	14.9835
74.4218	17.7557
74.477	18.1094
74.5446	14.8017
74.6002	17.9695
74.6784	12.7959
74.7601	12.2369
74.8239	15.6593
74.8821	17.1999
74.9409	16.9952
75.0072	15.0875
75.0659	17.0474
75.105	25.5558
75.167	16.1264
75.2033	27.5255
75.2425	25.5493
75.3234	12.3579
75.3936	14.241
75.4595	15.1837
75.5208	16.3052
75.5711	19.8847
75.6769	9.4509
75.7339	17.5562
75.809	13.3138
75.8634	18.3756
75.9475	11.8892
76.0117	15.586
76.0635	19.2864
76.1207	17.4795
76.1691	20.6654
76.2163	21.182
76.2689	19.0331
76.3078	25.6542
76.3588	19.6078
76.405	21.6591
76.458	18.8608
76.5057	20.9952
76.5687	15.8604
76.61	24.2189
76.6555	21.9829
76.7042	20.5465
76.7528	20.5423
76.8156	15.9388
76.8831	14.8104
76.9267	22.9148
76.9799	18.8076
77.0679	11.3714
77.1411	13.6593
77.2004	16.8634
77.2562	17.9115
77.3002	22.7169
77.3625	16.0643
77.4204	17.2563
77.4997	12.6072
77.5485	20.5128
77.5947	21.6169
77.6604	15.2393
77.718	17.3461
77.7816	15.7381
77.8325	19.6232
77.8948	16.0643
77.9639	14.4592
78.0523	11.3122
78.1209	14.59
78.1817	16.4312
78.2461	15.5424
78.304	17.2592
78.3574	18.7301
78.4238	15.058
78.4905	14.9903
78.5541	15.7282
78.6134	16.8606
78.7074	10.6394
78.789	12.2519
78.8771	11.352
78.9377	16.4935
78.997	16.8776
79.0495	19.0367
79.0986	20.3832
79.1592	16.5017
79.2416	12.1344
79.2926	19.6002
79.3821	11.1744
79.4238	23.9923
79.4735	20.1288
79.5457	13.8332
79.5871	24.1546
79.6346	21.0926
79.6921	17.3792
79.7684	13.0976
79.8396	14.0588
79.9095	14.2918
79.9863	13.0242
80.0723	11.6266
80.1273	18.1917
80.2037	13.0941
80.2547	19.6117
80.305	19.8531
80.3588	18.6012
80.4042	22.0022
80.4486	22.5581
80.483	29.0782
80.5332	19.9045
80.5809	20.9556
80.6486	14.7732
80.6942	21.9298
80.7526	17.1204
80.8061	18.6881
80.8601	18.546
80.913	18.8857
80.9655	19.0476
81.0346	14.4718
81.1026	14.7102
81.1658	15.8153
81.2207	18.2315
81.2753	18.2983
81.3302	18.2315
81.3764	21.6263
81.4489	13.7912
81.4945	21.9394
81.5496	18.1389
81.6012	19.4062
81.6843	12.0221
81.7418	17.3943
81.8109	14.4865
81.8978	11.5009
81.9491	19.4856
82.0421	10.7515
82.1043	16.0746
82.161	17.6585
82.2192	17.1851
82.2727	18.6916
82.32	21.1461
82.3661	21.692
82.41	22.7376
82.4585	20.6271
82.5155	17.55
82.559	22.9621
82.6007	24.0096
82.6388	26.2467
82.6837	22.2717
82.7456	16.1473
82.8018	17.7999
82.8565	18.2815
82.9138	17.449
82.9918	12.8189
83.0336	23.9636
83.0868	18.7793
83.148	16.3479
83.2195	13.9899
83.2803	16.4366
83.3425	16.0823
83.3929	19.8413
83.4717	12.6807
83.5203	20.5846
83.5699	20.1694
83.6274	17.3762
83.6771	20.1207
83.7332	17.8317
83.787	18.6012
83.8539	14.9544
83.9108	17.5685
83.9578	21.2811
84.0188	16.3961
84.0689	19.9322
84.1337	15.4369
84.1951	16.284
84.2469	19.3274
84.3266	12.5329
84.39	15.7778
84.4425	19.0621
84.5211	12.7226
84.5752	18.4706
84.6175	23.6407
84.6659	20.6825
84.7243	17.1204
84.7672	23.3209
84.8218	18.3184
84.8707	20.4123
84.9247	18.5219
85.0201	10.4866
85.0956	13.2468
85.187	10.9385
85.3124	7.97512
85.3903	12.8386
85.4946	9.58313
85.5561	16.276
85.6186	16.0051
85.6948	13.1096
85.7633	14.6135
85.8112	20.8638
85.8666	18.0538
85.9271	16.5153
85.9996	13.795
86.0648	15.3398
86.1415	13.0327
86.2176	13.1441
86.2619	22.5683
86.3295	14.8017
86.3729	23.0627
86.4309	17.2414
86.4831	19.1571
86.5351	19.2123
86.6052	14.2735
86.6502	22.2173
86.7103	16.6306
86.758	20.9512
86.8096	19.4024
86.881	14.0076
86.9381	17.5039
86.9944	17.7557
87.0907	10.3864
87.1557	15.3822
87.2437	11.3688
87.319	13.2802
87.4433	8.04505
87.5096	15.067
87.6194	9.10996
87.6833	15.6495
87.7555	13.8523
87.8147	16.889
87.8612	21.5008
87.9189	17.343
87.9961	12.9534
88.0538	17.337
88.1188	15.3752
88.1595	24.558
88.215	18.0083
88.2567	23.9866
88.3073	19.7785
88.366	17.0271
88.4304	15.5448
88.5094	12.6518
88.588	12.7243
88.6535	15.2602
88.7198	15.0852
88.7887	14.5201
88.8349	21.6216
88.8804	21.978
88.9283	20.8812
88.9641	27.9799
89.0077	22.899
89.0891	12.2926
89.1546	15.2509
89.2112	17.6772
89.2614	19.9442
89.3344	13.693
89.4023	14.7341
89.4961	10.6587
89.5471	19.5848
89.6026	18.0408
89.6523	20.1045
89.7243	13.887
89.785	16.4908
89.8536	14.5688
89.9034	20.0803
89.949	21.9394
89.9987	20.1207
90.0467	20.842
90.1029	17.7746
90.1705	14.7929
90.2263	17.9276
90.2898	15.748
90.3365	21.4225
90.3805	22.6912
90.4388	17.1527
90.5036	15.4488
90.5593	17.9308
90.61	19.7472
90.6642	18.4298
90.747	12.0831
90.8397	10.784
90.8934	18.6498
90.9468	18.7196
91.0157	14.518
91.0878	13.8677
91.1589	14.0548
91.2431	11.8793
91.294	19.658
91.3467	18.9717
91.3814	28.7853
91.4193	26.3644
91.4687	20.2634
91.5035	28.7439
91.5387	28.393
91.5717	30.2663
91.6074	28.0348
91.6388	31.8979
91.677	26.1849
91.715	26.3019
91.7489	29.4551
91.8081	16.8919
91.8422	29.3858
91.8868	22.3914
91.9359	20.3542
91.9775	24.079
92.0134	27.8396
92.048	28.9017
92.088	25.025
92.1323	22.5378
92.1876	18.0995
92.2347	21.2314
92.275	24.777
92.3304	18.0766
92.3624	31.1818
92.4005	26.2743
92.4466	21.6685
92.4874	24.5158
92.5382	19.7122
92.5735	28.2885
