# Supplementary material for: Dorsal and median raphe neuronal firing dynamics characterized by nonlinear measures
Source: PLoS Comput Biol. 2024 May 28;20(5):e1012111. doi: 10.1371/journal.pcbi.1012111 (PMC11161118; doi:10.1371/journal.pcbi.1012111)
Supplement: S1 Data — (ZIP) [file pcbi.1012111.s002.zip › data/N69_N1_151217.txt]

Event times and instantaneous frequencies between 0 s and 331.279 s on channel 5
Time	Inst freq
0.417	2.39808
0.56454	6.77782
0.726309	6.18165
0.854175	7.82069
0.988239	7.45912
1.08992	9.83458
1.26819	5.60959
1.46265	5.14245
1.6071	6.92252
1.73684	7.70766
1.85817	8.24246
1.99596	7.25742
2.1287	7.53364
2.26191	7.50683
2.39513	7.50599
2.52364	7.7818
2.63616	8.88747
2.70445	14.6424
2.8082	9.6392
2.93899	7.64544
3.0987	6.26131
3.24059	7.04781
3.3857	6.89118
3.59237	4.83877
3.69524	9.72129
3.83846	6.98212
3.99577	6.35696
4.20177	4.85427
4.36621	6.08128
4.48489	8.42581
4.63558	6.63627
4.78757	6.57916
4.97837	5.24134
5.09121	8.86195
5.17278	12.2594
5.26933	10.3574
5.37395	9.55822
5.522	6.75434
5.70522	5.45786
5.82614	8.27027
5.9654	7.18066
6.15702	5.21861
6.31231	6.43973
6.3969	11.822
6.53531	7.22486
6.64983	8.73218
6.76263	8.86501
6.9454	5.47148
7.09528	6.672
7.22263	7.85238
7.39257	5.8844
7.55566	6.13151
7.69475	7.18964
7.83415	7.1737
7.9404	9.41141
8.03296	10.8043
8.18788	6.45457
8.37665	5.29756
8.50158	8.00435
8.67631	5.72334
8.80674	7.66671
8.97015	6.11958
9.10619	7.35105
9.21566	9.13417
9.34802	7.55515
9.45139	9.67389
9.56216	9.02804
9.73611	5.74891
10.0218	3.49975
10.1635	7.0602
10.3084	6.90231
10.4335	7.99361
10.5189	11.7074
10.6795	6.22646
10.796	8.57979
10.9029	9.36146
11.0453	7.01932
11.2041	6.29739
11.3469	7.00368
11.5667	4.54994
11.6958	7.74653
11.8205	8.01937
11.9015	12.3448
12.0688	5.97789
12.2005	7.58835
12.3504	6.67481
12.4854	7.40412
12.6611	5.69236
12.8168	6.42261
12.9621	6.88179
13.1278	6.0334
13.2853	6.35054
13.4226	7.28502
13.6716	4.0151
13.8028	7.62689
13.9633	6.22704
14.0244	16.376
14.1891	6.07198
14.3136	8.03445
14.4187	9.51457
14.5841	6.0439
14.7228	7.21033
14.8853	6.15585
15.0728	5.33231
15.2098	7.29858
15.3714	6.18865
15.5286	6.35962
15.606	12.9189
15.7177	8.95817
15.8665	6.71759
15.9917	7.99073
16.0835	10.8929
16.1987	8.67671
16.3468	6.75502
16.5142	5.97393
16.6388	8.02208
16.7035	15.4571
16.8108	9.31854
16.9962	5.39523
17.1771	5.52682
17.3392	6.16896
17.4974	6.32163
17.6234	7.93367
17.7617	7.23411
17.8743	8.88344
18.0156	7.07309
18.1033	11.4022
18.2088	9.48047
18.3784	5.89835
18.5889	4.7505
18.7861	5.06917
18.9446	6.30847
19.0571	8.89411
19.1858	7.76603
19.2788	10.7603
19.3569	12.8057
19.4714	8.73218
19.5929	8.23289
19.766	5.77441
19.9869	4.52855
20.1429	6.40989
20.2872	6.93015
20.4866	5.01366
20.6414	6.46032
20.7438	9.764
20.8664	8.16113
20.9375	14.0534
21.0509	8.82278
21.2119	6.20894
21.3999	5.31827
21.5914	5.22368
21.7358	6.92209
21.8798	6.94647
22.0152	7.38591
22.2047	5.27677
22.3994	5.13666
22.5037	9.58653
22.6324	7.77091
22.7686	7.33972
22.8823	8.79415
23.0329	6.64024
23.1885	6.42744
23.3079	8.37816
23.4311	8.1182
23.5629	7.58196
23.6841	8.25083
23.8077	8.0916
23.9189	8.9937
24.0568	7.25489
24.2323	5.6981
24.3296	10.2751
24.3973	14.7761
24.5569	6.26508
24.705	6.74996
24.7964	10.9444
24.9619	6.04204
25.1319	5.88232
25.3097	5.62417
25.4834	5.75656
25.5725	11.2275
25.6937	8.25144
25.8432	6.68861
26.028	5.41161
26.2199	5.21135
26.3673	6.78182
26.5031	7.36404
26.6415	7.22392
26.7945	6.53902
26.9548	6.23694
27.0429	11.3483
27.18	7.29554
27.3259	6.85237
27.4962	5.87206
27.6145	8.45637
27.7622	6.76874
27.9125	6.65283
28.0315	8.40838
28.1651	7.48156
28.3082	6.98973
28.4053	10.2954
28.5622	6.37288
28.7163	6.4895
28.9129	5.08766
29.0613	6.73959
29.2125	6.61022
29.3467	7.45345
29.4603	8.80646
29.5947	7.43848
29.7016	9.35121
29.834	7.55207
30.0232	5.28656
30.1964	5.77411
30.3478	6.60393
30.4823	7.43765
30.7533	3.68907
30.9186	6.05147
31.0807	6.16861
31.2395	6.29537
31.3503	9.03269
31.4307	12.4234
31.4838	18.8654
31.5949	8.99831
31.7022	9.32062
31.8525	6.6515
32.0403	5.32541
32.2155	5.70776
32.2856	14.2615
32.4181	7.55019
32.6185	4.99032
32.8302	4.7219
33.0031	5.78503
33.2546	3.97573
33.4101	6.42967
33.5598	6.68378
33.6834	8.09081
33.8236	7.13028
33.9131	11.1729
34.0077	10.5766
34.1622	6.46973
34.2939	7.59457
34.4404	6.82599
34.5843	6.94893
34.7161	7.58679
34.7961	12.5055
34.9583	6.16576
35.106	6.77011
35.2898	5.43925
35.4502	6.23414
35.6549	4.8863
35.7793	8.03697
35.8672	11.3797
35.9683	9.89002
36.0729	9.55685
36.2381	6.05389
36.3839	6.86097
36.5388	6.45444
36.6801	7.07909
36.7891	9.1691
36.9232	7.45712
37.0272	9.61446
37.1647	7.27167
37.3024	7.26691
37.4819	5.56911
37.616	7.45929
37.7795	6.11621
37.9706	5.23327
38.123	6.56052
38.2672	6.93347
38.3945	7.85737
38.5207	7.92443
38.6742	6.51474
38.8255	6.61022
38.9775	6.57903
39.1184	7.0928
39.2579	7.17123
39.3876	7.70731
39.4927	9.51837
39.6274	7.42589
39.745	8.50384
39.8858	7.09779
40.0538	5.95249
40.2369	5.46224
40.4127	5.68984
40.58	5.97693
40.7185	7.21954
40.8524	7.46731
40.9596	9.33315
41.0604	9.92093
41.1441	11.9355
41.2551	9.00901
41.3663	8.9937
41.4875	8.2498
41.6711	5.44698
41.8449	5.75417
41.9742	7.73467
42.0673	10.7413
42.1426	13.2844
42.2734	7.64579
42.3915	8.46625
42.4558	15.5451
42.5575	9.83748
42.7189	6.19533
42.9205	4.95899
43.0877	5.98122
43.2463	6.30477
43.42	5.75974
43.624	4.90189
43.7911	5.98294
44.0102	4.56415
44.1131	9.71647
44.2245	8.97868
44.3354	9.01681
44.4994	6.09886
44.6574	6.32907
44.8323	5.71618
45.0009	5.93099
45.1516	6.63799
45.3109	6.27664
45.4154	9.5681
45.5377	8.17454
45.6924	6.4632
45.8501	6.34353
46.0224	5.80366
46.1711	6.72395
46.3407	5.8973
46.4892	6.73305
46.6214	7.56304
46.768	6.82389
46.915	6.80328
47.0069	10.8815
47.1206	8.79183
47.2229	9.7746
47.3281	9.50995
47.4478	8.35275
47.584	7.34214
47.7308	6.81037
47.9652	4.26623
48.0875	8.17695
48.2609	5.76741
48.3994	7.22204
48.5245	7.99322
48.7313	4.83456
48.9657	4.26618
49.1329	5.98058
49.2703	7.27977
49.386	8.64476
49.5289	6.99766
49.6794	6.64315
49.8454	6.02402
50.0963	3.98567
50.2523	6.40853
50.3965	6.93751
50.5475	6.62085
50.6351	11.423
50.7792	6.94011
50.9038	8.02536
51.0115	9.28453
51.1899	5.60516
51.3627	5.78543
51.4673	9.56617
51.5877	8.3022
51.7472	6.2692
51.8841	7.30706
51.9894	9.4937
52.1901	4.98316
52.3754	5.39566
52.4925	8.54022
52.6726	5.55407
52.8582	5.38755
53.1196	3.82513
53.1738	18.456
53.3	7.92368
53.4619	6.17616
53.603	7.08798
53.7743	5.83853
53.9701	5.10723
54.118	6.76009
54.2585	7.11658
54.438	5.56985
54.566	7.81317
54.6902	8.05464
54.8216	7.60688
54.9744	6.54776
55.1357	6.1974
55.2972	6.19417
55.4239	7.89347
55.5551	7.62184
55.7459	5.23854
55.9212	5.70737
56.1428	4.51262
56.3106	5.95845
56.405	10.5934
56.5505	6.87101
56.6901	7.16353
56.8189	7.76657
57.0772	3.87088
57.2691	5.212
57.4429	5.75189
57.5734	7.6646
57.6667	10.7174
57.882	4.64395
58.0434	6.19705
58.2259	5.47912
58.4479	4.50402
58.5937	6.86182
58.6658	13.8762
58.7831	8.52166
58.9331	6.6664
59.0505	8.51883
59.1704	8.34105
59.3799	4.7737
59.5455	6.03635
59.6864	7.09854
59.8278	7.07054
59.9758	6.75735
60.1611	5.39785
60.3542	5.17711
60.501	6.81134
60.6692	5.94856
60.8398	5.86039
60.938	10.1815
61.0791	7.08933
61.2101	7.63405
61.3107	9.93246
61.5872	3.61717
61.707	8.34418
61.844	7.2997
62.037	5.18234
62.1032	15.0987
62.2461	6.99707
62.3957	6.68807
62.5699	5.73852
62.7642	5.14634
62.8963	7.57197
63.0384	7.03933
63.1178	12.5853
63.2109	10.7392
63.3403	7.72911
63.4858	6.87342
63.6473	6.19153
63.8832	4.23959
64.0466	6.11834
64.2644	4.59213
64.4927	4.38014
64.5914	10.1268
64.742	6.64064
64.8688	7.88787
65.0517	5.46869
65.1668	8.68304
65.2744	9.29645
65.4947	4.53935
65.7084	4.67869
65.8207	8.90623
65.9746	6.49912
66.1392	6.07386
66.3625	4.47794
66.4793	8.5648
66.6338	6.47161
66.751	8.5365
66.8925	7.06664
67.0989	4.84538
67.2837	5.41117
67.4143	7.65246
67.5779	6.11363
67.7801	4.94479
67.9658	5.38703
68.1048	7.19274
68.2109	9.42631
68.3428	7.57817
68.5072	6.08406
68.6917	5.41961
68.821	7.73431
68.9934	5.80225
69.1539	6.22983
69.3248	5.8498
69.3765	19.3427
69.4857	9.16053
69.6163	7.65879
69.7471	7.64298
69.9191	5.81267
70.1033	5.43056
70.2495	6.83859
70.361	8.96974
70.4747	8.79275
70.6341	6.27605
70.805	5.85165
70.9043	10.0665
71.0664	6.16838
71.2875	4.52376
71.3999	8.89624
71.5079	9.25283
71.6474	7.16877
71.7716	8.05114
71.9723	4.98442
72.1462	5.7504
72.3489	4.93345
72.488	7.18949
72.6067	8.4241
72.7647	6.32715
72.9529	5.31471
73.1332	5.5453
73.3615	4.37968
73.4612	10.0296
73.5932	7.57955
73.7093	8.60993
73.8299	8.29538
74.0006	5.85689
74.1887	5.31759
74.3472	6.30644
74.4458	10.1416
74.551	9.50507
74.6487	10.2372
74.772	8.11267
75.0152	4.11137
75.1783	6.13185
75.3358	6.348
75.4261	11.0749
75.617	5.23829
75.7186	9.84562
75.895	5.66913
76.0623	5.97843
76.2386	5.67144
76.4467	4.80439
76.5794	7.53773
76.7089	7.71962
76.8318	8.13822
76.9795	6.77245
77.0758	10.3778
77.2281	6.56827
77.4062	5.61413
77.5133	9.33864
77.699	5.38303
77.8341	7.40297
77.9236	11.1812
78.0345	9.01364
78.1643	7.70446
78.3748	4.75138
78.5835	4.79072
78.7953	4.72137
78.9423	6.803
79.0863	6.9443
79.1683	12.1962
79.2635	10.5086
79.3793	8.63066
79.5875	4.80307
79.7788	5.22695
79.9442	6.04621
80.0415	10.2795
80.1681	7.89908
80.3132	6.89118
80.4939	5.53305
80.6362	7.02938
80.7639	7.83429
80.8919	7.81152
81.0063	8.73996
81.0889	12.1054
81.3058	4.61118
81.4273	8.22781
81.6067	5.57339
81.8076	4.97735
81.9851	5.63577
82.1138	7.76747
82.2164	9.75229
82.3598	6.9719
82.4952	7.38689
82.6955	4.99159
82.905	4.77254
83.1252	4.54232
83.219	10.6588
83.3385	8.36596
83.4589	8.30613
83.6825	4.47289
83.8834	4.97616
84.0611	5.62873
84.2334	5.80538
84.3073	13.532
84.4559	6.72884
84.613	6.36533
84.7407	7.8319
84.8833	7.00958
85.0408	6.34884
85.1434	9.74773
85.3431	5.00711
85.6069	3.7915
85.8182	4.7329
85.9303	8.92124
86.0474	8.53541
86.1996	6.57281
86.3634	6.10389
86.5052	7.04945
86.6558	6.64236
86.7697	8.77632
86.872	9.77746
87.0525	5.53958
87.2272	5.72423
87.4053	5.61593
87.5548	6.68847
87.6566	9.82675
87.7996	6.99061
87.9152	8.65284
88.0482	7.51614
88.2297	5.51219
88.3468	8.53694
88.5703	4.47445
88.7283	6.32955
88.8875	6.2803
88.966	12.7465
89.0782	8.90551
89.2133	7.4051
89.3514	7.23992
89.5231	5.82537
89.675	6.58254
89.8143	7.17618
89.9311	8.56722
90.0468	8.63647
90.3081	3.82807
90.4861	5.61782
90.6298	6.95647
90.7997	5.88689
90.9846	5.40809
91.1288	6.93707
91.2386	9.10598
91.3419	9.67474
91.4977	6.41877
91.6251	7.85275
91.7783	6.52443
91.9749	5.08712
92.0933	8.4493
92.2191	7.95071
92.3488	7.70838
92.4613	8.88818
92.7128	3.97654
92.8131	9.9684
92.9286	8.65733
93.0443	8.64185
93.1868	7.01976
93.3657	5.58853
93.5766	4.74098
93.647	14.2019
93.7984	6.60759
93.9041	9.4611
94.0807	5.66229
94.2877	4.83113
94.4318	6.93953
94.5832	6.60328
94.7618	5.59876
94.8316	14.3338
95.0225	5.23854
95.1204	10.2174
95.2417	8.23798
95.494	3.96448
95.6524	6.3111
95.787	7.43003
95.9137	7.89684
95.981	14.8419
96.1173	7.33859
96.218	9.93483
96.3968	5.59209
96.5738	5.65058
96.7547	5.52709
96.9756	4.52603
97.1198	6.93505
97.2852	6.04851
97.4178	7.54131
97.539	8.24674
97.6927	6.50876
97.7852	10.8032
97.9537	5.93489
98.0942	7.11582
98.2706	5.66942
98.4276	6.37129
98.5511	8.0971
98.7152	6.09184
98.8701	6.45594
99.0098	7.15861
99.1811	5.83904
99.282	9.91267
99.4109	7.75555
99.5421	7.62306
99.6451	9.7094
99.893	4.03307
100.046	6.52724
100.218	5.82873
100.362	6.93866
100.492	7.70766
100.621	7.75248
100.74	8.34418
100.869	7.78671
100.958	11.2045
101.09	7.59544
101.196	9.41168
101.43	4.27712
101.547	8.5376
101.728	5.51265
101.922	5.15374
102.101	5.58815
102.214	8.84173
102.411	5.08921
102.549	7.25789
102.703	6.47262
102.848	6.92396
103.034	5.37721
103.169	7.40264
103.274	9.50588
103.446	5.82567
103.596	6.6458
103.798	4.96209
103.938	7.11278
104.095	6.36072
104.199	9.69669
104.391	5.19041
104.516	8.04279
104.688	5.78774
104.858	5.89397
104.99	7.55207
105.092	9.8745
105.245	6.543
105.352	9.298
105.575	4.48958
105.746	5.8418
105.9	6.49165
106.124	4.4684
106.256	7.53824
106.351	10.5904
106.486	7.37855
106.596	9.12742
106.709	8.82394
106.916	4.83134
107.053	7.33536
107.209	6.39157
107.362	6.53377
107.53	5.97436
107.616	11.5484
107.796	5.55917
108	4.90131
108.149	6.69573
108.291	7.04379
108.481	5.27936
108.63	6.68834
108.748	8.5047
108.895	6.8151
109.034	7.18933
109.201	5.98176
109.284	12.0494
109.421	7.2685
109.608	5.35983
109.787	5.59397
109.871	11.8359
109.988	8.58907
110.152	6.08839
110.275	8.10025
110.406	7.65298
110.589	5.47408
110.723	7.44912
110.874	6.62967
111.029	6.4572
111.13	9.83632
111.302	5.81389
111.406	9.65009
111.539	7.4967
111.677	7.28454
111.864	5.32788
112.026	6.17524
112.206	5.5614
112.392	5.38599
112.606	4.66129
112.702	10.4098
112.814	8.95913
112.998	5.43916
113.179	5.52718
113.329	6.67414
113.473	6.91075
113.606	7.50971
113.724	8.48479
113.865	7.0806
114.002	7.31251
114.184	5.50164
114.395	4.74395
114.468	13.5728
114.606	7.28661
114.731	7.98805
114.86	7.76458
115.019	6.27073
115.147	7.81464
115.349	4.95685
115.47	8.25512
115.594	8.04764
115.673	12.7484
115.775	9.73094
115.942	6.00536
116.077	7.3846
116.201	8.10419
116.39	5.27543
116.505	8.70913
116.633	7.83171
116.801	5.95866
116.961	6.23193
117.074	8.88628
117.152	12.7484
117.283	7.63091
117.416	7.52802
117.536	8.35694
117.719	5.44547
117.847	7.81757
118.041	5.17389
118.193	6.54223
118.346	6.53582
118.526	5.56214
118.657	7.65615
118.73	13.7383
118.863	7.49518
118.978	8.66859
119.145	5.9938
119.285	7.15891
119.469	5.43561
119.632	6.14632
119.812	5.55195
119.992	5.53995
120.14	6.74846
120.265	8.02053
120.402	7.28852
120.473	14.0463
120.609	7.39738
120.767	6.33064
120.903	7.31283
121.049	6.85349
121.181	7.57507
121.31	7.73916
121.41	10.0635
121.594	5.43339
121.751	6.36983
121.91	6.28622
122.036	7.91333
122.152	8.63155
122.25	10.1728
122.38	7.70998
122.527	6.79136
122.654	7.87315
122.85	5.11608
122.992	7.04126
123.111	8.4035
123.248	7.3077
123.429	5.52911
123.535	9.37014
123.656	8.27315
123.798	7.04364
123.957	6.30298
124.128	5.8272
124.252	8.09986
124.369	8.52559
124.504	7.41911
124.666	6.15381
124.882	4.64233
125.047	6.04818
125.175	7.81116
125.336	6.2064
125.427	11.0266
125.524	10.3369
125.663	7.17108
125.826	6.14768
125.988	6.1749
126.156	5.93743
126.292	7.36128
126.461	5.93722
126.593	7.55892
126.739	6.85448
126.912	5.77241
127.014	9.78263
127.115	9.91296
127.202	11.5292
127.347	6.90503
127.448	9.8742
127.59	7.05602
127.739	6.69116
127.9	6.22657
127.979	12.6709
128.138	6.28765
128.273	7.3864
128.423	6.6724
128.65	4.40067
128.764	8.80972
128.843	12.6191
128.96	8.55886
129.082	8.20957
129.194	8.8754
129.329	7.43185
129.454	7.95792
129.593	7.22956
129.688	10.5339
129.812	8.05017
129.942	7.66971
130.07	7.85682
130.215	6.87427
130.404	5.29042
130.514	9.12292
130.641	7.83098
130.814	5.80407
130.977	6.12205
131.128	6.64328
131.229	9.85028
131.339	9.08438
131.453	8.78627
131.607	6.49292
131.741	7.43965
131.885	6.97613
132.004	8.38954
132.162	6.34039
132.31	6.73469
132.439	7.73216
132.514	13.3971
132.641	7.85386
132.752	9.0278
132.899	6.82054
133.015	8.61505
133.182	5.97532
133.297	8.74019
133.413	8.57537
133.519	9.49127
133.666	6.76256
133.859	5.19923
134.007	6.74272
134.143	7.33794
134.267	8.11642
134.419	6.58267
134.549	7.65158
134.58	32.568
134.711	7.65105
134.791	12.4975
134.877	11.5253
135.058	5.5259
135.257	5.04622
135.366	9.12217
135.486	8.33021
135.627	7.09884
135.746	8.43818
135.857	8.97167
136.002	6.89888
136.163	6.21323
136.345	5.47912
136.47	8.04201
136.643	5.78433
136.724	12.3256
136.811	11.5117
136.91	10.1182
137.061	6.59857
137.179	8.49019
137.291	8.89031
137.484	5.20086
137.604	8.31421
137.753	6.70435
137.867	8.75189
137.993	7.95887
138.147	6.49203
138.219	13.9336
138.33	9.02169
138.499	5.89824
138.647	6.76325
138.794	6.79454
138.935	7.0797
139.018	12.1717
139.158	7.09764
139.345	5.36044
139.408	15.9299
139.603	5.1197
139.77	6.00828
139.877	9.33184
140.013	7.31732
140.075	16.3015
140.22	6.87115
140.328	9.27265
140.527	5.0219
140.637	9.07499
140.824	5.3594
140.969	6.89489
141.112	6.97832
141.287	5.71344
141.41	8.14657
141.521	8.99807
141.577	18.062
141.711	7.43268
141.819	9.29722
141.934	8.68327
142.096	6.18498
142.28	5.42226
142.431	6.60864
142.53	10.1311
142.624	10.632
142.725	9.88035
142.832	9.34649
142.938	9.49262
143.059	8.23188
143.192	7.51902
143.33	7.24024
143.461	7.65843
143.492	32.1192
143.59	10.2369
143.753	6.10937
143.856	9.77202
144.005	6.71109
144.173	5.93215
144.329	6.41556
144.492	6.15381
144.643	6.58553
144.787	6.96476
144.908	8.26843
145.026	8.49408
145.159	7.50294
145.233	13.521
145.309	13.1151
145.423	8.75373
145.523	10.0208
145.679	6.40385
145.837	6.33955
146.015	5.62759
146.172	6.364
146.285	8.88036
146.446	6.18303
146.575	7.7424
146.645	14.3055
146.735	11.1427
146.854	8.39969
146.969	8.70959
147.118	6.72708
147.271	6.52482
147.44	5.89657
147.574	7.51021
147.675	9.89061
147.811	7.31491
147.875	15.7701
147.973	10.199
148.085	8.94999
148.248	6.12407
148.402	6.50711
148.562	6.22797
148.691	7.78707
148.759	14.5841
148.883	8.07846
149.031	6.74245
149.154	8.13385
149.346	5.21045
149.487	7.08632
149.647	6.2477
149.758	9.04642
149.832	13.4046
149.953	8.30096
150.134	5.51548
150.319	5.39864
150.456	7.32295
150.626	5.88554
150.748	8.2021
150.806	17.1124
150.901	10.5585
151.019	8.47034
151.162	6.98461
151.31	6.77452
151.441	7.62236
151.583	7.04201
151.697	8.75879
151.823	7.95052
151.894	14.1046
152.009	8.67852
152.135	7.96895
152.291	6.37373
152.415	8.12334
152.521	9.43245
152.673	6.55574
152.809	7.37692
152.907	10.132
153.062	6.45007
153.17	9.31463
153.29	8.3082
153.328	26.5435
153.435	9.32218
153.541	9.41912
153.669	7.83503
153.793	8.04959
153.943	6.6664
154.09	6.81594
154.229	7.2016
154.368	7.17849
154.49	8.22132
154.608	8.43412
154.709	9.89002
154.806	10.3021
154.906	10.0088
155.055	6.73564
155.181	7.93934
155.302	8.24022
155.421	8.44074
155.534	8.83658
155.659	7.99974
155.795	7.31122
155.909	8.84126
156.014	9.52953
156.158	6.92252
156.308	6.68137
156.359	19.467
156.417	17.3304
156.548	7.6337
156.652	9.58846
156.826	5.74693
156.932	9.42392
157.059	7.87501
157.187	7.83982
157.322	7.37855
157.445	8.13961
157.56	8.70186
157.655	10.4855
157.711	17.9366
157.853	7.06649
157.953	9.9992
158.07	8.49473
158.233	6.15699
158.378	6.86168
158.527	6.74777
158.651	8.0159
158.7	20.4863
158.839	7.21391
158.968	7.7541
159.094	7.94029
159.205	8.99539
159.347	7.02479
159.472	8.01166
159.594	8.20028
159.741	6.78624
159.83	11.2328
159.902	13.8802
160.036	7.50413
160.124	11.334
160.279	6.45995
160.409	7.67112
160.556	6.78514
160.724	5.96719
160.856	7.5663
160.986	7.70945
161.098	8.93487
161.171	13.7135
161.271	9.96959
161.354	12.006
161.467	8.8851
161.586	8.3887
161.724	7.2338
161.83	9.42818
161.994	6.09697
162.099	9.57277
162.189	11.1189
162.308	8.42027
162.442	7.435
162.577	7.4084
162.725	6.77369
162.869	6.9241
163.003	7.46129
163.099	10.4795
163.194	10.472
163.3	9.43378
163.395	10.5522
163.495	9.98064
163.65	6.47186
163.778	7.81006
163.903	7.99859
164.027	8.01012
164.104	12.9919
164.245	7.10293
164.351	9.44849
164.489	7.24732
164.606	8.57118
164.744	7.24307
164.873	7.71212
164.931	17.4356
165.054	8.09828
165.13	13.1731
165.248	8.511
165.411	6.11913
165.578	5.99359
165.683	9.49938
165.817	7.47602
165.946	7.73808
166.029	12.1371
166.144	8.63468
166.22	13.2196
166.321	9.92566
166.422	9.84417
166.564	7.0602
166.738	5.75775
166.855	8.50926
166.942	11.4954
167.083	7.10565
167.179	10.4641
167.281	9.75258
167.423	7.05617
167.58	6.36813
167.718	7.24984
167.862	6.91965
168.014	6.58085
168.139	8.00762
168.261	8.22172
168.405	6.93332
168.501	10.3778
168.581	12.4942
168.73	6.71826
168.837	9.32897
168.91	13.8353
169.021	8.97457
169.173	6.60432
169.32	6.80314
169.501	5.50309
169.625	8.09494
169.745	8.29476
169.843	10.2703
169.971	7.79727
170.087	8.64342
170.19	9.72129
170.301	8.99321
170.38	12.5389
170.483	9.79931
170.623	7.14128
170.751	7.78816
170.876	7.99936
171.004	7.8341
171.074	14.242
171.183	9.19261
171.298	8.69278
171.441	6.9735
171.618	5.66162
171.743	7.99878
171.847	9.59233
171.882	28.8951
171.983	9.83516
172.096	8.89126
172.266	5.88305
172.423	6.36606
172.543	8.29538
172.672	7.78652
172.802	7.67201
172.889	11.5324
172.985	10.371
173.104	8.44245
173.247	6.99443
173.326	12.6019
173.46	7.46096
173.571	8.97432
173.706	7.41202
173.827	8.27048
173.954	7.86627
174.075	8.30572
174.142	14.7885
174.237	10.5502
174.354	8.52668
174.465	9.04764
174.602	7.3013
174.706	9.64925
174.813	9.33916
174.961	6.74696
175.081	8.29229
175.22	7.23019
175.349	7.7318
175.509	6.2415
175.674	6.07663
175.773	10.0799
175.815	23.9309
175.9	11.7049
176.057	6.39452
176.21	6.53838
176.334	8.01244
176.452	8.51361
176.587	7.39279
176.738	6.65163
176.836	10.1691
176.908	13.919
177.038	7.65949
177.171	7.52106
177.261	11.1152
177.435	5.76512
177.576	7.06394
177.688	8.93272
177.83	7.02672
177.93	10.029
178.017	11.5676
178.098	12.2684
178.191	10.7198
178.329	7.28613
178.432	9.66744
178.516	11.8637
178.637	8.32542
178.736	10.0344
178.9	6.09652
179.037	7.29842
179.16	8.12018
179.286	7.93235
179.408	8.20917
179.502	10.6711
179.596	10.6585
179.716	8.3469
179.829	8.78094
179.939	9.12442
180.094	6.44496
180.178	11.9839
180.34	6.15529
180.466	7.9564
180.598	7.54182
180.727	7.80677
180.851	8.03794
181.002	6.62704
181.087	11.7881
181.224	7.25853
181.375	6.62401
181.505	7.72642
181.607	9.78866
181.724	8.58001
181.856	7.52445
181.973	8.57846
182.101	7.84111
182.205	9.60117
182.296	10.9018
182.434	7.24937
182.566	7.59146
182.69	8.09513
182.793	9.70657
182.901	9.22339
183.055	6.47614
183.182	7.90733
183.27	11.2979
183.319	20.3899
183.467	6.78348
183.557	11.117
183.668	9.03318
183.771	9.69838
183.945	5.73882
184.076	7.65105
184.22	6.93881
184.314	10.6404
184.458	6.95314
184.574	8.57317
184.682	9.25695
184.809	7.88171
184.941	7.58558
185.066	8.00224
185.16	10.6544
185.289	7.74204
185.445	6.42013
185.551	9.43245
185.655	9.60809
185.737	12.1699
185.845	9.29359
186.038	5.15716
186.15	8.92937
186.273	8.1285
186.404	7.65158
186.487	12.1283
186.618	7.63213
186.737	8.39504
186.86	8.13405
186.941	12.3681
187.027	11.5388
187.149	8.21119
187.284	7.43086
187.405	8.2025
187.529	8.10813
187.565	27.2889
187.604	26.1315
187.777	5.77661
187.903	7.95298
188.04	7.25853
188.184	6.96869
188.308	8.0679
188.393	11.7082
188.461	14.663
188.581	8.33438
188.678	10.3549
188.817	7.20627
188.952	7.39082
189.081	7.73485
189.209	7.85811
189.329	8.27643
189.45	8.25921
189.564	8.83564
189.667	9.69443
189.708	24.299
189.845	7.30898
189.951	9.43592
190.096	6.90617
190.235	7.15231
190.387	6.59178
190.495	9.30345
190.625	7.65052
190.759	7.49502
190.886	7.86182
191.003	8.5648
191.097	10.65
191.204	9.30008
191.288	11.9286
191.39	9.79413
191.521	7.64579
191.676	6.42607
191.791	8.69165
191.917	7.99073
192.026	9.14595
192.111	11.7927
192.21	10.1127
192.303	10.7489
192.372	14.4169
192.473	9.93897
192.593	8.30572
192.735	7.02894
192.869	7.46999
192.981	8.91742
193.114	7.55858
193.214	9.99021
193.335	8.25103
193.435	10.0028
193.554	8.38596
193.693	7.22157
193.826	7.47166
193.928	9.85902
194.051	8.10636
194.172	8.28919
194.283	8.96974
194.405	8.20008
194.519	8.78025
194.615	10.4542
194.689	13.4756
194.752	16.0064
194.84	11.2693
194.958	8.51861
195.102	6.94908
195.203	9.82589
195.302	10.1416
195.395	10.7354
195.532	7.32086
195.657	7.97601
195.778	8.25982
195.866	11.4359
195.971	9.49722
196.068	10.2653
196.166	10.2599
196.284	8.4697
196.396	8.93919
196.535	7.18344
196.67	7.39968
196.847	5.6595
196.977	7.66883
197.128	6.61862
197.261	7.52174
197.376	8.72258
197.452	13.0991
197.544	10.8376
197.69	6.85406
197.803	8.89292
197.982	5.57749
198.095	8.86383
198.179	11.8878
198.258	12.6445
198.3	24.0362
198.414	8.76386
198.555	7.08813
198.692	7.31491
198.779	11.4634
198.872	10.7798
199.02	6.7445
199.127	9.37304
199.274	6.7944
199.437	6.11004
199.595	6.33268
199.687	10.9584
199.795	9.24924
199.94	6.8825
200.114	5.75447
200.242	7.81592
200.388	6.83326
200.49	9.8019
200.63	7.15047
200.756	7.95374
200.856	9.92418
200.958	9.85377
201.098	7.15692
201.225	7.86312
201.389	6.09451
201.541	6.57838
201.607	15.0435
201.723	8.65733
201.846	8.14438
201.966	8.30841
202.114	6.74887
202.229	8.70549
202.366	7.31716
202.457	10.9039
202.636	5.60215
202.804	5.95004
202.913	9.19008
203.037	8.03775
203.12	12.1336
203.173	18.6815
203.307	7.49081
203.419	8.91432
203.558	7.21079
203.732	5.71971
203.876	6.98197
204.009	7.47753
204.095	11.6461
204.196	9.95173
204.299	9.66044
204.405	9.48479
204.529	8.0492
204.697	5.93078
204.837	7.14158
204.951	8.80227
205.055	9.66436
205.189	7.45762
205.305	8.63155
205.408	9.61834
205.482	13.6316
205.608	7.95203
205.739	7.63213
205.859	8.28569
205.966	9.37488
206.093	7.88134
206.224	7.59613
206.344	8.37521
206.442	10.1952
206.569	7.88992
206.658	11.2007
206.837	5.59359
206.97	7.50683
207.089	8.3925
207.172	12.0891
207.258	11.6579
207.345	11.4788
207.446	9.85698
207.523	12.9505
207.654	7.64684
207.826	5.80831
208.002	5.70923
208.133	7.60063
208.231	10.2024
208.35	8.37837
208.415	15.5523
208.523	9.24796
208.63	9.32818
208.724	10.6558
208.828	9.65065
208.966	7.23647
209.092	7.93934
209.219	7.82803
209.332	8.90623
209.403	14.0097
209.519	8.65913
209.61	10.9808
209.779	5.91783
209.9	8.26761
210.05	6.66453
210.165	8.67739
210.275	9.08934
210.422	6.79939
210.517	10.4964
210.551	29.7486
210.676	8.01764
210.755	12.5229
210.881	7.97983
211.035	6.46646
211.179	6.96345
211.272	10.7812
211.355	12.0094
211.456	9.89296
211.642	5.38651
211.77	7.81006
211.908	7.22533
212.023	8.68417
212.151	7.80439
212.24	11.2956
212.365	7.99246
212.498	7.51597
212.641	7.02227
212.763	8.19988
212.819	17.7239
212.917	10.2438
213.079	6.16052
213.24	6.20917
213.377	7.28247
213.489	8.94927
213.613	8.03775
213.731	8.47918
213.806	13.4762
213.907	9.85727
214.004	10.3561
214.116	8.90313
214.25	7.43915
214.408	6.3509
214.541	7.51834
214.684	6.98519
214.791	9.35462
214.885	10.5797
215.003	8.53432
215.099	10.3723
215.209	9.11444
215.392	5.44671
215.54	6.75927
215.653	8.85559
215.767	8.82138
215.875	9.25874
215.975	9.94253
216.078	9.69189
216.16	12.306
216.216	17.6825
216.365	6.69532
216.527	6.19636
216.654	7.88302
216.81	6.37739
216.919	9.24642
217.019	9.94876
217.129	9.14144
217.23	9.85785
217.355	8.02691
217.478	8.07103
217.59	8.99612
217.734	6.91247
217.858	8.07787
217.972	8.77632
218.145	5.78945
218.191	21.631
218.314	8.13464
218.402	11.3083
218.507	9.57249
218.628	8.23432
218.781	6.54724
218.913	7.59457
219.029	8.62485
219.117	11.3205
219.208	10.9465
219.326	8.47034
219.454	7.84757
219.577	8.09042
219.661	11.9977
219.806	6.86153
219.956	6.70354
220.075	8.40499
220.17	10.447
220.272	9.80536
220.389	8.5873
220.52	7.63738
220.616	10.3752
220.744	7.82289
220.855	8.9794
220.986	7.6344
221.119	7.5114
221.267	6.75311
221.418	6.66027
221.527	9.14896
221.588	16.2896
221.69	9.86164
221.791	9.83168
221.878	11.5612
222.046	5.94336
222.205	6.27924
222.361	6.42967
222.459	10.1707
222.571	8.92841
222.694	8.16313
222.888	5.14451
223.074	5.39052
223.197	8.10734
223.332	7.4084
223.441	9.18425
223.493	19.0226
223.62	7.88227
223.716	10.4947
223.796	12.4485
223.952	6.40324
224.122	5.87444
224.247	8.00301
224.369	8.23289
224.477	9.20887
224.611	7.51055
224.748	7.2658
224.868	8.35568
224.996	7.81629
225.1	9.56096
225.203	9.762
225.279	13.1146
225.361	12.1948
225.454	10.7673
225.576	8.19988
225.679	9.68598
225.816	7.30882
225.965	6.72138
226.107	7.02272
226.267	6.26296
226.366	10.0323
226.441	13.4371
226.561	8.35296
226.66	10.086
226.811	6.60707
226.937	7.94388
227.059	8.21807
227.208	6.71637
227.277	14.4751
227.362	11.7516
227.529	5.96175
227.673	6.96083
227.777	9.65037
227.935	6.30501
228.056	8.28446
228.166	9.06733
228.25	11.9308
228.399	6.73932
228.501	9.73634
228.646	6.91477
228.781	7.41911
228.882	9.91503
229.014	7.52089
229.111	10.3907
229.255	6.93765
229.356	9.85377
229.461	9.55082
229.607	6.84069
229.701	10.7037
229.819	8.44395
229.906	11.4516
229.962	17.9559
230.084	8.19303
230.231	6.8087
230.299	14.7063
230.419	8.30758
230.539	8.33709
230.664	8.00666
230.807	7.00398
230.905	10.1561
230.993	11.3773
231.068	13.3708
231.089	47.1609
231.163	13.6556
231.299	7.33245
231.423	8.05854
231.544	8.27561
231.676	7.55002
231.832	6.41877
231.964	7.60081
232.071	9.32662
232.134	15.901
232.255	8.23269
232.36	9.56645
232.462	9.8282
232.562	9.98781
232.719	6.36327
232.857	7.23238
232.999	7.03888
233.151	6.56737
233.293	7.07579
233.357	15.5226
233.472	8.68169
233.59	8.52689
233.719	7.74275
233.886	5.97918
234.029	6.98812
234.174	6.88634
234.266	10.894
234.327	16.3231
234.506	5.59876
234.606	9.98931
234.725	8.43647
234.86	7.37675
235.017	6.38925
235.142	7.98059
235.267	7.97486
235.365	10.2947
235.48	8.67446
235.588	9.28764
235.654	15.0116
235.801	6.83144
235.904	9.70601
235.996	10.7805
236.08	11.8806
236.211	7.67819
236.369	6.31253
236.506	7.28613
236.625	8.42176
236.774	6.73727
236.88	9.41673
236.963	12.0747
237.071	9.2418
237.228	6.37983
237.355	7.83006
237.485	7.69468
237.668	5.46502
237.739	14.0534
237.844	9.57744
237.968	8.0186
238.108	7.1867
238.232	8.0679
238.335	9.63809
238.421	11.6229
238.564	7.01902
238.664	9.99231
238.748	11.8802
238.833	11.7214
239.021	5.33188
239.172	6.62677
239.313	7.10202
239.423	9.02315
239.56	7.30674
239.664	9.66184
239.775	8.96829
239.946	5.87092
240.073	7.83484
240.187	8.77886
240.266	12.6411
240.373	9.36303
240.454	12.3512
240.625	5.86081
240.801	5.67598
240.946	6.9006
241.074	7.81519
241.176	9.74061
241.283	9.40796
241.427	6.91864
241.546	8.41836
241.699	6.55252
241.833	7.42275
241.949	8.63088
242.106	6.38313
242.242	7.34295
242.344	9.8369
242.526	5.49411
242.643	8.56546
242.759	8.56216
242.887	7.81152
242.997	9.10896
243.136	7.22314
243.319	5.44573
243.414	10.5982
243.51	10.3972
243.635	7.95127
243.723	11.4206
243.829	9.39523
244.034	4.89994
244.181	6.8005
244.304	8.10281
244.446	7.05109
244.567	8.23778
244.693	7.92519
244.801	9.33367
244.943	7.03027
245.036	10.7589
245.159	8.08453
245.309	6.69788
245.445	7.33794
245.552	9.35305
245.691	7.16692
245.839	6.78375
245.903	15.6671
246.05	6.80619
246.194	6.93491
246.299	9.51104
246.42	8.26187
246.558	7.25742
246.707	6.71975
246.825	8.47982
246.93	9.45787
247.058	7.85793
247.129	14.0174
247.251	8.16653
247.323	14.0044
247.46	7.27977
247.591	7.66565
247.721	7.64684
247.872	6.65469
247.99	8.47745
248.124	7.44147
248.24	8.64386
248.367	7.84
248.477	9.09753
248.524	21.2179
248.671	6.81273
248.758	11.4962
248.883	7.97353
249.056	5.79549
249.177	8.23432
249.307	7.71659
249.431	8.06049
249.55	8.40138
249.675	7.97677
249.738	16.0519
249.851	8.82628
249.923	13.8935
250.084	6.21693
250.176	10.89
250.302	7.91822
250.449	6.81064
250.599	6.6676
250.763	6.07563
250.871	9.29489
250.993	8.21382
251.108	8.66093
251.22	8.91194
251.367	6.80897
251.508	7.12921
251.655	6.77287
251.803	6.75475
251.91	9.32584
252.033	8.12988
252.175	7.08346
252.309	7.45946
252.418	9.14093
252.58	6.18475
252.681	9.87537
252.813	7.54797
252.942	7.76802
253.072	7.69343
253.204	7.56802
253.282	12.8815
253.409	7.85349
253.515	9.42765
253.646	7.67483
253.789	6.95488
253.914	8.02749
254.035	8.28178
254.175	7.14817
254.301	7.94654
254.429	7.80494
254.55	8.20634
254.67	8.3492
254.776	9.43779
254.826	19.9505
254.973	6.81956
255.053	12.513
255.235	5.48778
255.406	5.85165
255.563	6.35042
255.689	7.96819
255.847	6.31385
255.984	7.31267
256.12	7.34069
256.195	13.4582
256.298	9.68317
256.402	9.60809
256.515	8.84525
256.705	5.2582
256.845	7.16877
256.976	7.64579
257.084	9.21676
257.232	6.74232
257.383	6.6298
257.519	7.35851
257.61	11.0131
257.692	12.219
257.781	11.1587
257.9	8.39187
258.057	6.37263
258.205	6.76915
258.36	6.45657
258.496	7.33229
258.638	7.07414
258.691	18.934
258.78	11.1786
258.902	8.21544
259.028	7.8974
259.122	10.6513
259.286	6.11823
259.415	7.7309
259.558	7.00899
259.687	7.74599
259.822	7.40708
259.931	9.184
260.05	8.37247
260.11	16.8384
260.261	6.58449
260.37	9.22467
260.5	7.67678
260.66	6.24185
260.805	6.9339
260.915	9.02877
260.981	15.1433
261.132	6.63627
261.283	6.60537
261.419	7.36241
261.526	9.35384
261.673	6.82263
261.819	6.84266
261.922	9.72101
262.057	7.39508
262.167	9.09902
262.237	14.2743
262.363	7.93745
262.464	9.88504
262.65	5.37799
262.715	15.2898
262.874	6.29299
263.003	7.75717
263.124	8.30862
263.16	27.2844
263.347	5.36613
263.47	8.07142
263.591	8.28858
263.773	5.49266
263.898	8.01147
264.022	8.07513
264.054	31.1177
264.109	18.1951
264.176	15.0049
[truncated: 537 more rows]
