# Supplementary material for: Dorsal and median raphe neuronal firing dynamics characterized by nonlinear measures
Source: PLoS Comput Biol. 2024 May 28;20(5):e1012111. doi: 10.1371/journal.pcbi.1012111 (PMC11161118; doi:10.1371/journal.pcbi.1012111)
Supplement: S1 Data — (ZIP) [file pcbi.1012111.s002.zip › data/N10_N4_090611.txt]

Event times and instantaneous frequencies between 2328.04 s and 2582.01 s on channel 6
Time	Inst freq
2328.31	0.000429495
2329.13	1.22064
2330.28	0.875703
2332.47	0.454754
2334.11	0.610173
2334.95	1.19175
2336.09	0.878426
2336.72	1.57816
2337.53	1.24285
2339.71	0.458083
2340.82	0.906429
2341.97	0.863931
2343	0.978387
2343.78	1.27299
2345.82	0.49023
2346.91	0.915106
2348.46	0.644932
2349.88	0.707749
2351.64	0.568408
2353.1	0.683317
2354.02	1.08891
2355.08	0.940212
2356.55	0.682235
2356.96	2.4175
2358.43	0.682054
2362.52	0.244056
2364.02	0.668212
2368.42	0.227539
2369.21	1.2656
2370.75	0.648004
2371.75	0.99988
2372.28	1.88573
2373.26	1.02101
2374.58	0.755881
2376.26	0.596983
2377.58	0.756641
2381.44	0.259189
2382.88	0.694252
2385.92	0.328418
2386.81	1.13052
2388.93	0.469995
2391	0.484552
2392.91	0.522663
2396.08	0.315235
2397.92	0.544126
2401.31	0.295109
2405.69	0.228535
2407.09	0.711399
2408.87	0.561851
2413.78	0.203737
2414.76	1.01543
2415.99	0.814724
2417.51	0.657302
2419.03	0.659648
2424.09	0.197494
2425.72	0.614568
2427.73	0.498671
2434.62	0.144953
2437.57	0.339256
2438.91	0.747574
2442.81	0.256512
2443.1	3.41915
2445.77	0.374988
2447.2	0.698553
2452.16	0.201407
2453.08	1.09506
2457.19	0.243226
2458.61	0.703225
2465.09	0.154281
2468.19	0.322615
2471.06	0.34892
2472.16	0.907005
2475.48	0.301589
2477.76	0.437394
2480.62	0.349845
2482.9	0.438268
2486.2	0.303486
2487.01	1.22602
2488.57	0.642711
2489.81	0.803529
2491.18	0.733197
2492.43	0.797925
2493.64	0.825975
2495.67	0.491698
2496.39	1.39342
2497.6	0.827301
2497.69	11.8106
2498.39	1.41058
2498.71	3.1736
2499.06	2.87695
2499.34	3.54083
2499.88	1.86092
2500.24	2.74356
2501.56	0.759977
2501.76	4.96081
2502.75	1.0104
2503.28	1.89797
2503.68	2.44642
2503.93	4
2504.19	3.92958
2504.37	5.45881
2504.74	2.70643
2504.85	9.67305
2505.17	3.11935
2505.43	3.79838
2505.55	8.45309
2505.64	11.3779
2506.06	2.34017
2506.23	5.817
2506.29	17.9372
2506.41	8.2352
2506.69	3.6479
2506.75	14.912
2506.97	4.68823
2507.09	8.38785
2507.52	2.32245
2507.66	7.12555
2507.83	5.86476
2507.96	7.78938
2508.14	5.52395
2508.24	9.75039
2508.32	12.8156
2508.38	14.8965
2508.61	4.4287
2508.68	14.6585
2508.78	10.0878
2508.87	10.6644
2508.92	19.4818
2508.98	18.1291
2509.16	5.418
2509.24	13.4698
2509.53	3.39801
2509.69	6.35364
2509.85	6.17589
2509.98	7.8125
2510.14	6.27865
2510.25	8.50268
2510.54	3.52262
2510.65	9.15583
2510.75	9.35366
2510.9	6.8106
2511.09	5.29353
2511.2	9.27558
2511.36	6.02446
2511.59	4.40684
2511.7	9.52925
2511.82	7.94029
2512.12	3.30284
2512.2	12.7
2512.29	12.0627
2512.54	3.88244
2512.65	9.53289
2512.83	5.41741
2512.91	13.1062
2513.07	6.18047
2513.27	4.92684
2513.35	13.6203
2513.41	15.2648
2513.49	12.5141
2513.65	6.54236
2513.86	4.6151
2513.93	14.1343
2514.04	9.41088
2514.19	6.61244
2514.35	6.34397
2514.55	4.91594
2514.64	11.6673
2514.73	10.3391
2514.9	5.89553
2515.01	9.40645
2515.24	4.3573
2515.4	6.09273
2515.7	3.34739
2515.79	11.0522
2516.08	3.45089
2516.18	10.7852
2516.31	7.44491
2516.52	4.8158
2516.65	7.86535
2516.85	4.995
2516.97	7.92079
2517.27	3.40368
2517.5	4.18165
2517.6	10.2902
2517.86	3.90656
2518.06	5.04847
2518.14	11.3045
2518.27	8.25355
2518.56	3.38043
2518.64	12.5676
2518.7	17.4551
2518.78	12.7146
2518.96	5.42535
2519.08	8.23723
2519.31	4.43105
2519.47	6.04449
2519.68	4.89956
2519.83	6.4512
2519.98	7.00918
2520.29	3.20564
2520.67	2.59619
2520.86	5.36596
2521.56	1.42068
2522.18	1.63132
2522.69	1.93184
2522.8	9.76276
2523.19	2.54427
2523.94	1.33207
2524.48	1.83675
2525.11	1.60609
2525.73	1.61634
2525.84	9.09918
2526.25	2.40402
2526.39	7.00624
2526.64	4.03486
2526.9	3.82907
2527.11	4.7259
2527.68	1.7818
2528.12	2.22653
2530.15	0.493084
2530.79	1.57171
2531.28	2.01857
2531.74	2.20129
2532.52	1.27779
2532.9	2.6165
2533.11	4.78263
2534.49	0.726639
2534.78	3.49065
2535.27	2.03957
2535.66	2.52131
2536.07	2.44529
2536.86	1.26143
2537.52	1.5132
2538.09	1.76348
2538.37	3.63465
2538.91	1.83234
2539.59	1.47656
2540.06	2.12576
2540.37	3.23332
2540.63	3.83215
2540.9	3.68243
2541.11	4.87852
2541.43	3.07295
2542.2	1.30453
2542.5	3.31961
2542.67	5.75374
2542.99	3.16276
2543.17	5.52242
2543.33	6.42756
2543.68	2.87307
2543.86	5.32141
2544.26	2.54829
2544.51	3.94244
2544.66	6.46872
2545	2.97283
2545.13	7.53182
2545.41	3.57449
2545.62	4.83816
2546.13	1.9594
2546.56	2.33956
2546.86	3.34448
2547.65	1.25731
2548.02	2.72769
2548.45	2.33296
2548.82	2.68579
2548.93	8.86918
2549.5	1.77318
2549.84	2.88909
2550.03	5.18457
2550.52	2.05838
2550.61	10.8495
2550.77	6.54836
2551.08	3.20832
2551.17	10.6011
2551.55	2.64194
2551.7	6.80365
2551.99	3.37861
2552.23	4.17084
2552.34	9.68335
2552.98	1.55046
2553.22	4.11709
2553.74	1.91994
2554.21	2.1575
2554.79	1.7239
2555.2	2.42925
2555.56	2.77431
2555.74	5.42094
2556.01	3.71872
2556.35	2.99958
2556.57	4.46808
2556.93	2.75149
2557.09	6.32151
2557.47	2.61938
2557.56	11.3546
2557.75	5.28374
2558.15	2.52232
2558.36	4.65138
2558.77	2.48065
2559.13	2.74063
2559.5	2.68962
2559.59	10.929
2559.72	7.90326
2559.85	7.9713
2560.4	1.79895
2560.6	5.18242
2560.75	6.53125
2560.89	7.29182
2561.22	2.95911
2561.39	5.98372
2561.66	3.64924
2561.77	9.86096
2561.98	4.60914
2562.18	4.97834
2562.36	5.76568
2562.48	8.32362
2562.7	4.59263
2562.88	5.27899
2563.32	2.28451
2563.6	3.60894
2563.7	9.67586
2563.94	4.14285
2564.12	5.6338
2564.26	7.34754
2564.54	3.51
2564.73	5.45108
2565.01	3.55
2565.18	5.75076
2565.61	2.33874
2565.75	7.02988
2565.89	7.04325
2566.03	7.41675
2566.23	4.94096
2566.5	3.74294
2566.56	16.889
2566.7	7.03532
2566.78	11.6428
2566.93	6.81849
2567.03	10.381
2567.23	4.91836
2567.36	7.88395
2567.52	6.34558
2567.82	3.31038
2567.89	14.5815
2568.12	4.307
2568.18	15.753
2568.27	11.6822
2568.36	11.2918
2568.53	5.65387
2568.65	8.30979
2568.76	9.38703
2568.9	7.27326
2568.97	14.7907
2569.11	6.96476
2569.22	8.64753
2569.33	9.63391
2569.44	8.79353
2569.5	17.8891
2569.6	9.84931
2569.7	10.1451
2569.81	8.71612
2569.86	20.02
2570.06	5.09217
2570.15	11.1869
2570.21	17.1527
2570.45	4.18445
2570.5	18.622
2570.6	9.54745
2570.71	9.78761
2570.77	16.1525
2570.91	7.10429
2571.17	3.7978
2571.27	9.7704
2571.52	4.03633
2571.64	8.68961
2571.71	14.2511
2571.79	12.3289
2571.97	5.45494
2572.06	10.7492
2572.35	3.51556
2572.46	9.06043
2572.66	4.93778
2572.93	3.75023
2573.04	9.03261
2573.26	4.46389
2573.34	12.3244
2573.52	5.84761
2573.6	11.4877
2573.76	6.55351
2573.88	7.84683
2574.12	4.15213
2574.22	10.2659
2574.41	5.41126
2574.52	8.99766
2574.73	4.59707
2575.01	3.59764
2575.16	6.81663
2575.3	7.11288
2575.64	2.92714
2575.78	7.21501
2575.95	5.91051
2576.12	5.90528
2576.27	6.68673
2576.38	9.16506
2576.68	3.32149
2576.8	8.30013
2576.97	5.94248
2577.05	12.0671
2577.14	11.5128
2577.35	4.70965
2577.58	4.39599
2577.72	6.94396
2577.89	5.99018
2578.2	3.21978
2578.35	6.69927
2578.48	7.44713
2578.63	6.69299
2578.71	12.8008
2578.81	10.001
2579.03	4.45295
2579.11	14.0311
2579.43	3.11294
2579.7	3.63266
2579.85	6.6357
2580.24	2.55591
2580.35	9.73141
2580.48	7.7688
2580.63	6.65292
2580.87	4.05482
2581.1	4.33745
2581.35	4.02042
2581.8	2.23424
2581.88	13.0531
