# Supplementary material for: Dorsal and median raphe neuronal firing dynamics characterized by nonlinear measures
Source: PLoS Comput Biol. 2024 May 28;20(5):e1012111. doi: 10.1371/journal.pcbi.1012111 (PMC11161118; doi:10.1371/journal.pcbi.1012111)
Supplement: S1 Data — (ZIP) [file pcbi.1012111.s002.zip › data/N162_N1_090413s.txt]

Event times and instantaneous frequencies between 280.953 s and 439.482 s on channel 8
Time	Inst freq
280.958	1.69285
281.51	1.80907
282.112	1.6624
282.734	1.60699
283.26	1.90132
283.903	1.55543
284.501	1.67132
284.969	2.13634
285.543	1.74328
286.021	2.09402
286.767	1.3403
287.39	1.60339
287.975	1.7118
288.771	1.25578
289.288	1.9342
289.823	1.86794
290.401	1.73253
290.941	1.85058
291.377	2.29479
292.12	1.34492
292.863	1.34682
293.63	1.30241
294.163	1.87776
294.878	1.39956
295.477	1.66956
296.058	1.72007
296.582	1.90614
297.165	1.71715
297.666	1.99633
298.58	1.09414
299.18	1.66583
299.815	1.57431
300.422	1.64853
300.871	2.22797
301.49	1.61426
302.071	1.72064
302.972	1.11005
303.526	1.80479
304.142	1.62314
304.856	1.40154
305.396	1.85189
306.07	1.48227
306.685	1.627
307.305	1.61267
308.024	1.39218
308.641	1.61878
309.482	1.18998
310.253	1.29629
310.97	1.39427
311.683	1.40351
312.385	1.4242
312.928	1.83976
313.501	1.74779
314.048	1.82658
314.733	1.46094
315.197	2.15156
315.774	1.73376
316.728	1.04819
317.417	1.45148
318.358	1.06294
319.022	1.50503
319.705	1.46447
320.26	1.80281
320.921	1.51256
321.689	1.30269
322.361	1.48772
323.121	1.31515
323.822	1.42629
324.342	1.92419
325.027	1.45928
325.975	1.05476
326.665	1.45026
327.181	1.93577
327.852	1.49238
328.495	1.55321
329.116	1.61186
329.838	1.3845
330.404	1.76582
331.313	1.10108
331.874	1.78139
332.588	1.39974
333.37	1.27953
333.954	1.71177
334.755	1.24814
335.357	1.66099
336.281	1.08231
336.799	1.93304
337.603	1.24278
338.116	1.95019
338.755	1.56384
339.608	1.17298
340.15	1.84601
340.738	1.70054
341.416	1.47458
342.078	1.51087
342.91	1.20106
343.428	1.93338
344.184	1.32142
344.683	2.00723
345.368	1.45858
346.007	1.56546
346.613	1.64965
347.183	1.75528
347.838	1.52572
348.497	1.51876
349.389	1.12046
349.956	1.76547
350.787	1.20343
351.545	1.31881
352.075	1.88544
353.01	1.06953
353.593	1.71459
354.202	1.64236
355.057	1.16949
355.955	1.11459
356.816	1.16128
357.264	2.23184
358.013	1.33397
358.959	1.05722
359.79	1.2043
360.547	1.32032
361.412	1.15578
362.135	1.38303
362.948	1.23083
363.552	1.65451
364.119	1.76376
364.847	1.37455
365.65	1.24414
366.348	1.43379
367.275	1.0787
367.789	1.94606
368.499	1.40768
369.238	1.35316
369.877	1.56453
370.463	1.70861
371.137	1.4826
371.763	1.59867
372.381	1.61815
373.157	1.28806
373.846	1.45172
374.528	1.46555
375.22	1.44498
375.973	1.32807
376.975	0.998542
377.667	1.44496
378.237	1.75411
378.994	1.32052
379.866	1.14693
380.651	1.27458
381.527	1.14046
382.168	1.56038
382.842	1.48489
383.568	1.3777
384.387	1.2202
385.068	1.46938
385.704	1.57057
386.526	1.21694
387.393	1.15384
388.151	1.31926
388.86	1.40913
389.548	1.45455
390.663	0.896555
391.367	1.42033
391.921	1.80691
392.951	0.970761
393.659	1.41257
394.501	1.18761
395.236	1.36095
396.281	0.956672
396.794	1.95091
397.371	1.73193
398.368	1.00285
399.304	1.06896
400.087	1.27624
400.712	1.59974
401.425	1.4029
402.212	1.26989
403.195	1.01743
403.949	1.32633
404.806	1.16732
405.784	1.02278
406.845	0.942161
407.428	1.71427
408.39	1.0396
409.175	1.27492
410.31	0.880468
411.212	1.10915
411.986	1.29282
412.904	1.08829
414.058	0.867024
414.671	1.63068
415.351	1.47161
416.165	1.22817
417.059	1.11882
417.763	1.41999
418.351	1.70123
419.359	0.991444
419.934	1.73862
420.642	1.41423
421.412	1.29852
422.527	0.896845
423.309	1.27761
423.97	1.51325
424.709	1.35267
425.574	1.15703
426.499	1.08021
427.477	1.02287
428.372	1.11807
429.283	1.09715
430.438	0.865898
431.136	1.4318
431.848	1.40598
432.672	1.21265
433.545	1.14587
434.586	0.960163
435.528	1.06217
436.676	0.870633
437.242	1.76675
438.421	0.848688
