# Supplementary material for: Dorsal and median raphe neuronal firing dynamics characterized by nonlinear measures
Source: PLoS Comput Biol. 2024 May 28;20(5):e1012111. doi: 10.1371/journal.pcbi.1012111 (PMC11161118; doi:10.1371/journal.pcbi.1012111)
Supplement: S1 Data — (ZIP) [file pcbi.1012111.s002.zip › data/N80_N6_070218.txt]

Event times and instantaneous frequencies between 0 s and 26.7964 s on channel 4
Time	Inst freq
0.016962	58.9553
0.051525	28.9327
0.101442	20.0333
0.142041	24.6311
0.186519	22.483
0.254775	14.6507
0.297849	23.2159
0.339477	24.0223
0.38943	20.0188
0.424362	28.627
0.461874	26.6581
0.503784	23.8607
0.55134	21.0278
0.600879	20.1861
0.636552	28.0324
0.676383	25.1061
0.717081	24.5712
0.752178	28.4925
0.795552	23.0553
0.828207	30.6232
0.881907	18.622
0.917829	27.8381
0.957333	25.3139
1.01013	18.9405
1.06508	18.199
1.0911	38.4335
1.13667	21.9428
1.17577	25.5781
1.21907	23.0936
1.26363	22.4406
1.2955	31.3814
1.33875	23.1176
1.38178	23.2401
1.4196	26.4403
1.45336	29.6244
1.4957	23.6155
1.53635	24.6021
1.57538	25.6193
1.60721	31.4228
1.64828	24.3469
1.69378	21.9775
1.73609	23.6373
1.77732	24.2512
1.82633	20.4061
1.87105	22.3579
1.9076	27.365
1.95286	22.0941
1.99104	26.191
2.03825	21.1802
2.07766	25.3794
2.1225	22.298
2.15862	27.6901
2.1897	32.175
2.2434	18.622
2.28482	24.1388
2.32845	22.9205
2.368	25.2889
2.4072	25.5056
2.44347	27.5756
2.48581	23.6172
2.53252	21.4087
2.57406	24.0726
2.62029	21.631
2.6616	24.2055
2.6969	28.335
2.7325	28.0891
2.77678	22.579
2.8209	22.6665
2.86112	24.8663
2.89942	26.109
2.94615	21.3991
2.99584	20.1227
3.03516	25.4356
3.07397	25.7639
3.12551	19.4024
3.17038	22.2891
3.21264	23.6642
3.25752	22.2802
3.2957	26.189
3.35346	17.3133
3.38864	28.4293
3.43205	23.0362
3.47429	23.6726
3.51553	24.2512
3.55911	22.9426
3.59789	25.7878
3.63578	26.3901
3.68431	20.6079
3.72413	25.1099
3.77113	21.2789
3.80776	27.3
3.84538	26.5795
3.88653	24.3043
3.93557	20.3911
3.97721	24.0119
4.01281	28.0915
4.07671	15.6509
4.11151	28.7332
4.15276	24.2442
4.18648	29.6507
4.2355	20.3998
4.26655	32.2123
4.30501	26.001
4.33212	36.8854
4.37384	23.967
4.41628	23.5621
4.46054	22.5943
4.49115	32.6733
4.55313	16.1327
4.59281	25.2029
4.6332	24.7574
4.66759	29.0765
4.70509	26.6709
4.75341	20.6962
4.78325	33.5076
4.8224	25.5447
4.8524	33.3267
4.88887	27.4236
4.92676	26.3901
4.96596	25.5135
5.01616	19.9207
5.06302	21.3374
5.08925	38.1257
5.12066	31.8431
5.16676	21.6901
5.20973	23.2693
5.26881	16.9265
5.30929	24.706
5.34801	25.8258
5.38085	30.447
5.42606	22.1205
5.47219	21.6774
5.51987	20.9749
5.55068	32.4602
5.60133	19.7402
5.6386	26.832
5.68088	23.6507
5.71963	25.8058
5.76064	24.3843
5.79806	26.7287
5.83172	29.7036
5.88064	20.4424
5.92211	24.1144
5.96003	26.3713
5.99702	27.0343
6.03196	28.6246
6.07252	24.6494
6.11494	23.5771
6.1525	26.6198
6.18967	26.9034
6.2155	38.7147
6.25978	22.5836
6.30671	21.3101
6.3432	27.4078
6.38	27.1732
6.41525	28.3664
6.45999	22.3504
6.49789	26.3838
6.54885	19.624
6.59311	22.5943
6.61897	38.6742
6.66466	21.8852
6.69425	33.7929
6.74608	19.2946
6.78148	28.2534
6.82224	24.5333
6.86028	26.284
6.8938	29.8365
6.94072	21.3129
6.9766	27.866
7.01253	27.8358
7.04293	32.8893
7.07733	29.0765
7.10985	30.7503
7.14202	31.0771
7.17823	27.6167
7.23232	18.4877
7.26819	27.88
7.31061	23.5755
7.35305	23.5621
7.39225	25.5115
7.42764	28.2558
7.46711	25.3389
7.51157	22.4876
7.53978	35.4497
7.5809	24.322
7.62901	20.7866
7.67631	21.1399
7.71838	23.7688
7.76062	23.6726
7.79831	26.5351
7.85823	16.6884
7.88612	35.8577
7.92299	27.1223
7.96745	22.4936
8.00356	27.6924
8.03087	36.6139
8.06829	26.7244
8.10874	24.7243
8.15572	21.2857
8.20071	22.2252
8.24609	22.0371
8.28253	27.4371
8.31633	29.5902
8.3509	28.9277
8.39022	25.4298
8.43149	24.2336
8.4667	28.3954
8.50716	24.7207
8.53996	30.4859
8.58188	23.8538
8.61556	29.6903
8.6716	17.8463
8.69651	40.1365
8.71544	52.8346
8.75425	25.7659
8.77741	43.1779
8.81308	28.0348
8.84761	28.9628
8.89165	22.7035
8.93341	23.9464
8.96111	36.0985
8.99609	28.5902
9.03418	26.255
9.06982	28.0584
9.10504	28.3905
9.1474	23.6088
9.19438	21.2857
9.23119	27.1687
9.27876	21.0186
9.31495	27.635
9.35229	26.7781
9.38874	27.4348
9.42814	25.3814
9.46901	24.4666
9.49677	36.0321
9.53356	27.182
9.5725	25.6786
9.61529	23.3689
9.65278	26.6773
9.68064	35.8886
9.72061	25.0156
9.74969	34.3962
9.78852	25.75
9.81554	37.0165
9.84502	33.9236
9.88203	27.0146
9.91711	28.512
9.96668	20.1739
9.99864	31.2872
10.0394	24.5098
10.077	26.6262
10.1074	32.9056
10.1411	29.7009
10.1715	32.7987
10.2023	32.5013
10.2395	26.9012
10.2759	27.4869
10.307	32.0883
10.338	32.256
10.3742	27.6648
10.4072	30.2425
10.4456	26.0947
10.482	27.4801
10.5156	29.7089
10.548	30.8814
10.5804	30.8242
10.6111	32.619
10.6518	24.5568
10.6888	27.019
10.721	31.0453
10.7522	32.0636
10.7929	24.593
10.8333	24.7519
10.8715	26.1664
10.9052	29.7009
10.9402	28.5633
10.9822	23.7993
11.0138	31.6226
11.0562	23.6239
11.0886	30.8699
11.1224	29.5404
11.1663	22.7889
11.2004	29.3092
11.2356	28.4075
11.2757	24.9445
11.3179	23.718
11.3579	24.9482
11.3953	26.7738
11.4416	21.575
11.4853	22.8985
11.5227	26.7415
11.5528	33.2071
11.5817	34.6572
11.6093	36.2279
11.6478	25.9747
11.6836	27.9455
11.714	32.8537
11.7438	33.6022
11.7843	24.6439
11.8169	30.6852
11.8503	29.933
11.8762	38.5981
11.919	23.3803
11.9532	29.2731
11.9834	33.0458
12.0144	32.2997
12.0537	25.4336
12.083	34.1845
12.1203	26.8147
12.157	27.2198
12.192	28.5902
12.2169	40.0497
12.2505	29.8018
12.2864	27.8823
12.333	21.4542
12.3651	31.1381
12.4005	28.2725
12.4327	30.9905
12.4664	29.6718
12.4935	36.9426
12.5245	32.2654
12.5553	32.4254
12.5805	39.782
12.6148	29.1554
12.6375	43.9638
12.6703	30.4664
12.7024	31.1381
12.743	24.6421
12.7749	31.4051
12.8079	30.2673
12.8504	23.5571
12.8938	23.0378
12.924	33.1148
12.957	30.3003
12.994	26.9884
13.0329	25.6904
13.0789	21.7595
13.1065	36.3029
13.1388	30.9416
13.1706	31.4525
13.2036	30.2893
13.2383	28.7952
13.2765	26.1993
13.3057	34.1635
13.3475	23.967
13.3857	26.152
13.4355	20.1033
13.4668	31.8552
13.5041	26.8255
13.543	25.6924
13.5784	28.2462
13.6125	29.3453
13.6518	25.4667
13.6847	30.3472
13.7313	21.4749
13.778	21.3991
13.8085	32.8764
13.8459	26.7265
13.877	32.1161
13.9136	27.3515
13.9563	23.3951
13.9847	35.2883
14.0189	29.2372
14.0565	26.5625
14.0858	34.16
14.1148	34.4531
14.1522	26.7695
14.1926	24.7317
14.2238	32.0082
14.2597	27.8777
14.2854	38.85
14.3215	27.7062
14.3478	38.03
14.3842	27.5118
14.42	27.901
14.4552	28.4075
14.4882	30.3582
14.5172	34.3926
14.5463	34.4388
14.5808	28.9603
14.621	24.8571
14.6617	24.6184
14.6978	27.6556
14.7327	28.6541
14.7712	26.0071
14.7953	41.48
14.837	23.9584
14.8806	22.9647
14.9121	31.6977
14.9452	30.1768
14.9787	29.9195
15.0161	26.7458
15.0589	23.3541
15.104	22.1543
15.1354	31.904
15.1704	28.5193
15.2113	24.49
15.2442	30.3859
15.2905	21.5638
15.3286	26.2674
15.3675	25.7361
15.3955	35.643
15.4329	26.7652
15.4627	33.5818
15.4958	30.155
15.5292	29.9249
15.5586	34.0866
15.5976	25.6272
15.6285	32.3908
15.663	28.9327
15.6973	29.2244
15.724	37.386
15.7668	23.3689
15.796	34.2231
15.8287	30.5782
15.8595	32.438
15.8891	33.7826
15.9192	33.227
15.9533	29.3686
15.9944	24.3096
16.0224	35.7385
16.0585	27.7246
16.0997	24.2583
16.1305	32.438
16.159	35.1284
16.1979	25.7202
16.2375	25.2048
16.2778	24.8404
16.3243	21.5123
16.3583	29.3815
16.4001	23.9395
16.4408	24.5948
16.4797	25.6825
16.5246	22.2921
16.5586	29.3867
16.5832	40.5762
16.612	34.7041
16.6498	26.5182
16.6817	31.252
16.7152	29.9088
16.7419	37.4028
16.7812	25.4881
16.8183	26.8904
16.8399	46.4059
16.8721	31.0742
16.9149	23.3656
16.9526	26.4908
16.9942	24.0743
17.0333	25.5604
17.0652	31.3165
17.0954	33.1708
17.1337	26.0681
17.1607	37.0083
17.1938	30.2151
17.2358	23.8095
17.2663	32.8472
17.3006	29.1273
17.3393	25.8618
17.3816	23.6541
17.4144	30.4164
17.4548	24.7666
17.4866	31.4792
17.5288	23.6642
17.5548	38.5847
17.5978	23.2078
17.634	27.6258
17.6631	34.3997
17.6991	27.7708
17.725	38.7102
17.755	33.3067
17.7847	33.6293
17.8123	36.1847
17.8357	42.7789
17.8702	28.9981
17.8969	37.5122
17.9326	28.0089
17.9663	29.6454
18.0107	22.5332
18.0391	35.2286
18.0668	36.0438
18.0968	33.3634
18.1434	21.4335
18.1762	30.5446
18.2074	32.0574
18.2409	29.8285
18.2723	31.8613
18.2998	36.3069
18.3332	29.9599
18.3628	33.7724
18.4007	26.4173
18.4211	49.0196
18.4535	30.8499
18.4855	31.2315
18.51	40.8547
18.5393	34.0483
18.568	34.9113
18.5903	44.7908
18.6195	34.2231
18.6481	34.9956
18.6795	31.9071
18.7122	30.5558
18.7457	29.8499
18.778	30.9502
18.8046	37.6095
18.8329	35.2883
18.8603	36.5898
18.8907	32.7955
18.9192	35.1099
18.9604	24.2848
18.9833	43.6472
19.0192	27.8288
19.0624	23.1884
19.0983	27.8102
19.1265	35.4836
19.158	31.74
19.1897	31.5418
19.2241	29.0791
19.2613	26.8709
19.2922	32.4065
19.3211	34.5781
19.3526	31.7491
19.4007	20.8112
19.4337	30.2975
19.461	36.5497
19.4889	35.8076
19.5229	29.475
19.5696	21.4169
19.6035	29.4282
19.6336	33.32
19.6733	25.1838
19.7108	26.639
19.7426	31.4347
19.7881	21.9631
19.8177	33.8272
19.8714	18.623
19.8994	35.7462
19.9336	29.186
19.9659	31.0193
19.9926	37.3944
20.0344	23.9395
20.065	32.6222
20.1065	24.1493
20.1377	32.0605
20.1623	40.4924
20.2055	23.1498
20.2398	29.1834
20.2679	35.6049
20.3055	26.588
20.3428	26.8298
20.368	39.6448
20.4023	29.1707
20.4504	20.7879
20.4844	29.4412
20.5142	33.5211
20.5506	27.4755
20.5894	25.7679
20.6145	39.801
20.6452	32.5712
20.68	28.753
20.7218	23.9034
20.756	29.2912
20.8007	22.3489
20.8329	31.0713
20.878	22.1926
20.9151	26.8904
20.9414	38.1214
20.9732	31.4228
21.0013	35.6087
21.0261	40.3454
21.0621	27.7246
21.0967	28.9654
21.1317	28.5682
21.1833	19.3506
21.2031	50.7434
21.2292	38.1781
21.2584	34.2618
21.2954	27.0519
21.3309	28.1532
21.3677	27.2198
21.405	26.7845
21.4322	36.739
21.4628	32.6829
21.495	31.0511
21.5234	35.2212
21.5592	27.9525
21.5923	30.2206
21.6168	40.7697
21.6466	33.5582
21.6779	31.9468
21.7135	28.0702
21.7465	30.303
21.7844	26.4382
21.8129	35.073
21.8426	33.6327
21.8748	31.0771
21.9138	25.6056
21.9459	31.2256
21.9831	26.8168
22.0147	31.7038
22.0371	44.611
22.0757	25.898
22.1112	28.1555
22.138	37.4237
22.1715	29.7699
22.2046	30.2563
22.2355	32.3813
22.2621	37.5714
22.2984	27.5505
22.342	22.941
22.3716	33.7655
22.4032	31.6076
22.4404	26.9186
22.486	21.9226
22.5252	25.5193
22.5589	29.6798
22.5859	36.9385
22.613	37.0247
22.6476	28.8875
22.6784	32.4475
22.7127	29.1528
22.7466	29.4803
22.77	42.6967
22.8028	30.5278
22.843	24.8423
22.8733	33.0589
22.9243	19.6159
22.9611	27.171
22.9848	42.1834
23.0311	21.575
23.0615	32.9381
23.0989	26.748
23.1298	32.3656
23.1615	31.5179
23.1989	26.7265
23.23	32.1564
23.2598	33.5988
23.2928	30.303
23.324	32.0574
23.3518	35.9389
23.3814	33.7963
23.426	22.4286
23.4604	29.0765
23.4948	29.0107
23.5356	24.5314
23.5661	32.7407
23.6074	24.2301
23.6522	22.3429
23.6777	39.2341
23.7078	33.1609
23.7448	27.019
23.7794	28.9051
23.7997	49.3024
23.8332	29.8954
23.872	25.744
23.9063	29.1426
23.9312	40.2285
23.962	32.3971
23.9957	29.7036
24.0295	29.577
24.0571	36.2122
24.0874	33.0393
24.1144	36.9836
24.1431	34.8894
24.1693	38.1563
24.183	73.0353
24.2056	44.2968
24.2288	43.1165
24.2683	25.3254
24.2934	39.8391
24.3348	24.1249
24.3736	25.7778
24.4068	30.1223
24.4328	38.4379
24.472	25.4861
24.4984	37.8831
24.5274	34.5459
24.5571	33.6361
24.583	38.7102
24.6103	36.5577
24.635	40.4629
24.662	37.0206
24.6914	34.0623
24.7151	42.1727
24.7448	33.6905
24.7778	30.3058
24.81	31.0308
24.8417	31.5149
24.8653	42.4142
24.8946	34.132
24.9256	32.3185
24.9553	33.6157
24.9766	46.9881
25.0089	30.953
25.0341	39.7014
25.06	38.5758
25.0891	34.3218
25.1287	25.2755
25.1571	35.21
25.1943	26.8969
25.2222	35.8153
25.2448	44.3321
25.2759	32.1347
25.3094	29.8552
25.3419	30.7815
25.3796	26.4697
25.4054	38.7642
25.4336	35.5177
25.4583	40.4678
25.4855	36.739
25.5173	31.4614
25.547	33.7314
25.5798	30.4748
25.6079	35.5745
25.6443	27.4846
25.6745	33.036
25.694	51.5039
25.7224	35.1025
25.7533	32.4317
25.7849	31.6376
25.8171	31.0742
25.8456	35.0177
25.8642	53.7981
25.8984	29.2116
25.9273	34.6392
25.9529	39.1282
25.9802	36.5417
25.9993	52.5183
26.0324	30.1987
26.0668	29.0537
26.0905	42.2315
26.1189	35.1395
26.1476	34.8894
26.1708	43.1779
26.2072	27.4642
26.2385	31.904
26.2642	38.9454
26.3072	23.2353
26.3459	25.8358
26.3666	48.3933
26.3927	38.3671
26.4191	37.8058
26.4497	32.6605
26.4745	40.3307
26.507	30.8128
26.5348	36.0088
26.5694	28.845
26.6027	30.0327
26.6333	32.7022
26.6555	45.0816
26.6786	43.2451
26.711	30.8699
26.7364	39.4244
26.7612	40.3454
26.7916	32.8504
