# Supplementary material for: Dorsal and median raphe neuronal firing dynamics characterized by nonlinear measures
Source: PLoS Comput Biol. 2024 May 28;20(5):e1012111. doi: 10.1371/journal.pcbi.1012111 (PMC11161118; doi:10.1371/journal.pcbi.1012111)
Supplement: S1 Data — (ZIP) [file pcbi.1012111.s002.zip › data/N159_N7_010413s.txt]

Event times and instantaneous frequencies between 41.7172 s and 377.805 s on channel 7
Time	Inst freq
42.4684	0.0235469
42.6784	4.76327
43.7572	0.926896
46.6906	0.340907
49.5882	0.345108
52.6023	0.331781
57.7853	0.192938
61.235	0.289879
74.5381	0.0751701
84.0994	0.104589
86.0364	0.51626
98.1092	0.0828309
103.189	0.196848
106.611	0.292206
106.823	4.72634
109.799	0.336082
120.222	0.095936
120.922	1.42982
121.582	1.51339
123.205	0.616295
126.72	0.284476
128.783	0.484769
131.635	0.350688
137.25	0.17809
138.381	0.884228
139.652	0.786541
143.493	0.26036
149.46	0.167572
152.004	0.393136
158.443	0.155303
165.169	0.14867
170.89	0.174796
172.573	0.594308
172.68	9.33532
177.159	0.223247
183.445	0.159087
183.707	3.82702
185.681	0.506378
187.354	0.597689
188.857	0.665327
190.492	0.611639
192.58	0.479095
193.137	1.79408
204.217	0.0902537
209.052	0.206831
210.665	0.620028
221.026	0.0965173
222.39	0.732982
222.798	2.44744
223.786	1.01234
227.538	0.266556
227.906	2.71902
232.62	0.212132
240.086	0.133932
277.856	0.026476
284.176	0.158243
286.449	0.439881
292.802	0.157413
294.414	0.620244
295.083	1.49539
299.186	0.243673
317.841	0.0536069
320.82	0.335628
322.26	0.694536
326.871	0.216884
372.908	0.0217216
373.871	1.03851
