# Supplementary material for: Dorsal and median raphe neuronal firing dynamics characterized by nonlinear measures
Source: PLoS Comput Biol. 2024 May 28;20(5):e1012111. doi: 10.1371/journal.pcbi.1012111 (PMC11161118; doi:10.1371/journal.pcbi.1012111)
Supplement: S1 Data — (ZIP) [file pcbi.1012111.s002.zip › data/N91_N13_030718.txt]

Event times and instantaneous frequencies between 0 s and 126.557 s on channel 5
Time	Inst freq
0.184953	5.40678
0.238695	18.6074
0.347613	9.18122
0.400215	19.0107
0.457899	17.3358
0.536463	12.7285
0.610752	13.4609
0.656076	22.0634
0.679689	42.3496
0.718266	25.9222
0.749031	32.5045
0.780936	31.343
0.809757	34.6969
0.901803	10.8641
0.997905	10.4056
1.03476	27.1312
1.07467	25.0608
1.10031	38.9909
1.14213	23.9137
1.179	27.1223
1.20791	34.5961
1.25366	21.8551
1.29512	24.1214
1.37992	11.7927
1.42756	20.9894
1.46487	26.8017
1.49916	29.1656
1.53504	27.866
1.56239	36.5738
1.58992	36.3227
1.62663	27.2398
1.65161	40.0208
1.68239	32.4981
1.71491	30.7503
1.76524	19.8661
1.81319	20.8581
2.03334	4.54219
2.08677	18.7161
2.13663	20.0562
2.1692	30.7106
2.20553	27.5255
2.24182	27.555
2.2626	48.1139
2.29859	27.787
2.33453	27.8242
2.38949	18.196
2.44448	18.1831
2.48282	26.0824
2.51617	29.9841
2.55644	24.833
2.58824	31.4436
2.62614	26.388
2.64332	58.2038
2.68238	25.5997
2.717	28.8875
2.77485	17.2855
2.81712	23.6608
2.84288	38.8093
2.87054	36.1651
2.921	19.8153
2.95564	28.87
2.98275	36.8895
3.00983	36.9181
3.04591	27.72
3.08768	23.9395
3.14268	18.1831
3.28284	7.1347
3.36335	12.4202
3.42794	15.4816
3.46103	30.2261
3.49127	33.0721
3.53012	25.7341
3.56947	25.4143
3.60086	31.8552
3.63579	28.6295
3.66576	33.37
3.73353	14.7551
3.79275	16.8879
3.83315	24.7537
3.85756	40.9651
3.89732	25.1458
3.94406	21.395
3.97461	32.7407
4.00483	33.0819
4.03272	35.8654
4.05995	36.7148
4.08698	36.9959
4.1114	40.9551
4.14069	34.1425
4.1687	35.7079
4.2008	31.1526
4.23743	27.2956
4.45366	4.62481
4.51559	16.146
4.54879	30.125
4.58178	30.3058
4.61817	27.4823
4.65226	29.3298
4.68902	27.2064
4.72462	28.0891
4.78611	16.2633
4.85308	14.9316
4.96403	9.01291
5.03208	14.6959
5.06594	29.5377
5.09306	36.8609
5.1221	34.4388
5.15944	26.7781
5.18593	37.7544
5.2161	33.151
5.24343	36.5898
5.26978	37.9521
5.29016	49.0701
5.31861	35.1469
5.35088	30.9876
5.45436	9.66324
5.5633	9.1797
5.64492	12.2522
5.67617	31.9959
5.71085	28.8376
5.74735	27.3965
5.78476	26.7287
5.81361	34.6644
5.84175	35.5404
5.85849	59.7372
5.89343	28.6172
5.92537	31.3077
5.95636	32.2716
5.98625	33.4538
6.02718	24.4308
6.10074	13.5955
6.1585	17.3115
6.2546	10.4056
6.31581	16.3391
6.41124	10.4782
6.45964	20.6616
6.50812	20.6296
6.54662	25.9686
6.58411	26.6795
6.62597	23.8846
6.6481	45.1977
6.67588	35.9971
6.70344	36.2832
6.74648	23.2337
6.76958	43.2957
6.79295	42.7954
6.82761	28.8475
6.85271	39.8343
6.88388	32.0852
6.9212	26.7953
6.9495	35.3407
6.97766	35.5101
7.07276	10.5152
7.13325	16.5311
7.20234	14.4745
7.2501	20.9354
7.28931	25.5076
7.33903	20.1118
7.42678	11.396
7.5429	8.61171
7.58192	25.6292
7.61703	28.4827
7.65765	24.6148
7.68996	30.953
7.7295	25.2928
7.77144	23.8436
7.81122	25.1345
7.86011	20.4562
7.9221	16.1303
7.96638	22.5836
8.06085	10.5854
8.14019	12.6048
8.19222	19.2178
8.23103	25.7719
8.26055	33.8719
8.30185	24.2142
8.3698	14.7167
8.40311	30.0192
8.46087	17.3124
8.50515	22.582
8.55091	21.8551
8.64095	11.1059
8.68594	22.2267
8.7317	21.8565
8.7545	43.8481
8.81568	16.3447
8.87866	15.8783
8.91255	29.509
8.9886	13.1498
9.03064	23.7874
9.08525	18.31
9.1391	18.5711
9.1968	17.3295
9.22628	33.9202
9.28016	18.5608
9.32274	23.4874
9.37728	18.3352
9.44441	14.8956
9.52565	12.3101
9.56237	27.2309
9.60611	22.8624
9.65014	22.7113
9.67892	34.7439
9.70474	38.7327
9.73841	29.7036
9.7594	47.6259
9.79063	32.0205
9.83381	23.1594
9.85766	41.934
9.89024	30.6909
9.91525	39.9824
9.94268	36.4538
9.9701	36.4817
9.9979	35.966
10.0292	31.9193
10.0598	32.6573
10.1203	16.5483
10.1615	24.2813
10.2462	11.7969
10.4132	5.99057
10.4715	17.1485
10.5649	10.7043
10.6225	17.3611
10.6722	20.1313
10.7017	33.8444
10.7423	24.6403
10.7766	29.1783
10.807	32.8861
10.8421	28.4341
10.8719	33.6428
10.9056	29.6191
10.9228	58.3056
10.9528	33.2701
10.9801	36.6905
11.0204	24.833
11.0457	39.5366
11.0879	23.6776
11.1218	29.509
11.1659	22.6526
11.2372	14.0227
11.353	8.63513
11.3821	34.4139
11.4189	27.1665
11.4552	27.5323
11.4782	43.5673
11.5	45.8253
11.5484	20.6501
11.5763	35.9312
11.6741	10.2212
11.7149	24.5188
11.7508	27.8218
11.7876	27.202
11.8232	28.0442
11.8695	21.5987
11.9069	26.7716
11.9522	22.0692
11.9949	23.4445
12.0579	15.8647
12.1009	23.2677
12.1525	19.3641
12.1847	31.0713
12.2141	34.0553
12.2465	30.8328
12.2864	25.0363
12.3254	25.6608
12.3618	27.4484
12.3935	31.5746
12.4489	18.0434
12.5029	18.5432
12.5534	19.8035
12.5779	40.7897
12.6065	34.9406
12.6373	32.4981
12.6629	39
12.7182	18.0806
12.7738	17.9801
12.8172	23.0696
12.8533	27.7223
12.8839	32.6062
12.9143	32.8764
12.9439	33.7792
12.979	28.5242
13.0041	39.9202
13.0351	32.2591
13.0691	29.3712
13.094	40.2285
13.1163	44.6708
13.148	31.5627
13.1824	29.0892
13.2132	32.495
13.2284	65.6944
13.2588	32.9218
13.2881	34.139
13.3614	13.6288
13.3907	34.2126
13.4213	32.6541
13.4558	28.9754
13.4884	30.7106
13.5264	26.3068
13.5479	46.516
13.5762	35.3444
13.6004	41.2848
13.634	29.7141
13.6919	17.2703
13.7191	36.8202
13.7582	25.584
13.7793	47.3821
13.836	17.6442
13.8827	21.3812
13.9229	24.9147
13.9639	24.3861
14.0051	24.2548
14.0706	15.2611
14.1066	27.8451
14.1345	35.75
14.1622	36.1651
14.1913	34.3607
14.2176	37.978
14.2433	38.9499
14.2703	36.9549
14.2946	41.1929
14.3382	22.941
14.4729	7.42655
14.5148	23.8197
14.5368	45.5311
14.5638	37.0535
14.5898	38.4335
14.6221	30.9962
14.6471	40.0256
14.6764	34.0692
14.7043	35.877
14.7342	33.3968
14.7761	23.8949
14.8333	17.4895
14.8813	20.8112
14.9127	31.8279
14.9858	13.678
15.0815	10.451
15.111	33.9374
15.1463	28.2869
15.1742	35.8847
15.1957	46.503
15.2239	35.4421
15.2512	36.6381
15.29	25.8058
15.3172	36.739
15.3556	26.0295
15.3835	35.8384
15.424	24.695
15.5124	11.3167
15.5643	19.25
15.5969	30.7418
15.6352	26.0926
15.6591	41.855
15.7064	21.1466
15.7551	20.5305
15.7928	26.5182
15.8255	30.5502
15.849	42.5822
15.9202	14.0404
15.9527	30.7418
15.9809	35.4799
16.0239	23.2905
16.0433	51.5517
16.0719	34.9369
16.1061	29.2218
16.1411	28.5976
16.169	35.7999
16.2117	23.4148
16.2343	44.3675
16.2963	16.1062
16.3924	10.4102
16.4393	21.3443
16.4842	22.2341
16.52	27.99
16.5525	30.6993
16.5772	40.5663
16.6082	32.2622
16.6549	21.3799
16.7035	20.5901
16.7585	18.204
16.7969	25.9869
16.8226	38.8818
16.8648	23.7315
16.901	27.6419
16.9263	39.5085
16.9486	44.8511
16.9664	56.2114
17.0067	24.7905
17.0529	21.6394
17.0984	21.9935
17.1606	16.0728
17.2374	13.0269
17.2831	21.8751
17.3102	36.8732
17.3345	41.1472
17.3662	31.5776
17.3933	36.8365
17.427	29.6771
17.4637	27.2442
17.4938	33.1972
17.5153	46.6331
17.5532	26.4047
17.5773	41.3924
17.6059	34.9516
17.6447	25.8038
17.6867	23.7756
17.7166	33.5076
17.7485	31.3666
17.7784	33.3533
17.8173	25.7102
17.8424	39.9106
17.9009	17.1054
17.9536	18.9642
18.0915	7.24921
18.1439	19.0923
18.1733	34.0762
18.216	23.4082
18.2443	35.251
18.2688	40.8797
18.305	27.5915
18.3361	32.2435
18.3839	20.9131
18.4412	17.4566
18.4863	22.1572
18.5138	36.4179
18.5315	56.3825
18.5644	30.3472
18.6017	26.8644
18.6318	33.2336
18.683	19.5023
18.7086	39.1742
18.7351	37.6265
18.7655	32.9511
18.8586	10.7409
18.9307	13.8664
18.9828	19.1858
19.023	24.9203
19.0587	28.0018
19.0893	32.6477
19.1184	34.3289
19.1545	27.7246
19.1918	26.7824
19.2268	28.5755
19.2979	14.0706
19.341	23.2078
19.3851	22.6665
19.4144	34.1705
19.4417	36.5698
19.476	29.1886
19.51	29.4256
19.5373	36.5457
19.5644	36.9508
19.5855	47.2679
19.6577	13.8612
19.7106	18.8847
19.7947	11.9022
19.8265	31.3755
19.8602	29.7089
19.8894	34.283
19.9148	39.3825
19.9399	39.8343
19.9693	33.9582
20.0003	32.2622
20.0282	35.877
20.0501	45.5063
20.0749	40.3942
20.099	41.413
20.1176	53.8764
20.1475	33.4773
20.1772	33.6022
20.2064	34.2548
20.2504	22.75
20.3047	18.4142
20.3461	24.1809
20.3892	23.1594
20.4759	11.532
20.5136	26.5795
20.5513	26.4781
20.5797	35.2398
20.6074	36.1063
20.6397	30.9703
20.7311	10.9419
20.7857	18.3009
20.8817	10.4196
20.9179	27.6235
20.9534	28.177
20.9821	34.8238
21.0159	29.5561
21.0435	36.2634
21.0757	31.0308
21.105	34.1425
21.1313	38.0257
21.1592	35.9195
21.183	42.0133
21.2075	40.7448
21.2484	24.4864
21.3079	16.8019
21.3513	23.0155
21.3922	24.4379
21.4198	36.3187
21.4565	27.2598
21.5014	22.2326
21.5293	35.8886
21.5642	28.6344
21.5934	34.2231
21.6246	32.1038
21.7361	8.96829
21.9015	6.04675
21.9716	14.2633
22.0173	21.8694
22.0579	24.6421
22.0921	29.2449
22.1276	28.177
22.1576	33.2768
22.1911	29.882
22.2187	36.2792
22.251	30.9071
22.2792	35.529
22.3085	34.0449
22.3439	28.2606
22.3819	26.3567
22.459	12.9702
22.4946	28.0513
22.5332	25.902
22.5695	27.5323
22.5874	55.8628
22.618	32.7729
22.6481	33.1906
22.6726	40.8547
22.7099	26.7824
22.7642	18.3979
22.9545	5.25638
22.9899	28.2175
23.0291	25.5545
23.0551	38.4689
23.14	11.7715
23.1925	19.0661
23.2739	12.2838
23.2977	42.0133
23.3341	27.4484
23.3612	36.9303
23.4077	21.4998
23.4325	40.2917
23.4703	26.4823
23.501	32.5553
23.532	32.2497
23.5661	29.2989
23.6126	21.522
23.6472	28.875
23.6764	34.2618
23.7011	40.4629
23.7418	24.5658
23.9349	5.18025
24.0217	11.5117
24.0893	14.7938
24.1413	19.2578
24.1796	26.0559
24.2102	32.7118
24.2404	33.1345
24.2835	23.2078
24.322	25.9585
24.3529	32.4191
24.3823	33.9893
24.4114	34.343
24.4343	43.5901
24.4736	25.4647
24.5065	30.3582
24.5405	29.41
24.5719	31.8705
24.6555	11.9646
24.7258	14.2171
24.7792	18.7403
24.8135	29.1579
24.8504	27.0981
24.8993	20.4574
24.9231	41.9815
24.9581	28.5902
25.0085	19.833
25.0423	29.5823
25.1897	6.78375
25.3345	6.90717
25.3957	16.3431
25.445	20.2696
25.5	18.1901
25.5374	26.763
25.5711	29.6665
25.5998	34.7947
25.6356	27.9104
25.6673	31.5986
25.7206	18.7688
25.7522	31.5866
25.817	15.4321
25.8466	33.8135
25.8866	24.9744
25.9328	21.6661
25.9566	42.0345
26.0094	18.9286
26.0603	19.661
26.1357	13.2549
26.1818	21.6901
26.2242	23.5838
26.3259	9.83284
26.3815	17.9986
26.4164	28.6344
26.4463	33.4236
26.4733	37.07
26.4999	37.6011
26.5319	31.2872
26.5709	25.5859
26.5984	36.4378
26.6351	27.2532
26.7989	6.10534
26.8691	14.2298
26.9121	23.3035
26.9518	25.1857
26.9793	36.2792
27.0016	44.8873
27.0601	17.0861
27.103	23.3214
27.1825	12.5743
27.2317	20.3289
27.2656	29.4907
27.2957	33.2701
27.3286	30.3472
27.3686	25.0419
27.4147	21.7028
27.4858	14.0457
27.5677	12.2199
27.6458	12.8043
27.6971	19.4693
27.7236	37.8058
27.7505	37.1899
27.7816	32.1254
27.8088	36.7269
27.8401	31.9959
27.8857	21.9428
27.9412	18.0131
27.9734	31.0135
27.9989	39.2019
28.0554	17.7192
28.0908	28.2318
28.1279	26.9186
28.1767	20.4914
28.2624	11.6795
28.2968	29.0664
28.3235	37.4237
28.3523	34.7584
28.3788	37.7202
28.4083	33.8341
28.4421	29.6033
28.4698	36.1259
28.5127	23.297
28.5957	12.0437
28.6487	18.8654
28.7907	7.04588
28.8277	27.0168
28.8566	34.6069
28.8931	27.392
28.9254	30.9905
28.9501	40.3747
28.9714	47.0278
29.002	32.6222
29.0225	48.9333
29.0535	32.2654
29.0764	43.6414
29.109	30.6711
29.1407	31.5746
29.1665	38.7417
29.21	22.9584
29.252	23.8163
29.4029	6.62888
29.4715	14.5662
29.541	14.3964
29.6132	13.8387
29.6534	24.9184
29.6934	24.9763
29.728	28.9503
29.7528	40.2188
29.7847	31.3578
29.818	30.0138
29.8413	42.9775
29.8842	23.3084
29.9413	17.507
30.0169	13.2275
30.1033	11.5769
30.1394	27.6694
30.1886	20.3575
30.2468	17.1636
30.2909	22.6742
30.3272	27.5346
30.3673	24.9707
30.4005	30.0734
30.4711	14.1741
30.5099	25.8038
30.5463	27.4529
30.5712	40.093
30.6046	29.9949
30.6332	34.9589
30.6604	36.7593
30.6939	29.8018
30.7251	32.0914
30.7543	34.283
30.7808	37.652
30.9979	4.60634
31.0562	17.1468
31.0908	28.8925
31.1179	36.9385
31.1542	27.5323
31.1797	39.2157
31.2247	22.2267
31.2536	34.6033
31.2801	37.8186
31.3073	36.7512
31.3696	16.0557
31.4444	13.3547
31.5186	13.4876
31.565	21.5373
31.6005	28.2103
31.6331	30.6796
31.6738	24.5116
31.7038	33.3834
31.7374	29.7327
31.7646	36.7552
31.7962	31.6706
31.8317	28.177
31.9007	14.5047
31.9488	20.7516
32.1227	5.75238
32.2025	12.5318
32.2421	25.2411
32.2573	65.6426
32.301	22.8891
32.3285	36.4538
32.3652	27.1754
32.4256	16.5747
32.4582	30.6316
32.489	32.4981
32.56	14.0855
32.6137	18.6324
32.6597	21.7028
32.6927	30.2948
32.718	39.5366
32.753	28.5902
32.7764	42.8339
32.8123	27.8265
32.8428	32.8375
32.8771	29.135
32.911	29.4516
32.9384	36.5617
32.97	31.6466
33.007	27.0059
33.0404	29.9464
33.072	31.6466
33.1288	17.6218
33.2084	12.5573
33.2746	15.0959
33.3623	11.403
33.4016	25.4472
33.44	26.0661
33.4954	18.0571
33.5147	51.7679
33.5423	36.1768
33.5724	33.2867
33.5968	41.0105
33.628	32.039
33.6638	27.894
33.6846	48.01
33.8035	8.41071
33.8562	18.9771
33.9124	17.8072
33.9615	20.3438
34.0101	20.5825
34.035	40.2722
34.0731	26.2075
34.1095	27.4733
34.1603	19.7052
34.1998	25.2659
34.2284	35.0766
34.261	30.6711
34.2865	39.1328
34.3215	28.6172
34.3553	29.5404
34.3881	30.472
34.4207	30.6626
34.4514	32.5966
34.4802	34.7222
34.5438	15.7225
34.5774	29.8125
34.6075	33.2204
34.6437	27.6098
34.701	17.4319
34.7342	30.1686
34.7582	41.6458
34.7872	34.4744
34.8107	42.5713
34.8581	21.097
34.9055	21.1011
34.9294	41.834
34.9619	30.7958
34.9942	30.9617
35.0269	30.5895
35.0686	23.9412
35.0911	44.4978
35.1205	33.9928
35.1508	33.0753
35.2033	19.0411
35.2465	23.1481
35.2985	19.2289
35.3306	31.1556
35.3769	21.5722
35.4279	19.6125
35.4664	25.9585
35.5114	22.237
35.5533	23.847
35.581	36.1337
35.6154	29.1248
35.6582	23.3541
35.6853	36.8528
35.7101	40.3405
35.7339	42.0345
35.7572	42.9166
35.7864	34.2689
35.8312	22.3309
35.8582	37.0206
35.8801	45.5125
35.9095	34.031
35.9339	41.0863
35.9618	35.8269
35.9922	32.8343
36.0344	23.7147
36.0802	21.8379
36.1797	10.052
36.2184	25.8218
36.2714	18.8494
36.3052	29.6244
36.3341	34.5925
36.3645	32.9381
36.394	33.8581
36.435	24.4129
36.4572	45.0207
36.4943	26.9535
36.5731	12.6844
36.6176	22.5058
36.6582	24.5803
36.6878	33.7929
36.7116	42.1141
36.7431	31.6797
36.7722	34.4068
36.8026	32.8537
36.8266	41.8183
36.8562	33.7211
36.8902	29.3789
36.9138	42.4683
37.0843	5.86617
37.1106	37.9867
37.1433	30.5642
37.1787	28.2797
37.2009	44.8873
37.2248	41.9498
37.2498	39.9872
37.29	24.8886
37.3339	22.7827
37.4056	13.9453
37.4763	14.1459
37.5154	25.5722
37.5506	28.4172
37.5786	35.643
37.6115	30.4053
37.6377	38.2132
37.6634	38.8003
37.6885	39.968
37.7139	39.2943
37.7456	31.5179
37.8047	16.9299
37.8609	17.7882
37.9058	22.2787
37.9337	35.8384
37.985	19.516
38.0178	30.4414
38.0368	52.6926
38.0702	29.9652
38.0941	41.7711
38.1236	33.9305
38.1521	35.084
38.1766	40.8397
38.2316	18.1613
38.3474	8.63826
38.3742	37.2273
38.4194	22.1602
38.4565	26.9491
38.4991	23.4445
38.5352	27.7223
38.5932	17.2283
38.6238	32.7536
38.6738	19.9876
38.7547	12.3608
38.7952	24.6932
38.8256	32.9316
38.8629	26.7738
38.8873	40.9802
38.9124	39.8963
38.9434	32.2155
38.9715	35.5897
39.0001	34.9626
39.0165	61.2295
39.0574	24.4182
39.1417	11.8586
39.2087	14.9336
39.2591	19.8425
39.2818	43.9812
39.3129	32.2279
39.3411	35.461
39.374	30.4081
39.4103	27.4869
39.445	28.8575
39.477	31.252
39.5102	30.0707
39.5372	37.1443
39.5878	19.7531
39.6279	24.9352
39.6635	28.0986
39.7	27.3695
39.8194	8.37921
39.8502	32.438
39.8748	40.6603
39.9047	33.4001
39.9291	40.9702
39.95	47.9754
39.9803	32.987
39.9989	53.8677
40.0298	32.3468
40.051	47.2144
40.0901	25.5174
40.1358	21.9024
40.1751	25.4647
40.2029	35.9855
40.2302	36.5337
40.2575	36.63
40.29	30.8271
40.32	33.2801
40.3527	30.5558
40.4194	14.9995
40.4949	13.2385
40.5385	22.941
40.5781	25.2985
40.6072	34.29
40.6311	41.9024
40.6659	28.7455
40.7067	24.5008
40.7675	16.4357
40.8497	12.169
40.9014	19.363
40.9442	23.3394
40.9729	34.8675
40.9971	41.3104
41.0241	37.0494
41.0493	39.6024
41.0812	31.3637
41.1079	37.4574
41.1294	46.4447
41.1578	35.2435
41.1945	27.2353
41.257	16.0072
41.2965	25.3524
41.3346	26.2137
41.359	41.0408
41.3803	46.9417
41.413	30.5754
41.46	21.2843
41.5578	10.2228
41.6071	20.2807
41.6445	26.7308
41.6814	27.1003
41.7245	23.2175
41.7591	28.8951
41.7944	28.3495
41.8144	49.9002
41.8521	26.5329
41.8779	38.7597
41.9052	36.5979
41.9341	34.5961
41.9696	28.2056
41.9928	43.0608
42.0425	20.1142
42.0761	29.7832
42.1197	22.9489
42.1618	23.7062
42.1932	31.8552
42.2246	31.8613
42.2577	30.259
42.2919	29.2295
42.3092	57.8402
42.3333	41.4388
42.3593	38.4823
42.3901	32.4191
42.417	37.1941
42.4619	22.2831
42.5039	23.8248
42.5441	24.8385
42.6353	10.9642
42.6932	17.2891
42.7283	28.4366
42.7557	36.5017
42.7788	43.352
42.8045	38.9545
42.8443	25.0947
42.879	28.7952
42.9296	19.7977
42.9824	18.9093
43.0384	17.876
43.1079	14.3759
43.1398	31.408
43.1681	35.2622
43.2315	15.7881
43.2466	66.1376
43.2757	34.3218
43.3117	27.7963
43.3335	45.8884
43.3571	42.4196
43.3811	41.6979
43.4251	22.6958
43.4616	27.4484
43.5039	23.6038
43.5415	26.6304
43.5725	32.2248
43.6019	34.0692
43.6452	23.0856
43.7019	17.6302
43.7688	14.9363
43.8132	22.5561
43.8637	19.7789
43.8993	28.1294
43.9323	30.2618
43.9493	59.0493
43.9812	31.3313
44.0045	42.8614
44.0283	42.1301
44.0592	32.2716
44.1417	12.13
44.2001	17.1116
44.2585	17.1186
44.2836	39.9728
44.3037	49.7512
44.3351	31.8492
44.3597	40.6207
44.3932	29.8098
44.4253	31.2022
44.4724	21.2233
44.4943	45.5311
44.5526	17.16
44.6008	20.7516
44.6638	15.8707
44.692	35.4988
44.7228	32.4065
44.7737	19.646
44.8139	24.8849
44.8654	19.4431
44.8973	31.2989
44.9237	37.8272
44.9554	31.6376
44.9781	43.9174
45.0053	36.7715
45.0385	30.1196
45.0706	31.1585
45.0969	38.0735
45.1352	26.0743
45.1719	27.3045
45.1979	38.3671
45.2276	33.7314
45.2503	43.9638
45.2804	33.2171
45.307	37.6776
45.3278	48.1
45.3567	34.4958
45.382	39.6118
45.4123	32.9609
45.4415	34.3077
45.4703	34.7476
45.4889	53.5045
45.5984	9.13292
45.6708	13.8135
45.6963	39.3221
45.73	29.6191
45.759	34.4851
45.7883	34.132
45.8165	35.461
45.8609	22.5134
45.894	30.248
45.9267	30.539
45.996	14.4381
46.1473	6.6093
46.2004	18.8505
46.2366	27.5528
46.269	30.8728
46.3072	26.1931
46.3396	30.8928
46.3705	32.3908
46.3942	42.1621
46.4184	41.2388
46.446	36.2201
46.4809	28.6985
46.5476	14.9907
46.591	23.0171
46.6511	16.6567
46.6868	28.0018
46.7121	39.4337
46.7424	33.0688
46.7807	26.0804
46.8063	39.0457
46.8549	20.5736
46.9292	13.4664
46.9813	19.2079
47.0058	40.715
47.0362	32.9707
47.0634	36.6582
47.0941	32.6541
47.1327	25.8478
47.2032	14.1868
47.2334	33.1148
47.2867	18.7709
47.3737	11.499
47.417	23.0936
47.4508	29.5273
47.4782	36.4977
47.5019	42.2583
47.5461	22.6203
47.5819	27.9384
47.6125	32.699
47.6441	31.5986
47.6827	25.9101
47.7364	18.6189
47.7828	21.5848
47.851	14.6597
47.8815	32.7923
47.9399	17.1212
47.9816	23.9429
48.0225	24.4972
48.0476	39.7393
48.1113	15.7011
48.3292	4.58972
48.3732	22.7407
48.4107	26.6752
48.4469	27.6007
48.4751	35.4158
48.5398	15.4693
48.5711	31.901
48.6039	30.5446
48.6356	31.4703
48.6771	24.1284
48.7125	28.2366
48.7517	25.5154
48.7823	32.6829
48.8242	23.8419
48.8585	29.1707
49.0111	6.55291
49.0744	15.7888
49.1265	19.1924
49.1721	21.9428
49.1969	40.404
49.2245	36.1965
49.2618	26.8082
49.2881	38.0474
49.3254	26.7996
49.363	26.6049
49.3995	27.419
49.4345	28.5461
49.5	15.2723
49.6242	8.04939
49.6586	29.0791
49.691	30.8699
49.7217	32.5935
49.7521	32.8149
49.7776	39.3174
49.8051	36.3346
49.832	37.1568
49.869	27.0541
49.8974	35.2212
49.9297	30.9215
49.9564	37.4153
49.9897	30.0598
50.0197	33.3634
50.0515	31.4288
50.0849	29.9706
50.1113	37.8229
50.1428	31.7309
50.3619	4.5644
50.4246	15.9451
50.4621	26.6688
50.4911	34.5066
50.5304	25.4589
50.5639	29.7938
50.5824	54.1126
50.6225	24.9165
50.6537	32.0544
50.6836	33.437
50.7104	37.3274
50.7455	28.5168
50.7749	33.9616
50.8041	34.283
50.8393	28.4438
50.867	36.0907
50.8876	48.5979
50.9243	27.2153
50.9632	25.6845
50.9882	40.1027
51.0272	25.643
51.0656	25.9909
51.0962	32.715
51.1348	25.9222
51.2395	9.547
51.3528	8.83072
51.3945	23.9619
51.4397	22.1043
51.4885	20.5103
51.5405	19.2189
51.5818	24.2601
51.6017	50.0952
51.6343	30.6683
51.6855	19.5251
51.8358	6.65642
51.8937	17.2658
51.9373	22.93
52.0021	15.435
52.0658	15.6951
52.1185	18.9858
52.1459	36.4378
52.184	26.2757
52.2173	30.0138
52.2575	24.8404
52.2919	29.0892
52.3306	25.8298
52.4399	9.15198
52.5176	12.874
52.643	7.97067
52.6842	24.3078
52.7233	25.5957
52.7623	25.6312
52.7948	30.7276
52.8207	38.6339
52.8607	25.0213
52.8847	41.6198
52.9046	50.2462
52.9313	37.386
52.9685	26.9143
52.9935	39.9106
53.0366	23.2191
53.0681	31.7612
53.1162	20.7982
53.1844	14.652
53.2197	28.3616
53.2522	30.7901
53.2893	26.8991
53.3209	31.74
53.3636	23.4132
53.4161	19.0313
53.47	18.5536
53.5196	20.1519
53.5774	17.2945
53.6109	29.8552
53.6514	24.6895
53.6803	34.6608
53.7101	33.5852
53.7498	25.1953
53.7925	23.3721
53.8153	43.9059
53.8408	39.2665
53.877	27.635
53.9196	23.4841
53.9508	32.0143
53.9883	26.639
54.148	6.26472
54.2741	7.92575
54.3173	23.1787
54.346	34.7911
54.3769	32.375
54.4088	31.4021
54.4454	27.3224
54.4803	28.5878
54.5078	36.3623
54.5393	31.7309
54.5778	25.9808
54.6047	37.2898
54.6309	38.0865
54.6584	36.4219
54.6951	27.1953
54.7254	33.0327
54.7532	36.0127
54.8063	18.8175
54.9395	7.50785
54.9869	21.0824
55.0718	11.7831
55.1316	16.7143
55.1714	25.1838
55.2154	22.7144
55.2494	29.3582
55.2926	23.1433
55.3209	35.3895
55.3461	39.7583
55.3869	24.508
55.426	25.535
55.4887	15.9566
55.5289	24.8793
55.5748	21.7552
55.6071	31.0308
55.633	38.5356
55.6615	35.0877
55.6891	36.2516
55.7268	26.5161
55.7554	34.9479
55.8328	12.9219
55.9065	13.5755
56.0935	5.34788
56.1437	19.9314
56.1883	22.3729
56.2316	23.1192
56.2715	25.0363
56.3086	26.9753
56.3396	32.2966
56.3665	37.1982
56.3879	46.594
56.4242	27.5824
56.4542	33.3034
56.4875	30.0165
56.5161	34.9699
56.5438	36.1141
56.5823	25.9767
56.619	27.2465
56.6498	32.4475
56.699	20.3413
56.7521	18.8398
56.8608	9.19794
56.9034	23.4709
56.9366	30.1005
56.9726	27.75
57.0064	29.627
57.0418	28.2318
57.0731	32.0143
57.1522	12.6344
57.2281	13.1758
57.3272	10.0897
57.3884	16.3319
57.4351	21.4238
57.4713	27.6281
57.5244	18.8452
57.5563	31.3224
57.5746	54.5732
57.6113	27.3023
57.6433	31.173
57.677	29.7194
57.7064	33.9859
57.7302	41.9445
57.7647	29.0411
57.7953	32.6829
57.8216	38.0518
57.8509	34.0553
57.8976	21.4459
57.982	11.8409
58.1607	5.59641
58.2463	11.6865
58.3056	16.8529
58.3958	11.0915
58.454	17.1697
58.4918	26.4278
58.5275	28.0725
58.5577	33.0589
58.5848	36.8528
58.6225	26.5689
58.6556	30.1659
58.7014	21.8479
58.7382	27.14
58.8005	16.0658
58.8684	14.7284
58.9172	20.5027
58.9574	24.8293
59.0114	18.5474
59.0417	32.9381
59.0694	36.1219
59.1132	22.8467
59.159	21.8179
59.1909	31.3342
59.223	31.173
59.2512	35.4083
59.2855	29.209
59.3209	28.2032
59.3579	27.0453
59.3987	24.5278
59.4378	25.582
59.4778	24.965
59.5089	32.144
59.5333	40.9601
59.5594	38.3539
59.5878	35.184
59.6164	35.0398
59.6423	38.5223
59.6737	31.9254
59.7	37.9391
59.7264	37.9262
59.7595	30.1686
59.7931	29.7858
59.8238	32.5394
59.8502	37.978
59.8806	32.8958
59.9142	29.7646
60.2637	2.86057
60.2992	28.2271
60.3272	35.6163
60.3619	28.875
60.392	33.2171
60.4198	35.9002
60.4535	29.7062
60.4926	25.582
60.532	25.3814
60.5821	19.9649
60.6423	16.6036
60.6814	25.5918
60.7091	36.1219
60.7402	32.1099
60.79	20.0755
60.8093	51.8484
60.8363	37.0865
60.8612	40.1461
60.8922	32.2279
60.9144	44.9782
60.9487	29.2141
61.185	4.23082
61.2835	10.1518
61.337	18.6888
61.3821	22.1823
61.4242	23.7586
61.4561	31.3372
61.4916	28.1817
61.5205	34.5638
61.5438	42.9498
61.5794	28.0749
61.6163	27.1488
61.6463	33.2734
61.6738	36.3822
61.7018	35.7041
61.7283	37.8401
61.7606	30.9617
61.7887	35.5063
61.8227	29.3997
61.8625	25.1496
61.8977	28.3954
61.9183	48.6334
61.9429	40.6504
61.9691	38.1476
61.9963	36.7431
62.0283	31.2842
62.0556	36.5297
62.1162	16.5221
62.1975	12.3019
62.2995	9.79672
62.4071	9.29748
62.4498	23.4296
62.4902	24.7463
62.519	34.6717
62.5576	25.9424
62.5918	29.1834
62.619	36.8161
62.6433	41.1117
62.679	27.9994
62.7146	28.1057
62.7426	35.685
62.7636	47.7897
62.7901	37.6308
62.827	27.1267
62.8567	33.653
62.8836	37.1775
62.9209	26.7931
62.9645	22.9489
62.9945	33.36
63.0221	36.2832
63.0633	24.2213
63.0847	46.7246
63.1804	10.4552
63.2356	18.1199
63.3391	9.661
63.4484	9.14445
63.4888	24.7647
63.5327	22.7811
63.5613	34.9956
63.5835	45.0146
63.6175	29.3841
63.6477	33.1873
63.6683	48.3933
63.6952	37.2523
63.7287	29.8579
63.775	21.5931
63.8065	31.7612
63.8454	25.6568
63.8691	42.3066
63.9012	31.1468
63.9256	41.0155
63.956	32.8926
63.9822	38.1519
64.0127	32.715
64.0465	29.6507
64.0741	36.1768
64.1014	36.6946
64.1288	36.5097
64.1692	24.7427
64.2248	17.9753
64.3805	6.42137
64.4342	18.6272
64.5884	6.48635
64.6305	23.7722
64.665	28.9779
64.6944	33.9167
64.723	34.9663
64.7627	25.2048
64.7903	36.2043
64.818	36.169
64.8618	22.8279
64.8921	33.0295
64.9326	24.6567
64.9552	44.238
64.9836	35.2063
65.0156	31.3077
65.0448	34.2372
65.0733	35.025
65.1032	33.5244
65.1319	34.7983
65.175	23.2223
65.2597	11.8078
65.346	11.5785
65.5256	5.56948
65.6033	12.872
65.6451	23.9034
65.6941	20.3874
65.7311	27.0937
65.765	29.4386
65.7902	39.7867
65.8242	29.3634
65.8517	36.3227
65.8781	37.8917
65.9076	33.9064
65.9361	35.1729
65.9769	24.4846
66.0358	16.9791
66.08	22.6311
66.1182	26.1849
66.1489	32.5775
66.1766	35.9971
66.2066	33.3901
66.2451	25.9403
66.2802	28.5584
66.3072	36.9385
66.3429	28.0725
66.4235	12.3962
66.4715	20.8542
66.5036	31.1439
66.5363	30.5754
66.5682	31.3844
66.5967	35.0582
66.6245	35.9777
66.6528	35.251
66.697	22.6649
66.7197	43.9116
66.7456	38.6518
66.7799	29.1579
66.8068	37.2481
66.8415	28.7877
66.9729	7.61174
67.112	7.18592
67.1535	24.1179
67.2109	17.411
67.2428	31.3814
67.271	35.3895
67.2928	45.8884
67.3209	35.6926
67.3638	23.2645
67.4368	13.7152
67.5311	10.5968
67.6398	9.19997
67.689	20.3264
67.8027	8.79809
67.9108	9.25052
67.9651	18.3979
68.0047	25.2755
68.0383	29.7805
68.0748	27.3853
68.1014	37.5122
68.1342	30.5166
68.1712	27.0212
68.1966	39.4291
68.2284	31.4762
68.2542	38.6294
68.2839	33.6768
68.3197	27.9501
68.3466	37.1485
68.3824	27.9642
68.4154	30.3361
68.4528	26.7308
68.5282	13.2649
68.6282	9.9941
68.7002	13.8947
68.7744	13.4696
68.8204	21.7382
68.8619	24.0848
68.8963	29.0918
68.9419	21.9212
68.9804	25.9828
69.0076	36.7593
69.0398	31.1177
69.0649	39.8057
69.0961	32.0821
69.1261	33.3267
69.1552	34.2794
69.1931	26.388
69.2246	31.8309
69.2601	28.1436
69.2887	34.9589
69.3223	29.746
69.3568	28.988
69.3886	31.4169
69.4189	33.0819
69.4429	41.5731
69.4746	31.5657
69.5108	27.6098
69.5649	18.4836
69.6584	10.6937
69.7377	12.622
69.7746	27.0475
69.8103	28.0041
69.8346	41.2337
69.8761	24.0813
69.8973	47.2144
69.9256	35.3369
69.9697	22.6958
70.0244	18.2809
70.0633	25.6509
70.102	25.8679
70.1276	39.064
70.1548	36.735
70.1799	39.9202
70.2273	21.089
70.2513	41.6615
70.2797	35.2175
70.2992	51.164
70.3252	38.5134
70.3514	38.0952
70.3766	39.7204
70.4019	39.5085
70.4251	43.1555
70.4552	33.1972
70.491	27.9642
70.5545	15.7337
70.5972	23.4593
70.6322	28.5829
70.7038	13.9499
70.7905	11.5424
70.837	21.4804
70.8724	28.2678
70.9038	31.8888
70.9385	28.7778
70.9637	39.6589
71.015	19.5183
71.0464	31.8157
71.0897	23.0744
71.1345	22.3324
71.1705	27.7986
71.1978	36.5698
71.2323	28.9905
71.2602	35.8307
71.2815	46.9748
71.3215	25.0401
71.3504	34.5961
71.3872	27.1687
71.4264	25.4861
71.4942	14.7571
71.5443	19.9469
71.586	24.0015
71.6223	27.4959
71.6616	25.4881
71.6963	28.8276
71.737	24.5423
71.7679	32.3876
71.7889	47.4766
71.8283	25.4317
71.8521	41.9129
71.8918	25.2105
71.9147	43.7445
71.9574	23.3885
71.9862	34.6861
72.0095	43.0608
72.0484	25.6548
72.081	30.6796
72.13	20.4036
72.2162	11.6075
72.2562	25.0288
72.2882	31.1643
72.3144	38.2044
72.3415	36.9754
72.3733	31.411
72.3925	52.1404
72.424	31.7249
72.4547	32.6158
72.4811	37.8659
72.5244	23.0665
72.5779	18.6825
72.6596	12.2486
72.7057	21.6661
72.7349	34.3183
72.7704	28.1389
72.8107	24.8404
72.8375	37.3315
72.8654	35.8307
72.8861	48.3162
72.9256	25.2736
72.954	35.3033
72.9826	34.9699
73.007	40.945
73.0512	22.6035
73.1057	18.3533
73.1636	17.2667
73.229	15.287
73.2576	35.0582
73.2896	31.1672
73.318	35.2659
73.3473	34.174
73.3728	39.1328
73.4081	28.3134
73.4498	23.9929
73.4998	20.0224
73.5371	26.8168
73.5754	26.0478
73.6019	37.7245
73.6364	29.0032
73.7109	13.4208
73.7468	27.8544
73.8839	7.29554
73.9165	30.6711
73.9505	29.4386
73.9807	33.0589
74.0016	48.01
74.0256	41.6458
74.0608	28.3664
74.0838	43.5388
74.114	33.1115
74.2198	9.44849
74.2829	15.8451
74.308	39.9297
74.3515	22.9679
74.3756	41.5783
74.4084	30.422
74.4382	33.6395
74.4665	35.3407
74.4983	31.4436
74.5236	39.4477
74.5465	43.6758
74.5738	36.6784
74.6125	25.8578
74.6486	27.6419
74.6745	38.7192
74.7097	28.4172
74.7818	13.8635
74.8457	15.6443
74.9036	17.2631
74.9484	22.3219
74.9749	37.7501
75.0037	34.7947
75.0692	15.2632
75.108	25.752
75.1282	49.4927
75.1642	27.7731
75.1939	33.7382
75.2602	15.0632
75.2987	26.0295
75.3307	31.1935
75.36	34.132
75.3891	34.3749
75.4134	41.1066
75.4427	34.2021
75.4641	46.6527
75.4937	33.8375
75.5244	32.5775
75.5469	44.285
75.5826	28.0206
75.631	20.6911
75.7551	8.0527
75.7974	23.6709
75.8269	33.9132
75.85	43.1555
75.886	27.7963
75.9174	31.837
75.9424	39.9776
75.971	34.9993
75.9999	34.65
76.0375	26.6113
76.1025	15.3645
76.1605	17.2542
76.2172	17.6423
76.2581	24.463
76.2887	32.6222
76.313	41.1929
76.3575	22.4603
76.4122	18.2789
76.442	33.6361
76.4819	25.0495
76.5417	16.7135
76.5854	22.8985
76.6204	28.5144
76.6508	32.9283
76.6991	20.7155
76.752	18.9018
76.7889	27.1157
76.8239	28.5706
76.8545	32.6605
76.8817	36.7188
76.9035	46.0151
76.9347	31.999
76.9742	25.3043
77.0047	32.8278
77.0464	23.9998
77.0963	20.0369
77.1419	21.8895
77.1833	24.1563
77.2087	39.3871
77.2535	22.3399
77.2946	24.3167
77.3899	10.4898
77.48	11.1008
77.5579	12.8482
77.5966	25.8498
77.6186	45.333
77.6456	37.0494
77.6718	38.1913
77.7103	25.9686
77.7446	29.1095
77.8243	12.5582
77.858	29.627
77.9111	18.8377
77.936	40.1075
77.956	50.1178
77.9796	42.4304
78.0114	31.4228
78.031	50.9295
78.0681	26.9644
78.1015	29.9679
78.1284	37.0906
78.157	34.9846
78.249	10.8765
78.3035	18.3453
78.335	31.7733
78.3696	28.8575
78.3916	45.5125
78.4189	36.5858
78.4407	45.9897
78.4756	28.6467
78.5276	19.2334
78.6708	6.98036
78.7187	20.9013
78.7485	33.4638
78.7867	26.2096
78.8058	52.4356
78.8417	27.8404
78.8668	39.7583
78.906	25.5565
78.9388	30.4442
78.9646	38.7597
79.0143	20.1398
79.0666	19.0989
79.1195	18.8964
79.1632	22.9174
79.1953	31.1701
79.2302	28.6566
79.2597	33.8581
79.2829	43.0385
79.3077	40.3551
79.3348	36.8446
79.3766	23.9395
79.4261	20.1898
79.4613	28.4827
79.4845	42.9387
79.5092	40.5121
79.5403	32.2155
79.5753	28.578
79.6082	30.3804
79.6316	42.7296
79.6555	41.8603
79.6771	46.2257
79.7135	27.4665
79.7527	25.5037
79.7828	33.2436
79.8022	51.5039
79.8435	24.2477
79.9019	17.1072
79.9637	16.1954
79.9985	28.6961
80.0392	24.5948
80.0664	36.7877
80.0933	37.0947
80.1269	29.7725
80.156	34.3466
80.1863	33.0164
80.2082	45.6997
80.2314	43.0886
80.2638	30.8814
80.3092	22.0226
80.34	32.457
80.3961	17.8129
80.4267	32.6701
80.4508	41.5162
80.472	47.335
80.4964	40.8747
80.5216	39.6825
80.5431	46.6461
80.5799	27.1179
80.6436	15.7166
80.7393	10.4402
80.7685	34.2759
80.7984	33.4739
80.8337	28.3206
80.8594	38.9272
80.887	36.2713
80.9188	31.3814
80.9434	40.715
80.9787	28.3134
81.0013	44.338
81.0331	31.3814
81.0717	25.902
81.1003	35.0287
81.1265	38.1519
81.1592	30.5586
81.2012	23.801
81.2381	27.1135
81.2683	33.1279
81.3392	14.104
81.4529	8.79716
81.4962	23.0776
81.5318	28.1246
81.5735	23.9756
81.6093	27.9478
81.6396	32.9153
81.6587	52.4191
81.6824	42.1354
81.7091	37.4574
81.7415	30.9071
81.7687	36.8243
81.793	41.0509
81.8316	25.9222
81.8663	28.845
81.9166	19.8779
81.9473	32.5076
81.9873	25.0231
82.0261	25.7679
82.0814	18.0943
82.1222	24.5008
82.1597	26.6496
82.1844	40.4826
82.2271	23.405
82.2615	29.0588
82.3044	23.3133
82.3333	34.6105
82.3528	51.2742
82.3865	29.6639
82.4151	34.9626
82.4458	32.6286
82.4793	29.882
82.5137	29.036
82.5457	31.2373
82.5867	24.4075
82.607	49.2878
82.637	33.2502
82.6721	28.4998
82.7685	10.3765
82.8133	22.3174
82.8558	23.5355
82.8997	22.7811
82.9618	16.1062
82.9997	26.388
83.0333	29.7301
83.0816	20.7065
83.1078	38.2482
83.1459	26.2302
83.1682	44.7608
83.2019	29.6903
83.2424	24.7097
83.2739	31.6917
83.309	28.5071
83.3319	43.6872
83.3536	46.1553
83.3779	41.0357
83.4015	42.3442
83.476	13.4322
83.5143	26.1151
83.6027	11.3113
83.6329	33.095
83.6638	32.3279
83.6945	32.6286
83.7153	48.0515
83.7479	30.6598
83.773	39.9489
83.8015	35.0693
83.9674	6.02577
84.0726	9.50968
[truncated: 1,039 more rows]
