# Supplementary material for: Dorsal and median raphe neuronal firing dynamics characterized by nonlinear measures
Source: PLoS Comput Biol. 2024 May 28;20(5):e1012111. doi: 10.1371/journal.pcbi.1012111 (PMC11161118; doi:10.1371/journal.pcbi.1012111)
Supplement: S1 Data — (ZIP) [file pcbi.1012111.s002.zip › data/N82_N2_210318.txt]

Event times and instantaneous frequencies between 19.2482 s and 307.066 s on channel 2001
Time	Inst freq
19.7578	0.0506128
19.9719	4.67213
20.095	8.12057
20.1336	25.9424
20.3897	3.9048
20.5268	7.29219
20.7797	3.95427
20.8275	20.9301
20.8461	53.6251
20.8886	23.5123
20.993	9.58378
21.0579	15.4143
21.1121	18.4274
21.1844	13.8427
21.2224	26.2591
21.2811	17.0573
21.719	2.28357
21.8154	10.3684
21.8759	16.5287
21.9639	11.3711
22.0075	22.9064
22.0693	16.1844
22.1385	14.4438
22.6201	2.07653
22.7727	6.55536
22.8355	15.9246
22.9115	13.1451
23.008	10.3623
23.1495	7.06754
23.2282	12.7066
23.325	10.3308
23.4946	5.89626
23.5464	19.3035
23.6698	8.10655
23.7542	11.8439
23.9284	5.73961
23.9399	86.9641
24.2189	3.58512
24.2566	26.4887
24.355	10.1694
24.5502	5.12245
24.6314	12.3192
24.9646	3.00119
25.063	10.1558
25.5539	2.03707
25.6124	17.0931
25.7034	10.9953
25.7777	13.455
26.3126	1.86963
26.4033	11.02
26.8343	2.32013
26.9101	13.2039
27.1273	4.60342
27.1733	21.7226
27.2762	9.72157
27.4279	6.59244
27.544	8.61282
27.5921	20.7723
27.6791	11.5026
27.7976	8.43433
27.8501	19.0574
27.8754	39.5273
28.0477	5.80437
28.2682	4.5349
28.3254	17.4895
28.3611	27.9525
28.8211	2.17413
28.8665	22.0415
28.9479	12.2811
28.9832	28.3062
29.0434	16.6251
29.0985	18.1288
29.1294	32.3499
29.2207	10.9534
29.3013	12.4165
29.4146	8.82581
29.4733	17.0364
29.7115	4.19836
29.7664	18.196
29.8184	19.2445
29.8284	99.5322
29.8819	18.7045
29.9632	12.3024
30.0912	7.81226
30.1909	10.0272
30.2448	18.566
30.363	8.46131
30.4588	10.4366
30.7059	4.04634
30.9309	4.44373
30.9892	17.1795
31.0674	12.7768
31.1112	22.8671
31.1628	19.3618
31.255	10.851
31.3139	16.9618
31.4439	7.69414
31.5261	12.1584
31.6557	7.71801
31.7232	14.8122
31.9116	5.30811
32.1055	5.15828
32.2093	9.63363
32.3122	9.71421
32.3225	97.4089
32.3668	22.5515
32.4675	9.93098
32.5596	10.8634
32.639	12.5872
32.6704	31.901
32.74	14.3684
32.8048	15.4221
33.1137	3.23694
33.2267	8.85183
33.4694	4.1198
33.5205	19.5929
33.5666	21.6605
33.6103	22.8938
33.7302	8.34042
33.9508	4.5333
34.0038	18.8654
34.3073	3.29485
34.7313	2.35855
34.8409	9.12517
34.8886	20.9644
34.976	11.4394
34.9845	118.203
35.0571	13.7616
35.2255	5.93965
35.2707	22.1117
35.6324	2.7646
35.7655	7.51309
35.9386	5.77681
36.0427	9.61003
36.1014	17.0285
36.2317	7.67483
36.3118	12.4938
36.3508	25.5898
36.3921	24.2495
36.4567	15.4808
36.529	13.8336
36.6116	12.104
36.6659	18.4071
36.9371	3.68736
37.174	4.22101
37.335	6.21334
37.3891	18.4826
37.4121	43.482
37.4557	22.9316
37.5508	10.5169
37.6822	7.60653
37.9007	4.57706
38.0953	5.13912
38.1354	24.9296
38.1875	19.1913
38.2294	23.8487
38.2661	27.2554
38.3807	8.7292
38.4439	15.812
38.5109	14.9403
38.5771	15.1035
38.6315	18.3766
38.6584	37.1071
38.7139	18.0229
38.749	28.512
38.7892	24.8905
38.8911	9.81345
39.0766	5.38912
39.0916	66.9748
39.3126	4.52505
39.3401	36.2516
39.414	13.5479
39.485	14.0653
39.7634	3.59222
39.841	12.8919
39.8853	22.579
39.9926	9.3201
40.0664	13.5402
40.1436	12.9646
40.2683	8.01841
40.2907	44.617
40.358	14.8624
40.4096	19.3866
40.4913	12.2401
40.5371	21.7908
40.5843	21.2004
40.6104	38.2878
40.6696	16.8905
40.7166	21.3074
40.7662	20.1605
40.8589	10.7889
40.9648	9.43645
41.1846	4.54938
41.3236	7.19709
41.4181	10.5797
41.4598	24.0033
41.4857	38.549
41.5593	13.5943
41.6044	22.1646
41.6705	15.1378
41.7161	21.8924
42.0219	3.27035
42.0731	19.524
42.1329	16.7336
42.1914	17.0783
42.2559	15.5024
42.3612	9.50101
42.4795	8.45294
42.6052	7.95469
42.8475	4.12649
43.0345	5.34908
43.1237	11.2124
43.189	15.3102
43.2464	17.4347
43.3058	16.8299
43.527	4.52057
43.6803	6.52443
43.9336	3.94655
44.0455	8.93967
44.1234	12.8432
44.1425	52.2302
44.2317	11.206
44.2608	34.4033
44.4128	6.5815
44.487	13.4664
44.7102	4.48047
44.89	5.56325
44.9479	17.2586
45.0371	11.2158
45.0754	26.1069
45.1555	12.4844
45.2905	7.40494
45.3408	19.9005
45.4069	15.1096
45.4394	30.7617
45.4908	19.4613
45.5891	10.175
45.6567	14.8056
45.772	8.6722
45.9042	7.56458
45.989	11.7919
46.076	11.4903
46.1289	18.9179
46.2193	11.0522
46.2649	21.966
46.3904	7.96514
46.4221	31.5627
46.48	17.2685
46.5143	29.1579
46.543	34.8092
46.5888	21.8551
46.6281	25.4143
46.7605	7.5531
46.8099	20.2708
46.8764	15.036
46.9198	23.033
46.9675	20.9591
47.0194	19.279
47.106	11.5452
47.1491	23.2094
47.213	15.6414
47.2778	15.4292
47.3486	14.1225
47.5558	4.82567
47.6237	14.7388
47.7493	7.96419
47.8943	6.89346
47.9115	58.2445
47.9712	16.7572
48.0094	26.1705
48.0973	11.368
48.1327	28.2414
48.2033	14.1741
48.3435	7.13333
48.3746	32.1812
48.5446	5.88107
48.6079	15.8075
48.6967	11.2521
48.7356	25.742
48.7983	15.9444
48.9122	8.78164
49.036	8.07591
49.1759	7.14587
49.3927	4.61278
49.5771	5.42402
49.6156	25.9545
49.6875	13.9103
49.7433	17.9221
49.8088	15.2737
50.0158	4.83036
50.1456	7.70481
50.1905	22.2816
50.3701	5.56836
50.4386	14.5815
50.5372	10.1419
50.5666	34.0866
50.693	7.9107
50.9537	3.83547
50.9979	22.6526
51.2194	4.51396
51.3426	8.11642
51.3801	26.6709
51.4035	42.7022
51.4387	28.3736
51.5677	7.75645
51.5926	40.0689
51.8151	4.49582
51.9442	7.74383
52.0573	8.84478
52.1453	11.3634
52.4035	3.87241
52.4064	342.936
52.4713	15.4192
52.5247	18.7035
52.6057	12.353
52.6543	20.5901
52.8244	5.87734
52.958	7.48391
53.1406	5.47696
53.227	11.5672
53.2834	17.7579
53.3516	14.6565
53.4143	15.9574
53.4454	32.1007
53.5294	11.9056
53.5744	22.2059
53.614	25.2966
53.646	31.2139
53.8922	4.06256
53.9765	11.851
54.0473	14.1273
54.12	13.7548
54.1873	14.867
54.2397	19.0923
54.2628	43.2283
54.3626	10.0205
54.3733	93.188
54.4767	9.67221
54.515	26.1397
54.5778	15.9215
54.6731	10.4865
54.7777	9.56343
54.8492	13.978
55.0718	4.49236
55.1103	26.0031
55.2393	7.75104
55.3533	8.77586
55.4091	17.9029
55.4913	12.1663
55.5468	18.0209
55.7813	4.26432
55.8749	10.6797
55.9514	13.0719
55.9617	97.2952
56.0091	21.1211
56.0435	29.074
56.0869	23.033
56.131	22.6419
56.2334	9.77288
56.3538	8.30034
56.5024	6.7321
56.5088	157.085
56.5497	24.4254
56.5954	21.9024
56.6268	31.7914
56.8185	5.21665
56.8479	33.9685
56.9144	15.0435
56.9866	13.8456
57.0808	10.6235
57.1267	21.7652
57.2574	7.6493
57.442	5.41961
57.514	13.8837
57.6676	6.51105
57.7308	15.8075
57.7825	19.3618
57.8371	18.311
57.9217	11.8266
58.003	12.3001
58.1304	7.84388
58.2534	8.12968
58.3097	17.792
58.4296	8.33646
58.4731	23.006
58.491	55.7973
58.7303	4.17931
58.8757	6.8764
58.8945	53.2056
58.9439	20.2425
58.992	20.8047
59.02	35.6316
59.0716	19.3889
59.1155	22.7764
59.2091	10.6793
59.3105	9.86631
59.4597	6.70044
59.6202	6.23158
59.6849	15.4607
59.801	8.61326
60.021	4.54616
60.1946	5.76014
60.2594	15.4264
60.3189	16.7926
60.3408	45.8001
60.4118	14.0748
60.4858	13.521
60.5275	23.9981
60.7027	5.70659
60.7782	13.2464
60.8972	8.40223
60.9547	17.4028
61.0419	11.4603
61.1062	15.5647
61.2401	7.4648
61.2577	56.815
61.2971	25.3756
61.3694	13.8404
61.4473	12.8378
61.5064	16.9136
61.6133	9.35909
61.7418	7.78035
61.8785	7.31427
61.9256	21.2098
61.9625	27.1267
62.0884	7.94218
62.0935	195.503
62.1995	9.43752
62.2128	75.1767
62.2537	24.4792
62.274	49.157
62.3233	20.2856
62.3554	31.1294
62.39	28.9126
62.4141	41.4285
62.4721	17.2444
62.5442	13.8837
62.615	14.107
62.6956	12.4146
62.9408	4.07842
63.0168	13.1638
63.0708	18.5123
63.1022	31.8248
63.1301	35.8847
63.1925	16.0264
63.2877	10.4967
63.433	6.88492
63.5145	12.2599
63.7311	4.61757
63.7772	21.6929
63.8136	27.4914
63.8629	20.2819
63.8952	30.9071
63.9177	44.486
63.9712	18.6815
64.0651	10.6578
64.1315	15.0639
64.3642	4.29559
64.4695	9.50182
64.5112	23.9636
64.6149	9.64283
64.6927	12.8645
64.7491	17.723
64.8338	11.8044
64.9321	10.1766
65.0428	9.03024
65.1012	17.1133
65.2981	5.07859
65.3427	22.4648
65.4106	14.7213
65.4806	14.2725
65.5092	35.073
65.5985	11.1921
65.7244	7.94142
65.7821	17.3331
65.9764	5.14602
66.0468	14.2116
66.3503	3.29472
66.505	6.46458
66.5689	15.648
66.6785	9.12392
66.7295	19.6367
66.8595	7.68935
67.0299	5.86854
67.2578	4.38747
67.3308	13.6999
67.492	6.20478
67.5428	19.668
67.7832	4.16017
67.8606	12.9139
67.9277	14.9203
68.0102	12.1098
68.0875	12.9465
68.1418	18.4172
68.1849	23.1981
68.2502	15.3053
68.3024	19.1758
68.3823	12.512
68.64	3.87971
68.9665	3.06305
68.9801	73.8116
69.0959	8.63066
69.102	163.8
69.1253	42.9111
69.1659	24.6439
69.1871	47.221
69.2226	28.1912
69.2876	15.3844
69.3815	10.6452
69.4142	30.6232
69.6083	5.15174
69.6797	13.9944
69.7541	13.4419
69.8098	17.9762
69.8362	37.7672
69.8716	28.2366
69.9116	25.0213
69.9459	29.1503
70.0346	11.2704
70.1105	13.1758
70.156	21.9935
70.2203	15.5654
70.4678	4.03913
70.5154	21.0318
70.5528	26.733
70.6077	18.201
70.6988	10.9743
70.7275	34.8712
70.7648	26.7996
70.7957	32.4254
70.8439	20.7361
70.9566	8.87327
71.0403	11.944
71.1218	12.2752
71.218	10.392
71.533	3.17454
71.5692	27.6442
71.6041	28.6812
71.6383	29.2244
71.719	12.3888
71.7515	30.7418
71.7928	24.2354
71.8706	12.8606
72.1139	4.10899
72.129	66.1244
72.1783	20.3091
72.2598	12.2743
72.3135	18.6137
72.3566	23.1997
72.3867	33.2369
72.4345	20.9
72.4789	22.5058
72.5159	27.0475
72.5723	17.7277
72.6603	11.3611
72.8634	4.92565
72.9755	8.91814
73.0053	33.5143
73.0985	10.7361
73.1344	27.8102
73.1937	16.8699
73.2281	29.107
73.2491	47.5511
73.5162	3.7438
73.6159	10.0359
73.7828	5.99014
73.858	13.294
74.1451	3.48314
74.1493	238.949
74.1538	224.467
74.2189	15.3603
74.3027	11.9282
74.3488	21.6943
74.3988	19.9924
74.4508	19.2201
74.4919	24.3487
74.5394	21.0478
74.7163	5.65489
74.7762	16.6817
74.8539	12.874
74.9357	12.2203
74.9714	28.0206
75.1694	5.05012
75.2314	16.1413
75.39	6.30525
75.4565	15.0258
75.4896	30.2042
75.5368	21.2139
75.7282	5.22229
75.8039	13.217
75.8516	20.9855
75.9182	14.9941
75.9797	16.2776
76.0221	23.6005
76.1111	11.2336
76.2846	5.76133
76.3957	9.00341
76.4511	18.0444
76.7835	3.00834
76.8382	18.2979
76.9357	10.2507
76.9988	15.867
77.0712	13.8129
77.1141	23.3182
77.1921	12.8166
77.2819	11.1289
77.3885	9.38491
77.4509	16.0164
77.5097	17.0042
77.5319	45.0268
77.6057	13.5567
77.6485	23.3672
77.7022	18.6116
77.7653	15.8466
77.8046	25.4356
77.9212	8.58178
78.0433	8.19162
78.0902	21.2775
78.211	8.27952
78.2651	18.4805
78.3746	9.13542
78.513	7.22737
78.5757	15.9444
78.6087	30.3168
78.6513	23.4428
78.7113	16.6733
78.7552	22.7998
78.9181	6.13794
78.9653	21.1896
79.0366	14.0121
79.0775	24.463
79.2594	5.49892
79.3051	21.8694
79.4085	9.66688
79.6753	3.74831
79.7121	27.1931
79.8235	8.97819
79.8651	24.0171
79.9125	21.0984
79.9903	12.8631
80.0533	15.8624
80.0801	37.3525
80.2035	8.10025
80.2801	13.0524
80.3785	10.1673
80.7125	2.99391
80.7711	17.0555
80.8156	22.5073
80.8827	14.8943
80.9314	20.533
80.9922	16.465
81.0964	9.58929
81.143	21.4611
81.1981	18.1515
81.2929	10.5519
81.3593	15.0496
81.4266	14.8577
81.6171	5.25017
81.8782	3.82974
81.9476	14.4069
82.0714	8.07728
82.2222	6.63218
82.3658	6.96694
82.4482	12.1349
82.5092	16.3905
82.6227	8.80716
82.7412	8.44117
82.8492	9.26157
83.2288	2.63419
83.5077	3.58581
83.5973	11.1621
83.8474	3.99685
83.9591	8.95552
84.4258	2.14263
84.4696	22.8404
84.5848	8.67875
84.5939	109.83
84.6779	11.9056
84.7244	21.5179
84.7697	22.0721
84.8678	10.1912
84.9369	14.472
85.0262	11.197
85.3894	2.75375
85.4597	14.2237
85.5543	10.5706
85.6405	11.6035
85.7961	6.42731
85.8662	14.2664
86.004	7.25363
86.0835	12.5881
86.1388	18.0825
86.1718	30.2838
86.1945	44.016
86.2691	13.3998
86.3223	18.8218
86.5037	5.51201
86.5865	12.0677
86.6686	12.1815
86.7008	31.1207
86.8375	7.31427
86.9702	7.53636
87.0921	8.20412
87.1756	11.9728
87.2059	33.0393
87.2314	39.1972
87.2797	20.7039
87.3516	13.8958
87.4104	17.0025
87.5876	5.64551
87.5921	219.298
87.6031	91.5751
87.6408	26.4971
87.711	14.2481
87.7596	20.5838
87.821	16.2888
87.907	11.6286
87.9948	11.3878
88.0234	34.8967
88.071	21.0066
88.0955	40.7897
88.1374	23.9069
88.2536	8.60415
88.2996	21.7325
88.3418	23.7096
88.4712	7.72678
88.5133	23.7434
88.5551	23.9223
88.6049	20.0755
88.6568	19.2678
88.6917	28.7208
88.7675	13.1924
88.8486	12.3206
88.9309	12.1526
88.9669	27.8033
89.0831	8.60148
89.1163	30.106
89.174	17.3521
89.1946	48.5838
89.2731	12.7256
89.339	15.1902
89.732	2.5442
89.756	41.6771
89.943	5.34728
90.0034	16.5557
90.0266	43.0942
90.053	37.991
90.1069	18.5556
90.1717	15.4285
90.2205	20.4977
90.502	3.55241
90.5871	11.7429
90.6766	11.1793
90.7402	15.7225
90.8081	14.731
90.8835	13.2564
90.9102	37.4448
90.9882	12.8131
91.0129	40.4678
91.0638	19.661
91.1334	14.3653
91.374	4.157
91.5234	6.69129
91.5687	22.1073
91.6731	9.57387
91.7676	10.5823
91.8427	13.3179
91.8916	20.4461
92.0383	6.81761
92.0817	23.0473
92.3863	3.28278
92.5356	6.69815
92.5974	16.1742
92.6568	16.8384
92.689	31.0424
92.7127	42.1781
92.7886	13.1716
92.8922	9.654
93.0578	6.03832
93.3536	3.38114
93.391	26.7244
93.5948	4.906
93.7147	8.34251
93.8217	9.34361
94.1367	3.17478
94.2583	8.22355
94.3195	16.3551
94.4078	11.3213
94.4382	32.9316
94.6374	5.01804
94.7284	10.9942
94.8745	6.84702
95.2837	2.44361
95.3715	11.3847
95.4205	20.4236
95.4689	20.6462
95.5153	21.561
95.5481	30.4525
95.8746	3.06305
95.95	13.2712
96.1762	4.42057
96.1813	196.657
96.2271	21.795
96.2548	36.2004
96.2849	33.227
96.3334	20.5799
96.3917	17.1636
96.4163	40.71
96.454	26.5203
96.5314	12.9229
96.5631	31.5477
96.5942	32.1099
96.64	21.8221
96.7169	13.0097
96.7391	44.9843
96.8168	12.875
96.8766	16.7277
96.9071	32.789
97.005	10.2077
97.0966	10.92
97.1277	32.1719
97.2418	8.76639
97.3128	14.0742
97.3308	55.76
97.3804	20.1495
97.4485	14.6727
97.5313	12.0812
97.57	25.8779
97.6074	26.7394
97.7131	9.45626
97.7432	33.1972
97.7816	26.0376
97.9316	6.66987
98.2108	3.58153
98.2644	18.6386
98.404	7.16399
98.4446	24.6111
98.4841	25.3254
98.5406	17.706
98.5582	56.9022
98.6016	23.0123
98.8296	4.3862
98.9013	13.9517
98.9697	14.6212
99.0196	20.0429
99.0966	12.9828
99.1535	17.5744
99.223	14.3895
99.2545	31.7733
99.2891	28.86
99.3419	18.9555
99.5297	5.32345
99.71	5.54687
99.7183	120.467
99.818	10.0305
99.8552	26.9034
99.9731	8.48176
100.038	15.4029
100.077	25.3428
100.165	11.4701
100.482	3.1475
100.545	16.0612
100.612	14.9176
100.736	8.03426
100.801	15.4658
100.966	6.04708
101.147	5.54271
101.278	7.60271
101.356	12.8348
101.438	12.2127
101.53	10.8419
101.591	16.2975
101.628	27.0497
101.732	9.67081
101.88	6.76201
102.025	6.9016
102.066	24.322
102.106	24.7262
102.31	4.89534
102.363	18.8847
102.404	24.8645
102.464	16.5788
102.54	13.0919
102.635	10.6144
102.749	8.71938
102.809	16.6484
102.873	15.7851
103.029	6.39427
103.112	12.0913
103.401	3.46209
103.554	6.51322
103.604	20.1666
103.752	6.76503
103.923	5.83454
103.941	54.2888
103.984	23.5139
104.236	3.97123
104.326	11.1093
104.432	9.43031
104.479	21.3061
104.648	5.91825
104.727	12.5929
105.009	3.54436
105.079	14.2389
105.156	13.0494
105.218	16.2198
105.245	36.3544
105.315	14.4001
105.39	13.2781
105.42	33.728
105.454	29.2603
105.475	48.2044
105.558	11.993
105.625	14.9062
105.805	5.55139
105.949	6.96549
105.999	19.739
106.078	12.7876
106.099	46.0469
106.178	12.7694
106.255	12.9505
106.341	11.5773
106.4	16.9025
106.624	4.4663
106.864	4.17512
106.921	17.463
106.957	27.6786
107.095	7.25726
107.156	16.4625
107.33	5.72276
107.755	2.35705
107.776	46.8757
107.835	16.8811
107.896	16.597
107.928	31.1352
108.003	13.2449
108.056	18.9243
108.09	29.4985
108.415	3.07412
108.473	17.4019
108.572	10.0836
108.632	16.6925
108.689	17.4767
108.752	15.9261
108.813	16.2427
108.9	11.5741
108.942	23.7113
109.287	2.89989
109.371	11.8523
109.43	17.0468
109.522	10.8641
110.007	2.06074
110.11	9.73691
110.158	20.6181
110.196	26.6645
110.276	12.4022
110.354	12.8566
110.426	13.841
110.535	9.16884
110.818	3.53392
110.875	17.8234
110.997	8.17896
111.055	17.316
111.162	9.34754
111.312	6.65881
111.436	8.04939
111.757	3.11515
112.038	3.55741
112.197	6.27439
112.241	23.1465
112.268	36.4777
112.326	17.2292
112.409	12.0003
112.522	8.85465
112.571	20.677
112.714	6.99795
112.809	10.5123
112.921	8.93943
112.939	53.5906
113.02	12.4013
113.09	14.2542
113.393	3.30092
113.478	11.7936
113.586	9.28169
113.949	2.75152
114.022	13.7361
114.054	31.3254
114.161	9.33315
114.198	27.2353
114.348	6.64143
114.417	14.4984
114.446	34.8712
114.681	4.25165
114.752	14.0209
114.783	32.8634
114.866	12.0869
114.893	35.9312
114.98	11.5336
115.005	39.801
115.448	2.25946
115.566	8.45401
115.655	11.2849
115.689	29.1248
115.741	19.3002
115.788	21.2355
115.828	24.8701
115.984	6.39795
116.17	5.39462
116.396	4.42087
116.418	45.2468
116.501	12.0511
116.608	9.31723
116.702	10.6462
116.839	7.34182
116.929	11.072
116.969	25.0664
117.025	17.6591
117.168	7.01474
117.244	13.1555
117.692	2.22985
117.73	26.2715
117.873	6.99443
117.92	21.645
118.031	8.96805
118.113	12.149
118.318	4.89289
118.488	5.86916
118.676	5.33376
118.729	18.8676
119.048	3.13083
119.132	11.9857
119.172	24.5242
119.503	3.0216
119.546	23.2175
119.555	117.123
119.596	24.2972
119.634	26.1952
119.67	28.0466
119.808	7.25679
119.841	29.8392
120.204	2.75863
120.327	8.07944
120.392	15.4007
120.434	23.8795
120.57	7.35283
120.681	9.00779
121.081	2.50072
121.137	18.0395
121.179	23.499
121.199	49.3024
121.258	16.9248
121.322	15.6568
121.373	19.7836
121.471	10.157
121.572	9.98602
121.642	14.2719
121.732	11.0467
121.842	9.09777
121.973	7.62777
122.033	16.8214
122.225	5.19001
122.351	7.97181
122.577	4.4177
122.749	5.80467
122.794	22.5667
122.844	20.0188
122.933	11.1401
122.952	53.3589
123.15	5.04775
123.29	7.17401
123.467	5.6478
123.745	3.59847
123.749	238.265
123.888	7.17247
123.91	44.9115
123.969	17.175
124.052	11.9466
124.236	5.44413
124.445	4.79603
124.522	12.8636
124.637	8.68531
124.661	42.7022
124.888	4.40027
125.134	4.07145
125.472	2.95215
125.527	18.1891
125.603	13.2307
125.676	13.7918
125.861	5.38207
126.05	5.28773
126.278	4.39638
126.468	5.26776
126.564	10.4102
126.601	27.0849
126.656	18.2419
126.802	6.83915
126.848	21.7652
126.96	8.91313
126.973	76.1035
127.392	2.38765
127.504	8.94807
127.597	10.6578
127.633	28.1365
127.694	16.2752
127.758	15.6362
127.817	17.0818
127.865	20.832
127.922	17.5753
127.967	21.9068
128.224	3.90128
128.288	15.6583
128.548	3.84304
128.617	14.5054
128.884	3.73734
128.932	21.1077
128.999	14.8869
129.149	6.65987
129.5	2.84793
129.758	3.8743
129.833	13.4593
129.871	26.2778
130.006	7.39886
130.384	2.64754
130.479	10.4268
130.6	8.28631
130.623	43.8827
130.686	15.7582
130.789	9.75657
130.838	20.3475
130.922	11.9779
131.121	5.00673
131.18	16.9627
131.498	3.14917
131.55	18.975
131.583	31.176
131.685	9.7463
131.801	8.64409
131.881	12.4045
131.981	10.0538
132.236	3.91613
132.329	10.735
132.352	45.0268
132.427	13.2459
132.458	31.9898
132.528	14.2884
132.628	9.9965
132.696	14.731
133.138	2.26217
133.194	17.8463
133.267	13.7542
133.339	13.8658
133.375	27.5642
133.43	18.1693
133.474	23.2272
133.506	30.9416
133.583	12.9828
133.735	6.56853
133.913	5.61158
134.275	2.76261
134.336	16.4552
134.386	20.0465
134.435	20.3227
134.723	3.4766
134.8	12.8824
134.878	12.8551
135.074	5.11734
135.186	8.9179
135.203	57.4416
135.393	5.27334
135.686	3.41534
135.774	11.3067
135.871	10.3356
135.954	11.9689
136.247	3.41856
136.298	19.6356
136.456	6.31732
136.689	4.29205
136.97	3.55658
137.01	25.2334
137.046	27.8497
137.135	11.2034
137.384	4.01471
137.542	6.32691
137.676	7.47049
137.739	15.9246
137.825	11.5805
137.9	13.3174
137.96	16.6135
138.173	4.70298
138.232	16.942
138.265	30.196
138.312	21.1842
138.382	14.4619
138.476	10.5616
138.564	11.4642
138.748	5.41706
138.944	5.11561
138.969	39.6731
139.009	24.8053
139.038	34.926
139.07	31.1323
139.152	12.2454
139.181	34.0067
139.21	34.7874
139.242	30.722
139.27	36.0594
139.311	24.3309
139.357	21.7609
139.412	18.1604
139.534	8.21301
139.653	8.40774
139.723	14.3246
139.804	12.3557
139.867	15.637
139.964	10.3978
140.029	15.3752
140.092	15.8617
140.168	13.0524
140.321	6.54326
140.617	3.37525
140.671	18.5154
140.727	18.0933
140.764	26.5329
140.919	6.48559
141.039	8.29414
141.154	8.7187
141.218	15.6708
141.363	6.87838
141.71	2.88488
142.044	2.99096
142.096	19.3114
142.33	4.26328
142.556	4.43534
142.655	10.1053
142.705	20.0008
142.743	26.2034
142.933	5.25141
143.005	13.9933
143.107	9.80306
143.267	6.25931
143.358	11.0036
143.423	15.3025
143.46	27.2688
143.639	5.58506
143.693	18.536
143.772	12.6545
143.858	11.5978
143.979	8.23432
144.071	10.9207
144.232	6.19694
144.479	4.05495
144.59	8.96708
144.971	2.62912
145.096	7.96724
145.133	27.202
145.252	8.40944
145.343	10.9986
145.414	13.9604
145.505	11.0639
145.567	15.9995
145.719	6.60458
145.797	12.8294
145.859	16.1116
145.907	20.8725
146.092	5.37938
146.166	13.5227
146.289	8.1894
146.369	12.4026
146.488	8.43092
146.524	27.9806
146.584	16.5393
146.685	9.92713
146.738	18.7392
146.888	6.67027
147.187	3.34806
147.283	10.4069
147.332	20.2008
147.373	24.6859
147.467	10.5719
147.496	35.4836
147.623	7.82877
147.824	4.988
147.944	8.3111
148.103	6.29477
148.315	4.72291
148.441	7.89721
148.538	10.3036
148.711	5.79408
148.751	24.7207
148.8	20.6539
148.848	20.6181
148.887	25.9504
148.911	40.8647
148.939	36.5297
149.13	5.22278
149.179	20.6079
149.281	9.80767
149.359	12.7797
149.493	7.4345
149.519	39.2065
149.653	7.45295
149.96	3.25584
149.964	279.877
149.974	94.7239
150.036	16.2451
150.112	13.1063
150.194	12.3015
150.266	13.8055
150.318	19.0672
150.42	9.81923
150.478	17.1706
150.51	31.3489
150.714	4.9207
150.761	21.1909
150.797	27.4507
150.873	13.2265
151.103	4.34011
151.188	11.8611
151.276	11.2495
151.436	6.26178
151.497	16.38
151.584	11.5817
151.648	15.4285
151.782	7.47284
151.862	12.4942
152.118	3.90489
152.352	4.27115
152.4	21.1439
152.441	24.3398
152.494	18.7213
152.578	11.929
152.623	22.2906
152.679	17.9733
153.087	2.44884
153.15	15.876
153.202	19.0814
153.268	15.2674
153.312	22.7873
153.35	26.3671
153.382	30.5222
153.793	2.43786
153.901	9.25001
153.98	12.5294
154.083	9.72242
154.263	5.58058
154.334	13.9622
154.395	16.5566
154.441	21.3443
154.716	3.64645
154.873	6.35344
155.016	7.01917
155.077	16.1749
155.125	21.0239
155.188	15.7255
155.466	3.59769
155.511	22.5683
155.543	30.7787
155.614	14.1796
155.645	31.6526
155.681	28.4366
155.837	6.37263
155.884	21.3033
155.917	30.6739
156.017	10.0001
156.12	9.68964
156.192	13.9161
156.4	4.81661
156.464	15.514
156.548	11.9461
156.634	11.6343
156.679	22.2965
157.058	2.6353
157.115	17.6703
157.304	5.26901
157.337	31.1701
157.447	9.08389
157.721	3.64124
157.788	14.9056
157.831	23.4858
157.861	32.7987
157.91	20.5153
158.025	8.67491
158.136	9.08488
158.436	3.33
158.467	31.9806
158.584	8.58686
158.694	9.0256
158.836	7.03591
159.289	2.21007
159.431	7.0614
159.521	11.0186
159.588	14.9082
159.991	2.48293
160.235	4.09687
160.308	13.6735
160.354	21.8551
160.564	4.7649
160.741	5.64551
161.124	2.60967
161.209	11.8434
161.271	16.1179
161.33	16.7656
161.383	18.9847
161.518	7.42093
161.664	6.82571
162.032	2.71783
162.1	14.7754
162.119	53.0195
162.226	9.33419
162.27	22.6927
162.328	17.1415
162.411	12.0852
162.464	18.7688
162.667	4.93922
162.756	11.1722
162.793	27.271
163.079	3.50284
163.489	2.43857
163.67	5.51703
163.765	10.5209
163.841	13.0657
163.872	32.457
163.918	21.8981
163.951	30.6316
163.982	31.4644
164.047	15.4729
164.106	16.9291
164.145	25.9403
164.227	12.1278
164.337	9.07597
164.4	15.8647
164.477	13.0965
164.869	2.54869
164.941	13.9505
165.035	10.6181
165.095	16.5541
165.139	23.1064
165.195	17.853
165.284	11.1419
165.376	10.8493
165.717	2.93802
165.785	14.7271
165.857	13.9121
165.902	22.0255
165.94	26.1335
165.961	49.2805
166.029	14.6985
166.073	22.4286
166.574	1.99819
166.679	9.47697
166.702	43.9696
166.733	32.1812
166.803	14.3394
166.89	11.4069
167.011	8.30096
167.085	13.4767
167.415	3.02755
167.526	9.074
167.633	9.34178
167.738	9.53252
167.83	10.8394
168.188	2.78798
168.273	11.838
168.348	13.2659
168.414	15.2061
168.7	3.49487
169.299	1.66984
169.414	8.70959
169.507	10.6937
169.571	15.8398
169.743	5.79237
169.825	12.2441
170.166	2.93381
170.376	4.75919
170.439	15.7522
170.488	20.6501
170.602	8.7717
170.699	10.2817
170.921	4.50785
171.077	6.41457
171.131	18.303
171.287	6.43861
171.452	6.06722
171.554	9.72384
171.739	5.41618
171.796	17.6572
172.07	3.65093
172.161	10.89
172.223	16.0953
172.395	5.84191
172.497	9.74801
172.711	4.68066
172.751	24.6749
172.911	6.26025
173.082	5.86607
173.133	19.3069
173.173	25.2678
173.208	28.7927
173.248	24.684
173.292	22.7144
173.335	23.3672
173.359	41.1066
173.412	18.9093
173.481	14.5186
173.506	40.6603
173.546	25.0231
173.649	9.66016
173.683	29.4959
173.937	3.93834
174.144	4.83351
174.372	4.38032
174.403	32.1564
174.422	52.2139
174.458	28.1746
174.486	35.7577
174.56	13.4588
174.687	7.8724
174.738	19.6437
174.884	6.86365
174.989	9.48398
175.231	4.13601
175.313	12.1526
175.366	18.9437
175.487	8.27787
175.596	9.18147
175.66	15.4801
175.935	3.64211
176.313	2.64676
176.374	16.3567
176.477	9.68485
176.624	6.81343
176.749	7.98594
176.787	26.6923
176.936	6.68177
177.134	5.05403
177.212	12.8815
177.421	4.77309
177.533	8.94182
177.622	11.2518
177.663	24.4559
177.74	12.9044
177.779	25.8719
177.833	18.455
177.88	21.5527
177.966	11.536
178.035	14.4776
178.147	8.94999
178.331	5.43871
178.596	3.77792
178.794	5.04424
178.911	8.58155
179.011	9.93216
179.071	16.6475
179.142	14.0517
179.234	10.9505
179.256	44.3439
179.434	5.62863
179.602	5.93807
179.651	20.6411
179.717	15.0509
179.817	10.038
179.906	11.2173
179.953	21.4804
179.993	24.4882
180.086	10.7819
180.129	23.0728
180.258	7.76042
180.351	10.7861
180.464	8.85865
180.594	7.66424
181.028	2.30642
181.118	11.0856
181.273	6.47237
181.288	63.8814
181.375	11.5424
181.423	20.7323
181.462	25.8518
181.504	23.9343
181.542	26.4131
181.607	15.3837
181.696	11.2358
182.022	3.05923
182.081	17.0791
182.138	17.4383
182.172	29.9007
182.195	43.083
182.267	13.8479
182.333	15.2842
182.408	13.2422
182.685	3.6167
182.795	9.06093
183.054	3.8557
183.374	3.12555
183.473	10.0909
183.554	12.3557
183.633	12.7382
184.062	2.32874
184.203	7.08843
184.396	5.17743
184.495	10.1744
184.607	8.88202
184.666	17.0103
184.746	12.5502
184.863	8.55205
185.039	5.67975
185.336	3.36891
185.55	4.66514
185.577	36.4418
185.619	24.1581
185.828	4.78192
185.918	11.0566
185.993	13.3355
186.149	6.43141
186.515	2.73141
186.579	15.7114
186.997	2.3892
187.013	61.3987
187.04	37.9305
187.15	9.08339
187.22	14.2189
187.27	20.2106
187.506	4.24115
187.606	9.91739
187.738	7.57455
187.849	9.00171
187.916	15.0455
188.202	3.49817
188.233	32.3468
188.273	25.0872
188.367	10.5793
188.383	61.7284
188.431	20.8503
188.464	30.6119
188.486	45.5809
188.521	28.3014
188.655	7.47384
188.721	15.2263
188.89	5.8996
188.976	11.6278
189.099	8.13882
189.324	4.43569
189.6	3.63183
189.651	19.6228
189.79	7.20254
189.883	10.7102
190.088	4.87757
190.114	37.8917
190.396	3.5495
190.558	6.17193
190.749	5.24224
190.845	10.4353
191.063	4.58568
191.286	4.48541
191.42	7.4623
191.467	21.3744
191.559	10.8613
191.72	6.18177
192.034	3.18552
192.078	23.1401
192.139	16.3913
192.321	5.47705
192.486	6.07918
192.598	8.89079
192.669	14.0428
192.756	11.5853
192.834	12.7606
192.995	6.21091
193.306	3.22005
193.342	27.182
193.578	4.23997
193.93	2.83859
194.123	5.18258
194.345	4.51225
194.733	2.58026
194.759	37.9348
194.811	19.3607
194.842	31.8005
195.109	3.74401
195.275	6.04062
195.342	14.9029
195.458	8.64342
195.54	12.0865
195.679	7.18561
195.863	5.44387
196.369	1.97663
196.413	22.9205
196.473	16.5714
196.648	5.72708
196.893	4.08252
196.983	11.0978
197.028	22.0985
197.202	5.75407
197.488	3.49164
197.622	7.44247
197.675	19.1802
197.988	3.18677
198.238	4.00247
198.283	22.3055
198.359	13.2385
198.398	25.1781
198.478	12.6282
198.882	2.47515
198.99	9.22058
199.019	34.3147
199.114	10.5146
199.143	34.9479
199.195	19.0683
199.26	15.4071
199.41	6.68311
199.667	3.89004
199.775	9.22748
199.889	8.79809
200.009	8.30303
200.499	2.04414
200.593	10.5881
200.627	29.8445
200.69	15.7634
200.732	24.0396
200.775	22.8436
200.83	18.3908
200.879	20.2955
201.195	3.168
201.296	9.81923
201.43	7.47938
201.474	22.6311
202.206	1.36711
202.243	26.6262
202.316	13.6994
202.477	6.21438
202.666	5.29647
202.749	12.0939
202.817	14.6746
202.95	7.53415
203.045	10.4921
203.195	6.68619
203.222	35.8925
203.32	10.2407
203.519	5.01479
203.554	29.2295
203.69	7.33245
203.756	15.2744
203.969	4.67889
204.034	15.5335
204.135	9.90648
204.224	11.1241
204.345	8.3194
204.421	13.1079
204.477	17.8721
204.529	19.2801
204.588	16.9222
205.176	1.70104
205.368	5.1998
205.453	11.8392
205.654	4.95951
205.848	5.16564
205.961	8.79206
206.01	20.4876
206.043	30.7191
206.468	2.35053
206.683	4.66181
206.765	12.1234
206.829	15.797
206.891	15.9589
206.927	28.1175
207.066	7.17463
207.186	8.35506
207.475	3.4542
207.504	34.7222
207.563	16.9231
207.637	13.5921
207.737	9.969
207.87	7.51326
207.924	18.5536
208.128	4.89361
208.209	12.3672
208.401	5.22802
208.449	20.6975
208.604	6.44995
208.925	3.11786
209.014	11.2169
209.123	9.12342
209.217	10.6639
209.324	9.38306
209.337	75.2106
209.381	23.0314
209.498	8.50883
209.834	2.97494
209.939	9.58571
209.955	59.673
210.035	12.5247
210.148	8.83564
210.2	19.3663
210.246	21.9443
210.347	9.8401
210.444	10.3639
210.75	3.26081
210.784	29.5718
210.902	8.45487
210.974	13.9839
211.053	12.6406
211.118	15.4701
211.204	11.5773
211.417	4.69675
211.481	15.5444
211.65	5.91825
211.758	9.29826
211.814	17.875
211.827	76.9468
211.876	20.2081
211.905	35.2212
211.93	39.5507
211.992	16.1475
212.074	12.1637
212.216	7.04037
212.258	24.0622
212.702	2.2525
212.806	9.53334
212.954	6.79509
212.978	40.4334
213.038	16.824
213.066	35.2361
213.168	9.81691
213.211	23.084
213.248	27.3785
213.652	2.47368
213.786	7.45946
214.175	2.57259
214.235	16.5287
214.3	15.5836
214.48	5.53572
214.724	4.11035
214.972	4.02903
215.224	3.96736
215.431	4.8148
215.588	6.38093
215.721	7.52734
215.962	4.1429
215.967	207.814
215.99	43.0163
216.084	10.6773
216.217	7.54233
216.279	16.0226
216.328	20.6169
216.42	10.8001
216.465	22.3759
216.483	54.3685
216.538	18.3807
216.604	15.0116
216.725	8.28404
216.823	10.2162
216.916	10.7648
217.046	7.67801
217.166	8.35568
217.304	7.22643
217.394	11.1595
217.412	55.3618
217.455	23.232
217.856	2.48975
217.973	8.60282
218.137	6.1021
218.219	12.1283
218.466	4.04953
218.552	11.6558
218.641	11.2681
218.76	8.39313
218.812	18.9934
218.919	9.41939
219.189	3.6932
219.273	11.9672
219.313	24.7427
219.393	12.5767
219.623	4.35167
219.863	4.16495
219.93	14.8122
220.097	5.9838
220.164	14.9076
220.347	5.48679
220.375	35.8577
220.516	7.04856
220.574	17.3034
220.669	10.5982
220.769	9.97855
221.455	1.4563
221.572	8.57273
221.635	15.9117
221.731	10.3758
221.84	9.23694
221.887	20.8633
222.094	4.847
222.232	7.25221
222.439	4.83197
222.527	11.3471
222.612	11.7761
222.699	11.4536
222.745	21.5346
222.828	12.1597
223.064	4.22256
223.103	25.9141
223.35	4.0456
223.404	18.4898
223.46	18.0287
223.546	11.554
223.568	45.3638
223.878	3.23461
224.031	6.53108
224.202	5.83679
224.595	2.5463
224.687	10.7871
224.79	9.7703
224.827	26.6859
224.901	13.5325
224.937	27.8218
224.973	28.0348
225.032	16.8717
225.127	10.5415
225.209	12.123
225.423	4.67744
225.646	4.48053
225.712	15.1405
225.775	16.0844
225.808	30.0625
225.842	29.4777
225.886	22.6111
225.906	49.1425
225.961	18.4335
226.016	18.0112
226.323	3.25798
226.378	18.0747
226.419	24.6731
226.462	22.9885
226.538	13.1914
226.568	33.2502
226.607	25.6608
226.665	17.2061
226.699	29.6059
226.8	9.94639
227.039	4.18729
227.116	12.8517
227.325	4.78666
227.381	17.9
227.436	18.3847
227.518	12.1895
227.703	5.3989
228.026	3.09703
228.408	2.61272
228.488	12.6248
228.684	5.08518
228.871	5.34145
229.055	5.45295
229.156	9.87567
229.613	2.19085
229.653	25.0006
229.708	18.1061
229.79	12.2024
230.204	2.4166
230.259	18.0024
230.302	23.0681
230.354	19.5446
230.431	12.8512
230.469	26.6454
230.595	7.91803
230.85	3.92471
230.965	8.67446
231.091	7.97467
231.179	11.314
231.404	4.44765
231.551	6.80203
231.788	4.21439
231.849	16.3263
232.16	3.21542
232.194	30.1141
232.414	4.54535
232.517	9.69218
232.609	10.8465
232.66	19.5354
232.708	20.7361
232.765	17.7674
232.816	19.5883
233.226	2.43699
233.288	16.2467
233.445	6.3555
233.56	8.66904
233.579	53.7288
233.631	19.2556
233.684	18.7192
233.82	7.38345
233.975	6.45469
234.411	2.29347
234.641	4.33418
234.69	20.7039
234.744	18.2859
234.777	31.0598
234.786	105.252
235.147	2.77198
235.351	4.89074
235.414	16.0883
235.646	4.29997
235.858	4.71143
[truncated: 391 more rows]
