# Supplementary material for: Dorsal and median raphe neuronal firing dynamics characterized by nonlinear measures
Source: PLoS Comput Biol. 2024 May 28;20(5):e1012111. doi: 10.1371/journal.pcbi.1012111 (PMC11161118; doi:10.1371/journal.pcbi.1012111)
Supplement: S1 Data — (ZIP) [file pcbi.1012111.s002.zip › data/N164_N6_090413.txt]

Event times and instantaneous frequencies between 229.857 s and 639.182 s on channel 401
Time	Inst freq
231.285	0.00432367
231.506	4.51855
231.806	3.34158
232.242	2.29358
232.472	4.34424
233.021	1.821
233.225	4.89716
233.307	12.1743
233.42	8.90155
233.568	6.74127
236.128	0.390636
236.285	6.35042
236.563	3.59622
236.786	4.49095
237.19	2.47421
237.507	3.15259
238.388	1.13629
239.376	1.01151
239.727	2.85274
240.142	2.40657
240.738	1.67926
240.838	9.92457
242.983	0.466224
243.283	3.33556
243.455	5.81058
243.855	2.50338
244.12	3.77074
244.312	5.204
244.597	3.50398
244.744	6.80457
244.887	6.99154
245.286	2.50803
245.912	1.59893
246.155	4.11066
246.982	1.209
247.49	1.96947
247.651	6.1954
247.998	2.88201
248.784	1.2718
249.363	1.72741
249.633	3.71044
250.038	2.46567
250.542	1.98519
250.869	3.06185
251.111	4.12201
251.535	2.35777
251.778	4.11913
252.295	1.93461
252.471	5.69509
252.688	4.59876
253.134	2.24311
253.498	2.7499
254.057	1.78686
254.326	3.71664
254.876	1.8201
255.189	3.18806
255.709	1.9233
256.275	1.76735
256.763	2.04935
257.078	3.1748
257.38	3.31082
257.635	3.9302
258.029	2.53601
259.312	0.779356
259.975	1.50843
260.475	1.99872
262.231	0.569616
262.557	3.06843
263.87	0.761551
264.465	1.68112
265.71	0.803297
266.551	1.18864
266.766	4.65701
267.025	3.86011
267.29	3.76619
267.481	5.23944
267.535	18.5943
267.776	4.1425
267.945	5.91296
268.141	5.113
268.568	2.34362
269.437	1.14981
269.701	3.79478
269.983	3.55025
270.439	2.19087
270.583	6.94879
270.884	3.32193
271.358	2.10744
271.527	5.91716
271.794	3.74616
272.874	0.926595
273.187	3.18959
274.61	0.702578
275.861	0.799821
276.139	3.59881
277.239	0.908463
277.506	3.74869
277.897	2.56043
278.021	8.02118
278.461	2.27319
278.645	5.43095
278.998	2.83519
279.067	14.6071
279.594	1.89462
279.96	2.7353
280.675	1.39944
281.154	2.08768
281.252	10.1286
281.756	1.98318
282.481	1.38116
282.785	3.27944
282.987	4.95074
283.336	2.86492
284.33	1.00685
284.476	6.82874
284.904	2.33579
286.254	0.74107
286.594	2.93988
287.314	1.38812
287.444	7.68108
288.01	1.76735
288.987	1.02341
289.207	4.5608
289.667	2.1708
290.162	2.02037
290.795	1.58108
291.317	1.913
291.819	1.99259
292.427	1.64512
294.962	0.394578
297.896	0.34076
299.39	0.669456
299.844	2.19998
301.336	0.670349
301.67	2.99518
301.853	5.45137
302.082	4.37311
303.226	0.874569
303.391	6.031
304.228	1.19514
304.618	2.56759
304.892	3.64764
305.309	2.39917
305.486	5.65099
305.989	1.98472
306.216	4.40859
306.491	3.64259
306.813	3.10453
307.011	5.05025
307.335	3.08337
307.491	6.42756
308.127	1.5725
308.652	1.9023
309.165	1.95038
309.49	3.07844
309.942	2.21175
310.346	2.47739
310.91	1.77318
311.405	2.01812
313.246	0.543133
313.461	4.66157
314.295	1.19847
314.427	7.60919
314.899	2.11743
315.466	1.76243
315.753	3.4926
316.735	1.01765
316.963	4.40025
317.23	3.74462
318.128	1.11269
318.398	3.70398
318.803	2.47329
319.23	2.34055
319.71	2.08372
321.248	0.650013
321.677	2.33193
322.355	1.4754
322.6	4.0823
323.47	1.14877
323.733	3.81156
323.914	5.52395
324.408	2.02282
325.47	0.941797
327.297	0.547333
328.71	0.707729
329.308	1.67171
329.901	1.6854
330.805	1.10633
331.581	1.28911
334.854	0.305555
335.126	3.66959
336.426	0.769337
336.873	2.23854
336.968	10.4998
337.422	2.20371
337.762	2.93755
338.058	3.37712
338.677	1.6164
339.015	2.95788
339.814	1.25172
342.819	0.332823
343.609	1.26493
343.789	5.54693
345.366	0.634256
346.321	1.04746
347.199	1.13872
347.62	2.37631
349.394	0.563609
350.369	1.02603
351.101	1.3647
352.063	1.03962
352.469	2.46494
355.046	0.38798
355.261	4.6681
355.816	1.80041
356.01	5.14615
358.448	0.410277
358.714	3.7635
358.785	13.9665
359.122	2.96762
359.484	2.76633
359.94	2.18857
360.452	1.95603
361.491	0.962575
362.322	1.20308
362.873	1.8134
363.014	7.08918
363.307	3.41623
365.848	0.393591
366.02	5.81159
366.695	1.48218
366.996	3.31785
368.298	0.768126
368.982	1.4615
369.327	2.90048
370.337	0.989864
370.801	2.15619
371.297	2.01499
372.211	1.09382
373.057	1.18203
373.308	3.98661
375.019	0.584583
375.962	1.06018
376.069	9.33968
376.66	1.69213
377.15	2.04032
377.556	2.46099
377.699	6.99741
378.401	1.42596
378.972	1.74984
379.265	3.4139
379.629	2.74839
380.086	2.18608
380.419	3.00806
380.594	5.70874
380.69	10.4581
381.023	2.99715
383.042	0.495363
383.336	3.40495
383.592	3.90366
383.739	6.78012
384.132	2.54673
384.272	7.15052
384.512	4.15662
385.771	0.794729
386.165	2.53338
386.438	3.66596
388.371	0.517478
390.263	0.528435
390.414	6.60371
390.562	6.7815
391.039	2.09661
391.649	1.63881
392.397	1.33729
392.776	2.63727
393.256	2.08542
394.46	0.830254
395.2	1.35099
395.537	2.97106
395.835	3.35739
397.394	0.641408
397.56	6.01395
397.705	6.90226
397.956	3.98422
398.086	7.69172
399.81	0.579935
400.038	4.38596
400.328	3.44721
400.793	2.15086
401.338	1.83547
401.867	1.89197
402.127	3.84438
402.778	1.53603
403.189	2.43179
403.291	9.76562
403.55	3.86937
403.874	3.08347
404.088	4.66657
404.258	5.89831
404.468	4.77099
405.129	1.51204
406.249	0.892459
407.253	0.996105
407.65	2.52054
407.998	2.87712
408.192	5.134
408.382	5.26815
408.801	2.3888
409.368	1.76314
410.688	0.757329
411.509	1.21883
411.737	4.38193
412.15	2.42101
412.424	3.65631
413.683	0.794079
414.022	2.94733
414.603	1.72138
414.841	4.20486
415.352	1.95875
416.224	1.14569
416.703	2.09118
417.172	2.13242
417.665	2.0286
418.079	2.41179
418.818	1.35258
419.186	2.7225
419.508	3.10414
419.971	2.16104
420.207	4.22583
420.336	7.74473
420.532	5.1143
422.167	0.611539
422.732	1.77022
423.662	1.07543
424.05	2.57978
424.176	7.88208
424.49	3.1904
424.802	3.20801
425.377	1.73831
425.56	5.44662
426.786	0.816067
427.114	3.04627
428.215	0.908694
428.424	4.7776
428.699	3.64166
428.874	5.69768
430.245	0.72949
430.842	1.67541
431.345	1.98618
432.69	0.74366
433.362	1.48697
433.547	5.42918
433.834	3.47633
433.92	11.7069
434.968	0.953616
435.662	1.44246
435.939	3.60529
436.131	5.21785
436.536	2.46475
436.657	8.29944
437.224	1.76302
437.404	5.5457
437.891	2.05415
438.136	4.08363
438.289	6.52997
438.937	1.54366
439.036	10.1143
439.348	3.2042
440.233	1.13038
440.656	2.36245
440.894	4.20521
441.623	1.3721
441.869	4.05531
442.075	4.84543
442.574	2.00449
442.912	2.96463
443.24	3.04507
443.573	3.0077
443.888	3.17048
444.588	1.42937
444.758	5.85412
445	4.13035
445.589	1.69929
446.005	2.40367
446.821	1.22481
447.094	3.66851
447.865	1.29663
448.703	1.19355
448.988	3.50582
450.564	0.634518
451.201	1.56986
451.52	3.1409
452.204	1.46118
452.458	3.94306
453.571	0.898489
454.009	2.28295
454.303	3.39512
455.133	1.20578
455.478	2.89763
455.846	2.71209
456.294	2.23624
456.724	2.32407
456.884	6.25469
457.664	1.28228
457.942	3.59118
458.556	1.62795
458.668	8.94134
458.837	5.93437
459.98	0.874623
460.551	1.75055
460.824	3.67067
461.297	2.11443
461.513	4.61979
461.613	9.96612
462.013	2.50288
462.168	6.46705
462.308	7.10328
462.555	4.05894
463.634	0.926561
464.048	2.41645
465.169	0.891727
465.444	3.63517
465.625	5.52669
465.801	5.68569
466.186	2.60071
468.791	0.38378
469.148	2.80136
469.391	4.11523
470.368	1.02392
471.981	0.620009
472.414	2.31043
472.564	6.67557
472.839	3.62674
473.358	1.92946
473.804	2.2418
474.135	3.01814
475.446	0.762852
475.695	4.01011
476.693	1.00233
476.838	6.89037
477.049	4.74699
477.197	6.72179
477.419	4.50735
478.313	1.11934
478.926	1.62938
479.249	3.09713
479.604	2.82199
480.168	1.77073
480.272	9.63113
480.865	1.68583
481.582	1.39604
481.975	2.54498
482.333	2.78839
482.531	5.05178
482.691	6.24376
482.887	5.11143
483.085	5.04236
483.403	3.14792
483.548	6.87711
483.646	10.2512
484.281	1.57347
484.99	1.41237
485.404	2.41202
486.891	0.672468
487.357	2.14749
487.694	2.96842
488.445	1.3315
488.818	2.68053
488.993	5.69509
489.402	2.44577
489.779	2.65583
490.702	1.08274
491.067	2.74446
491.191	8.06842
492.823	0.612482
493.612	1.26836
493.895	3.53694
494.336	2.2627
495.421	0.921888
496.386	1.03598
496.73	2.91223
497.17	2.2719
497.729	1.79006
498.25	1.9188
498.454	4.89309
499.327	1.14584
500.97	0.608691
501.144	5.73888
501.496	2.84188
501.776	3.5736
502.788	0.987586
503.023	4.25333
503.655	1.58245
504.48	1.21192
505.78	0.769793
506.099	3.12989
506.872	1.29393
507.035	6.11396
508.248	0.824674
508.404	6.41313
508.633	4.36433
508.772	7.21709
509.755	1.01646
510.038	3.54434
511.981	0.514591
512.135	6.49308
512.368	4.29148
513.784	0.706275
514.66	1.14088
515.528	1.15306
515.963	2.29642
516.316	2.83672
516.51	5.13769
517.132	1.60914
517.67	1.85836
518.777	0.902902
518.956	5.58815
519.362	2.46609
519.884	1.91454
520.063	5.6013
520.79	1.37504
520.95	6.26253
521.209	3.84852
522.17	1.04146
523.002	1.20162
525.235	0.447738
527.431	0.455446
528.749	0.758904
529.225	2.09749
529.449	4.47427
530.931	0.674468
531.089	6.36416
531.984	1.11637
532.363	2.64068
532.59	4.40412
533.072	2.07546
534.655	0.631544
536.782	0.470316
537.984	0.831878
539.189	0.829703
539.343	6.48004
539.614	3.68813
539.843	4.37503
540.212	2.71319
540.695	2.06633
540.974	3.58603
541.114	7.16178
541.318	4.89261
541.658	2.94846
541.894	4.22994
542.005	8.99523
543.204	0.834154
543.657	2.20673
543.886	4.3756
544.372	2.0555
544.858	2.05689
545.059	4.98306
545.455	2.52258
545.888	2.31305
547.462	0.635086
547.626	6.11434
548.487	1.16141
549.728	0.805445
550.873	0.873698
551.174	3.32116
551.684	1.96109
551.962	3.59324
552.127	6.08643
552.499	2.68875
553.442	1.06027
554.581	0.877886
554.81	4.35521
555.247	2.28864
555.582	2.98436
555.91	3.05381
557.548	0.610322
558.062	1.94643
558.269	4.82253
558.402	7.57002
558.613	4.72322
560.24	0.614806
560.858	1.61658
561.806	1.05499
563.538	0.577544
564.033	2.01792
564.898	1.15615
565.252	2.82941
566.598	0.742738
566.671	13.693
567.281	1.64072
567.75	2.13052
567.941	5.22111
568.725	1.27618
568.879	6.47752
569.005	7.99361
569.345	2.93453
569.726	2.62447
570.022	3.37963
570.299	3.61559
570.709	2.44087
570.909	4.97735
571.098	5.2997
571.599	1.99748
572.027	2.33334
572.54	1.9513
572.793	3.95319
573.121	3.05036
574.077	1.04525
574.389	3.20842
575.029	1.56321
575.336	3.25267
575.615	3.58051
575.903	3.47174
576.136	4.29738
576.602	2.14542
577.127	1.9069
577.538	2.4283
577.661	8.13405
578.089	2.33689
579.248	0.862768
579.7	2.21636
580.402	1.42468
580.531	7.71367
580.856	3.08252
581.68	1.21236
582.319	1.56521
582.604	3.51309
582.877	3.65657
583.747	1.14983
583.951	4.91497
584.075	8.06322
584.486	2.4322
586.054	0.637511
586.374	3.12901
586.536	6.15233
587.409	1.14559
587.975	1.76863
588.052	12.9066
588.368	3.16246
588.8	2.31739
589.363	1.77592
589.82	2.18723
589.995	5.71102
590.213	4.58568
590.297	12.0077
590.814	1.93439
591.186	2.68492
591.485	3.34348
591.765	3.56926
592.197	2.31492
592.507	3.22539
592.663	6.43252
592.908	4.07183
593.315	2.45894
594.158	1.18659
594.23	13.8831
594.289	16.852
594.692	2.48447
594.919	4.39947
595.153	4.27789
595.622	2.13247
595.749	7.86287
596.13	2.62219
596.562	2.31487
596.721	6.29129
597.233	1.95576
597.596	2.75353
597.878	3.54333
598.235	2.79814
598.662	2.34258
598.777	8.6881
598.977	5.00375
599.337	2.78102
599.658	3.11003
600.183	1.90611
600.316	7.49569
600.777	2.16868
601.078	3.332
601.721	1.5547
601.985	3.77886
602.366	2.62577
602.606	4.16753
602.743	7.28279
602.991	4.0404
603.11	8.42247
603.301	5.23944
603.563	3.80706
603.738	5.71559
603.912	5.76402
604.039	7.83515
604.454	2.41208
605.629	0.851115
605.68	19.6078
606.35	1.49265
607.165	1.22672
607.618	2.20702
607.731	8.84721
607.867	7.37626
607.959	10.8472
608.193	4.2684
608.514	3.11983
609.378	1.15656
609.617	4.18148
609.771	6.52784
610.099	3.04136
610.565	2.14648
611.062	2.01151
612.318	0.796242
612.476	6.33433
612.666	5.2751
613.22	1.80541
613.605	2.59525
613.822	4.60766
614.058	4.23765
614.303	4.07564
614.891	1.70279
615.071	5.55617
615.63	1.78626
616.004	2.68053
616.092	11.2435
616.342	4.00128
618.032	0.59194
618.346	3.18036
618.599	3.9582
618.849	3.99952
619.066	4.6032
619.217	6.61113
619.338	8.31532
619.618	3.56799
620.193	1.73853
620.752	1.79006
620.937	5.39607
621.038	9.91965
621.231	5.1792
621.508	3.60308
622.11	1.66323
622.55	2.27283
622.981	2.32078
623.19	4.77623
624.26	0.934099
624.514	3.94244
624.754	4.16979
624.898	6.9604
625.351	2.20751
625.658	3.25256
625.839	5.53281
625.952	8.84721
626.158	4.85484
627.245	0.919456
627.648	2.48478
628.172	1.90709
628.32	6.77002
628.484	6.09979
628.78	3.37781
629.156	2.65597
629.833	1.47728
630.007	5.74581
630.141	7.49625
630.439	3.35661
631.309	1.14969
631.456	6.76041
631.778	3.10588
632.44	1.51236
633.296	1.16795
633.99	1.44022
634.276	3.50018
634.48	4.90124
635.452	1.02826
635.656	4.92174
635.962	3.26105
636.27	3.25447
637.775	0.664209
638.42	1.55003
638.524	9.61723
639.126	1.6624
