# Supplementary material for: Dorsal and median raphe neuronal firing dynamics characterized by nonlinear measures
Source: PLoS Comput Biol. 2024 May 28;20(5):e1012111. doi: 10.1371/journal.pcbi.1012111 (PMC11161118; doi:10.1371/journal.pcbi.1012111)
Supplement: S1 Data — (ZIP) [file pcbi.1012111.s002.zip › data/N131_N1_040112s.txt]

Event times and instantaneous frequencies between 133.229 s and 165.766 s on channel 401
Time	Inst freq
133.313	6.70871
133.474	6.23286
133.566	10.8672
133.812	4.0657
133.905	10.6975
133.972	14.9522
134.108	7.3303
134.316	4.80839
134.765	2.22841
135.055	3.45399
135.198	6.96913
135.217	53.135
135.314	10.2976
135.379	15.2929
135.621	4.13942
135.817	5.10308
136.131	3.17914
136.356	4.45653
136.429	13.6556
136.446	59.3472
136.671	4.43518
136.887	4.64317
136.998	9.02039
137.078	12.5
137.26	5.48667
137.414	6.48761
137.846	2.31728
137.979	7.47943
138.155	5.70158
138.214	16.9233
138.643	2.33057
138.795	6.59239
138.971	5.67601
139.214	4.10526
139.339	8.00576
139.672	3.00391
139.802	7.71605
139.844	23.3918
139.876	31.837
140.028	6.58805
140.202	5.74383
140.949	1.33797
141.329	2.63061
141.548	4.56955
141.712	6.10575
142.043	3.01951
142.21	5.99592
142.351	7.10076
142.437	11.5969
142.56	8.12018
142.77	4.75692
142.874	9.62742
142.948	13.5318
143.082	7.46993
143.191	9.14578
143.278	11.5473
143.425	6.80967
143.627	4.94144
143.891	3.79018
143.99	10.0939
144.114	8.04959
144.228	8.82768
144.62	2.54998
144.689	14.4363
144.709	49.8008
145.116	2.46039
145.288	5.78771
145.417	7.77182
145.726	3.2375
145.824	10.1595
146.151	3.05642
146.492	2.93945
146.712	4.54009
146.822	9.07771
147.039	4.60109
147.311	3.67715
147.484	5.80383
147.618	7.45212
147.723	9.53198
147.87	6.78472
148.011	7.09522
148.209	5.05817
148.26	19.3911
148.394	7.45657
148.598	4.92102
148.693	10.4504
148.937	4.09903
149.081	6.96088
149.166	11.8231
149.351	5.39025
149.509	6.34115
149.873	2.74258
150.023	6.68003
150.115	10.9099
150.216	9.83768
150.271	18.3385
150.804	1.8748
150.891	11.558
151.052	6.2027
151.12	14.7384
151.31	5.26981
151.397	11.4705
151.546	6.70062
151.816	3.7092
152.102	3.49369
152.299	5.06201
152.385	11.7192
152.417	30.6654
152.596	5.60099
152.692	10.3928
152.845	6.52742
152.965	8.3689
153.087	8.20546
153.378	3.43855
153.564	5.37143
153.696	7.56315
153.912	4.6365
154.024	8.90313
154.244	4.54628
154.337	10.6963
154.43	10.8295
154.706	3.61337
154.886	5.57476
155.004	8.49907
155.055	19.6155
155.081	38.373
155.112	32.1027
155.312	4.98579
155.739	2.34588
155.937	5.03373
156.1	6.15422
156.248	6.76498
156.312	15.4154
156.449	7.31582
156.552	9.68617
156.631	12.7372
156.776	6.91276
157.042	3.74953
157.134	10.8944
157.246	8.9222
157.351	9.54927
157.439	11.3882
157.528	11.202
157.567	25.8866
157.726	6.28496
157.785	16.9005
157.926	7.08567
158.048	8.19874
158.134	11.6768
158.281	6.78472
158.298	57.7034
158.475	5.64621
158.796	3.11624
158.923	7.8703
159.098	5.71559
159.222	8.10833
159.451	4.35313
159.578	7.90264
159.679	9.84446
159.888	4.78767
159.991	9.70214
160.041	19.996
160.16	8.42176
160.332	5.80923
160.39	17.3762
160.504	8.7604
160.764	3.84911
160.871	9.32314
161.065	5.1488
161.252	5.36394
161.37	8.47889
161.654	3.51198
161.955	3.331
162.136	5.52547
162.217	12.3183
162.355	7.20929
162.511	6.43749
162.624	8.80359
162.768	6.94589
162.913	6.92329
163.021	9.25241
163.088	14.7951
163.169	12.4704
163.335	6.02446
163.419	11.8793
163.542	8.12744
163.677	7.38225
163.834	6.36537
163.884	20.008
164.108	4.46887
164.208	9.97407
164.317	9.19202
164.405	11.3482
164.504	10.1533
164.531	36.3108
164.732	4.97389
164.89	6.34961
164.97	12.4922
165.006	28.0584
165.021	63.8162
165.321	3.33545
165.41	11.2057
165.564	6.51721
165.641	12.9099
