# Supplementary material for: Dorsal and median raphe neuronal firing dynamics characterized by nonlinear measures
Source: PLoS Comput Biol. 2024 May 28;20(5):e1012111. doi: 10.1371/journal.pcbi.1012111 (PMC11161118; doi:10.1371/journal.pcbi.1012111)
Supplement: S1 Data — (ZIP) [file pcbi.1012111.s002.zip › data/N141_N1exp030712s.txt]

Event times and instantaneous frequencies between 1487.56 s and 1571.15 s on channel 401
Time	Inst freq
1487.87	2.41505
1488.15	3.64166
1488.97	1.21016
1489.29	3.17349
1490.02	1.36431
1490.53	1.97867
1491.36	1.19814
1491.76	2.52519
1492.38	1.59826
1493.08	1.44011
1493.23	6.48088
1494.41	0.846948
1495.29	1.13926
1495.78	2.03302
1496	4.69506
1496.63	1.57801
1496.91	3.61703
1497.71	1.24883
1497.8	10.7608
1498.09	3.43903
1498.3	4.84426
1498.44	7.0279
1498.51	13.7684
1498.79	3.63623
1499.2	2.40379
1499.55	2.85413
1499.82	3.78186
1500.37	1.81222
1500.46	11.7302
1501.07	1.63265
1501.64	1.73653
1502.03	2.58224
1502.41	2.66795
1502.98	1.74782
1505.03	0.488145
1505.26	4.24773
1507.29	0.49193
1507.58	3.50656
1507.9	3.13558
1508.2	3.32381
1508.67	2.12906
1509.21	1.85815
1509.8	1.68532
1510.7	1.11703
1511.24	1.84193
1511.83	1.7023
1512.25	2.37259
1512.84	1.69259
1513.56	1.38862
1513.78	4.47648
1513.89	9.05387
1514.04	6.95265
1514.34	3.26392
1514.86	1.94194
1515.01	6.55953
1515.94	1.07331
1516.39	2.2237
1516.77	2.62584
1516.95	5.51542
1517.24	3.47066
1517.8	1.80128
1518.13	3.00048
1518.39	3.91451
1519.13	1.35042
1519.91	1.27116
1520.01	10.1626
1520.19	5.5537
1521.44	0.800384
1521.58	7.36703
1521.86	3.55164
1523.6	0.573621
1523.83	4.30533
1524.58	1.34501
1524.8	4.4825
1525.26	2.15443
1525.85	1.7234
1525.98	7.30247
1527.06	0.925849
1527.29	4.34896
1527.75	2.17491
1527.97	4.55228
1528.08	8.99928
1528.32	4.22905
1528.98	1.51791
1529.33	2.83527
1529.86	1.90549
1530.23	2.67752
1530.75	1.92471
1530.91	6.11471
1531.38	2.15889
1531.51	7.61789
1531.59	11.4969
1532.21	1.62528
1532.45	4.08047
1533	1.82866
1533.68	1.46709
1535.06	0.72372
1535.75	1.45826
1537.09	0.748206
1537.42	2.95534
1538.46	0.968373
1538.67	4.69021
1539.1	2.3091
1539.26	6.52656
1539.48	4.54112
1539.94	2.17855
1540.03	10.3648
1540.21	5.56855
1540.33	8.16927
1540.55	4.73418
1540.71	6.10799
1540.94	4.33219
1541.33	2.57719
1541.87	1.85343
1542.02	6.4041
1542.23	4.78492
1542.31	13.6054
1542.76	2.20138
1542.9	6.96767
1543.29	2.5701
1543.58	3.43985
1544.43	1.18089
1544.67	4.2526
1545.1	2.31492
1545.27	5.81497
1545.36	11.5194
1546.52	0.859195
1546.62	9.78569
1547.21	1.68893
1548.1	1.13433
1548.98	1.13652
1549.37	2.51908
1549.84	2.1504
1550.2	2.78172
1550.97	1.29259
1551.3	3.06185
1551.4	9.9295
1552.63	0.809854
1552.72	10.9649
1552.78	19.8452
1553.05	3.58847
1553.67	1.6276
1553.77	9.44465
1554.18	2.4747
1554.41	4.367
1554.68	3.68365
1554.76	11.8723
1555.13	2.75991
1555.64	1.94822
1555.78	7.27061
1556.15	2.68998
1556.38	4.21959
1556.99	1.65574
1557.1	9.34492
1557.39	3.37815
1558.15	1.32366
1559.33	0.84538
1559.49	6.19809
1561.42	0.517746
1562.45	0.97834
1563.7	0.79459
1563.78	13.2644
1564.38	1.6645
1565.13	1.33135
1566.1	1.03123
1566.43	3.02883
1566.84	2.41955
1566.96	8.62738
1567.38	2.3686
1567.55	6.05877
1567.92	2.7008
1568.28	2.75748
1568.44	6.29129
1569.01	1.74368
1569.17	6.51636
1569.37	5.02866
1569.68	3.13175
1570.11	2.35477
