# Supplementary material for: Dorsal and median raphe neuronal firing dynamics characterized by nonlinear measures
Source: PLoS Comput Biol. 2024 May 28;20(5):e1012111. doi: 10.1371/journal.pcbi.1012111 (PMC11161118; doi:10.1371/journal.pcbi.1012111)
Supplement: S1 Data — (ZIP) [file pcbi.1012111.s002.zip › data/N07_N11_290710.txt]

Event times and instantaneous frequencies between 3212.69 s and 3498.42 s on channel 401
Time	Inst freq
3212.7	13.8466
3212.88	5.66155
3213.5	1.60316
3213.59	12.2805
3213.68	11.0852
3213.8	7.95608
3214.71	1.09464
3214.76	23.9292
3214.82	15.8278
3215.19	2.68154
3216.2	0.992428
3216.34	7.18546
3216.39	20.3666
3216.46	14.3554
3217.31	1.17765
3217.4	10.7852
3217.48	12.5976
3217.55	15.0648
3218.31	1.31664
3218.4	10.2449
3219.03	1.5874
3219.09	18.1521
3219.24	6.46998
3219.29	22.0313
3219.38	11.1235
3219.97	1.70198
3220	25.4712
3220.05	21.7912
3220.1	19.9084
3220.79	1.45958
3220.83	20.9161
3221.49	1.53099
3221.5	107.411
3221.56	15.2952
3221.65	11.6131
3221.74	10.6338
3222.66	1.08953
3222.69	31.3775
3222.76	15.1976
3222.82	16.9952
3222.88	16.292
3222.95	14.2796
3223.86	1.09742
3223.92	16.6417
3223.99	14.4404
3225.08	0.917878
3225.12	22.4014
3225.18	18.2382
3225.23	17.328
3225.29	17.9662
3226.22	1.0704
3226.28	18.8822
3226.48	4.99975
3227.41	1.0675
3227.5	12.1448
3227.55	18.3925
3227.63	12.5739
3228.44	1.23068
3228.51	13.9958
3228.57	16.5207
3228.64	14.8854
3228.64	613.497
3228.68	27.7778
3228.76	12.5455
3228.81	21.5564
3229.86	0.946602
3229.95	12.07
3229.99	23.9578
3230.06	13.344
3231.08	0.977488
3231.13	20.5086
3231.19	17.2147
3231.78	1.69005
3231.85	15.0286
3232.03	5.56112
3232.07	24.1488
3233.06	1.0079
3233.09	32.041
3233.14	20.6484
3233.15	204.082
3234.16	0.991532
3234.2	25.2143
3234.28	11.7426
3234.37	11.534
3235.32	1.04503
3235.4	13.0702
3235.47	14.2694
3235.53	17.307
3235.58	18.3722
3236.6	0.98865
3236.67	13.6705
3236.89	4.41638
3238.23	0.748755
3238.4	5.75705
3238.47	16.1865
3239.46	1.0089
3239.51	20.2306
3239.63	7.85916
3239.66	41.9815
3239.71	17.5101
3239.8	11.2854
3240.76	1.04421
3240.82	15.6961
3240.88	18.4502
3240.92	25.2334
3240.96	26.4971
3242.4	0.69196
3242.43	29.7619
3242.48	20.9249
3242.55	14.2796
3242.63	13.3994
3242.66	32.2061
3243.72	0.938694
3243.77	23.1589
3243.8	28.0112
3243.85	22.482
3243.88	26.6312
3243.94	17.4948
3243.99	22.6347
3244.09	9.90197
3245.3	0.823465
3245.34	25.2525
3245.35	96.8054
3245.37	57.4383
3245.39	44.3656
3245.44	21.3995
3245.48	24.6792
3245.52	21.4869
3245.56	31.6156
3245.62	16.5782
3245.66	23.0309
3245.74	11.9976
3246.74	1.00327
3246.78	26.001
3246.8	39.9361
3246.86	19.459
3246.88	43.4028
3246.89	102.881
3246.93	22.3964
3247.72	1.27427
3247.78	16.0077
3247.81	32.4044
3248.68	1.14722
3248.73	20.0562
3249.26	1.8821
3250	1.36704
3250.05	19.6812
3250.11	16.7842
3250.16	17.7148
3250.21	22.8676
3250.29	11.7578
3251.23	1.0595
3251.31	13.552
3251.36	21.0571
3251.4	22.1337
3251.46	16.9062
3252.34	1.13573
3252.44	10.1143
3252.52	12.1403
3252.58	16.9952
3252.63	18.5082
3253.88	0.801507
3253.92	26.5182
3253.97	20.4415
3254.01	24.1896
3255.07	0.945931
3255.1	30.6843
3255.11	150.376
3255.15	25.8198
3255.18	25.8799
3255.22	28.5307
3255.25	29.163
3255.3	19.6386
3255.35	24.4021
3255.4	19.1022
3255.43	28.6533
3255.48	22.3764
3255.48	309.598
3256.25	1.29134
3256.31	19.7707
3256.39	12.5423
3256.43	21.1506
3256.45	47.8469
3256.49	24.57
3257.33	1.19376
3257.37	28.6615
3257.58	4.65983
3258.46	1.14124
3258.51	20.7727
3258.56	19.3498
3258.64	12.0366
3258.77	7.97575
3260.2	0.695851
3260.25	21.5796
3260.3	21.6403
3260.3	512.821
3260.36	16.9233
3260.43	13.6724
3261.16	1.36754
3261.2	25.9808
3261.24	26.738
3261.28	21.7202
3261.33	23.1374
3261.41	12.0482
3261.83	2.37564
3261.87	22.2767
3261.92	22.686
3262.07	6.48719
3262.13	16.7084
3263.29	0.866852
3263.34	18.4843
3263.39	22.041
3264.3	1.096
3264.35	20.7254
3264.36	97.1817
3264.39	26.9978
3264.44	21.5332
3264.48	25.2398
3265.08	1.66839
3265.14	17.8508
3265.16	36.63
3265.2	24.6853
3265.25	21.2224
3265.25	354.61
3265.28	38.5802
3265.33	21.1954
3266.02	1.43528
3266.09	16.0333
3266.09	336.7
3266.14	19.9005
3266.19	19.7785
3266.3	9.26012
3266.45	6.6379
3266.5	17.7683
3266.58	12.5565
3267.61	0.972706
3267.66	20.7771
3267.7	22.8154
3267.75	20.024
3268.77	0.981364
3268.82	19.9442
3268.88	17.4246
3268.94	16.5453
3268.97	29.1886
3269.05	12.6374
3269.18	7.91014
3269.24	16.4772
3269.29	19.6348
3269.93	1.57131
3270.02	10.661
3270.1	12.2399
3270.26	6.47082
3270.67	2.45543
3270.75	12.1996
3271.73	1.01661
3271.78	19.4477
3271.82	29.4291
3271.87	19.802
3271.9	34.3525
3271.91	97.2763
3272.02	8.92538
3272.09	13.9412
3272.14	20.9864
3272.74	1.65057
3272.8	16.8124
3272.84	27.8164
3272.91	14.3287
3272.92	90.9918
3272.97	20.5002
3273.02	19.8334
3273.06	22.7842
3274.1	0.962918
3274.14	25.7798
3274.18	28.2406
3274.22	21.4684
3275.32	0.90824
3275.39	15.0875
3275.43	22.2074
3275.48	21.6591
3275.54	18.0408
3275.59	17.5346
3276.33	1.35382
3276.42	11.8526
3276.48	15.0784
3276.68	5.18215
3277.48	1.23877
3277.55	15.8303
3277.61	15.124
3277.68	14.2308
3277.74	16.5017
3277.81	15.5015
3277.88	13.7627
3278.95	0.932218
3278.96	120.482
3279	24.728
3279.04	26.3019
3279.09	19.1791
3279.14	22.4266
3279.2	14.9098
3279.25	22.3115
3279.79	1.84162
3279.84	19.1168
3280.43	1.70195
3280.52	10.9111
3280.57	21.164
3280.57	526.316
3281.02	2.21249
3281.08	17.1674
3281.16	12.8733
3281.72	1.77409
3281.79	16.2048
3281.85	16.1342
3281.89	21.5517
3282.34	2.23789
3282.47	7.52615
3282.55	12.5849
3283.16	1.64042
3283.24	13.5538
3283.34	9.6609
3283.4	16.4528
3283.47	14.6071
3284.33	1.16683
3284.33	310.559
3284.36	32.175
3284.4	22.7428
3284.52	8.46024
3284.57	19.4363
3284.66	11.9904
3284.76	9.67118
3284.81	18.6602
3285.44	1.60968
3285.44	396.825
3285.49	17.7462
3285.5	137.174
3285.55	21.2857
3285.62	13.9334
3285.71	11.8203
3286.45	1.33701
3286.54	11.9818
3286.64	9.27386
3287.74	0.91452
3287.8	15.5376
3287.87	15.5788
3287.96	11.1136
3288.05	11.2587
3288.48	2.3076
3288.53	20.0562
3288.58	20.1248
3288.63	19.4856
3289.02	2.56437
3289.12	9.77804
3289.17	22.5276
3289.93	1.3069
3289.99	18.0734
3290.04	20.0763
3290.42	2.61178
3291.2	1.28418
3291.22	48.8043
3291.28	16.3052
3291.31	35.3982
3291.34	27.8552
3291.82	2.10881
3292.5	1.46839
3292.54	25.2461
3292.54	613.497
3292.6	16.284
3292.61	101.729
3292.63	58.1395
3292.65	38.835
3292.71	17.3792
3293.71	1.00578
3293.76	18.9179
3293.79	31.8471
3293.84	19.9442
3293.88	24.1604
3295	0.895456
3295.06	17.2622
3295.1	22.0799
3295.11	174.52
3295.13	39.7772
3295.17	30.581
3295.42	3.99026
3295.47	19.4515
3296.16	1.44915
3296.18	52.0833
3296.18	151.976
3296.19	128.7
3296.26	14.4697
3296.31	21.1104
3296.35	24.3368
3296.39	26.8889
3296.47	12.6295
3297.51	0.958865
3297.54	35.6506
3297.58	20.7555
3297.62	30.9885
3297.66	22.0604
3297.75	11.0963
3298.96	0.830889
3298.96	118.624
3298.97	126.103
3298.97	358.423
3298.98	568.182
3298.99	106.724
3298.99	337.838
3298.99	401.606
3299.12	7.88457
3299.19	13.1839
3299.25	17.331
3299.31	16.5865
3299.37	18.9251
3299.42	16.9062
3299.48	16.9635
3300.22	1.35796
3300.44	4.57018
3300.5	15.2277
3300.57	15.2718
3300.65	11.8427
3301.32	1.50734
3301.38	15.4631
3301.48	10.1
3301.58	9.63577
3301.64	19.0913
3301.69	17.6991
3302.28	1.71315
3302.34	16.6834
3302.37	31.6456
3302.44	14.7297
3302.5	15.5788
3302.57	14.3864
3303.37	1.25108
3303.52	6.60546
3303.59	13.7043
3304.33	1.36433
3304.37	22.1337
3304.45	13.2485
3304.62	5.6802
3304.67	22.8781
3305.57	1.11126
3305.63	16.2285
3305.68	21.2675
3305.74	16.2681
3305.8	15.361
3306.6	1.25549
3306.67	13.2118
3306.68	204.082
3306.71	28.4172
3306.78	15.4297
3306.82	22.9463
3307.8	1.02088
3307.8	485.437
3307.86	16.835
3307.89	33.5345
3308.02	7.67048
3308.87	1.18763
3308.9	26.6951
3308.96	18.0636
3309	25.113
3309.06	16.4745
3309.17	9.00171
3309.65	2.06945
3309.69	25.9336
3309.74	22.2074
3309.78	25.2207
3310.59	1.23279
3310.65	15.1492
3310.7	20.2922
3310.75	20.2634
3310.87	8.56971
3310.92	20.3169
3310.96	24.0211
3311.48	1.925
3311.52	22.3714
3311.56	25.9673
3311.61	20.1776
3311.9	3.51531
3312.57	1.49169
3312.59	45.1467
3312.66	13.4499
3312.69	39.4633
3312.75	18.0734
3312.82	13.4608
3313.45	1.58544
3313.51	17.0678
3313.57	15.5207
3313.63	17.8731
3313.76	7.71426
3314.32	1.78753
3314.37	18.1094
3314.44	14.3885
3314.54	10.5955
3315.2	1.51156
3315.22	40.2739
3315.27	19.8649
3315.33	19.5618
3315.36	27.137
3315.4	24.3309
3315.47	15.2138
3315.5	33.8868
3315.56	16.7504
3315.64	12.3839
3316.38	1.35254
3316.45	14.043
3316.51	16.3212
3316.81	3.33045
3316.86	22.1877
3317.09	4.32863
3317.12	28.5551
3317.17	19.7433
3317.25	13.563
3317.84	1.67272
3317.97	7.73216
3318.02	22.604
3318.76	1.35523
3318.82	15.3822
3318.92	10.4537
3318.99	13.8696
3319.74	1.33099
3319.81	13.3672
3319.88	14.6135
3320.39	1.97582
3320.75	2.7619
3321.31	1.77699
3321.4	11.8582
3321.7	3.29565
3321.75	20.1816
3321.82	14.9098
3321.9	11.9019
3322.04	7.46102
3322.67	1.57577
3322.73	16.4799
3322.79	17.1321
3322.83	24.0269
3322.97	7.01804
3323.76	1.27787
3323.82	16.4772
3323.86	23.4577
3323.95	11.2829
3324	19.1828
3324.05	18.6637
3324.84	1.26781
3324.89	20.3915
3324.94	20.0884
3324.99	19.1241
3325.08	12.2971
3325.91	1.19263
3325.96	23.663
3326.01	17.7588
3326.09	13.6799
3326.82	1.36631
3326.85	34.1297
3326.92	13.9043
3326.98	16.7308
3327.06	12.1124
3327.14	12.6759
3327.82	1.46899
3327.87	19.2271
3327.95	12.2085
3328.48	1.90331
3328.66	5.49813
3329.12	2.17808
3329.16	27.5862
3329.22	15.4871
3329.34	8.20749
3329.43	11.325
3329.51	12.604
3329.58	15.0263
3330.32	1.34847
3330.39	15.1791
3330.44	17.4825
3330.51	14.6778
3330.61	10.3896
3331.23	1.60429
3331.28	19.0223
3331.32	26.2055
3331.36	24.9314
3332.14	1.28108
3332.21	15.1722
3332.29	11.8203
3332.41	8.60215
3332.46	20.4666
3332.81	2.86961
3332.87	16.8606
3332.96	10.8167
3333.61	1.54252
3333.68	12.747
3333.75	14.8588
3333.81	16.0539
3334.69	1.14411
3334.74	20.4082
3334.79	19.3798
3335.52	1.3744
3335.59	13.4971
3335.65	15.8983
3335.75	10.8155
3335.79	20.7469
3335.85	17.1145
3335.91	16.8492
3335.96	20.0361
3336.01	21.9394
3336.05	24.9813
3336.11	17.0358
3336.16	19.4363
3336.21	18.1851
3336.27	16.5153
3336.34	15.1286
3336.61	3.63465
3336.72	9.70968
3336.79	13.5245
3336.85	16.3052
3337.14	3.44804
3337.19	23.1642
3337.87	1.45176
3337.91	30.7787
3337.99	12.7405
3338.05	16.415
3338.09	21.4869
3338.25	6.17132
3338.82	1.76972
3338.92	10.2775
3338.94	37.9363
3339	17.0999
3339.07	14.556
3339.11	25.4453
3339.65	1.83685
3339.76	9.1617
3339.89	7.92142
3339.98	11.526
3340.64	1.51446
3340.7	16.728
3340.73	33.5796
3340.76	26.5887
3341.58	1.22368
3341.65	13.7363
3341.71	18.6081
3341.78	13.6836
3341.84	17.5747
3342.52	1.46139
3342.58	17.8094
3342.64	16.6917
3344	0.734587
3344.05	19.6155
3344.11	16.6583
3344.16	19.3648
3344.24	13.0378
3344.27	27.5406
3344.35	12.6614
3344.41	18.1258
3344.49	11.9374
3344.54	20.7512
3344.77	4.38078
3344.82	20.8377
3345.28	2.18355
3345.86	1.70867
3345.92	16.0488
3345.96	24.9938
3346.01	21.1506
3346.08	14.339
3346.15	14.041
3346.2	19.5465
3346.26	18.005
3346.8	1.83945
3346.88	12.8008
3346.93	18.379
3347.03	9.96016
3347.09	18.3756
3347.55	2.17179
3347.6	20.5086
3347.65	19.0006
3348.5	1.17952
3348.56	16.2338
3348.63	14.476
3348.69	16.4069
3348.74	18.5839
3348.83	12.3183
3349.63	1.24598
3349.72	10.6123
3349.79	15.4751
3349.85	15.8957
3349.9	19.7239
3349.98	12.2669
3350.06	12.8866
3350.77	1.41303
3350.9	7.52389
3350.98	13.1027
3351.04	15.5376
3352.26	0.818023
3352.32	16.9205
3352.37	20.1694
3352.41	23.3263
3352.5	11.7813
3352.56	16.2973
3352.67	9.02201
3353.22	1.83854
3353.29	14.0825
3353.35	15.9413
3353.46	9.02201
3353.95	2.03778
3354.01	17.2741
3354.04	28.9687
3354.1	17.5654
3354.14	26.2743
3354.2	16.7112
3354.85	1.5233
3354.93	12.5976
3355.01	13.508
3355.49	2.09026
3355.58	10.5686
3355.7	8.57854
3355.79	10.4603
3355.87	13.7005
3356.35	2.05774
3356.42	14.6735
3357.11	1.44254
3357.18	14.2308
3357.32	7.60167
3357.47	6.37877
3358.18	1.40974
3358.28	10.1184
3358.33	18.577
3358.41	12.9921
3358.49	12.631
3358.67	5.48757
3359.17	2.01037
3359.25	11.9005
3359.35	10.4047
3360.26	1.10487
3360.34	12.2956
3360.4	14.637
3360.5	11.0583
3360.71	4.55892
3361.5	1.2655
3361.54	25.8331
3361.62	12.6968
3361.7	12.6839
3361.74	28.6287
3361.79	19.7044
3361.85	15.0308
3362.42	1.76519
3362.49	14.9993
3362.56	12.9349
3362.65	11.9446
3362.67	55.7103
3362.74	13.9179
3363.7	1.04105
3363.79	11.1321
3363.89	9.42774
3364.6	1.41453
3364.68	12.5
3364.79	9.24984
3365.74	1.04938
3365.84	10.2955
3366.48	1.54996
3366.61	7.69527
3366.75	7.41895
3366.82	14.4928
3366.88	14.9142
3367.89	0.995996
3368.05	6.35486
3368.18	7.52615
3368.25	13.725
3368.32	15.4775
3368.32	404.858
3368.85	1.88637
3368.97	8.01089
3369.05	12.8156
3369.14	11.8357
3369.96	1.22078
3370	21.4823
3370.04	27.9642
3370.16	8.45523
3370.32	5.95983
3371.09	1.3105
3371.14	17.8253
3371.2	16.7645
3371.23	35.6888
3371.27	27.6778
3371.48	4.76304
3372.21	1.36788
3372.28	13.2363
3372.34	18.4536
3372.44	9.56114
3373.02	1.7435
3373.14	7.75855
3373.23	12.3655
3373.29	15.9668
3373.96	1.48414
3374	28.3366
3374.05	18.8218
3374.11	15.8053
3374.14	35.014
3374.46	3.141
3375.4	1.06992
3375.47	12.5786
3375.71	4.29056
3375.82	8.87942
3376.22	2.48047
3376.36	7.60977
3376.93	1.74158
3377.01	11.9374
3377.21	5.20562
3377.97	1.30986
3378.05	12.0992
3378.14	11.8092
3378.2	14.8832
3379.12	1.09475
3379.14	52.6593
3379.2	15.8228
3379.26	15.9413
3379.44	5.58441
3379.63	5.39113
3380.38	1.3276
3381.49	0.902193
3381.52	34.1413
3381.52	555.556
3381.59	14.3719
3381.62	27.7469
3382.7	0.930553
3382.82	7.96052
3383.32	2.00803
3384.37	0.95358
3384.51	7.27167
3384.55	24.0096
3384.59	25.6082
3385.65	0.945215
3385.68	34.6021
3385.74	16
3385.81	14.0371
3386.74	1.07856
3386.81	14.0548
3386.87	15.3327
3387.19	3.16997
3387.27	12.5345
3387.34	14.3123
3388.05	1.41217
3388.09	21.4316
3388.15	16.9176
3388.32	5.83328
3389.27	1.05859
3389.31	25.6871
3390.56	0.796356
3390.65	11.9746
3391.43	1.28015
3391.5	14.341
3391.63	7.50244
3391.67	28.8351
3391.76	10.9146
3391.93	5.73822
3392.62	1.45016
3392.67	21.815
3392.7	30.2939
3392.72	41.7362
3392.76	30.6843
3392.8	21.9106
3392.86	17.7336
3392.92	17.3551
3394.1	0.844281
3394.15	18.4638
3394.25	11.0595
3394.36	8.7321
3395.38	0.978962
3395.41	30.9406
3395.47	16.9779
3395.51	26.1097
3395.58	15.0602
3396.57	1.00577
3396.64	14.9544
3396.69	20.2265
3396.73	22.6449
3396.77	23.3209
3396.82	21.7723
3397.9	0.929092
3397.96	15.7704
3398.02	17.313
3398.31	3.4125
3398.42	9.02935
3398.87	2.25023
3398.93	14.8236
3399.14	4.82346
3399.59	2.23699
3399.67	12.0861
3399.81	7.21293
3401.25	0.695947
3401.28	26.1712
3401.35	14.6692
3401.39	25.3678
3401.46	15.7183
3401.6	7.00035
3401.77	5.88235
3402.38	1.63034
3402.45	15.1883
3402.51	16.7645
3402.55	23.8209
3402.58	30.5344
3402.62	27.6243
3402.67	21.3174
3402.69	48.9237
3402.71	37.6932
3402.76	22.0946
3402.81	18.0668
3402.84	32.352
3403.5	1.51757
3403.52	50.7099
3403.55	35.8551
3403.58	32.9272
3404.33	1.33636
3404.36	29.2654
3404.39	32.2789
3404.49	10.7887
3404.54	20.6569
3404.61	13.2837
3404.66	21.8818
3405.33	1.49405
3405.36	27.2035
3405.43	14.2146
3405.49	18.3453
3406.24	1.32725
3406.33	11.5647
3406.4	14.0174
3406.46	16.5865
3407.37	1.09751
3407.37	558.659
3407.4	31.1333
3407.44	25.1319
3407.48	24.6792
3407.53	20.145
3407.6	14.7427
3407.65	21.6873
3408.87	0.816273
3408.91	28.0584
3408.95	23.5793
3408.98	29.6209
3409.04	18.8786
3409.12	12.0034
3409.86	1.3462
3410	7.33138
3410.04	24.9875
3410.11	14.6284
3410.74	1.57324
3410.79	23.2072
3410.85	17.1556
3410.87	35.4108
3410.88	534.759
3410.91	30.9789
3410.95	22.6193
3411.04	10.8707
3411.21	5.88512
3412.34	0.886784
3412.34	320.513
3412.41	14.9633
3412.46	20.4082
3412.49	30.303
3412.53	25.1699
3412.6	16.1082
3413.42	1.21956
3413.55	7.69823
3413.66	8.64902
3413.82	6.40615
3413.84	47.8927
3413.84	574.713
3413.86	42.4088
3413.9	29.6209
3413.93	26.617
3414.09	6.45369
3414.88	1.26248
3414.91	38.2995
3415.02	8.64603
3415.05	32.3625
3415.15	10.5407
3415.18	31.0174
3415.3	8.65876
3415.39	10.2754
3415.67	3.56901
3415.75	13.2908
3416.2	2.20682
3416.27	13.9256
3416.3	37.6506
3416.55	3.96338
3417.4	1.17961
3417.47	15.706
3417.54	13.776
3417.59	18.1192
3417.67	13.4066
3418.04	2.71341
3418.11	13.7306
3418.81	1.4212
3418.88	14.9903
3418.94	17.4459
3419.03	10.8354
3419.09	16.3079
3419.16	13.8427
3420.15	1.01247
3420.21	15.6544
3420.32	9.04814
3420.4	13.65
3421.16	1.31775
3421.23	14.0252
3421.27	23.546
3421.31	28.5959
3421.37	14.9611
3421.88	1.95664
3421.95	15.006
3422.06	9.27042
3422.5	2.27801
3422.56	16.6472
3423.63	0.933733
3423.79	6.12783
3423.84	21.9974
3424.26	2.38231
3424.91	1.53931
3424.96	16.9549
3425.04	13.1614
3425.27	4.36281
3425.44	5.86717
3426.22	1.28475
3426.27	18.5563
3426.36	10.8885
3426.5	7.30194
3426.56	17.7746
3427.25	1.44186
3427.25	383.142
3427.37	8.43526
3427.75	2.66326
3427.82	13.4156
3428.98	0.866101
3429.02	22.7273
3429.08	16.5837
3429.15	15.3799
3429.18	25.9
3429.24	16.9434
3429.29	23.8265
3429.48	5.13637
3430.27	1.26573
3430.36	10.6123
3430.42	19.5963
3430.61	5.14562
3430.67	16.3239
3430.73	16.0643
3431.67	1.07257
3431.7	30.2115
3431.85	6.68583
3432.81	1.0418
3432.85	22.5989
3432.91	17.322
3432.99	12.8617
3433.04	19.0658
3433.09	19.5274
3433.16	14.247
3433.22	17.8699
3433.27	18.4434
3433.38	9.63855
3433.46	12.0861
3434.56	0.906692
3434.61	22.6809
3434.64	27.7778
3434.7	16.9119
3434.8	10.4199
3435.24	2.25561
3435.31	14.8368
3436.32	0.985921
3436.37	20.5044
3436.43	15.9744
3436.53	10.7032
3436.59	15.2393
3436.65	16.2311
3437.11	2.20027
3437.18	13.6314
3437.88	1.43082
3437.99	8.87075
3438.04	22.3214
3438.08	22.899
3438.22	7.4173
3438.31	10.5519
3438.73	2.37835
3438.78	21.8245
3438.85	14.8854
3438.89	24.2836
3438.96	13.2205
3439.01	19.5503
3439.08	15.5909
3439.8	1.38529
3439.86	15.8178
3439.89	38.6698
3439.95	15.5352
3440.02	15.4583
3440.09	14.2592
3440.98	1.12298
3441.01	29.8775
3441.09	12.663
3441.89	1.24643
3441.93	24.1255
3442	14.6994
3442.06	16.4285
3442.07	280.899
3442.15	11.6347
3442.96	1.23609
3443.06	9.79336
3443.11	19.8965
3443.16	20.6825
3443.49	3.04109
3443.96	2.11887
3444.04	13.217
3444.36	3.12705
3444.42	15.5376
3444.57	6.73673
3445.07	2.01629
3445.12	20.2511
3445.21	10.7654
3445.27	15.8529
3445.35	12.1256
3446.12	1.30995
3446.17	17.9019
3446.22	22.2866
3446.26	23.872
3446.34	12.2145
3447.19	1.18694
3447.23	24.0558
3447.29	14.9254
3447.36	15.4178
3448.25	1.12098
3448.31	16.8719
3448.36	19.992
3449.3	1.06463
3449.31	131.926
3449.31	189.036
3449.32	112.486
3449.37	20.5044
3449.42	22.168
3449.45	32.041
3449.6	6.68494
3449.69	10.6259
3450.27	1.7165
3450.29	69.8324
3450.32	27.9174
3450.38	16.1316
3450.43	23.8777
3450.43	136.426
3450.47	30.7031
3450.57	9.94926
3450.64	12.8866
3451.01	2.74816
3451.03	42.4989
3451.08	21.6544
3451.12	24.4559
3451.17	20.145
3451.22	19.8886
3451.36	6.93049
3451.43	16.0205
3451.5	13.4989
3451.69	5.19103
3451.8	9.55019
3451.87	13.6388
3452.45	1.71659
3452.57	8.79198
3452.65	12.7535
3452.72	12.7049
3452.85	8.04311
3452.92	13.6986
3453.23	3.26872
3453.67	2.27531
3453.77	9.9681
3453.83	16.4042
3453.88	19.558
3453.93	19.3536
3454.05	8.69792
3454.59	1.83234
3454.85	3.89423
3454.91	17.2771
3454.95	23.9521
3455.01	15.1906
3455.74	1.37261
3455.74	531.915
3455.83	11.5996
3455.97	7.18236
3456.65	1.47693
3456.71	15.949
3456.77	16.0179
3456.8	37.9075
3456.86	15.5063
3456.97	9.51203
3457.02	18.0865
3457.26	4.24683
3458.01	1.32259
3458.08	15.7431
3458.16	12.0831
3458.23	15.3822
3458.31	12.3183
3459.25	1.05932
3459.3	19.8373
3459.34	24.9377
3459.39	21.7108
3459.44	18.6116
3459.5	18.4026
3459.53	28.1294
3459.6	15.4416
3459.65	18.162
3459.7	20.1735
3459.77	15.2509
3459.81	20.8899
3459.92	9.15081
3460	13.3923
3460.28	3.5041
3460.57	3.51766
3460.66	10.4243
3460.73	16.0411
3460.87	7.08466
3461.39	1.91648
3461.49	9.44733
3461.54	19.9442
3461.59	20.2963
3461.66	15.674
3461.75	10.7469
3462.11	2.81666
3462.59	2.06186
3462.63	24.4738
3462.72	11.7233
3462.79	13.0293
3462.88	11.0205
3463.44	1.78817
3463.53	12.3153
3463.9	2.63324
3463.94	26.0552
3463.98	25.2143
3464.03	19.976
3464.2	6.16409
3464.26	15.8053
3464.87	1.63551
3464.94	13.6407
3464.99	22.5734
3465.1	9.03424
3465.54	2.27925
3465.62	11.3753
3465.7	12.639
3465.86	6.42674
3465.93	14.5582
3465.98	20.5761
3466.02	21.2179
3466.09	16.284
3466.14	17.1527
3466.2	16.952
3466.26	16.4312
3466.4	7.3416
3466.49	10.5899
3466.56	15.1607
3466.76	4.996
3466.83	15.2999
3467.18	2.83407
3467.26	11.7288
3467.31	19.9481
3467.38	14.2268
3467.43	20.141
3467.59	6.59718
3467.82	4.34896
3467.9	11.1645
3468.31	2.47176
3468.38	13.4318
3468.45	15.9668
3468.51	16.8124
3468.61	9.77804
3468.69	12.9483
3468.77	11.6795
3469.48	1.40335
3469.54	18.4775
3469.6	15.4488
3469.75	6.85401
3469.83	12.4239
3470.39	1.79495
3470.47	12.1271
3470.61	7.25058
3470.81	4.88377
3471.19	2.60756
3471.26	14.5815
3471.32	18.9
3471.41	10.5097
3471.49	12.7877
3471.56	14.0885
3472.45	1.12729
3472.52	13.5153
3472.59	13.9295
3472.65	19.2345
3472.73	11.7233
3473.69	1.04741
3473.74	17.2354
3473.81	15.4727
3473.84	27.2405
3473.98	7.57576
3474.07	10.6826
3475.11	0.964488
3475.18	14.1123
3475.23	20.9732
3475.28	18.6846
3476.38	0.909802
3476.39	70.6215
3476.44	19.972
3476.48	26.0078
3476.55	15.2486
3476.6	17.9244
3476.68	12.2956
3476.88	5.01505
3476.92	29.0613
3477.62	1.4301
3477.68	16.38
3477.72	23.9751
3477.76	26.2467
3477.82	15.444
3477.95	8.13008
3478.33	2.58271
3478.65	3.11711
3478.71	17.1204
3478.82	9.22935
3479.6	1.28343
3479.74	7.30194
3479.84	9.32488
3479.91	14.2572
3480.06	6.68405
3480.2	7.13521
3481.33	0.889395
3481.38	18.6463
3481.43	21.2857
3481.47	22.5938
3481.53	19.1131
3481.72	5.12059
3482.69	1.03151
3482.78	10.5075
3482.83	21.5285
3482.87	24.9938
3482.92	19.3013
3483.01	11.989
3483.1	11.1582
3483.93	1.20087
3483.98	19.2456
3484.04	16.9693
3484.1	16.4528
3484.16	16.6722
3484.29	8.02182
3484.69	2.48435
3484.75	16.909
3484.8	17.7462
3484.84	24.6305
3485.41	1.75396
3485.53	8.45309
3485.64	9.11411
3485.7	18.1127
3485.79	11.0254
3486.49	1.4243
3486.5	190.114
3486.5	309.598
3486.5	331.126
3486.55	19.3461
3486.61	19.1902
3486.73	8.04052
3486.78	18.7723
3486.88	10.3563
3487.88	0.996443
3487.97	12.0788
3488.05	12.4549
3488.08	26.6028
3488.14	18.6324
3488.2	17.2414
3488.94	1.3425
3488.98	27.5028
3489.02	21.1461
3489.08	17.8731
3489.11	31.8674
3490.12	0.990599
3490.2	12.1551
3490.25	23.1965
3490.31	16.6917
3490.38	12.9971
3491.18	1.2607
3491.18	476.19
3491.18	223.714
3491.18	531.915
3491.22	25.0689
3491.26	25.9538
3491.32	16.7504
3491.78	2.16915
3491.85	14.3988
3492.47	1.6095
3492.55	13.6166
3492.6	18.8288
3492.66	16.3479
3493.1	2.26845
3493.61	1.95637
3493.68	16.2285
3493.74	16.3479
3494	3.73608
3494.03	36.7377
3494.1	15.2952
3494.97	1.14015
3495.02	20
3495.08	18.7793
3495.15	13.4264
3495.2	20.016
3495.82	1.63026
3495.84	36.2056
3495.89	19.3087
3495.96	15.7679
3496.25	3.4785
3496.3	20.2347
3497.19	1.11708
3497.26	14.0509
3497.33	14.5433
3497.43	9.75039
3497.74	3.28515
3497.81	13.3743
