# Supplementary material for: Dorsal and median raphe neuronal firing dynamics characterized by nonlinear measures
Source: PLoS Comput Biol. 2024 May 28;20(5):e1012111. doi: 10.1371/journal.pcbi.1012111 (PMC11161118; doi:10.1371/journal.pcbi.1012111)
Supplement: S1 Data — (ZIP) [file pcbi.1012111.s002.zip › data/N65_N2_250714.txt]

Event times and instantaneous frequencies between 0 s and 243.726 s on channel 6
Time	Inst freq
0.37615	2.65851
1.76898	0.717963
2.71086	1.06171
3.89615	0.843675
5.17494	0.781989
7.2566	0.480386
8.53335	0.783239
9.81924	0.777671
12.0057	0.457369
13.104	0.910473
16.1794	0.325159
17.3164	0.879492
18.0812	1.30751
19.188	0.903514
20.3392	0.868644
22.5883	0.444632
24.9752	0.418952
26.2624	0.776904
27.4099	0.871437
28.8998	0.671163
31.0199	0.471689
31.4769	2.18833
31.4802	300.3
32.7699	0.775356
34.9319	0.462541
34.9356	270.27
37.2549	0.431157
39.1515	0.52727
41.407	0.443355
42.6955	0.776084
44.8483	0.46452
46.4851	0.610941
47.7244	0.806901
49.7086	0.503999
52.1216	0.414412
53.5065	0.722069
54.6679	0.861052
57.0091	0.427139
57.9826	1.02722
61.5593	0.279583
62.884	0.754888
65.2637	0.420218
67.0643	0.555395
69.3364	0.440114
70.1298	1.26035
70.1336	268.097
71.935	0.555118
72.0758	7.10076
73.991	0.522133
75.5379	0.646463
76.4361	1.11331
76.4396	287.356
80.0063	0.280375
81.2297	0.817361
83.2466	0.495815
84.7862	0.649494
86.3186	0.65258
87.9548	0.611172
92.0587	0.243675
92.8375	1.28398
94.596	0.56867
94.7703	5.73658
98.276	0.285251
100.336	0.48534
100.34	288.184
102.92	0.387553
102.924	289.855
106.075	0.317325
107.648	0.635813
111.552	0.256125
113.319	0.565963
113.322	309.598
115.107	0.560387
118.996	0.257135
120.205	0.827041
123.541	0.299765
125.432	0.528701
127.339	0.524519
129.557	0.450757
130.928	0.729746
132.636	0.585271
134.633	0.500681
137.769	0.318935
140.608	0.35219
140.612	256.41
143.02	0.415382
144.238	0.82085
144.356	8.45094
146.754	0.416997
149.698	0.339688
151.637	0.515634
155.361	0.268554
158.628	0.306072
160.829	0.45437
160.832	317.46
161.973	0.876724
164.501	0.395581
166.191	0.591842
167.357	0.857118
167.489	7.60398
169.256	0.565784
172.004	0.363898
174.203	0.454851
175.825	0.616534
177.449	0.615559
179.192	0.573835
179.196	277.778
181.339	0.466544
183.29	0.512476
184.714	0.702523
187.78	0.32615
191.352	0.279958
195.266	0.25545
196.963	0.589268
199.879	0.343033
202.539	0.375847
205.047	0.398746
207.229	0.458226
211.912	0.213565
213.741	0.546822
217.028	0.304209
217.032	268.097
218.931	0.526568
222.475	0.282113
225.588	0.32129
228.446	0.34986
229.219	1.29353
230.69	0.679736
231.942	0.799067
235.672	0.26809
236.05	2.64403
239.151	0.322506
