# Supplementary material for: Dorsal and median raphe neuronal firing dynamics characterized by nonlinear measures
Source: PLoS Comput Biol. 2024 May 28;20(5):e1012111. doi: 10.1371/journal.pcbi.1012111 (PMC11161118; doi:10.1371/journal.pcbi.1012111)
Supplement: S1 Data — (ZIP) [file pcbi.1012111.s002.zip › data/N122_N9_300311.txt]

Event times and instantaneous frequencies between 8163.86 s and 8265.11 s on channel 401
Time	Inst freq
8163.91	17.7968
8163.96	17.334
8164.04	13.1527
8164.15	9.11411
8164.21	16.1786
8164.26	20.4583
8164.31	18.8501
8164.34	38.9864
8164.39	17.9276
8164.45	18.2216
8164.51	15.5159
8164.59	12.4797
8164.67	12.7113
8164.72	19.6734
8164.78	17.4734
8164.85	14.5138
8164.93	12.5786
8164.99	15.6274
8165.03	28.0505
8165.08	20.9512
8165.14	16.4582
8165.2	15.7208
8165.27	14.537
8165.35	12.219
8165.4	20.6569
8165.45	19.0223
8165.52	14.7951
8165.56	27.7546
8165.63	14.4823
8165.66	26.0078
8165.7	25.6739
8165.79	11.4194
8165.83	23.5349
8165.91	13.1752
8165.95	22.2668
8166	19.988
8166.05	22.5734
8166.12	13.3958
8166.17	21.8771
8166.24	14.5455
8166.3	15.5933
8166.35	20.7383
8166.39	25.7798
8166.43	26.3783
8166.46	28.4414
8166.5	22.9779
8166.56	19.7239
8166.6	21.2675
8166.65	19.2604
8166.73	14.0786
8166.81	11.325
8166.91	10.2543
8166.97	16.1212
8167.05	13.587
8167.09	24.2072
8167.14	19.9045
8167.2	17.3702
8167.24	22.2916
8167.28	24.6245
8167.33	22.482
8167.42	10.8483
8167.5	11.5393
8167.55	22.237
8167.63	12.0831
8167.69	16.5893
8167.78	11.936
8167.86	12.2145
8167.91	19.9322
8167.96	19.9442
8168.04	12.6231
8168.08	22.7531
8168.14	16.0694
8168.21	16.276
8168.25	24.5158
8168.34	10.8319
8168.45	9.30492
8168.51	14.708
8168.57	18.4264
8168.61	22.0751
8168.67	16.6722
8168.76	11.3649
8168.82	16.9664
8168.87	21.1015
8168.94	14.2106
8169	15.3775
8169.07	14.5943
8169.14	15.7679
8169.18	21.1864
8169.26	13.6575
8169.31	17.6336
8169.34	32.4359
8169.4	17.4398
8169.46	17.6429
8169.5	24.8633
8169.54	22.9043
8169.61	13.6705
8169.68	15.7159
8169.74	17.1999
8169.81	13.4066
8169.87	16.5673
8169.93	18.1324
8169.99	16.5153
8170.06	13.2837
8170.1	25.8532
8170.16	16.0077
8170.21	23.0256
8170.26	17.6991
8170.34	13.369
8170.39	18.8466
8170.44	20.517
8170.5	18.093
8170.53	27.6472
8170.59	17.7778
8170.65	17.0329
8170.72	14.0825
8170.77	19.7511
8170.83	16.8606
8170.87	21.3129
8170.92	24.3665
8170.97	19.3949
8171.01	25.1193
8171.06	19.7044
8171.09	26.6241
8171.2	9.52109
8171.24	26.1506
8171.28	26.8097
8171.36	12.2205
8171.41	17.4734
8171.49	13.7438
8171.57	11.6713
8171.62	20.5002
8171.67	19.6734
8171.73	16.9607
8171.78	22.9148
8171.81	27.3
8171.88	15.0399
8171.93	19.8413
8171.97	22.1729
8172.01	25
8172.06	19.5656
8172.13	16.2259
8172.16	27.7162
8172.24	13.2979
8172.28	23.9636
8172.33	21.3858
8172.38	18.0148
8172.44	18.2216
8172.5	15.8028
8172.54	23.6518
8172.59	22.2124
8172.63	24.3605
8172.69	17.4429
8172.76	13.7646
8172.83	15.0015
8172.9	14.1143
8172.96	14.8787
8173.02	16.4258
8173.06	29.0698
8173.11	17.6929
8173.17	16.7336
8173.21	24.8077
8173.28	14.3843
8173.34	19.5963
8173.37	26.295
8173.42	21.1595
8173.47	21.2359
8173.51	21.5936
8173.58	14.1884
8173.65	16.5536
8173.7	18.1587
8173.76	17.8635
8173.8	21.6873
8173.86	17.8094
8173.9	22.9463
8173.94	23.8039
8173.99	19.9601
8174.05	17.9888
8174.12	14.8346
8174.15	27.8474
8174.19	26.9469
8174.25	16.3854
8174.32	15.4919
8174.37	19.4288
8174.41	24.3962
8174.45	22.3214
8174.51	17.934
8174.55	23.1
8174.59	24.6366
8174.64	21.8103
8174.69	19.3761
8174.72	29.2654
8174.8	13.4138
8174.84	23.0521
8174.89	23.0309
8174.94	19.9164
8174.98	22.0848
8175.05	15.4967
8175.1	19.4137
8175.15	20.4918
8175.2	18.4434
8175.25	19.5198
8175.32	15.3069
8175.35	30.4971
8175.4	20.7383
8175.46	16.559
8175.51	20.7857
8175.55	22.8571
8175.6	19.9362
8175.65	20.3625
8175.69	23.4247
8175.74	22.6552
8175.76	37.4251
8175.82	17.3792
8175.89	13.6799
8175.94	19.5848
8175.99	22.4618
8176.06	14.1965
8176.1	22.8624
8176.15	19.7278
8176.21	17.001
8176.27	18.7161
8176.32	19.3648
8176.36	21.8293
8176.4	24.4978
8176.45	22.4065
8176.49	22.6193
8176.54	22.0119
8176.6	17.3491
8176.65	17.8063
8176.72	14.6843
8176.77	19.6502
8176.82	22.7169
8176.88	15.5207
8176.95	15.2022
8177	19.7863
8177.03	29.967
8177.07	26.3922
8177.1	32.2373
8177.17	13.151
8177.2	38.0518
8177.26	17.1821
8177.3	23.2288
8177.36	16.4474
8177.43	15.2999
8177.49	15.9693
8177.55	17.0707
8177.59	22.4669
8177.66	15.3398
8177.71	19.4401
8177.74	33.6022
8177.79	18.3621
8177.83	26.5816
8177.88	19.0767
8177.92	25.8933
8177.98	16.247
8178.02	27.8319
8178.08	18.2648
8178.12	23.912
8178.17	20.2388
8178.22	19.5542
8178.26	24.0848
8178.31	21.6591
8178.35	21.6123
8178.41	18.4945
8178.46	17.0648
8178.5	25.6476
8178.55	22.4014
8178.6	18.7021
8178.65	20.6569
8178.7	19.2604
8178.76	17.0039
8178.81	18.7899
8178.86	22.4871
8178.9	21.8866
8178.97	16.0927
8179	30.8166
8179.06	17.7274
8179.12	15.6274
8179.16	23.2126
8179.25	12.0904
8179.32	13.7043
8179.37	20.35
8179.42	17.5994
8179.46	24.9938
8179.52	17.7525
8179.57	20.79
8179.61	27.0197
8179.65	20.4332
8179.73	12.4969
8179.79	18.7021
8179.84	18.9645
8179.9	17.9051
8179.96	14.7275
8180.03	14.4676
8180.07	24.667
8180.11	26.1506
8180.15	28.5388
8180.19	23.8265
8180.25	15.9464
8180.28	35.5114
8180.33	18.2482
8180.39	16.6611
8180.47	13.2837
8180.52	20.6911
8180.55	29.6824
8180.61	16.0205
8180.67	19.8295
8180.71	20.6143
8180.75	25.6674
8180.79	28.4576
8180.83	22.3614
8180.88	22.5938
8180.93	18.5185
8180.98	21.8198
8181.01	29.2826
8181.05	23.0574
8181.1	22.3964
8181.15	21.0482
8181.2	19.8413
8181.22	36.3901
8181.29	16.0102
8181.34	18.8679
8181.4	17.1116
8181.43	32.2165
8181.46	28.1611
8181.5	29.994
8181.53	27.9174
8181.59	18.1851
8181.64	20.2881
8181.7	17.1762
8181.73	31.2305
8181.75	42.0521
8181.81	18.3621
8181.85	20.7168
8181.9	21.8771
8181.95	21.45
8182	17.6991
8182.05	23.5738
8182.1	17.3461
8182.14	24.1779
8182.2	18.6359
8182.25	19.6232
8182.29	24.0385
8182.34	20.1776
8182.39	18.9717
8182.43	24.9813
8182.48	21.8484
8182.53	19.4326
8182.57	25.0815
8182.62	19.7006
8182.65	35.6761
8182.7	20.4876
8182.74	23.6407
8182.78	24.8818
8182.83	21.2675
8182.86	27.3673
8182.9	26.0213
8182.95	21.5889
8183.04	11.4064
8183.08	22.8258
8183.12	23.7756
8183.17	20.1572
8183.23	16.415
8183.28	20.5677
8183.33	22.0361
8183.38	19.5198
8183.44	16.442
8183.52	13.177
8183.56	21.7533
8183.62	17.4581
8183.66	22.6244
8183.71	20.6313
8183.76	19.8847
8183.8	23.2666
8183.86	17.7336
8183.93	15.0716
8183.97	24.9875
8184	30.0842
8184.04	25.6213
8184.07	30.4878
8184.11	26.3852
8184.14	37.2578
8184.19	19.7941
8184.22	27.2109
8184.28	19.604
8184.36	12.2941
8184.41	18.7758
8184.46	18.6428
8184.5	26.2261
8184.54	24.4499
8184.59	19.5198
8184.63	27.2035
8184.69	17.4459
8184.73	21.777
8184.77	24.7954
8184.82	22.4065
8184.85	30.5157
8184.89	26.1165
8184.95	18.0148
8184.98	31.2402
8185.03	19.2012
8185.09	17.1999
8185.12	28.6205
8185.17	21.2404
8185.2	31.3972
8185.27	14.6284
8185.33	15.7853
8185.38	19.6386
8185.43	22.8258
8185.49	15.5207
8185.53	29.7
8185.59	15.7134
8185.63	27.5786
8185.67	21.4454
8185.71	24.1721
8185.76	22.9885
8185.8	20.8899
8185.84	26.462
8185.89	19.3498
8185.93	29.1375
8185.96	29.6472
8185.99	33.8753
8186.04	22.4618
8186.07	27.049
8186.12	23.753
8186.16	20.5002
8186.21	19.988
8186.25	25.2781
8186.29	26.3574
8186.34	20.3087
8186.41	15.4919
8186.46	18.7161
8186.5	25.8398
8186.53	34.904
8186.57	20.8768
8186.61	26.1917
8186.65	25.7069
8186.68	38.2702
8186.74	16.5017
8186.77	34.8797
8186.82	17.5994
8186.86	26.0213
8186.89	36.2845
8186.95	17.4825
8186.97	48.0077
8187.02	19.1865
8187.06	23.116
8187.1	27.3149
8187.14	25.0564
8187.18	23.4907
8187.22	26.3922
8187.26	28.5878
8187.29	31.0366
8187.33	21.9106
8187.37	28.1057
8187.41	26.178
8187.43	40.2901
8187.48	20.6271
8187.53	20.5086
8187.57	22.4316
8187.6	31.7864
8187.65	24.0269
8187.69	25.8198
8187.72	25.3614
8187.78	18.4877
8187.83	18.1192
8187.88	21.173
8187.94	16.4853
8187.99	20.1694
8188.04	20.3915
8188.1	15.4919
8188.14	27.2702
8188.18	24.4559
8188.22	30.4044
8188.26	24.2014
8188.3	24.7402
8188.33	27.1297
8188.36	37.7786
8188.42	18.0734
8188.45	32.6052
8188.49	23.7699
8188.54	21.3995
8188.58	24.0327
8188.62	21.4041
8188.67	21.5193
8188.71	22.9727
8188.78	16.1551
8188.81	29.18
8188.85	24.3427
8188.89	26.1575
8188.93	23.8777
8188.98	19.8689
8189.02	24.0616
8189.07	21.245
8189.09	45.5789
8189.13	26.5957
8189.17	24.3368
8189.22	21.725
8189.26	24.4499
8189.3	25.1256
8189.34	20.9732
8189.38	28.0662
8189.44	16.7898
8189.48	24.1371
8189.52	29.7354
8189.55	25.9403
8189.6	23.2288
8189.68	11.6904
8189.72	26.7237
8189.75	29.2826
8189.79	28.7109
8189.83	21.8962
8189.89	18.5977
8189.93	25.9336
8189.96	33.1895
8190	23.2126
8190.03	30.7598
8190.07	28.0505
8190.11	21.3995
8190.16	21.1372
8190.19	41.4938
8190.26	14.1945
8190.31	18.4775
8190.35	24.6731
8190.39	24.6063
8190.43	28.8517
8190.46	28.2087
8190.51	22.2173
8190.54	34.0599
8190.6	16.1891
8190.63	28.2646
8190.67	26.7953
8190.71	23.5682
8190.75	24.5821
8190.8	21.5471
8190.84	23.4247
8190.88	25.5754
8190.91	35.461
8190.95	25.31
8190.99	27.6472
8191.04	18.0766
8191.1	16.7504
8191.15	21.004
8191.19	21.7817
8191.24	20.8247
8191.28	24.8262
8191.34	19.044
8191.36	36.7782
8191.41	19.5695
8191.45	26.7953
8191.49	27.0856
8191.53	23.2612
8191.56	41.2201
8191.59	28.1532
8191.64	21.2134
8191.69	18.615
8191.74	22.6449
8191.78	20.5465
8191.82	27.049
8191.85	31.5358
8191.89	25.7732
8191.95	16.239
8191.99	25.2845
8192.04	22.6501
8192.09	18.4536
8192.13	28.885
8192.16	33.9905
8192.22	14.9231
8192.27	22.4316
8192.3	30.248
8192.34	22.6912
8192.39	21.395
8192.44	22.4115
8192.5	16.592
8192.55	18.3419
8192.58	30.8642
8192.62	26.1028
8192.67	21.645
8192.73	16.8719
8192.78	18.7864
8192.81	29.8151
8192.86	21.4454
8192.9	22.6449
8192.95	22.7015
8193	19.2086
8193.03	34.2231
8193.07	22.553
8193.13	18.1884
8193.16	37.2856
8193.2	22.4014
8193.23	29.0444
8193.27	26.5957
8193.33	17.4672
8193.37	22.0751
8193.42	23.4797
8193.47	20.7641
8193.52	17.2563
8193.59	14.5033
8193.63	26.5745
8193.67	22.2717
8193.73	18.2949
8193.77	24.5761
8193.8	34.3171
8193.83	36.5898
8193.86	34.4828
8193.9	22.1533
8193.92	44.5633
8193.96	27.533
8194.01	19.1755
8194.05	24.1604
8194.1	21.4731
8194.16	17.1792
8194.2	22.8311
8194.24	27.9877
8194.27	30.5157
8194.31	23.1481
8194.36	23.3973
8194.41	18.1917
8194.47	17.5593
8194.51	23.9751
8194.55	23.1
8194.59	25.2207
8194.64	21.0393
8194.67	38.1825
8194.71	25.5493
8194.74	27.0563
8194.78	26.8384
8194.8	41.6146
8194.86	18.0897
8194.89	36.5497
8194.94	18.5219
8194.99	19.7355
8195.03	26.9179
8195.06	35.4988
8195.1	21.0349
8195.13	35.9971
8195.18	21.2359
8195.22	23.1107
8195.26	28.7936
8195.29	32.6477
8195.33	25.2398
8195.38	20.2061
8195.42	23.0894
8195.46	23.7869
8195.5	23.4357
8195.55	20.8986
8195.59	27.115
8195.63	22.2767
8195.7	14.8588
8195.73	30.722
8195.79	17.8603
8195.83	22.4316
8195.87	28.9017
8195.91	24.0848
8195.94	29.6912
8195.98	27.3373
8196.02	27.7701
8196.06	21.2902
8196.1	25.3036
8196.15	23.1696
8196.19	21.0217
8196.24	22.4517
8196.28	22.5479
8196.32	27.3898
8196.37	19.7785
8196.4	29.985
8196.44	28.2566
8196.49	21.245
8196.52	29.8151
8196.55	34.5781
8196.58	31.6156
8196.61	35.2113
8196.65	25.227
8196.69	25.7732
8196.73	23.855
8196.78	20.6569
8196.81	26.6667
8196.85	25.6739
8196.89	26.469
8196.93	25.3614
8196.97	27.7393
8197.01	24.4559
8197.06	18.8005
8197.09	38.8199
8197.14	18.3318
8197.17	34.1064
8197.2	31.3185
8197.26	18.9251
8197.29	26.1165
8197.35	19.2382
8197.38	33.4225
8197.42	24.7709
8197.46	23.4302
8197.49	28.0662
8197.54	22.4014
8197.58	23.175
8197.64	17.6398
8197.67	32.7011
8197.71	24.1196
8197.76	20
8197.8	29.0613
8197.83	27.3523
8197.88	22.3464
8197.93	19.4024
8197.96	31.0366
8198	22.8728
8198.03	34.5901
8198.07	23.9464
8198.12	24.0327
8198.16	24.8571
8198.19	31.6957
8198.22	29.2997
8198.26	29.3772
8198.29	33.6587
8198.31	40.0481
8198.35	24.5098
8198.38	31.9387
8198.42	25.2908
8198.46	28.8934
8198.51	20.008
8198.55	23.9292
8198.59	23.8949
8198.63	28.3849
8198.67	21.5564
8198.71	26.2605
8198.75	26.9542
8198.79	22.8467
8198.84	20.35
8198.87	37.2301
8198.89	45.5996
8198.93	24.0558
8198.97	24.4738
8199.01	27.7085
8199.05	23.2342
8199.09	24.6914
8199.13	29.7
8199.17	22.3614
8199.21	27.1444
8199.24	30.6466
8199.29	20.9996
8199.32	35.1
8199.36	22.8781
8199.4	27.3598
8199.43	26.9906
8199.48	22.9991
8199.52	22.5836
8199.56	26.0756
8199.6	24.6914
8199.63	38.4025
8199.67	24.2836
8199.73	17.1204
8199.78	19.7044
8199.81	27.9408
8199.85	23.3918
8199.9	22.5428
8199.95	19.6734
8200	20.7641
8200.04	26.6383
8200.07	26.3296
8200.12	22.6501
8200.17	20.3666
8200.21	23.9808
8200.27	15.586
8200.31	23.5571
8200.35	26.5463
8200.39	24.57
8200.42	31.9081
8200.45	33.2557
8200.52	15.015
8200.56	28.7604
8200.59	27.7701
8200.64	22.0994
8200.68	22.477
8200.72	28.9268
8200.76	23.9578
8200.79	28.1057
8200.83	24.7647
8200.89	16.592
8200.94	20.3874
8200.98	25.2653
8201.03	23.5682
8201.07	20.5297
8201.12	22.9253
8201.16	26.3296
8201.19	26.9107
8201.23	29.4898
8201.26	26.8745
8201.31	22.4517
8201.34	29.1715
8201.4	18.9466
8201.44	23.7473
8201.46	41.3223
8201.51	22.9991
8201.55	24.888
8201.6	17.319
8201.64	29.0867
8201.68	21.901
8201.72	24.8818
8201.76	31.0078
8201.8	21.2134
8201.84	28.7026
8201.86	43.7254
8201.91	20.6526
8201.95	23.8607
8201.98	31.9387
8202.02	25.5885
8202.06	22.8258
8202.1	26.3296
8202.14	29.036
8202.18	24.2307
8202.22	22.1288
8202.26	24.6548
8202.3	27.7239
8202.33	32.0718
8202.36	40.2576
8202.39	28.3688
8202.42	30.3767
8202.48	17.819
8202.52	27.3224
8202.55	29.4811
8202.6	19.996
8202.63	36.1141
8202.67	26.9833
8202.71	22.9885
8202.76	20.0924
8202.79	31.4268
8202.83	24.1663
8202.88	23.3863
8202.91	28.9268
8202.94	28.6041
8203	17.507
8203.04	25.4777
8203.08	28.3607
8203.11	26.4831
8203.16	21.9732
8203.2	22.8102
8203.24	27.2554
8203.27	32.5521
8203.31	23.5294
8203.35	28.6615
8203.39	23.7699
8203.45	18.3083
8203.5	19.3611
8203.54	24.975
8203.58	23.663
8203.61	28.6533
8203.65	29.1715
8203.7	19.6734
8203.74	24.8324
8203.78	25.7533
8203.8	40.0481
8203.84	27.1739
8203.88	24.2601
8203.92	26.1506
8203.96	26.1917
8203.98	36.5764
8204.02	27.6932
8204.06	25.9
8204.09	28.49
8204.13	26.441
8204.16	31.0945
8204.2	26.6667
8204.24	25.4001
8204.28	27.248
8204.31	33.1016
8204.33	42.8633
8204.38	21.4592
8204.42	22.7894
8204.46	26.4971
8204.5	28.4495
8204.54	24.0732
8204.57	32.7439
8204.63	17.0678
8204.67	23.3809
8204.71	26.1438
8204.73	39.4011
8204.78	21.7723
8204.8	38.6698
8204.85	24.2895
8204.89	23.9063
8204.92	27.9799
8204.97	22.8676
8205	27.4876
8205.04	27.3299
8205.07	32.0205
8205.14	15.528
8205.17	29.2141
8205.21	22.0216
8205.25	32.2269
8205.3	20.2675
8205.34	23.5849
8205.38	21.3174
8205.41	42.7716
8205.45	26.7809
8205.5	17.7557
8205.53	30.1568
8205.59	18.7021
8205.64	20.3087
8205.67	32.1543
8205.7	31.8674
8205.73	28.7604
8205.77	27.4348
8205.81	25.5558
8205.84	31.9387
8205.88	24.1546
8205.92	30.7503
8205.97	19.425
8206	28.6862
8206.03	33.5008
8206.08	21.4179
8206.12	22.7739
8206.17	21.3447
8206.21	23.2504
8206.26	20.7727
8206.31	19.685
8206.36	21.0172
8206.39	29.1375
8206.43	29.3686
8206.46	30.0481
8206.52	16.5125
8206.56	26.9107
8206.6	26.6312
8206.63	31.8776
8206.69	15.2068
8206.72	40.95
8206.76	24.7709
8206.78	37.5657
8206.82	24.8324
8206.88	16.7645
8206.93	22.8258
8206.98	18.7126
8207.03	22.1729
8207.07	24.1663
8207.12	19.1131
8207.16	25.6279
8207.21	21.322
8207.26	19.0114
8207.31	18.9825
8207.34	31.5159
8207.38	29.0023
8207.43	20.7727
8207.46	26.9469
8207.49	31.1139
8207.52	34.5543
8207.57	22.4165
8207.6	28.5225
8207.64	30.1659
8207.7	17.0707
8207.72	34.1413
8207.77	22.6706
8207.83	15.7828
8207.89	17.5346
8207.94	18.1587
8207.98	27.9564
8208.02	23.5349
8208.06	24.6305
8208.09	39.4477
8208.12	29.7354
8208.17	18.8253
8208.22	21.1282
8208.27	19.3424
8208.3	40.8998
8208.33	28.0505
8208.37	24.5098
8208.4	47.0146
8208.44	22.2668
8208.47	30.5437
8208.51	25.2525
8208.57	16.6917
8208.61	25.4907
8208.64	31.4663
8208.69	21.5657
8208.74	20.1979
8208.78	25.0501
8208.81	30.1659
8208.86	21.7344
8208.89	30.7692
8208.93	25.2143
8208.98	22.7583
8209.01	28.3849
8209.04	34.2936
8209.08	27.1297
8209.12	24.6305
8209.15	27.533
8209.19	30.9789
8209.23	21.1372
8209.26	34.5304
8209.31	19.558
8209.34	32.6371
8209.39	23.1642
8209.43	24.8201
8209.48	19.6812
8209.53	18.4877
8209.58	22.2618
8209.62	22.4266
8209.67	20.7771
8209.71	27.5028
8209.73	39.6354
8209.77	24.6427
8209.82	19.0223
8209.86	28.5959
8209.91	21.8436
8209.94	26.7451
8209.98	24.1371
8210.01	38.3877
8210.04	29.0276
8210.08	26.9251
8210.12	25.9403
8210.18	18.0963
8210.2	35.2858
8210.23	35.6506
8210.27	27.3448
8210.33	16.197
8210.37	22.941
8210.42	21.254
8210.48	16.952
8210.52	25.0188
8210.55	29.0951
8210.59	31.3873
8210.63	23.6128
8210.66	35.7015
8210.69	32.3625
8210.73	25.5232
8210.76	26.0485
8210.8	25.6739
8210.85	20.35
8210.89	30.5344
8210.93	23.3699
8210.97	24.3309
8211.01	23.596
8211.05	25.1509
8211.1	21.777
8211.15	17.7148
8211.19	29.2056
8211.24	20.6825
8211.29	18.7723
8211.34	20.6441
8211.39	19.3349
8211.43	22.7998
8211.48	20.3583
8211.53	23.5738
8211.56	26.738
8211.62	16.197
8211.66	26.3505
8211.7	26.5393
8211.74	26.2398
8211.78	25.582
8211.81	35.1
8211.84	27.4952
8211.89	23.1107
8211.93	23.5128
8211.97	23.175
8212	40.016
8212.04	25.6148
8212.08	21.7061
8212.11	30.9981
8212.15	26.1438
8212.19	23.5571
8212.24	23.2072
8212.27	31.2793
8212.32	20.0521
8212.36	25.7599
8212.39	29.4464
8212.44	19.7941
8212.49	22.9516
8212.52	31.5259
8212.55	28.1452
8212.61	19.1314
8212.65	22.4921
8212.71	17.7368
8212.74	34.4947
8212.77	25.6213
8212.81	31.0559
8212.84	26.7094
8212.88	27.5634
8212.96	13.2118
8212.99	31.8471
8213.05	16.9866
8213.09	25.0313
8213.12	28.0112
8213.16	25.6082
8213.2	29.1971
8213.24	24.5881
8213.27	29.0023
8213.32	22.4417
8213.36	24.8509
8213.41	19.7044
8213.45	25.4712
8213.49	23.3918
8213.54	17.7305
8213.59	21.3447
8213.63	25.5689
8213.66	33.4448
8213.71	21.51
8213.76	20.3128
8213.79	28.4738
8213.85	15.9008
8213.89	28.2406
8213.94	18.9609
8213.97	31.7561
8214.01	30.4044
8214.04	30.9215
8214.09	19.1791
8214.13	26.1506
8214.17	24.4858
8214.21	27.7546
8214.26	18.2116
8214.3	28.2247
8214.33	30.2939
8214.37	23.3536
8214.42	22.9621
8214.46	23.6463
8214.49	35.9195
8214.54	18.9
8214.57	28.6615
8214.61	25.4388
8214.65	29.985
8214.69	25.7599
8214.74	17.0882
8214.8	17.7588
8214.83	29.7442
8214.86	33.7496
8214.89	36.3636
8214.93	27.4424
8214.98	20.555
8215	43.3276
8215.03	28.7687
8215.06	36.3636
8215.1	26.6738
8215.14	22.5428
8215.18	27.8242
8215.23	18.9107
8215.28	20.5002
8215.32	29.2654
8215.36	21.6591
8215.4	27.5179
8215.44	21.1775
8215.5	17.4642
8215.54	26.5463
8215.59	19.9124
8215.63	25.6016
8215.68	18.2149
8215.72	24.4978
8215.76	29.2654
8215.79	35.6633
8215.83	23.5073
8215.86	29.0867
8215.9	26.0688
8215.93	31.9591
8215.97	28.0662
8216.01	24.3368
8216.05	26.062
8216.08	29.9133
8216.13	20.7039
8216.17	26.5322
8216.21	25.1383
8216.24	31.6156
8216.27	35.3982
8216.31	24.1255
8216.35	23.8322
8216.39	25.8398
8216.43	24.3724
8216.47	23.2775
8216.52	22.1141
8216.58	16.6306
8216.62	27.465
8216.66	25.1762
8216.69	26.3992
8216.73	28.7274
8216.76	29.7354
8216.8	24.9875
8216.84	24.1022
8216.87	34.8068
8216.91	27.7085
8216.95	22.6296
8216.98	31.0366
8217.03	23.1267
8217.07	22.4871
8217.12	23.2288
8217.16	21.0704
8217.21	19.3949
8217.25	29.753
8217.28	27.3973
8217.32	26.7237
8217.38	18.7371
8217.43	18.1917
8217.49	15.5135
8217.53	27.3224
8217.58	22.168
8217.6	48.9476
8217.63	32.4465
8217.66	31.3676
8217.7	26.295
8217.74	25.3743
8217.77	27.3448
8217.82	20.5212
8217.86	26.824
8217.91	21.5983
8217.95	22.4719
8217.98	29.0192
8218.02	29.4377
8218.06	21.6873
8218.09	35.7782
8218.13	25.7931
8218.2	15.4919
8218.24	23.3481
8218.28	26.7308
8218.32	25.1004
8218.35	26.434
8218.39	28.9939
8218.42	34.638
8218.45	26.6667
8218.5	20.9688
8218.55	20.0884
8218.59	25.3743
8218.63	24.42
8218.67	23.5905
8218.71	31.3873
8218.77	17.1028
8218.81	20.8464
8218.86	23.6686
8218.9	24.432
8218.93	29.9401
8218.97	24.5158
8219.01	24.9439
8219.06	21.5796
8219.09	28.5144
8219.13	25.9943
8219.17	25.7998
8219.2	30.581
8219.23	34.662
8219.26	30.2939
8219.29	32.8084
8219.35	17.1086
8219.4	19.5618
8219.44	24.8633
8219.48	27.8862
8219.53	20.4876
8219.56	32.5733
8219.6	22.5632
8219.64	24.8262
8219.67	33.5233
8219.72	21.9925
8219.75	35.5999
8219.78	34.9773
8219.83	20.3169
8219.86	31.7763
8219.89	28.4091
8219.92	33.4672
8219.96	25.0941
8220	29.2312
8220.04	24.2307
8220.09	20.4876
8220.12	26.062
8220.16	31.8979
8220.21	17.328
8220.26	21.6403
8220.28	41.9463
8220.32	27.2183
8220.36	27.4801
8220.4	25.6476
8220.43	28.0505
8220.46	32.2269
8220.5	24.1488
8220.53	37.679
8220.56	31.746
8220.61	18.7688
8220.64	38.9864
8220.68	26.2467
8220.72	26.738
8220.76	24.2601
8220.81	20.7943
8220.84	29.3083
8220.87	31.4762
8220.91	29.2826
8220.94	30.2847
8220.97	35.524
8221.01	25.74
8221.04	33.5796
8221.07	30.2024
8221.12	18.4366
8221.17	21.6497
8221.2	38.1534
8221.24	21.1551
8221.29	23.0415
8221.31	35.1
8221.36	22.7273
8221.4	23.0681
8221.44	29.5247
8221.46	36.0881
8221.51	22.0264
8221.56	19.976
8221.59	34.2231
8221.64	18.457
8221.68	24.2895
8221.71	39.093
8221.75	21.9106
8221.79	30.175
8221.83	23.116
8221.86	32.3415
8221.91	20.3583
8221.94	32.9598
8221.99	21.8055
8222.02	33.1345
8222.07	18.8964
8222.1	30.6373
8222.13	34.3289
8222.17	23.8265
8222.22	23.116
8222.26	24.0327
8222.31	21.3447
8222.35	22.3264
8222.39	23.2019
8222.44	22.9305
8222.47	28.169
8222.5	31.5358
8222.55	21.0748
8222.59	28.6615
8222.62	26.6454
8222.66	32.1647
8222.69	28.9771
8222.73	27.7778
8222.77	21.2179
8222.81	29.5159
8222.84	33.9328
8222.89	20.2265
8222.92	29.6472
8222.96	24.3784
8223	27.0051
8223.04	23.2883
8223.08	22.4921
8223.12	31.6256
8223.16	24.8447
8223.19	32.5733
8223.24	20.1207
8223.27	29.7442
8223.31	23.8663
8223.37	18.3318
8223.39	42.5532
8223.46	14.912
8223.51	18.1752
8223.56	19.8649
8223.6	24.5158
8223.65	21.3904
8223.68	35.2734
8223.71	32.5733
8223.75	24.0269
8223.78	35.0385
8223.81	29.6824
8223.85	28.8684
8223.88	28.2725
8223.92	28.6533
8223.95	35.8551
8223.98	26.0688
8224.04	19.1791
8224.09	17.7368
8224.12	31.9489
8224.18	18.8501
8224.22	21.8007
8224.27	20.6654
8224.32	19.8965
8224.35	32.6691
8224.38	32.8192
8224.41	36.5764
8224.46	19.1278
8224.49	35.5619
8224.54	21.4225
8224.58	24.7525
8224.62	25.9808
8224.65	26.6028
8224.69	31.9591
8224.74	18.5736
8224.8	17.4581
8224.84	23.7361
8224.89	20.7082
8224.91	36.4299
8224.97	18.7091
8225.01	22.5225
8225.05	29.5421
8225.08	28.1215
8225.13	21.7439
8225.16	27.9408
8225.2	30.1841
8225.24	21.8198
8225.28	27.3075
8225.32	23.0681
8225.37	20.1126
8225.4	31.2891
8225.46	18.2782
8225.48	40.6669
8225.54	17.9695
8225.59	19.2123
8225.63	28.9184
8225.66	26.1643
8225.7	25.6345
8225.75	20.8725
8225.79	28.5388
8225.82	30.4878
8225.86	22.7946
8225.92	18.5288
8225.94	40.9165
8225.98	27.6625
8226.02	24.564
8226.05	31.2402
8226.08	29.6472
8226.13	19.5427
8226.17	28.0662
8226.2	39.0625
8226.23	28.3286
8226.26	31.2989
8226.29	34.4709
8226.32	41.0509
8226.35	33.4896
8226.39	21.1864
8226.42	38.373
8226.48	17.762
8226.51	30.303
8226.54	28.3206
8226.6	16.7448
8226.64	30.5064
8226.68	22.8938
8226.71	30.9023
8226.75	29.3772
8226.79	23.9866
8226.82	29.1206
8226.86	24.564
8226.89	42.6985
8226.92	30.5344
8226.95	30.7787
8227	20.012
8227.03	30.5904
8227.07	31.5259
8227.11	25.2972
8227.13	41.3907
8227.17	22.6244
8227.2	33.1345
8227.25	22.8519
8227.29	24.3072
8227.33	24.2954
8227.37	24.5278
8227.41	23.1374
8227.45	30.6654
8227.49	21.9346
8227.54	23.2775
8227.58	25.3229
8227.61	25.74
8227.64	36.324
8227.72	13.1475
8227.75	34.7947
8227.78	29.3255
8227.83	20.3417
8227.87	26.5252
8227.92	18.7196
8227.97	19.7278
8228.01	29.274
8228.06	20.141
8228.1	22.6296
8228.14	27.9096
8228.18	23.2342
8228.22	23.6295
8228.26	24.7893
8228.31	20.7469
8228.35	23.596
8228.38	40.3551
8228.41	34.2349
8228.45	20.6868
8228.5	20.2429
8228.54	24.0848
8228.59	22.1386
8228.63	22.482
8228.67	29.967
8228.71	23.9234
8228.74	31.506
8228.79	22.2469
8228.83	24.3427
8228.87	23.7079
8228.91	22.7324
8228.94	41.4422
8228.98	21.4823
8229.02	31.25
8229.08	16.4799
8229.12	21.5796
8229.15	32.1543
8229.18	33.7724
8229.24	16.8976
8229.27	32.7547
8229.32	21.6779
8229.35	34.3997
8229.39	23.9406
8229.43	27.8164
8229.48	19.0367
8229.53	18.457
8229.58	21.1999
8229.64	17.319
8229.69	20.7814
8229.73	25.1193
8229.77	22.4165
8229.81	23.1
8229.86	20.9118
8229.9	30.2206
8229.93	25.3421
8229.99	18.9825
8230.03	26.2398
8230.06	26.976
8230.1	24.5399
8230.15	21.9202
8230.19	22.8102
8230.22	32.4886
8230.26	25.7533
8230.29	35.3107
8230.34	19.3162
8230.38	25.7599
8230.41	32.6158
8230.46	21.6544
8230.49	28.5714
8230.55	18.6428
8230.6	19.6078
8230.63	35.1741
8230.68	20.2758
8230.71	25.7268
8230.75	27.5103
8230.79	28.2725
8230.82	30.7125
8230.86	27.3823
8230.9	20.3128
8230.94	27.3448
8230.98	22.8154
8231.02	32.2165
8231.06	23.9521
8231.1	22.0119
8231.13	40.3551
8231.16	30.2847
8231.19	30.3122
8231.23	26.6525
8231.29	16.8435
8231.34	21.3995
8231.38	24.4379
8231.41	27.7546
8231.45	28.4091
8231.48	35.9195
8231.52	25.0627
8231.57	20.6996
8231.59	34.7826
8231.64	24.2895
8231.67	31.6156
8231.7	26.7237
8231.74	28.0191
8231.77	29.5596
8231.81	28.6451
8231.84	28.1057
8231.88	27.1444
8231.93	22.1631
8231.97	21.5378
8232.01	27.3673
8232.05	27.5179
8232.11	16.6861
8232.15	20.4834
8232.2	24.2248
8232.24	20.9908
8232.29	21.8245
8232.34	20.1613
8232.4	16.8719
8232.43	27.6625
8232.47	31.9387
8232.49	35.791
8232.54	22.8311
8232.57	28.4091
8232.62	20.404
8232.66	28.8767
8232.7	23.7135
8232.73	37.2024
8232.77	20.5465
8232.81	25.3421
8232.85	24.4918
8232.88	35.0263
8232.92	23.7812
8232.96	27.5179
8233	23.855
8233.04	25.7467
8233.09	22.1533
8233.13	24.1663
8233.18	18.4502
8233.22	24.5519
8233.26	27.571
8233.32	17.7778
8233.37	18.3688
8233.4	36.4964
8233.43	32.8839
8233.46	32
8233.5	27.2035
8233.54	25.6345
8233.58	20.0884
8233.62	27.3523
8233.65	35.3482
8233.69	26.738
8233.72	27.3598
8233.79	14.8566
8233.84	21.3721
8233.89	18.546
8233.93	24.7647
8233.97	29.0782
8234.01	20.9161
8234.06	21.3675
8234.11	21.0881
8234.15	24.5821
8234.21	17.5963
8234.24	27.1887
8234.28	28.5796
8234.31	35.4736
8234.35	23.2883
8234.39	21.796
8234.43	28.2486
8234.48	20.5508
8234.52	23.7982
8234.56	24.5942
8234.6	23.6016
8234.66	18.0963
8234.69	36.4564
8234.72	26.7023
8234.76	25.7533
8234.81	23.5682
8234.83	38.5208
8234.88	22.1092
8234.91	32.0102
8234.97	16.4447
8235	32.5415
8235.05	19.1571
8235.08	32.0616
8235.14	17.819
8235.18	27.4123
8235.21	29.5072
8235.27	16.6389
8235.32	20.2799
8235.36	23.8777
8235.4	23.4192
8235.45	19.5848
8235.49	31.506
8235.52	26.3296
8235.56	27.4123
8235.59	31.1624
8235.64	20.4708
8235.69	22.4719
8235.71	36.5497
8235.74	35.9066
8235.8	18.0734
8235.84	22.6603
8235.88	24.7219
8235.91	33.8181
8235.95	25.7666
8235.98	34.1297
8236.02	25.5363
8236.06	21.5239
8236.11	21.0926
8236.14	38.0662
8236.18	23.9578
8236.2	42.1585
8236.25	22.007
8236.29	23.1965
8236.32	38.3289
8236.36	21.8962
8236.41	21.5796
8236.46	20.5086
8236.5	27.1592
8236.54	23.6407
8236.58	21.9974
8236.63	19.9521
8236.68	23.4412
8236.72	22.8676
8236.76	27.8242
8236.79	31.6356
8236.83	26.1097
8236.86	26.448
8236.9	26.8312
8236.96	16.2153
8237	26.7165
8237.03	36.9276
8237.06	34.1763
8237.12	16.6611
8237.16	23.3918
8237.2	23.4687
8237.24	25.4323
8237.29	19.3386
8237.32	33.5909
8237.36	26.1506
8237.39	35.524
8237.45	15.3799
8237.48	35.2734
8237.53	21.5008
8237.57	22.2965
8237.6	34.4709
8237.65	21.5332
8237.68	35.1494
8237.73	18.5805
8237.76	37.4953
8237.81	20.7512
8237.85	23.9406
8237.9	20.2388
8237.93	29.2569
8237.98	21.8627
8238.02	24.7219
8238.06	24.0154
8238.09	34.002
8238.13	22.4871
8238.19	18.9717
8238.22	32.7654
8238.25	26.5887
8238.28	40.9165
8238.31	36.9004
8238.35	20.8638
8238.4	23.8892
8238.44	22.3564
8238.47	33.8295
8238.51	26.448
8238.54	36.1272
8238.58	20.1694
8238.62	27.5786
8238.65	33.6247
8238.68	41.0004
8238.71	28.1373
8238.76	21.9298
8238.79	33.2447
8238.81	39.8089
8238.85	28.1373
8238.88	27.0197
8238.92	29.9222
8238.95	31.1818
8238.98	30.1023
8239.02	26.2605
8239.04	45.9137
8239.08	27.0343
8239.11	29.5596
8239.17	19.3237
8239.21	20.8117
8239.24	45.4133
8239.28	22.2767
8239.32	27.1444
8239.35	27.8009
8239.39	26.2329
8239.43	23.2396
8239.49	16.7645
8239.52	34.2466
8239.55	37.9219
8239.59	22.9095
8239.62	32.7225
8239.68	17.5131
8239.72	28.6123
8239.76	24.6427
8239.8	22.9358
8239.83	29.3341
8239.87	28.6697
8239.9	33.6361
8239.95	20
8239.98	27.6855
8240.02	32.6477
8240.06	24.2483
8240.09	26.3019
8240.13	29.2141
8240.17	24.4618
8240.21	22.6398
8240.25	28.0348
8240.28	28.6944
8240.32	25.6279
8240.36	24.2248
8240.4	31.736
8240.45	18.9466
8240.47	43.573
8240.51	26.4061
8240.54	34.1413
8240.57	36.4033
8240.62	20.4374
8240.65	25.5951
8240.69	28.2008
8240.72	38.1971
8240.75	26.5675
8240.79	30.8452
8240.84	17.0882
8240.88	29.18
8240.9	38.835
8240.95	20.7641
8240.98	34.4828
8241.02	29.3945
8241.05	32.5627
8241.09	24.7586
8241.14	20.0924
8241.17	33.0797
8241.21	22.6706
8241.25	28.5307
8241.28	33.4336
8241.3	35.3732
8241.33	34.7826
8241.36	31.4564
8241.4	27.3523
8241.44	24.8571
8241.46	42.9
8241.49	39.1389
8241.53	27.9799
8241.55	34.8432
8241.59	28.7439
8241.63	27.7624
8241.66	25.9538
8241.69	32.6158
8241.74	22.1435
8241.79	19.581
8241.85	17.1999
8241.89	23.3155
8241.93	25.8598
8241.98	19.425
8242.03	22.0751
8242.07	24.5218
8242.12	20.5508
8242.17	20.4123
8242.22	20.4165
8242.25	30.8928
8242.29	23.0415
8242.32	31.9183
8242.36	27.7393
8242.39	29.4031
8242.43	29.577
8242.48	18.5874
8242.51	33.4672
8242.55	22.7687
8242.58	33.2447
8242.62	27.0856
8242.66	22.9832
8242.7	25.2781
8242.74	30.3859
8242.8	16.5098
8242.83	28.2008
8242.87	26.5182
8242.91	23.2019
8242.95	27.8707
8242.98	29.3255
8243.02	29.1545
8243.05	31.5358
8243.08	36.7377
8243.12	25.9
8243.16	23.0681
8243.2	26.8528
8243.23	26.0146
8243.28	20.6016
8243.31	32.3311
8243.35	27.2851
8243.38	30.4229
8243.42	29.8329
8243.45	28.8268
8243.5	19.4666
8243.53	38.8048
8243.57	26.8384
8243.6	29.2312
8243.64	28.3286
8243.67	25.6213
8243.7	34.8797
8243.76	18.1094
8243.8	26.7094
8243.84	23.8379
8243.87	27.2331
8243.89	49.14
8243.92	37.3274
8243.96	23.6183
8244.02	19.1865
8244.05	30.4044
8244.09	23.6518
8244.12	33.4225
8244.16	28.7936
8244.2	21.7297
8244.25	23.1481
8244.28	26.3089
8244.32	26.9034
8244.36	24.1955
8244.4	23.9636
8244.44	24.1255
8244.48	30.5064
8244.52	25.0188
8244.55	29.2056
8244.59	28.6287
8244.64	20.5973
8244.67	29.4638
8244.7	28.9436
8244.75	23.8209
8244.78	26.5957
8244.82	27.2109
8244.85	32.4992
8244.89	25.1383
8244.92	30.8452
8244.97	21.1954
8245	32.5839
8245.04	25.4259
8245.08	27.4048
8245.12	22.5479
8245.16	23.2396
8245.2	25.5102
8245.24	30.2115
8245.28	24.3427
8245.31	35.1741
8245.35	20.6612
8245.39	31.1721
8245.42	25.9202
8245.46	33.1785
8245.5	23.6574
8245.53	28.1294
8245.56	43.5161
8245.59	27.5179
8245.63	29.8329
8245.65	39.185
8245.69	24.8016
8245.72	30.9023
8245.75	32.2581
8245.8	23.2883
8245.84	24.1429
8245.87	36.5764
8245.92	18.1258
8245.97	22.8467
8246	26.5816
8246.04	27.3149
8246.08	22.748
8246.13	21.7297
8246.18	20.3004
8246.22	27.0124
8246.26	22.2767
8246.3	26.3505
8246.33	34.0599
8246.36	29.0192
8246.41	21.7675
8246.46	18.997
8246.5	27.571
8246.54	25.6213
8246.56	41.7362
8246.59	39.4477
8246.63	22.7687
8246.67	25.9943
8246.7	30.7787
8246.74	23.7304
8246.78	24.079
8246.81	35.7143
8246.85	27.6091
8246.87	46.1042
8246.91	26.2605
8246.94	27.8629
8247	19.2012
8247.03	31.2207
8247.07	26.0485
8247.11	24.4081
8247.13	43.63
8247.17	24.1721
8247.21	29.36
8247.25	24.5158
8247.29	25.4777
8247.33	24.6792
8247.35	39.3082
8247.39	27.115
8247.43	22.6501
8247.46	32.7547
8247.5	29.8954
8247.55	20.6356
8247.57	35.7015
8247.61	24.8447
8247.65	29.7442
8247.7	20.0642
8247.73	33.5008
8247.77	23.0044
8247.82	22.5836
8247.84	34.3171
8247.89	20.8551
8247.93	28.5714
8247.95	40.2576
8247.99	27.3523
8248.04	19.2345
8248.08	26.455
8248.13	20.6526
8248.17	24.9813
8248.2	31.0655
8248.23	30.2389
8248.27	24.3843
8248.3	31.5956
8248.34	28.0505
8248.39	21.7155
8248.42	27.2331
8248.46	24.6731
8248.5	28.9855
8248.52	40.2414
8248.57	19.7902
8248.6	32.9598
8248.64	26.4061
8248.68	27.1223
8248.71	32.0616
8248.75	27.9877
8248.78	28.2247
8248.82	28.1057
8248.85	29.7177
8248.88	29.2312
8248.92	29.8329
8248.95	36.5898
8248.99	23.9292
8249.03	25.2143
8249.07	22.5276
8249.1	35.0631
8249.15	21.7439
8249.18	26.2261
[truncated: 434 more rows]
