# Supplementary material for: Dorsal and median raphe neuronal firing dynamics characterized by nonlinear measures
Source: PLoS Comput Biol. 2024 May 28;20(5):e1012111. doi: 10.1371/journal.pcbi.1012111 (PMC11161118; doi:10.1371/journal.pcbi.1012111)
Supplement: S1 Data — (ZIP) [file pcbi.1012111.s002.zip › data/N138_N5_130312.txt]

Event times and instantaneous frequencies between 374.452 s and 694.326 s on channel 403
Time	Inst freq
374.86	0.00266766
375.055	5.13057
375.135	12.5455
375.188	18.7126
375.28	10.8932
375.964	1.46124
376.249	3.50951
377.895	0.607714
378.111	4.62406
378.241	7.67283
378.765	1.91058
378.912	6.77736
379.766	1.17217
379.875	9.10249
379.917	24.1196
379.977	16.6722
380.753	1.28771
380.813	16.8067
380.883	14.3308
380.93	21.0881
381.023	10.7666
381.115	10.8425
381.242	7.87588
381.33	11.4482
381.507	5.64143
381.567	16.603
382.077	1.96132
382.208	7.59994
382.301	10.8378
383.126	1.2123
383.279	6.52614
384.388	0.901567
384.986	1.67339
385.053	14.7275
385.267	4.67946
386.482	0.823269
386.546	15.5933
386.619	13.7589
386.712	10.7712
387.267	1.80037
389.782	0.397621
389.906	8.07363
390.464	1.79096
390.512	20.6782
392.121	0.621813
392.184	15.758
392.34	6.42674
392.844	1.98275
394.404	0.640997
394.478	13.4935
394.592	8.82768
394.895	3.30098
395.361	2.14574
396.647	0.777514
396.734	11.4666
399.604	0.348387
401.169	0.639182
402.813	0.608321
403.504	1.44712
403.677	5.78402
404.4	1.38225
405.954	0.64367
407.205	0.799412
407.811	1.64987
407.886	13.1996
407.965	12.7081
408.514	1.82193
408.593	12.6743
409.261	1.49638
409.448	5.3559
409.597	6.70961
411.043	0.691314
411.189	6.84978
411.236	21.3538
411.397	6.20887
411.684	3.48712
412.359	1.48172
412.424	15.3116
413.559	0.88105
413.695	7.34916
413.898	4.92344
414.027	7.7912
414.071	22.5938
414.11	25.6213
414.655	1.835
414.732	12.9483
414.843	9.02283
416.093	0.800275
416.893	1.24989
416.962	14.537
417.075	8.78966
417.875	1.25064
417.982	9.31532
418.045	15.9693
418.356	3.21574
418.453	10.2501
418.825	2.69056
419.887	0.94154
420.066	5.60381
421.295	0.813656
422.603	0.76407
422.685	12.3274
422.848	6.09979
423.893	0.957378
423.983	11.0668
424.206	4.48451
424.302	10.4866
425.059	1.32074
425.19	7.62079
425.916	1.37663
426.324	2.4526
426.476	6.58328
427.302	1.21035
427.429	7.9233
427.499	14.1523
427.601	9.85999
428.186	1.70815
428.218	31.5657
428.397	5.57787
429.49	0.91503
430.099	1.64287
430.602	1.98578
432.151	0.645619
432.883	1.36532
433.638	1.32554
433.846	4.80446
434.286	2.27536
434.893	1.6462
435.094	4.97661
436.376	0.780208
436.482	9.41531
438.122	0.609708
438.734	1.63311
440.814	0.480852
441.602	1.26879
442.811	0.826843
442.923	8.93655
444.915	0.502111
445.026	9.01144
445.092	15.2161
445.868	1.28755
446.798	1.07582
446.933	7.38498
447.885	1.05063
449.131	0.802639
449.876	1.34171
450.027	6.64452
450.7	1.48516
451.575	1.14331
451.618	22.9043
451.664	21.8866
454.201	0.39416
454.956	1.32533
455.695	1.35349
456.752	0.94568
458.46	0.58548
460.034	0.635429
461.345	0.762445
464.36	0.331732
465.639	0.781671
465.709	14.3678
468.442	0.36591
469.095	1.52982
469.256	6.2251
470.151	1.11694
470.385	4.27186
474.067	0.271582
474.159	10.8968
475.216	0.946065
475.49	3.65631
475.944	2.2009
476.22	3.6186
477.717	0.667989
478.539	1.21779
478.599	16.6223
480.097	0.667655
480.209	8.87154
482.183	0.506537
482.801	1.61991
482.915	8.75964
487.784	0.205375
490.498	0.368448
491.287	1.26767
491.628	2.93488
493.622	0.501557
495.943	0.430736
497.386	0.69314
504.125	0.148385
508.402	0.233838
510.418	0.495833
511.501	0.923907
521.499	0.100012
521.927	2.33907
523.061	0.881943
523.289	4.37369
524.068	1.28479
525.489	0.703715
527.392	0.525381
527.493	9.94629
529.059	0.63861
531.624	0.389775
533.069	0.692315
533.692	1.60408
533.79	10.1916
533.888	10.2754
534.59	1.42401
535.216	1.59658
536.618	0.713302
538.835	0.451068
540.234	0.714761
541.066	1.20214
541.114	20.7943
541.866	1.3295
542.281	2.40778
543.886	0.623356
545.065	0.847946
546.002	1.06689
549.306	0.302651
550.077	1.29826
551.775	0.588682
553.6	0.547951
554.149	1.82319
555.631	0.6748
557.635	0.498927
557.769	7.48559
558.616	1.18018
559.507	1.12299
560.759	0.798333
561.573	1.22898
561.833	3.84364
562.596	1.30998
564.302	0.586311
564.42	8.44238
564.445	39.9042
564.489	23.1857
565.2	1.40609
565.276	13.1874
566.022	1.33975
566.173	6.60502
567.065	1.12128
567.116	19.6078
567.163	21.4225
567.675	1.95103
568.191	1.94069
568.49	3.3418
569.771	0.780445
569.847	13.2661
569.935	11.3856
569.991	17.7651
570.297	3.26083
570.439	7.05368
571.002	1.77576
573.23	0.448928
573.335	9.49307
574.108	1.2945
575.678	0.636878
575.755	12.9166
575.847	10.9457
576.398	1.81307
576.6	4.96623
578.146	0.646672
578.233	11.5141
579.47	0.808068
580.713	0.804725
580.823	9.07523
580.932	9.15081
581.033	9.98801
581.247	4.65528
581.571	3.08852
582.075	1.98598
582.209	7.42446
583.509	0.769237
583.587	12.8932
584.368	1.27993
584.475	9.34317
584.573	10.2648
589.32	0.210647
590.215	1.11789
592.777	0.390273
592.905	7.81677
593.023	8.48248
595.01	0.503307
595.588	1.72954
595.81	4.49256
596.85	0.961511
602.205	0.186766
603.677	0.67903
604.5	1.21564
605.707	0.828404
606.222	1.94224
606.313	11.0156
606.505	5.20427
607.777	0.785781
607.93	6.57073
610.076	0.465857
610.313	4.22779
610.818	1.97859
611.403	1.70987
611.668	3.7743
612.859	0.839736
614.82	0.509973
614.92	9.9226
615.651	1.369
619.331	0.271701
619.912	1.72191
620.123	4.74856
622.567	0.409108
622.646	12.7584
623.332	1.45658
623.584	3.96857
624.91	0.754227
625.923	0.987391
626.457	1.87133
626.523	15.2323
632.77	0.160061
632.855	11.7412
633.949	0.914495
634.911	1.03956
635.597	1.4579
635.792	5.12584
636.602	1.23498
638.21	0.621732
644.111	0.169464
649.102	0.200367
649.204	9.76181
649.348	6.94541
650.025	1.47837
650.284	3.85282
651.367	0.923728
652.129	1.31227
652.21	12.3335
653.84	0.61338
653.886	22.0751
654.643	1.32003
656.922	0.438818
658.498	0.634337
658.551	18.8573
659.617	0.938148
660.646	0.972356
660.711	15.4273
660.811	9.97506
661.658	1.17987
661.931	3.6708
665.856	0.254782
668.75	0.345473
669.074	3.08642
669.968	1.11911
670.695	1.37529
670.739	22.6912
670.899	6.25469
671.049	6.65513
673.409	0.423745
673.54	7.63417
673.666	7.95735
674.396	1.36968
675.748	0.739787
676.014	3.75249
676.16	6.87663
678.613	0.407641
678.722	9.1878
678.865	6.96136
683.872	0.19974
684.858	1.01345
686.632	0.563841
686.769	7.29714
687.615	1.18159
687.776	6.23908
688.68	1.10624
689.124	2.25002
690.935	0.552202
692.012	0.928772
692.444	2.31406
692.716	3.67485
693.418	1.42513
693.465	21.0615
