# Supplementary material for: Dorsal and median raphe neuronal firing dynamics characterized by nonlinear measures
Source: PLoS Comput Biol. 2024 May 28;20(5):e1012111. doi: 10.1371/journal.pcbi.1012111 (PMC11161118; doi:10.1371/journal.pcbi.1012111)
Supplement: S1 Data — (ZIP) [file pcbi.1012111.s002.zip › data/N137_N1_130312.txt]

Event times and instantaneous frequencies between 0 s and 91.3279 s on channel 401
Time	Inst freq
0.06173	16.1996
0.22438	6.14817
0.43244	4.80631
0.57705	6.91515
0.82642	4.01011
1.07057	4.09584
1.306	4.24755
1.44325	7.28597
1.55979	8.58074
1.77946	4.55228
2.01746	4.20168
2.37656	2.78474
2.6197	4.11286
2.8153	5.11247
2.97884	6.11471
3.19102	4.71298
3.38786	5.08027
3.49186	9.61538
3.71818	4.41852
3.88958	5.83431
4.06096	5.83499
4.19174	7.64643
4.32343	7.59359
4.43086	9.30839
4.58344	6.55394
4.68129	10.2197
4.78722	9.4402
4.87173	11.8329
5.02166	6.66978
5.15756	7.35835
5.30695	6.69389
5.43012	8.11886
5.64509	4.65181
5.78115	7.3497
5.88662	9.48137
6.02545	7.20305
6.13007	9.5584
6.28458	6.47207
6.43041	6.8573
6.56959	7.18494
6.74413	5.72935
6.85152	9.31185
7.02925	5.62651
7.14631	8.54263
7.28006	7.47664
7.39062	9.04486
7.51355	8.13471
7.63979	7.92142
7.76476	8.00192
7.96607	4.96746
8.15201	5.37808
8.28931	7.28332
8.44514	6.41725
8.51259	14.8258
8.63064	8.47099
8.71586	11.7343
8.8391	8.11425
8.95816	8.39913
9.15805	5.00275
9.32967	5.82683
9.45315	8.09848
9.54726	10.6259
9.65906	8.94454
9.76474	9.46253
9.91072	6.85025
10.0663	6.42715
10.1704	9.60984
10.342	5.82717
10.4575	8.66026
10.596	7.21553
10.7996	4.91256
10.9319	7.56029
11.0808	6.71276
11.1628	12.1996
11.2467	11.9246
11.4074	6.22007
11.6082	4.98082
11.8257	4.59855
12.0261	4.98952
12.347	3.11624
12.6463	3.34102
13.0064	2.77724
13.1911	5.41448
13.4137	4.49156
13.5684	6.46245
13.7217	6.52316
13.9426	4.52755
14.0993	6.38081
14.2724	5.77734
14.4263	6.49857
14.6101	5.44188
14.7332	8.11886
14.9204	5.34331
15.0792	6.29445
15.2481	5.92066
15.4101	6.17551
15.5852	5.71004
15.7202	7.40576
15.8826	6.15726
16.0514	5.92698
16.2699	4.57603
16.4152	6.88089
16.5695	6.48298
16.6981	7.77182
16.86	6.17703
17.0517	5.21621
17.186	7.44823
17.2754	11.1857
17.4651	5.27259
17.6308	6.03427
17.7744	6.96524
17.9196	6.88705
18.1502	4.33651
18.3801	4.34896
18.511	7.63884
18.6296	8.42886
18.7609	7.61963
18.8911	7.67754
19.0389	6.76865
19.1564	8.50919
19.3263	5.88443
19.5233	5.07614
19.7001	5.65675
19.8615	6.19579
19.9815	8.33681
20.1047	8.11557
20.2813	5.66123
20.4916	4.75489
20.6875	5.10438
20.817	7.7232
20.925	9.26441
21.1041	5.58129
21.341	4.22208
21.5252	5.42859
21.7495	4.45891
21.9152	6.03209
22.0264	8.99766
22.2346	4.80215
22.386	6.60589
22.5625	5.66701
22.7755	4.69373
22.9832	4.81464
23.1198	7.32172
23.3284	4.79272
23.5275	5.02462
23.6876	6.24454
23.9744	3.48675
24.1333	6.29208
24.3005	5.98301
24.4712	5.85754
24.809	2.95998
24.9506	7.06314
25.0777	7.87154
25.2445	5.99197
25.4431	5.03601
25.6075	6.08421
25.7643	6.37471
26.0207	3.90061
26.2072	5.36308
26.4299	4.49075
26.7121	3.54246
26.8812	5.91681
27.0126	7.60746
27.1689	6.39959
27.4176	4.02026
27.5597	7.03779
27.7023	7.01459
27.9491	4.05137
28.1703	4.52018
28.397	4.41053
28.6008	4.90677
28.7602	6.27589
28.9375	5.63825
29.1144	5.65419
29.3111	5.08285
29.4763	6.054
29.6049	7.77665
29.7545	6.68539
29.9345	5.55586
30.1869	3.96197
30.3811	5.1496
30.4786	10.2512
30.6316	6.53509
30.8648	4.28908
31.0366	5.82208
31.2104	5.75209
31.3891	5.5966
31.5135	8.03536
31.6458	7.55915
31.8113	6.04412
31.9863	5.71331
32.2158	4.35711
32.3907	5.71919
32.6449	3.93283
32.827	5.493
32.9354	9.22679
33.1094	5.74515
33.2521	7.0082
33.4189	5.99484
33.597	5.61735
33.8083	4.73082
33.9315	8.12084
34.0362	9.54654
34.2011	6.06502
34.3566	6.4317
34.5183	6.18429
34.6862	5.95344
34.8763	5.26094
34.9782	9.82029
35.2045	4.41794
35.4762	3.68121
35.6618	5.38648
35.7973	7.38171
35.9934	5.09762
36.1258	7.55687
36.2655	7.15768
36.4261	6.22781
36.6808	3.92588
36.8034	8.15794
37.0144	4.73776
37.1848	5.86923
37.3776	5.18672
37.5211	6.9667
37.6421	8.26993
37.8034	6.19732
37.9596	6.40205
38.0937	7.46102
38.2782	5.42005
38.4124	7.44823
38.5808	5.9393
38.8185	4.20751
39.0359	4.59855
39.2046	5.92768
39.3493	6.91324
39.5506	4.96746
39.7399	5.28318
39.9378	5.05153
40.0783	7.11997
40.4155	2.96577
40.6378	4.4964
40.8276	5.27065
40.9494	8.20951
41.0784	7.75254
41.2971	4.57268
41.5175	4.53679
41.6876	5.87786
41.8483	6.22432
42.0252	5.65291
42.1443	8.39419
42.3543	4.76213
42.548	5.16342
42.6881	7.1347
42.8456	6.34961
42.9956	6.66844
43.1909	5.11849
43.3222	7.61731
43.4687	6.82827
43.6363	5.96694
43.8138	5.63126
44.0277	4.67617
44.1859	6.32271
44.3502	6.0831
44.4507	9.95223
44.6174	5.99916
44.8381	4.53083
44.9941	6.4119
45.1501	6.40902
45.2963	6.84135
45.5533	3.89045
45.7847	4.32115
45.9369	6.57246
46.0969	6.24961
46.2765	5.56731
46.4787	4.94682
46.6619	5.45703
46.8356	5.75871
46.9602	8.02439
47.1356	5.70158
47.3425	4.83209
47.5845	4.13343
47.7946	4.75805
48.0065	4.72077
48.2834	3.61102
48.4874	4.90172
48.7235	4.23478
48.8461	8.16127
49.0853	4.17955
49.3103	4.44444
49.4962	5.37953
49.7239	4.39174
49.8688	6.90036
50.0841	4.64662
50.2957	4.7259
50.4912	5.11483
50.6367	6.87238
50.8883	3.97377
51.1409	3.95851
51.3217	5.53097
51.6077	3.49736
51.7165	9.18695
51.8795	6.13459
52.0699	5.25265
52.196	7.92833
52.3751	5.58472
52.518	6.99937
52.6597	7.05716
52.7589	10.0806
52.8949	7.35348
53.0586	6.10575
53.2345	5.68764
53.4289	5.14403
53.6276	5.03119
53.8864	3.86503
54.0131	7.89017
54.1607	6.77323
54.3908	4.34688
54.6682	3.60451
54.8524	5.42947
55.0473	5.1311
55.2421	5.13373
55.5123	3.70124
55.9005	2.57566
56.3852	2.0633
56.5746	5.27844
56.75	5.70093
56.8636	8.80204
57.0431	5.57165
57.2069	6.10575
57.4932	3.49296
57.6904	5.07074
57.7944	9.61446
57.9699	5.69671
58.1058	7.35889
58.2294	8.09454
58.3966	5.98086
58.5666	5.88062
58.6939	7.85484
58.8486	6.46705
58.9947	6.84275
59.1742	5.57041
59.3859	4.72322
59.5738	5.32255
59.763	5.28485
59.9266	6.11322
60.0339	9.32488
60.1579	8.06517
60.3035	6.86389
60.4052	9.83381
60.5671	6.17818
60.7091	7.04325
60.8272	8.46382
60.9758	6.72902
61.1388	6.13648
61.3447	4.8572
61.5106	6.02845
61.6785	5.95486
61.9223	4.10122
62.1396	4.60299
62.3386	5.02462
62.4728	7.45212
62.6084	7.37354
62.789	5.53679
62.9397	6.63702
63.139	5.01731
63.2864	6.78564
63.4731	5.35504
63.6524	5.57724
63.8265	5.74218
64.0446	4.58652
64.1894	6.90274
64.3366	6.79579
64.4806	6.94252
64.6229	7.02691
64.8477	4.4486
65.0228	5.71233
65.2073	5.42123
65.3535	6.83901
65.6494	3.37906
65.7358	11.5808
66.1976	2.16549
66.3661	5.93401
66.6231	3.88999
66.7128	11.1595
66.9278	4.64943
67.1338	4.85437
67.2509	8.54482
67.3742	8.11162
67.5163	7.03631
67.6705	6.48382
67.8428	5.80282
67.9533	9.04977
68.1255	5.80821
68.3464	4.52653
68.5799	4.28266
68.7997	4.54918
68.9827	5.46478
69.1491	6.01034
69.2571	9.26269
69.5567	3.33734
69.8848	3.04757
70.1121	4.40044
70.3092	5.07331
70.5227	4.68296
70.7252	4.939
70.9013	5.67762
71.2569	2.81223
71.5075	3.9909
71.6677	6.24181
71.8285	6.22007
72.0483	4.54938
72.269	4.53001
72.3987	7.70951
72.6023	4.91376
72.7527	6.6454
72.9297	5.65004
73.0944	6.07386
73.2801	5.38271
73.5322	3.96778
73.8592	3.0582
74.0149	6.42261
74.162	6.79532
74.3184	6.39345
74.4331	8.7222
74.5799	6.80967
74.7628	5.46956
74.9265	6.10874
75.0868	6.23752
75.4033	3.15906
75.5722	5.92312
75.7367	6.07644
75.8714	7.42556
76.0593	5.32113
76.2075	6.74718
76.344	7.33084
76.4854	7.06814
76.6122	7.8883
76.7852	5.77901
77.0178	4.29923
77.1848	5.98838
77.3436	6.29683
77.4886	6.90084
77.6537	6.05473
77.8688	4.64878
78.0494	5.53833
78.2228	5.76535
78.3776	6.46037
78.5153	7.2648
78.6144	10.0878
78.827	4.70345
78.9474	8.30427
79.1803	4.29387
79.3293	6.71411
79.5256	5.09321
79.7207	5.12558
79.8665	6.86012
79.9718	9.49307
80.1843	4.70588
80.3685	5.43036
80.5881	4.55208
80.8519	3.79104
81.0396	5.32907
81.2135	5.75109
81.3899	5.66636
81.5595	5.89797
81.7408	5.5145
81.9459	4.87662
82.1305	5.41594
82.2809	6.64982
82.4795	5.03651
82.6308	6.60546
82.73	10.0888
82.9341	4.89932
83.0711	7.29714
83.3144	4.11066
83.4658	6.6024
83.5997	7.47161
83.7222	8.16526
83.9501	4.38616
84.1555	4.87068
84.3951	4.1724
84.5464	6.61201
84.6912	6.9056
84.8143	8.12216
84.9399	7.96178
85.1064	6.00745
85.2674	6.21041
85.4078	7.122
85.5606	6.54365
85.7082	6.77645
85.8838	5.69444
86.0214	7.26639
86.1684	6.80504
86.3523	5.43626
86.5285	5.67634
86.8995	2.69556
87.2195	3.12432
87.4266	4.82905
87.794	2.72175
87.9873	5.17357
88.1907	4.91642
88.4472	3.89879
88.6854	4.1978
88.8412	6.42055
89.0286	5.33533
89.1336	9.52109
89.2928	6.28378
89.5264	4.28046
89.7846	3.87297
90.0309	4.05927
90.188	6.36537
90.3368	6.72224
90.5372	4.98977
90.7093	5.81159
90.9138	4.88998
91.061	6.79163
91.2336	5.79509
