# Supplementary material for: Dorsal and median raphe neuronal firing dynamics characterized by nonlinear measures
Source: PLoS Comput Biol. 2024 May 28;20(5):e1012111. doi: 10.1371/journal.pcbi.1012111 (PMC11161118; doi:10.1371/journal.pcbi.1012111)
Supplement: S1 Data — (ZIP) [file pcbi.1012111.s002.zip › data/N29_N9_020312.txt]

Event times and instantaneous frequencies between 2593.89 s and 2717.05 s on channel 401
Time	Inst freq
2594.84	0.00038538
2594.86	39.3701
2594.88	68.0272
2594.9	55.0055
2594.92	42.4809
2594.95	33.9789
2594.99	28.3206
2595.01	47.3485
2595.03	49.1884
2595.07	25.974
2595.11	23.6686
2595.13	49.6771
2595.15	40.6339
2595.17	68.918
2595.18	112.613
2595.2	51.1247
2595.23	32.3729
2595.23	121.655
2595.28	22.4266
2595.32	26.3435
2595.34	41.7885
2595.37	33.2779
2595.39	45.7247
2595.4	86.8056
2595.44	27.4273
2595.46	64.5578
2595.47	65.1466
2595.52	22.553
2595.54	52.1376
2595.58	24.7586
2595.6	35.3607
2595.63	33.8181
2595.65	47.9386
2595.67	62.6174
2595.69	50.5051
2595.73	28.5796
2595.77	24.5942
2595.8	27.5103
2595.84	28.5144
2595.87	33.1345
2595.89	45.8926
2595.91	41.9639
2595.92	126.103
2595.94	50
2595.97	39.7456
2595.99	49.14
2596.04	19.6386
2596.07	31.8269
2596.11	27.9096
2596.13	33.5345
2596.15	72.9927
2596.18	34.5543
2596.19	110.132
2596.2	58.548
2596.24	31.4169
2596.26	43.4783
2596.3	26.137
2596.32	45.5373
2596.35	31.0366
2596.38	33.9559
2596.4	50.8388
2596.42	48.7092
2596.43	103.093
2596.45	61.237
2596.45	163.132
2596.48	39.6825
2596.5	39.0778
2596.55	23.6351
2596.57	49.9251
2596.6	31.7965
2596.62	39.9521
2596.64	51.0465
2596.66	51.8403
2596.68	67.6133
2596.7	46.62
2596.72	54.1126
2596.75	28.0269
2596.8	21.173
2596.82	42.6439
2596.85	40.6669
2596.87	41.511
2596.88	75.9301
2596.9	79.7448
2596.92	48.1
2596.93	105.708
2596.95	41.6667
2596.96	89.5255
2596.98	70.7714
2597	42.7899
2597.01	84.1043
2597.03	52.4109
2597.05	51.0204
2597.08	36.846
2597.1	42.5713
2597.12	41.9463
2597.16	30.2297
2597.19	33.0688
2597.21	51.3347
2597.23	36.8868
2597.25	57.1755
2597.29	29.5159
2597.33	23.4797
2597.36	28.9687
2597.39	43.3839
2597.4	53.4188
2597.43	46.4468
2597.44	66.8896
2597.46	44.405
2597.49	43.7828
2597.51	45.1264
2597.54	32.041
2597.57	35.5872
2597.6	31.4961
2597.62	41.2201
2597.65	47.1476
2597.66	59.6659
2597.68	53.2481
2597.69	149.925
2597.71	38.6698
2597.75	24.7954
2597.79	28.0112
2597.84	21.51
2597.86	37.3413
2597.87	196.078
2597.89	39.2157
2597.93	27.1961
2597.97	23.5128
2598.01	27.2777
2598.04	28.7356
2598.08	28.6041
2598.11	30.6091
2598.16	22.6552
2598.18	39.185
2598.2	57.5374
2598.21	103.199
2598.23	41.841
2598.24	136.612
2598.24	258.398
2598.26	50.226
2598.27	125.945
2598.31	27.2405
2598.33	43.4594
2598.38	20.8768
2598.4	58.0383
2598.44	24.1604
2598.47	33.0797
2598.5	30.9693
2598.51	122.249
2598.53	41.7014
2598.55	44.2282
2598.59	33.1236
2598.61	41.2371
2598.64	36.6435
2598.68	23.3536
2598.71	29.8418
2598.73	74.184
2598.75	48.5201
2598.76	111.607
2598.78	52.1648
2598.79	89.8473
2598.81	46.2963
2598.83	42.4989
2598.86	32.3729
2598.89	36.5497
2598.92	33.9789
2598.97	21.6873
2598.99	40.6339
2599.01	59.7015
2599.03	42.1763
2599.04	116.279
2599.07	32.7439
2599.1	29.967
2599.13	39.604
2599.16	28.1611
2599.2	31.25
2599.23	30.9215
2599.24	59.1366
2599.27	38.1971
2599.29	68.1199
2599.32	30.4599
2599.35	34.4234
2599.38	34.5543
2599.4	40.5186
2599.45	20.7641
2599.49	24.1255
2599.51	47.5059
2599.54	42.337
2599.57	28.5225
2599.58	81.367
2599.62	25.2653
2599.66	25.9471
2599.7	25.9538
2599.75	19.4175
2599.78	38.1971
2599.81	35.5366
2599.81	129.702
2599.83	58.4112
2599.86	32.5839
2599.91	19.3573
2599.98	15.8479
2600.01	33.1455
2600.03	40.5022
2600.05	64.2674
2600.07	40.783
2600.08	113.507
2600.11	31.736
2600.13	55.3097
2600.18	19.6425
2600.21	35.0877
2600.25	23.9177
2600.28	31.4465
2600.3	47.0588
2600.35	19.9442
2600.37	53.5045
2600.39	74.5712
2600.4	58.0046
2600.46	18.7935
2600.49	31.3578
2600.54	19.6618
2600.56	49.0196
2600.59	34.3761
2600.6	127.065
2600.62	39.3391
2600.65	39.9042
2600.67	37.3134
2600.71	28.8517
2600.74	27.0856
2600.77	33.9443
2600.81	27.7085
2600.83	49.975
2600.84	80.7754
2600.85	110.132
2600.86	76.2195
2600.88	78.3699
2600.9	40.0481
2600.94	25.9673
2600.97	38.3289
2601.01	24.9066
2601.05	25.0564
2601.11	16.2338
2601.14	37.1195
2601.15	63.1313
2601.16	97.1817
2601.18	55.4324
2601.21	31.8167
2601.25	28.3527
2601.27	37.1609
2601.32	23.5738
2601.35	25.9605
2601.37	72.6744
2601.38	66.357
2601.41	33.9328
2601.45	23.855
2601.51	18.0213
2601.56	19.6117
2601.59	29.6824
2601.65	19.2976
2601.68	28.5225
2601.69	92.2509
2601.71	50.5051
2601.74	31.746
2601.78	27.5028
2601.8	50.3271
2601.83	34.0136
2601.85	45.8926
2601.88	38.2409
2601.9	54.3183
2601.92	46.0617
2601.94	44.4642
2601.95	176.056
2601.97	38.1243
2602.02	22.3264
2602.05	35.3607
2602.07	34.7705
2602.11	27.4424
2602.14	28.9268
2602.18	30.0571
2602.2	41.632
2602.22	67.9348
2602.24	39.8406
2602.27	32.7869
2602.32	22.7169
2602.36	23.9923
2602.41	17.9695
2602.43	67.0691
2602.44	70.5716
2602.45	144.718
2602.48	39.4322
2602.48	119.904
2602.51	38.2409
2602.54	28.49
2602.57	37.594
2602.59	43.0663
2602.62	34.188
2602.64	48.5909
2602.67	34.9162
2602.69	72.7802
2602.71	49.505
2602.73	42.6985
2602.75	42.7899
2602.79	31.6556
2602.81	37.6506
2602.84	38.7147
2602.87	31.8269
2602.9	38.4911
2602.92	46.62
2602.94	36.1664
2602.98	30.5064
2603.01	34.7343
2603.03	35.0263
2603.06	38.9712
2603.09	35.8938
2603.11	38.4911
2603.14	37.2162
2603.16	53.2198
2603.2	26.5816
2603.22	48.5201
2603.25	30.8547
2603.28	35.6633
2603.32	26.9833
2603.35	30.7314
2603.38	28.3126
2603.42	30.5717
2603.45	25.9134
2603.5	24.3902
2603.52	42.4448
2603.54	46.2963
2603.56	41.684
2603.59	45.3721
2603.61	36.4431
2603.65	24.9875
2603.69	30.8547
2603.72	27.8087
2603.74	53.3049
2603.78	28.2008
2603.78	148.368
2603.81	35.461
2603.83	53.6481
2603.86	30.9885
2603.92	18.4128
2603.96	22.4719
2603.99	37.1747
2604.02	28.8018
2604.04	72.6744
2604.06	46.8823
2604.07	82.3045
2604.08	84.7458
2604.11	41.425
2604.14	28.2965
2604.19	19.5771
2604.23	29.2398
2604.26	32.9164
2604.29	35.3982
2604.29	172.712
2604.33	28.9687
2604.34	54.8847
2604.37	40.5844
2604.4	32.3834
2604.43	32.8515
2604.47	22.9463
2604.49	60.8643
2604.53	24.8139
2604.55	52.0833
2604.56	66.4452
2604.57	164.745
2604.59	49.7018
2604.61	41.7885
2604.65	30.656
2604.67	45.6621
2604.69	45.7457
2604.73	23.1107
2604.77	25.5232
2604.79	53.0223
2604.82	36.63
2604.84	54.615
2604.84	188.679
2604.86	53.6769
2604.89	32.5839
2604.92	37.6648
2604.96	26.3992
2604.99	29.6472
2605.03	28.5551
2605.06	29.4898
2605.08	42.1763
2605.1	51.7063
2605.12	59.2768
2605.13	149.254
2605.15	42.6076
2605.17	43.8212
2605.2	38.7747
2605.23	29.6384
2605.27	27.4574
2605.3	28.4333
2605.34	27.8164
2605.35	86.0585
2605.37	69.0608
2605.38	93.2836
2605.4	48.0538
2605.42	37.9651
2605.44	49.7265
2605.48	25.4582
2605.5	47.6417
2605.54	28.5063
2605.57	33.7382
2605.59	39.3856
2605.61	75.5858
2605.63	49.0196
2605.65	48.2625
2605.66	78.3085
2605.69	39.9042
2605.72	27.0856
2605.75	38.625
2605.8	18.6532
2605.82	73.4214
2605.86	21.8198
2605.89	35.1124
2605.9	69.979
2605.92	58.8235
2605.94	64.6831
2605.94	134.228
2605.97	36.075
2606.01	28.177
2606.03	44.6828
2606.09	15.8579
2606.12	31.7662
2606.13	130.89
2606.15	49.6771
2606.16	129.87
2606.18	61.5764
2606.19	60.7903
2606.22	38.2263
2606.26	25.3421
2606.3	27.0124
2606.33	25.7865
2606.36	43.9174
2606.38	44.1501
2606.39	98.5222
2606.41	47.6417
2606.43	56.5931
2606.45	53.9374
2606.47	48.7092
2606.5	32.1543
2606.52	46.6636
2606.55	29.1971
2606.6	20.8899
2606.63	33.5008
2606.66	30.9693
2606.69	46.1467
2606.7	60.5694
2606.71	89.5255
2606.74	35.014
2606.76	55.8971
2606.78	43.1034
2606.81	39.5413
2606.83	38.4615
2606.87	32.6691
2606.89	39.2003
2606.9	116.55
2606.92	51.5198
2606.93	123.457
2606.94	57.7367
2606.98	25.5102
2607.01	45.3721
2607.03	46.2321
2607.05	39.093
2607.07	45.5789
2607.11	27.3523
2607.15	29.4031
2607.19	21.0172
2607.24	22.1779
2607.26	38.1534
2607.29	45.3721
2607.32	33.5458
2607.34	46.0405
2607.36	42.0168
2607.38	74.7384
2607.41	25.1446
2607.46	23.2775
2607.48	56.8505
2607.49	97.6562
2607.51	45.2899
2607.52	105.708
2607.53	80.1925
2607.55	64.1437
2607.55	169.492
2607.58	35.524
2607.62	26.976
2607.65	33.6247
2607.67	40.5515
2607.69	55.8971
2607.72	32.2789
2607.76	24.7647
2607.78	50.4796
2607.79	153.61
2607.82	34.662
2607.83	64.1026
2607.86	34.4709
2607.92	16.592
2607.94	44.5831
2607.98	27.8474
2608.02	24.5278
2608.06	22.0459
2608.09	36.3504
2608.11	54.3183
2608.14	39.968
2608.17	27.6855
2608.21	25.6213
2608.24	38.7297
2608.25	54.9753
2608.27	54.407
2608.29	82.5083
2608.33	24.7586
2608.36	29.5159
2608.39	33.4001
2608.42	35.9971
2608.44	39.8248
2608.47	39.7298
2608.49	56.243
2608.5	54.2299
2608.53	37.2301
2608.57	23.2721
2608.61	24.7831
2608.64	44.964
2608.68	20.803
2608.72	31.6656
2608.73	72.7802
2608.75	40.4204
2608.77	64.1849
2608.78	72.3589
2608.81	33.8295
2608.84	31.8573
2608.88	25.6805
2608.92	31.2989
2608.92	160.256
2608.94	46.9704
2608.96	55.371
2608.97	123.916
2608.99	40.6835
2609	192.308
2609	176.367
2609.04	30.9789
2609.07	32.8947
2609.1	32.2997
2609.15	20.429
2609.17	39.2773
2609.2	32.5521
2609.23	34.638
2609.27	29.2141
2609.29	45.9348
2609.32	31.1818
2609.34	49.6032
2609.38	23.245
2609.45	14.9745
2609.48	31.0752
2609.5	75.3012
2609.52	46.3822
2609.53	67.8887
2609.55	58.9623
2609.57	40.4367
2609.61	28.0191
2609.64	28.7439
2609.68	30.6843
2609.7	39.4166
2609.73	41.3736
2609.74	61.5764
2609.76	58.6166
2609.78	54.3183
2609.79	71.9942
2609.81	58.548
2609.82	70.4722
2609.85	37.5799
2609.88	37.4953
2609.93	20.4499
2609.95	46.7071
2609.97	40.7997
2610.01	24.7525
2610.03	52.4659
2610.06	38.6698
2610.07	54.5554
2610.09	49.7018
2610.1	139.665
2610.12	47.3261
2610.14	67.3401
2610.16	39.5101
2610.2	29.753
2610.25	20.3874
2610.28	30.8166
2610.3	42.4448
2610.32	57.1755
2610.35	36.1925
2610.39	26.1712
2610.42	33.6587
2610.44	33.8868
2610.47	48.0769
2610.48	66.9344
2610.49	143.885
2610.51	41.2371
2610.54	32.7654
2610.56	56.3063
2610.57	68.1199
2610.59	51.5996
2610.63	27.0636
2610.66	32.9489
2610.69	33.2779
2610.72	34.8675
2610.74	51.7331
2610.76	57.1102
2610.79	34.7705
2610.8	67.1592
2610.83	30.525
2610.86	35.6125
2610.89	34.0599
2610.91	67.4309
2610.92	67.8426
2610.94	45.8085
2610.98	24.0964
2611.02	25.8933
2611.06	27.2851
2611.09	37.9507
2611.11	40.8163
2611.13	56.2746
2611.16	35.1124
2611.18	40.5515
2611.23	19.4666
2611.25	44.405
2611.3	23.5793
2611.34	24.8447
2611.36	36.7377
2611.38	51.7063
2611.39	92.6784
2611.42	34.459
2611.46	29.5334
2611.5	23.3699
2611.53	37.8501
2611.57	24.0154
2611.6	30.7314
2611.63	36.8053
2611.65	49.4315
2611.68	34.65
2611.72	24.0327
2611.77	20.7814
2611.82	18.9753
2611.85	34.5066
2611.87	52.3286
2611.89	46.1255
2611.91	53.3049
2611.92	80.2568
2611.94	46.0193
2611.98	24.1721
2612.03	22.9516
2612.06	26.3852
2612.08	90.1713
2612.11	33.0688
2612.12	104.932
2612.14	43.9754
2612.19	19.1461
2612.2	78.064
2612.25	23.9578
2612.27	41.684
2612.29	46.3607
2612.32	36.7918
2612.36	24.0558
2612.38	43.2339
2612.41	41.9287
2612.45	21.7439
2612.47	48.9476
2612.5	39.2773
2612.54	26.5322
2612.57	32.6264
2612.58	105.932
2612.58	136.054
2612.6	67.659
2612.63	35.868
2612.67	21.8914
2612.7	37.3134
2612.73	34.7826
2612.76	30.9023
2612.79	32.5839
2612.8	78.7402
2612.82	63.6132
2612.83	114.811
2612.85	38.8048
2612.87	50.2765
2612.9	34.8554
2612.95	18.943
2613	24.7893
2613.02	44.7427
2613.05	33.8753
2613.08	33.3667
2613.11	31.1915
2613.14	33.8753
2613.17	37.8931
2613.18	61.5006
2613.22	25.355
2613.26	28.5063
2613.31	18.6602
2613.33	56.4972
2613.36	29.824
2613.37	116.686
2613.4	37.2301
2613.42	41.9111
2613.45	39.5101
2613.47	39.093
2613.5	34.7584
2613.54	24.325
2613.56	42.2119
2613.59	33.8639
2613.63	28.9268
2613.65	42.5532
2613.69	25.413
2613.7	103.199
2613.73	36.324
2613.74	61.5385
2613.76	62.7353
2613.8	25.5037
2613.85	21.1999
2613.88	27.9252
2613.92	29.4638
2613.94	42.8816
2613.96	59.7729
2613.97	97.9432
2614	31.3972
2614.04	25.4065
2614.07	28.3527
2614.1	43.802
2614.13	34.0599
2614.16	30.9023
2614.18	53.5906
2614.18	125.313
2614.21	34.8797
2614.23	53.7346
2614.25	71.8391
2614.27	42.9369
2614.3	38.2555
2614.33	29.9312
2614.35	41.4594
2614.38	31.6156
2614.42	27.6932
2614.45	32.8731
2614.48	32.4044
2614.5	69.7837
2614.52	51.7598
2614.56	21.3675
2614.59	36.6435
2614.64	20.5044
2614.68	26.3505
2614.71	32.5945
2614.73	51.4403
2614.74	54.2005
2614.79	24.4738
2614.82	31.3087
2614.86	23.7812
2614.89	32.2373
2614.92	37.6364
2614.94	43.8212
2614.95	150.376
2614.98	35.4484
2614.99	60.3865
2615.01	43.3463
2615.03	57.6037
2615.07	28.6862
2615.11	23.6798
2615.14	32.0616
2615.17	29.9491
2615.21	24.7893
2615.23	76.1035
2615.24	58.9623
2615.26	49.8008
2615.27	149.925
2615.29	68.5401
2615.33	22.9832
2615.38	21.0748
2615.41	31.4961
2615.45	24.6124
2615.46	136.612
2615.48	50.9944
2615.49	71.4286
2615.5	129.702
2615.51	76.1615
2615.52	120.192
2615.55	31.7965
2615.56	70.373
2615.59	34.0716
2615.64	22.0119
2615.67	35.4736
2615.7	35.5114
2615.71	61.4628
2615.75	26.3713
2615.77	43.9174
2615.79	57.6369
2615.82	37.0508
2615.84	45.045
2615.87	37.7501
2615.88	61.7284
2615.9	75.4148
2615.96	15.5885
2615.98	44.8029
2616	58.651
2616.02	38.373
2616.05	38.8048
2616.08	32.6264
2616.11	39.4011
2616.14	33.4896
2616.16	39.0625
2616.2	26.4831
2616.25	18.1653
2616.28	35.7015
2616.3	65.445
2616.33	37.1609
2616.36	30.6185
2616.39	33.3667
2616.42	34.7947
2616.45	28.0584
2616.47	46.5333
2616.5	40.3063
2616.52	41.9992
2616.54	76.3359
2616.55	69.8324
2616.57	57.4383
2616.59	49.4071
2616.62	32.2581
2616.64	58.0046
2616.66	35.8551
2616.7	26.6951
2616.72	59.4884
2616.73	61.8812
2616.76	33.557
2616.78	65.3168
2616.8	47.7783
2616.81	92.4214
2616.85	28.8434
2616.88	31.0366
2616.91	27.8242
2616.95	27.2926
2616.99	23.7643
2617.04	21.6357
2617.07	31.3676
2617.08	102.669
2617.11	32.7439
2617.12	86.4304
2617.14	49.4315
2617.17	43.554
2617.19	35.2485
2617.22	37.092
2617.26	25.8799
2617.28	41.3052
2617.3	79.3651
2617.33	30.581
2617.35	52.4384
2617.36	137.174
2617.37	86.0585
2617.39	35.8295
2617.42	33.7952
2617.46	24.9252
2617.49	36.6972
2617.52	40.7997
2617.54	43.3651
2617.57	27.9799
2617.6	38.7597
2617.62	56.7859
2617.63	63.9386
2617.65	60.4961
2617.67	60.8273
2617.7	30.175
2617.74	25.8532
2617.78	23.5183
2617.8	43.5161
2617.86	19.3498
2617.87	57.241
2617.9	36.2713
2617.91	85.1064
2617.93	50.5051
2617.97	25.3293
2618	34.0368
2618.03	35.0508
2618.05	44.8229
2618.06	116.959
2618.09	36.9686
2618.11	57.5705
2618.12	72.0461
2618.13	142.248
2618.15	42.4628
2618.17	45.9348
2618.2	39.7298
2618.23	33.5796
2618.25	40.6339
2618.28	31.6056
2618.32	27.2851
2618.34	43.4405
2618.37	34.2349
2618.4	39.3391
2618.42	51.2821
2618.42	178.891
2618.46	26.6951
2618.48	41.2031
2618.52	27.8396
2618.54	45.8295
2618.58	23.3699
2618.61	32.8623
2618.62	102.669
2618.65	33.8295
2618.68	44.603
2618.72	23.3318
2618.75	32.3311
2618.76	73.4754
2618.8	30.5344
2618.81	58.9971
2618.85	24.3309
2618.87	53.7346
2618.89	51.1771
2618.91	77.101
2618.93	47.5964
2618.94	96.6184
2618.96	44.8632
2618.98	47.7099
2619.01	30.3582
2619.05	24.2072
2619.09	28.0034
2619.12	35.014
2619.14	54.5256
2619.17	30.8356
2619.18	152.207
2619.18	146.843
2619.22	30.2297
2619.24	36.9549
2619.27	33.2226
2619.31	29.1545
2619.33	45.5581
2619.36	37.5375
2619.38	36.4964
2619.4	47.2367
2619.42	58.0383
2619.45	40.4858
2619.48	29.5334
2619.52	28.2805
2619.53	89.8473
2619.57	24.7158
2619.61	24.2424
2619.64	35.461
2619.66	44.9438
2619.67	70.4722
2619.68	175.747
2619.7	51.4139
2619.71	107.296
2619.72	63.0915
2619.73	105.152
2619.77	30.6091
2619.8	25.7998
2619.84	32.3102
2619.85	66.1813
2619.9	20.2881
2619.93	39.2927
2619.95	49.6032
2619.97	45.2694
2619.98	75.8725
2619.99	122.699
2620.01	45.6204
2620.03	43.3276
2620.06	32.6158
2620.09	37.2856
2620.11	49.2611
2620.13	50.3018
2620.14	87.184
2620.16	52.3834
2620.18	46.4468
2620.21	44.1306
2620.24	26.617
2620.27	35.6379
2620.3	31.6056
2620.36	18.5874
2620.38	39.7772
2620.4	66.357
2620.44	24.1779
2620.5	16.6279
2620.56	16.9262
2620.57	80.9061
2620.59	44.2282
2620.6	126.743
2620.62	60.2047
2620.64	38.6399
2620.68	28.3206
2620.71	30.3951
2620.76	21.5054
2620.8	21.6029
2620.82	53.9665
2620.85	43.9947
2620.87	44.5434
2620.87	197.628
2620.88	154.56
2620.9	44.9035
2620.93	39.6825
2620.95	39.984
2620.98	38.4911
2621.02	25.9067
2621.05	26.6809
2621.07	74.9625
2621.09	55.4631
2621.09	167.224
2621.11	51.4933
2621.12	136.612
2621.13	141.243
2621.17	24.8324
2621.2	33.1345
2621.22	46.2107
2621.24	53.9374
2621.26	44.0335
2621.29	30.6843
2621.32	35.5872
2621.34	40.5022
2621.38	30.03
2621.4	37.6506
2621.45	23.9349
2621.48	31.027
2621.51	36.6703
2621.53	36.2582
2621.55	58.6854
2621.56	132.802
2621.58	53.3903
2621.6	36.2713
2621.62	83.8926
2621.65	26.9397
2621.66	84.317
2621.71	22.7687
2621.74	35.7654
2621.77	35.0385
2621.79	35.0508
2621.81	47.6872
2621.83	62.2665
2621.85	59.0667
2621.88	33.9905
2621.9	43.0478
2621.91	120.192
2621.95	24.8818
2621.97	49.8008
2622.01	23.6239
2622.04	35.6252
2622.07	30.9885
2622.09	51.2295
2622.11	48.4966
2622.12	84.1043
2622.14	58.651
2622.15	132.626
2622.18	27.533
2622.23	21.4179
2622.26	33.1895
2622.28	51.573
2622.31	32.4992
2622.35	28.1294
2622.37	44.6429
2622.39	57.1102
2622.4	62.1118
2622.43	44.6429
2622.45	48.7092
2622.47	36.2319
2622.5	34.27
2622.56	18.577
2622.6	23.4357
2622.63	31.6957
2622.65	43.8596
2622.67	56.5931
2622.71	29.4464
2622.76	17.6803
2622.8	24.1022
2622.83	40.5844
2622.86	33.4672
2622.87	81.9001
2622.88	150.376
2622.91	34.3289
2622.92	78.0031
2622.94	48.2393
2622.97	29.985
2623.01	23.8493
2623.04	39.1389
2623.07	33.1126
2623.08	133.333
2623.09	65.0618
2623.12	32.3311
2623.13	151.286
2623.16	32.7332
2623.18	50.6329
2623.22	27.4273
2623.24	37.5375
2623.27	35.3232
2623.29	71.9942
2623.31	51.0204
2623.34	26.3713
2623.37	37.037
2623.42	20.7211
2623.44	57.8704
2623.47	26.5534
2623.49	51.2033
2623.53	28.3206
2623.56	29.6824
2623.58	52.2739
2623.61	42.6439
2623.62	56.1798
2623.65	32.9924
2623.67	63.4115
2623.7	37.0233
2623.74	23.7756
2623.78	25.8331
2623.82	23.1642
2623.84	43.5161
2623.86	50.7099
2623.88	46.0193
2623.91	40.6339
2623.93	60.9756
2623.96	32.4465
2623.99	28.547
2624.03	28.1452
2624.1	14.6349
2624.12	47.7099
2624.12	130.039
2624.14	51.5198
2624.16	61.0501
2624.17	68.7758
2624.21	29.1545
2624.25	25.1067
2624.27	39.032
2624.3	40.2901
2624.35	17.9115
2624.36	107.296
2624.41	21.3447
2624.44	29.6033
2624.47	45.3515
2624.5	35.137
2624.54	25.0063
2624.57	28.7853
2624.6	29.4291
2624.64	31.211
2624.64	136.24
2624.67	44.6229
2624.68	57.4383
2624.71	36.062
2624.74	36.2319
2624.76	48.7092
2624.79	28.6944
2624.83	24.564
2624.86	34.3289
2624.88	49.0196
2624.89	107.296
2624.91	53.9957
2624.93	56.9476
2624.97	25.9808
2624.99	56.8505
2625.02	30.7409
2625.05	30.03
2625.1	19.516
2625.12	59.6659
2625.14	43.0293
2625.15	174.216
2625.17	52.9381
2625.19	45.8085
2625.22	37.8931
2625.25	33.3556
2625.26	56.5291
2625.3	24.0442
2625.33	46.8604
2625.35	40.016
2625.38	30.6279
2625.42	24.4738
2625.44	54.6747
2625.46	80.4505
2625.47	66.5779
2625.48	71.8391
2625.53	19.98
2625.56	39.4322
2625.59	33.2116
2625.61	57.3723
2625.63	39.557
2625.66	39.9521
2625.68	42.9553
2625.71	36.3901
2625.73	42.3908
2625.78	20.9996
2625.8	39.7614
2625.83	39.7614
2625.87	22.1877
2625.9	33.3
2625.94	27.0783
2625.97	39.6354
2625.98	93.1966
2625.98	169.205
2626.02	31.7158
2626.04	39.4166
2626.07	34.2936
2626.09	46.0193
2626.15	18.3117
2626.17	40.5844
2626.18	74.129
2626.21	40.5844
2626.24	31.8573
2626.25	70.2247
2626.3	23.4907
2626.33	29.5946
2626.35	42.1763
2626.39	27.4273
2626.42	38.4172
2626.46	24.8324
2626.47	76.5111
2626.49	44.0723
2626.5	99.2063
2626.54	25.74
2626.59	19.802
2626.62	38.3583
2626.67	21.2089
2626.68	62.7746
2626.7	50.6073
2626.72	51.1771
2626.76	28.0034
2626.77	69.4444
2626.79	55.4939
2626.83	25.7268
2626.89	15.8153
2626.93	24.4141
2626.97	26.8601
2626.98	73.1529
2627	54.0833
2627.01	162.602
2627.02	58.7889
2627.04	56.7537
2627.06	55.7103
2627.09	35.1494
2627.11	41.7188
2627.15	27.0783
2627.18	34.1297
2627.21	30.4971
2627.24	34.7705
2627.27	35.4108
2627.28	71.736
2627.31	37.1747
2627.32	73.0994
2627.36	30.9885
2627.39	33.4336
2627.42	32.5627
2627.46	21.1685
2627.49	39.0625
2627.49	193.798
2627.52	37.679
2627.54	61.5385
2627.55	58.8235
2627.58	38.5505
2627.6	42.8816
2627.63	39.2773
2627.67	25.6279
2627.69	57.0776
2627.71	49.9002
2627.73	38.1679
2627.75	53.8503
2627.78	37.9219
2627.79	54.5554
2627.82	46.9043
2627.83	96.8054
2627.85	40.9333
2627.88	32.7332
2627.91	34.5662
2627.94	29.7354
2627.99	21.3538
2628.01	65.9631
2628.03	36.075
2628.06	44.843
2628.07	74.3494
2628.1	32.6158
2628.11	106.045
2628.13	56.2746
2628.16	29.1375
2628.18	43.0849
2628.21	33.5683
2628.24	36.1272
2628.26	54.407
2628.28	56.6893
2628.3	49.8008
2628.31	66.8003
2628.33	52.3834
2628.35	65.0618
2628.37	37.8072
2628.39	62.8536
2628.41	40.2739
2628.45	30.6185
2628.47	41.2541
2628.51	24.7158
2628.53	46.2963
2628.56	36.9549
2628.58	48.9237
2628.6	54.9149
2628.62	52.1105
2628.62	163.666
2628.65	43.5161
2628.67	40.5022
2628.68	111.235
2628.7	45.7038
2628.74	30.1477
2628.76	42.9553
2628.8	26.2467
2628.83	36.8324
2628.86	26.9324
2628.89	32.6691
2628.92	43.2152
2628.95	29.6209
2628.97	48.6855
2629	32.3625
2629.04	29.3858
2629.06	45.3721
2629.1	24.5098
2629.11	83.612
2629.13	66.1813
2629.16	33.1675
2629.17	87.3362
2629.21	22.7583
2629.22	78.0031
2629.26	25
2629.31	23.2829
2629.33	36.6166
2629.35	55.7414
2629.36	101.317
2629.38	53.9374
2629.4	60.3865
2629.42	51.573
2629.44	47.7099
2629.47	30.6654
2629.5	29.9491
2629.53	34.9284
2629.56	33.0469
2629.59	38.6997
2629.6	84.6024
2629.62	39.2157
2629.63	116.55
2629.67	30.2847
2629.69	39.8565
2629.72	38.8954
2629.76	22.2866
2629.79	36.7782
2629.8	72.6744
2629.84	27.8087
2629.85	83.4725
2629.87	53.3333
2629.88	82.1018
2629.9	49.3827
2629.92	46.3607
2629.95	38.506
2629.98	32.1647
2630.02	26.3922
2630.05	37.1471
2630.09	23.2558
2630.11	39.2003
2630.14	44.5038
2630.15	62.6174
2630.18	44.1112
2630.21	33.6927
2630.24	26.7094
2630.27	38.5505
2630.31	26.3227
2630.34	29.0951
2630.36	50
2630.38	51.9751
2630.4	46.3392
2630.41	100
2630.43	45.8295
2630.46	37.0508
2630.49	36.2713
2630.52	30.9023
2630.55	31.5457
2630.58	36.9959
2630.6	40.4367
2630.63	34.3643
2630.64	124.378
2630.67	41.425
2630.7	30.8166
2630.76	17.307
2630.79	28.9017
2630.84	21.8103
2630.87	26.2743
2630.89	55.9597
2630.91	49.2368
2630.93	43.592
2630.96	44.6429
2630.97	94.162
2630.99	44.8632
2631.02	34.8675
2631.05	34.3407
2631.07	41.2541
2631.1	36.3504
2631.13	33.7724
2631.15	52.8821
2631.17	47.0146
2631.2	28.6862
2631.24	26.5745
2631.27	33.1895
2631.3	36.8868
2631.33	33.7838
2631.37	25.6476
2631.39	43.802
2631.42	35.9066
2631.43	82.2368
2631.46	35.2983
2631.47	125
2631.5	33.1455
2631.53	30.0842
2631.58	22.119
2631.62	22.0897
2631.63	82.1018
2631.65	52.1648
2631.67	59.5593
2631.69	44.6828
2631.7	136.986
2631.73	37.6932
2631.73	123.457
2631.76	31.746
2631.8	28.2087
2631.84	25.9605
2631.86	47.8698
2631.89	30.248
2631.92	38.9712
2631.93	68.2128
2631.96	37.3972
2631.98	40.783
2632.01	47.8927
2632.03	40.1284
2632.07	28.1294
2632.08	56.8182
2632.11	41.0846
2632.13	37.9219
2632.17	26.7237
2632.2	35.7143
2632.22	63.4921
2632.23	68.4463
2632.25	51.7063
2632.28	37.8072
2632.31	30.1841
2632.34	34.153
2632.36	47.5737
2632.38	42.9
2632.42	27.9799
2632.44	48.9716
2632.45	150.376
2632.46	58.309
2632.48	44.287
2632.5	57.1102
2632.51	153.139
2632.55	22.8781
2632.57	44.9438
2632.61	31.0655
2632.64	28.1136
2632.66	75.7576
2632.68	50.9165
2632.69	67.2495
2632.72	35.7015
2632.75	37.594
2632.77	38.9105
2632.8	38.4025
2632.81	70.0771
2632.84	30.9119
2632.88	27.7162
2632.91	37.4111
2632.92	53.7057
2632.95	35.6252
2632.98	38.1971
2632.99	97.7517
2633.02	34.0948
2633.06	24.4141
2633.09	28.6205
2633.12	38.8802
2633.14	42.5532
2633.17	38.8802
2633.19	57.8035
2633.2	72.5163
2633.22	43.1965
2633.26	27.1665
2633.3	25.8065
2633.34	25.7865
2633.39	18.0375
2633.42	44.9035
2633.43	97.2763
2633.46	34.2583
2633.49	31.7058
2633.52	32.3102
2633.55	27.8552
2633.61	16.9005
2633.67	18.6602
2633.69	52.7148
2633.71	37.9939
2633.72	172.712
2633.74	42.9
2633.76	64.2261
2633.78	43.592
2633.81	33.6022
2633.83	47.5737
2633.87	25.1953
2633.91	22.5887
2633.93	59.0667
2633.95	55.8036
2633.97	44.3853
2633.98	89.7666
2634.01	41.0341
2634.04	30.1114
2634.08	22.4568
2634.13	23.2992
2634.16	27.7932
2634.2	24.8385
2634.23	37.0096
2634.25	58.548
2634.26	72.7802
2634.29	40.2901
2634.3	55.2486
2634.33	45.9982
2634.39	15.9388
2634.43	25.4712
2634.46	30.8737
2634.47	114.155
2634.5	31.1818
2634.53	39.6511
2634.56	33.9213
2634.59	26.4831
2634.64	22.4417
2634.65	72.4113
2634.68	31.2695
2634.73	21.8771
2634.75	41.3394
2634.78	39.0472
2634.8	58.9971
2634.81	64.3915
2634.84	37.6648
2634.87	31.9898
2634.9	37.1333
2634.94	23.245
2634.97	29.2569
2635.01	27.7855
2635.04	40.1284
2635.06	49.3827
2635.07	97.4659
2635.1	33.6134
2635.13	28.6205
2635.15	47.2813
2635.21	18.3486
2635.24	28.885
2635.28	23.1214
2635.3	49.1642
2635.32	60.6796
2635.35	31.211
2635.39	30.6843
2635.42	26.3089
2635.45	33.8524
2635.49	25.5102
2635.52	41.632
2635.53	59.6659
2635.56	42.2833
2635.58	48.2859
2635.59	120.482
2635.62	31.7864
2635.64	47.2367
2635.68	23.2721
2635.72	27.6855
2635.75	29.7619
2635.78	30.0571
2635.8	66.313
2635.81	66.5336
2635.83	89.2857
2635.85	38.0084
2635.87	43.535
2635.91	30.6654
2635.93	39.9361
2635.97	29.4724
2636	34.626
2636.01	53.1915
2636.03	69.4927
2636.05	45.5373
2636.08	40.3388
2636.11	28.5144
2636.12	125.786
2636.13	64.8088
2636.16	35.5492
2636.19	30.3859
2636.22	46.2963
2636.24	42.3908
2636.27	32.0924
2636.3	34.8797
2636.32	52.3286
2636.34	39.5883
2636.35	142.248
2636.37	56.0538
2636.39	61.3874
2636.42	30.4229
2636.44	38.8802
2636.47	36.5497
2636.49	43.4028
2636.53	29.1886
2636.56	34.0252
2636.58	42.0875
2636.6	43.9367
2636.61	101.215
2636.64	45.0248
2636.66	49.9002
2636.67	71.736
2636.71	27.571
2636.75	25.31
2636.77	39.604
2636.8	36.5497
2636.83	30.7882
2636.84	81.3008
2636.88	25.1004
2636.9	69.1085
2636.93	35.2113
2636.94	92.9368
2636.96	37.8072
2636.99	33.036
2637.03	31.9693
2637.06	28.9939
2637.1	27.1518
2637.12	51.8403
2637.13	55.0661
2637.15	49.6771
2637.17	51.2295
2637.18	120.482
2637.19	114.155
2637.22	33.2336
2637.26	28.6533
2637.28	42.8816
2637.32	23.2504
2637.34	48.9476
2637.35	91.8274
2637.37	49.456
2637.39	56.5931
2637.41	49.2854
2637.45	25.4065
2637.47	63.2911
2637.49	45.8295
2637.52	35.3982
2637.56	20.8073
2637.6	25.4323
2637.62	55.1876
2637.63	82.3723
2637.65	57.4053
2637.67	54.407
2637.68	196.078
2637.69	58.9275
2637.73	29.4985
2637.74	60.2047
2637.77	34.3761
2637.82	18.9897
2637.84	66.4452
2637.86	57.5705
2637.87	76.5111
2637.88	116.55
2637.9	57.4713
2637.91	74.7943
2637.93	42.4088
2637.96	40.6339
2637.98	40.1284
2638	78.064
2638.03	28.5878
2638.05	46.0829
2638.06	88.4956
2638.09	31.6156
2638.12	33.557
2638.16	26.8745
2638.18	63.7349
2638.21	26.9542
2638.23	60.1685
2638.25	56.2114
2638.27	57.0776
2638.29	47.5059
2638.3	70.7214
2638.33	37.2578
2638.36	30.6091
2638.41	21.2314
2638.43	39.7614
2638.47	30.6748
2638.48	70.6215
2638.49	82.1018
2638.51	53.3049
2638.53	47.9386
2638.55	45.1875
2638.59	30.2024
2638.62	29.4985
2638.66	22.9305
2638.7	29.036
2638.72	56.0852
2638.73	73.9098
2638.75	44.2087
2638.78	33.7382
2638.8	77.3395
2638.82	46.0617
2638.85	26.8456
2638.88	35.1494
2638.91	35.9324
2638.94	33.8066
2638.97	38.9105
2638.99	52.356
2638.99	165.017
2639.01	54.7046
2639.03	57.5374
2639.05	37.092
2639.11	19.0259
2639.14	32.8947
2639.17	29.1545
2639.2	34.4353
2639.23	36.6703
2639.24	86.8056
2639.26	46.729
2639.27	142.45
2639.29	45.7875
2639.32	34.4471
2639.37	18.9215
2639.42	20.982
2639.44	42.2833
2639.47	39.2927
2639.49	44.2087
2639.51	58.309
2639.52	112.108
2639.53	66.313
2639.56	40.3877
2639.57	86.5801
2639.59	44.484
2639.65	17.696
2639.69	24.1371
2639.71	41.3907
2639.75	25.0564
2639.79	26.295
2639.81	40.9333
2639.84	35.4484
2639.88	29.3341
2639.92	24.7831
2639.96	22.8833
2640	25.0815
2640.02	51.2821
2640.04	49.7512
2640.07	39.5257
2640.09	47.9386
2640.11	37.7216
2640.14	34.8797
2640.16	58.651
2640.19	29.753
2640.22	44.1696
2640.26	21.363
2640.3	24.9938
2640.33	36.4431
2640.35	49.6771
2640.37	58.2751
2640.37	153.846
2640.39	59.988
2640.4	100.806
2640.43	33.1565
2640.47	24.108
2640.51	28.3768
2640.53	54.7345
2640.58	20.0924
2640.6	44.2087
2640.62	54.7645
2640.64	52.0291
2640.66	49.776
2640.67	76.5697
2640.69	53.3049
2640.71	42.2654
2640.73	47.1476
2640.77	25.1889
2640.82	21.925
2640.85	34.9406
2640.87	51.5198
2640.88	53.4474
2640.91	47.3037
2640.92	95.7854
2640.95	26.2674
2640.98	37.7358
2641.01	34.9895
2641.05	22.4266
2641.08	33.4336
2641.11	43.592
2641.13	52.356
2641.15	49.0918
2641.17	39.6983
2641.21	24.2542
2641.25	26.096
2641.27	40.7498
2641.3	34.8189
2641.33	41.0846
2641.35	53.3333
2641.37	48.6618
2641.39	39.1696
2641.43	30.003
2641.46	31.7763
2641.5	24.8942
2641.54	22.5989
2641.56	43.63
2641.61	20
2641.64	34.4471
2641.66	48.8043
2641.68	86.2813
2641.7	35.8551
2641.72	66.4894
2641.75	36.1011
2641.77	54.2594
2641.79	37.0096
2641.84	20.141
2641.88	24.3013
2641.91	43.0849
2641.93	39.0016
2641.95	52.7426
2641.97	59.8444
2641.97	154.56
2642	35.7654
2642.04	27.9799
2642.07	34.9406
2642.1	34.6141
2642.12	33.7268
2642.15	41.0846
2642.17	57.971
2642.2	29.7
2642.21	142.045
2642.23	42.1408
2642.26	29.2312
2642.3	27.8629
2642.32	44.3656
2642.36	31.5159
2642.38	49.14
2642.42	25.2525
2642.43	73.6377
2642.44	124.533
2642.45	57.0776
2642.47	49.1884
2642.5	37.8072
2642.56	18.3756
2642.58	40.7166
2642.62	27.9486
2642.65	28.7274
2642.67	41.8235
2642.68	126.743
2642.7	51.7331
2642.73	40.568
2642.75	36.6972
2642.77	57.7034
2642.81	24.8385
2642.85	26.5957
2642.88	33.0251
2642.9	46.8384
2642.93	32.7011
2642.95	44.6828
2642.97	75.2445
2643	35.014
2643.02	36.2188
2643.05	40.3551
2643.07	46.9043
2643.11	26.9687
2643.14	33.7838
2643.16	48.0769
2643.18	41.2712
2643.23	22.4972
2643.24	65.8328
2643.25	99.0099
2643.27	40.9165
2643.28	101.215
2643.31	38.8199
2643.34	31.5557
2643.37	40.7
2643.39	41.806
2643.44	21.9202
2643.47	30.4044
2643.49	52.1921
2643.5	76.5697
2643.52	43.8404
2643.55	45.7247
2643.58	34.1064
2643.63	19.305
2643.66	27.1961
2643.69	38.61
2643.72	36.1664
2643.73	70.7714
2643.74	147.929
2643.75	103.413
2643.77	46.1894
2643.78	143.266
2643.8	52.6316
2643.82	38.5802
2643.83	140.056
2643.86	28.177
2643.9	29.2826
2643.91	81.0373
2643.95	22.9674
2643.99	31.2305
2644.03	21.363
2644.07	23.9177
2644.09	52.5486
2644.11	87.108
2644.12	73.1529
2644.14	40.8497
2644.17	37.7074
2644.2	35.9971
2644.23	28.9939
2644.26	37.3413
2644.29	31.7763
2644.32	38.8048
2644.33	61.9579
2644.35	48.2859
2644.36	133.869
2644.4	28.7274
2644.42	35.6506
2644.45	46.5333
2644.47	36.1141
2644.52	20.0562
2644.55	38.1679
2644.59	26.096
2644.61	52.0562
2644.63	47.8698
2644.66	34.1413
2644.68	48.7567
2644.69	97.4659
2644.72	32.0924
2644.76	22.2965
2644.8	30.5064
2644.82	46.3607
2644.84	47.5059
2644.86	48.3793
2644.87	75.643
2644.88	95.8773
2644.9	67.981
2644.92	37.0645
2644.96	29.824
2644.98	50.7872
2645.02	21.2721
2645.06	33.1675
2645.08	36.9822
2645.12	25.6082
2645.14	48.2625
2645.16	48.216
2645.18	67.0241
2645.22	25.3165
2645.23	56.1167
2645.26	41.7362
2645.28	54.8847
2645.29	96.5251
2645.31	39.1543
2645.34	31.9183
2645.36	57.3723
2645.39	36.1533
2645.41	44.6229
2645.44	37.3552
2645.46	42.4448
2645.49	36.7377
2645.51	46.5983
2645.53	50.9684
2645.55	67.8887
2645.58	29.753
2645.61	35.1124
2645.62	56.4653
2645.65	33.5345
2645.71	17.9469
2645.74	39.4322
2645.76	42.1941
2645.77	107.296
2645.79	50.3525
2645.8	82.9187
2645.82	47.2144
2645.86	25.3421
2645.9	27.9564
2645.91	58.8235
2645.95	29.3858
2645.98	33.2005
2645.99	67.1141
2646	101.937
2646.02	46.5766
2646.04	65.9631
2646.06	52.4934
2646.09	27.9252
2646.13	28.3046
2646.15	51.8941
2646.19	27.4198
2646.21	39.7931
2646.23	41.6493
2646.25	53.4188
2646.27	56.338
2646.29	50.9424
2646.33	28.8101
2646.37	21.5193
2646.41	27.9877
2646.44	29.2569
2646.48	26.3992
2646.5	52.0291
2646.51	90.1713
2646.52	120.192
2646.54	55.2792
2646.57	34.0136
2646.59	39.6983
2646.61	41.9815
2646.66	21.4961
2646.68	43.3651
2646.71	42.3191
2646.74	36.9549
2646.76	36.7647
2646.79	38.506
2646.8	101.937
2646.82	49.505
2646.85	33.1565
2646.89	24.7402
2646.92	34.3289
2646.95	35.6506
2646.97	39.3391
2646.99	53.3333
2647.01	60.0962
2647.03	46.5333
[truncated: 2,897 more rows]
