# Supplementary material for: Dorsal and median raphe neuronal firing dynamics characterized by nonlinear measures
Source: PLoS Comput Biol. 2024 May 28;20(5):e1012111. doi: 10.1371/journal.pcbi.1012111 (PMC11161118; doi:10.1371/journal.pcbi.1012111)
Supplement: S1 Data — (ZIP) [file pcbi.1012111.s002.zip › data/N144_N3_100712.txt]

Event times and instantaneous frequencies between 5163.31 s and 5264.21 s on channel 19
Time	Inst freq
5163.49	3.6618
5163.69	4.9995
5163.84	6.77369
5164.08	4.17101
5164.29	4.71787
5164.61	3.15856
5164.83	4.59179
5164.99	6.16485
5165.11	8.364
5165.31	4.85743
5165.63	3.19112
5165.77	6.93818
5165.86	10.9565
5166.17	3.27761
5166.41	4.12626
5166.57	6.28733
5166.8	4.24665
5166.98	5.71821
5167.04	15.7035
5167.28	4.21514
5167.39	8.82145
5167.52	7.68403
5167.63	9.13492
5167.75	8.22707
5167.93	5.7019
5168.04	8.79972
5168.22	5.74449
5168.33	8.67604
5168.37	24.6731
5168.5	7.67165
5168.7	4.9955
5168.85	6.81477
5169.06	4.87163
5169.25	5.2776
5169.39	6.81199
5169.57	5.49602
5169.82	4.07997
5169.98	6.14515
5170.18	4.97265
5170.31	7.96115
5170.54	4.35123
5170.72	5.43656
5170.92	4.96327
5171.13	4.79524
5171.28	6.84885
5171.44	6.035
5171.55	9.64972
5171.71	6.14326
5171.95	4.1389
5172.15	5.19832
5172.27	7.97575
5172.52	3.96149
5172.63	9.6432
5172.84	4.7172
5172.99	6.45828
5173.2	4.75692
5173.39	5.37374
5173.53	7.28067
5173.71	5.52883
5173.92	4.72277
5174.07	6.64143
5174.23	6.43625
5174.4	5.70939
5174.52	8.28295
5174.74	4.5708
5175	3.79061
5175.22	4.72322
5175.4	5.46956
5175.72	3.06438
5175.86	7.37844
5176.04	5.61388
5176.23	5.26648
5176.35	7.92519
5176.54	5.45971
5176.75	4.66614
5176.9	6.64584
5177.14	4.25967
5177.31	5.74185
5177.48	5.7924
5177.64	6.4855
5177.75	8.59476
5177.92	6.08939
5178.1	5.48546
5178.19	11.7041
5178.37	5.53925
5178.52	6.37105
5178.83	3.31785
5179	5.66958
5179.14	7.24533
5179.24	10.0361
5179.44	4.91039
5179.56	8.25627
5179.73	6.09236
5179.92	5.09528
5180.06	7.22752
5180.21	7.04275
5180.31	9.62464
5180.5	5.17438
5180.74	4.22262
5180.96	4.5255
5181.14	5.5894
5181.31	5.77701
5181.46	6.77828
5181.6	7.17412
5181.81	4.79386
5182	5.15464
5182.14	7.46882
5182.28	7.04473
5182.39	8.72981
5182.49	10.5507
5182.69	4.86263
5182.87	5.59754
5182.99	8.77655
5183.12	7.55572
5183.33	4.78606
5183.47	7.1664
5183.68	4.67814
5183.97	3.48202
5184.17	5.00225
5184.4	4.22048
5184.52	8.4832
5184.75	4.35825
5184.86	9.37383
5185	6.93433
5185.22	4.57331
5185.57	2.85193
5185.7	7.60398
5185.9	5.01958
5186.06	6.3804
5186.24	5.54723
5186.39	6.52614
5186.59	5.04337
5186.77	5.68666
5186.94	5.62651
5187.06	8.53971
5187.27	4.7856
5187.7	2.32926
5187.87	5.77934
5188.1	4.37254
5188.24	7.17978
5188.49	4.02787
5188.68	5.15145
5189.06	2.6547
5189.17	8.82457
5189.39	4.67858
5189.69	3.32215
5189.9	4.62727
5190.04	7.56945
5190.14	9.37383
5190.32	5.65643
5190.5	5.48697
5190.64	7.30247
5190.78	7.06814
5190.97	5.36769
5191.12	6.54622
5191.29	5.81937
5191.51	4.46209
5191.68	6.24454
5191.87	5.1581
5192.05	5.53465
5192.31	3.78544
5192.48	5.99916
5192.67	5.35074
5192.85	5.33988
5192.95	10.1348
5193.25	3.37678
5193.43	5.56452
5193.7	3.65257
5193.81	9.69556
5194.03	4.3956
5194.39	2.83599
5194.54	6.42797
5194.69	6.63967
5194.89	5.03043
5195.16	3.74014
5195.3	6.86342
5195.46	6.59283
5195.71	3.98486
5195.96	3.96369
5196.39	2.33149
5196.72	2.9873
5196.96	4.26403
5197.12	6.02591
5197.3	5.62177
5197.71	2.42689
5198.03	3.204
5198.31	3.45566
5198.69	2.69935
5198.91	4.47107
5199.16	3.92034
5199.68	1.94416
5199.92	4.08097
5200.22	3.38123
5200.55	3.00039
5200.71	6.51211
5200.96	3.89241
5201.2	4.2015
5201.38	5.65099
5201.59	4.78813
5201.94	2.82462
5202.26	3.1081
5202.52	3.86892
5202.79	3.78
5202.99	4.92975
5203.28	3.42419
5203.56	3.5877
5203.82	3.86458
5204.11	3.3745
5204.32	4.86263
5204.58	3.82263
5204.8	4.52489
5205.06	3.90732
5205.29	4.40956
5205.53	4.01623
5205.79	3.88697
5205.91	8.15395
5206.24	3.02975
5206.6	2.84139
5206.8	4.80815
5207.01	4.9687
5207.23	4.4401
5207.45	4.48652
5207.6	6.69523
5207.88	3.65644
5208.12	4.0992
5208.41	3.47572
5208.62	4.68121
5208.8	5.46687
5209.21	2.48967
5209.41	4.96549
5209.73	3.11575
5210.06	2.99356
5210.51	2.24664
5210.77	3.84986
5210.89	8.41963
5211.04	6.32151
5211.44	2.52169
5211.82	2.63103
5212.02	5.08414
5212.1	11.861
5212.3	5.06791
5212.6	3.27279
5212.88	3.63769
5213.05	5.88963
5213.23	5.62873
5213.41	5.60193
5213.61	4.88472
5213.8	5.2222
5213.99	5.3251
5214.27	3.56913
5214.51	4.18305
5214.88	2.72911
5215.15	3.66287
5215.33	5.37953
5215.56	4.34537
5215.65	12.2534
5215.7	17.0882
5215.79	12.2041
5215.87	12.4054
5216.12	3.87777
5216.26	7.46046
5216.45	5.2521
5216.66	4.69506
5216.76	10.7469
5216.86	10.012
5216.91	17.762
5217.12	4.80423
5217.33	4.78629
5217.53	4.92805
5217.78	4.05614
5217.98	5.03069
5218.17	5.12426
5218.46	3.43666
5218.65	5.33533
5218.89	4.14353
5219.02	7.86349
5219.18	6.12257
5219.37	5.23807
5219.62	4.02966
5219.81	5.28541
5220.28	2.11314
5220.46	5.73493
5220.59	7.80518
5220.78	5.24466
5221.12	2.91562
5221.34	4.59158
5221.67	2.98054
5221.86	5.44544
5222.15	3.36044
5222.38	4.38174
5222.62	4.26949
5222.84	4.55415
5223.08	4.14439
5223.42	2.88792
5223.62	5.14695
5224.03	2.42524
5224.17	7.12454
5224.69	1.94133
5225.01	3.08604
5225.36	2.88326
5225.74	2.59821
5225.99	4.0843
5226.2	4.68823
5226.41	4.79088
5226.56	6.70196
5226.83	3.73678
5227.3	2.10975
5227.57	3.63769
5227.81	4.20486
5228.02	4.83465
5228.37	2.84309
5228.86	2.05318
5229.07	4.71143
5229.24	5.99844
5229.49	3.99872
5229.88	2.52544
5230.1	4.65333
5230.44	2.93531
5230.68	4.16892
5231.02	2.8855
5231.23	4.89476
5231.41	5.493
5231.62	4.89548
5231.87	3.97962
5232.22	2.83744
5232.45	4.24592
5232.64	5.44929
5232.83	5.19724
5233.14	3.20072
5233.38	4.16615
5233.69	3.20955
5233.92	4.39406
5234.09	6.09422
5234.26	5.5991
5234.45	5.38271
5234.69	4.11032
5234.94	4.05844
5235.18	4.14456
5235.34	6.36011
5235.51	5.85343
5235.75	4.15455
5236.11	2.79353
5236.3	5.29942
5236.44	6.79995
5236.77	3.08861
5236.94	5.75506
5237.14	4.93657
5237.38	4.23191
5237.61	4.4047
5237.78	5.68311
5238.01	4.34254
5238.21	4.97934
5238.86	1.54533
5239.1	4.27625
5239.44	2.88742
5239.65	4.85084
5239.92	3.70137
5240.12	4.8539
5240.35	4.33896
5240.56	4.95565
5240.75	5.14695
5240.94	5.17893
5241.24	3.41658
5241.49	3.91129
5241.75	3.88018
5241.99	4.13377
5242.18	5.30363
5242.36	5.54631
5242.5	7.373
5242.9	2.47801
5243.12	4.46987
5243.38	3.91911
5243.74	2.7972
5243.95	4.72032
5244.33	2.64354
5244.54	4.66048
5244.77	4.31239
5245.04	3.77915
5245.26	4.5253
5245.42	6.35284
5245.62	4.87686
5245.8	5.67054
5245.98	5.47615
5246.16	5.51025
5246.45	3.45423
5246.61	6.44579
5247.01	2.45616
5247.18	5.88789
5247.34	6.43998
5247.51	5.85274
5247.73	4.5996
5247.94	4.75421
5248.28	2.90419
5248.49	4.73709
5248.69	5.15996
5248.88	5.10178
5249.11	4.34329
5249.29	5.6013
5249.46	6.04558
5249.66	4.86571
5249.8	7.45323
5249.99	5.03145
5250.15	6.33513
5250.31	6.50407
5250.48	5.87165
5250.72	4.15991
5250.83	8.93336
5251.01	5.66701
5251.17	5.98874
5251.56	2.57666
5251.74	5.56514
5251.91	5.73493
5252.06	6.66178
5252.31	4.10425
5252.54	4.40878
5252.77	4.18288
5252.96	5.45494
5253.16	4.98455
5253.39	4.39754
5253.62	4.3232
5253.83	4.78011
5254.02	5.113
5254.34	3.12568
5254.55	4.86452
5254.83	3.5215
5255.15	3.09895
5255.46	3.21833
5255.88	2.4057
5256.16	3.52746
5256.48	3.20924
5256.69	4.65614
5257.07	2.63491
5257.33	3.91374
5257.64	3.18451
5257.97	3.00481
5258.29	3.18026
5258.5	4.79226
5258.88	2.59235
5259.02	7.19839
5259.32	3.36644
5259.58	3.73051
5259.91	3.06626
5260.13	4.59982
5260.58	2.22787
5260.91	3.02535
5261.26	2.85014
5261.47	4.70278
5261.78	3.27514
5262.26	2.04935
5262.69	2.33896
5263.03	2.96077
5263.57	1.85725
5263.91	2.95674
