# Supplementary material for: Dorsal and median raphe neuronal firing dynamics characterized by nonlinear measures
Source: PLoS Comput Biol. 2024 May 28;20(5):e1012111. doi: 10.1371/journal.pcbi.1012111 (PMC11161118; doi:10.1371/journal.pcbi.1012111)
Supplement: S1 Data — (ZIP) [file pcbi.1012111.s002.zip › data/N59_N1_130514.txt]

Event times and instantaneous frequencies between 0 s and 328.941 s on channel 401
Time	Inst freq
0.602274	1.66037
1.62718	0.975703
2.77541	0.8709
3.49075	1.39795
3.64768	6.37202
10.2809	0.150757
10.3756	10.5532
11.069	1.44218
11.2439	5.71951
11.9128	1.49489
13.5954	0.594323
13.9032	3.24893
14.403	2.00061
15.1862	1.27684
15.2259	25.1876
17.7529	0.395725
18.2504	2.01019
18.8515	1.66369
20.0908	0.806895
20.8117	1.38715
20.9595	6.76297
22.5753	0.618911
25.1903	0.382402
26.3413	0.868852
27.1662	1.21226
28.1584	1.00783
28.8795	1.38685
32.4648	0.278913
32.6253	6.23263
33.9049	0.781449
35.1074	0.831604
35.2542	6.81245
36.7189	0.682741
37.2116	2.0297
37.5922	2.62724
38.0306	2.2812
38.7675	1.35707
39.6402	1.14578
40.7131	0.932119
41.2208	1.96966
41.5998	2.63847
42.8764	0.783285
44.2366	0.735183
45.6085	0.728958
46.1136	1.97972
46.5865	2.11476
47.2957	1.40994
49.0039	0.585418
49.6619	1.51977
50.7397	0.927781
51.4793	1.35219
53.8887	0.415028
55.3513	0.683724
56.6508	0.769539
60.1837	0.283053
60.3878	4.89893
61.3269	1.06485
61.8273	1.99871
62.1243	3.36694
62.6468	1.91371
63.3075	1.51364
63.8308	1.91075
63.9323	9.85028
64.1147	5.48372
65.5716	0.686368
68.4191	0.351194
68.5681	6.7115
69.1397	1.74951
69.156	61.2745
69.5779	2.36998
70.535	1.04485
70.7402	4.87272
71.0029	3.80691
71.9535	1.05193
72.6302	1.47795
74.0746	0.692327
74.2489	5.73605
75.6533	0.712068
76.0477	2.53516
76.7455	1.43309
76.9454	5.0032
77.3118	2.7292
78.4146	0.906768
78.6204	4.85909
78.742	8.22639
81.4481	0.369532
81.9379	2.04146
82.7308	1.26119
83.0513	3.12005
83.6581	1.64804
83.8116	6.51653
84.3476	1.86572
84.37	44.4919
85.0647	1.43957
86.4472	0.723342
86.5227	13.2443
86.7469	4.45907
87.2609	1.94559
87.4248	6.10232
88.1672	1.34691
88.3104	6.98548
90.146	0.544787
90.9467	1.24884
92.0395	0.915107
92.1888	6.69855
92.4193	4.33768
93.3356	1.09134
94.2219	1.12832
94.6891	2.14015
95.2672	1.72988
95.8142	1.82831
96.3472	1.87595
96.6449	3.3592
96.8199	5.71559
96.9456	7.95507
97.0613	8.6414
97.2039	7.01341
97.5094	3.27324
98.0223	1.9495
98.1722	6.67468
98.3601	5.32209
98.539	5.58834
99.1586	1.61383
100.235	0.929204
100.321	11.5894
100.638	3.15507
100.766	7.78707
101.351	1.71095
101.789	2.28282
102.651	1.16015
103.28	1.59041
103.413	7.5214
103.703	3.44887
103.784	12.2252
104.271	2.05716
104.419	6.74655
104.527	9.202
104.742	4.6654
104.982	4.15752
105.445	2.16307
105.567	8.17635
105.916	2.86655
106.175	3.86473
106.445	3.69336
106.544	10.1188
106.639	10.5532
106.77	7.65123
107.461	1.44571
107.692	4.32957
108.221	1.89016
108.461	4.16802
108.618	6.37544
109.077	2.17888
109.151	13.4702
109.635	2.06754
109.835	4.98972
109.929	10.7092
110.081	6.55729
110.351	3.70214
110.535	5.4404
110.896	2.77145
111.014	8.46238
111.096	12.2405
111.215	8.35925
111.361	6.88648
111.844	2.07044
111.921	12.9339
112.018	10.3212
112.278	3.84858
112.473	5.13136
112.641	5.94114
112.971	3.03157
113.017	21.6338
113.21	5.18726
113.415	4.86618
113.708	3.41397
113.816	9.29074
114.354	1.85724
114.437	12.0494
114.603	6.04259
114.71	9.30163
114.852	7.06724
115.419	1.76164
115.559	7.14449
115.687	7.84498
115.921	4.2676
116.049	7.84351
116.488	2.27702
116.676	5.30532
116.777	9.94253
117.111	2.9934
117.273	6.17764
117.626	2.83293
117.723	10.2451
118.201	2.09601
118.624	2.36078
118.801	5.662
118.958	6.34969
119.32	2.76625
119.523	4.91063
119.734	4.74726
119.987	3.95986
120.386	2.50111
120.516	7.73467
120.702	5.35475
120.772	14.2951
120.936	6.12903
121.056	8.26966
121.251	5.14308
121.369	8.4917
121.49	8.22233
121.66	5.89032
121.919	3.86563
122.39	2.11974
122.512	8.26064
122.916	2.46976
123.117	4.98629
123.408	3.43515
124.131	1.38326
124.484	2.83211
124.574	11.0971
124.861	3.48449
125.029	5.94601
125.562	1.87656
125.702	7.15707
126.169	2.14035
127.502	0.75017
127.937	2.30174
129.842	0.524906
130.138	3.38169
130.527	2.56513
130.731	4.90369
130.978	4.05969
131.151	5.75844
132.413	0.792323
133.25	1.19461
134.446	0.836495
135.111	1.50355
135.372	3.83292
135.928	1.7985
136.074	6.83368
136.34	3.76861
137.221	1.13501
138.608	0.721057
138.955	2.87649
139.369	2.41816
139.514	6.89731
139.593	12.6053
140.189	1.67754
140.598	2.44376
140.694	10.4519
141.088	2.5374
141.577	2.04512
143.417	0.543442
144.118	1.42731
144.438	3.12713
145.856	0.705273
146.486	1.58715
146.647	6.18613
146.799	6.57047
147.036	4.23291
147.532	2.01495
147.745	4.68428
147.832	11.5845
148.327	2.01888
148.815	2.05083
149.024	4.76817
150.804	0.561939
153.582	0.360022
155.089	0.6635
155.434	2.89694
155.701	3.74011
156.646	1.05846
157.016	2.70339
157.95	1.07006
160.309	0.424003
163.076	0.361391
166.017	0.339982
166.747	1.37024
167.768	0.979989
169.181	0.707558
170.266	0.921732
170.8	1.87157
171.875	0.930085
172.622	1.33877
172.645	44.9479
173.161	1.93695
173.377	4.61962
174.364	1.01317
174.689	3.07764
175.039	2.85765
175.969	1.07516
176.438	2.1311
181.417	0.200874
181.987	1.75442
182.102	8.64947
184.703	0.384563
184.956	3.94692
187.877	0.342304
188.775	1.11359
189.016	4.15918
189.431	2.41092
190.058	1.59296
191.752	0.590418
193.01	0.795021
198.422	0.184759
198.724	3.32065
199.18	2.19085
199.928	1.33619
200.096	5.95387
201.006	1.09936
201.401	2.52862
201.576	5.72384
203.603	0.493429
208.564	0.201556
209.743	0.848293
211.484	0.574439
211.999	1.94108
212.343	2.90416
212.591	4.03874
212.847	3.90064
213.902	0.947751
214.104	4.95987
214.344	4.17063
215.058	1.40042
215.892	1.19817
216.089	5.08068
217.767	0.595898
218.497	1.37086
218.779	3.54655
218.922	7.00133
219.124	4.93813
219.323	5.02826
219.597	3.64633
220.683	0.921233
220.851	5.94707
223.132	0.438342
223.52	2.5777
224.039	1.92607
224.154	8.71824
224.206	19.2079
224.783	1.73328
224.986	4.93184
225.113	7.84757
225.527	2.42023
226.029	1.99043
226.407	2.64702
226.551	6.93751
227.088	1.86249
227.252	6.0845
227.353	9.87128
228.471	0.895109
228.609	7.21501
229.034	2.35491
229.092	17.2533
229.388	3.37498
229.78	2.5499
229.922	7.07894
230.138	4.61042
230.376	4.2177
230.481	9.45787
230.71	4.3756
232.515	0.554006
232.74	4.44219
232.875	7.40807
232.999	8.06244
233.101	9.82473
233.364	3.79633
233.536	5.82425
233.938	2.48964
234.7	1.31178
235.306	1.65087
235.402	10.4121
235.753	2.8454
236.277	1.91013
236.406	7.75627
236.524	8.47788
236.808	3.51603
236.892	11.8607
237.041	6.70071
238.405	0.733604
238.479	13.4964
239.074	1.68036
239.192	8.45251
239.459	3.74523
239.823	2.74642
240.209	2.59339
240.316	9.31775
240.453	7.30162
240.666	4.69603
241.029	2.75669
242.027	1.00193
242.127	10.0148
242.673	1.83122
242.809	7.33213
242.999	5.27443
243.108	9.14947
243.475	2.72822
243.656	5.51913
244.135	2.08861
244.424	3.45187
245.266	1.18796
245.514	4.03678
246.145	1.5849
246.483	2.95828
247.945	0.683741
248.49	1.83695
248.664	5.75209
249.519	1.16943
250.563	0.95737
251.428	1.15668
252.051	1.60343
252.456	2.47016
253.291	1.19788
253.504	4.69061
254.797	0.773664
254.854	17.5698
255.609	1.32378
255.841	4.32014
255.892	19.3416
256.675	1.27782
257.159	2.06513
258.033	1.14433
258.368	2.98093
259.225	1.16688
259.267	24.3096
260.564	0.770713
260.774	4.75769
260.947	5.77461
263.209	0.442155
264.416	0.828507
265.189	1.29353
265.364	5.71696
266.402	0.963642
266.951	1.82058
267.131	5.55074
267.243	8.91266
267.82	1.73566
267.91	11.0178
268.083	5.80801
268.666	1.71445
271.363	0.370768
271.569	4.8406
272.05	2.07988
272.268	4.59365
272.975	1.41406
273.097	8.18237
273.62	1.91421
274.203	1.71344
274.488	3.50789
274.605	8.57648
274.815	4.75443
275.917	0.907459
276.205	3.47128
276.624	2.38853
277.285	1.51307
278.055	1.29892
278.521	2.14326
278.753	4.32406
280.624	0.53437
280.74	8.59816
280.999	3.86832
281.52	1.9188
282.372	1.17396
283.234	1.15969
284.003	1.30004
284.207	4.91831
284.684	2.09541
285.506	1.21636
285.637	7.65861
287.637	0.499872
288.197	1.78714
291.919	0.268674
292.698	1.28369
292.927	4.36095
293.143	4.62603
293.948	1.24185
294.759	1.23319
295.869	0.901018
295.972	9.71874
296.694	1.38582
297.992	0.770521
298.186	5.14499
299.782	0.626404
299.972	5.2786
300.162	5.25249
301.47	0.764838
303.207	0.575431
303.544	2.96787
304.681	0.879443
305.675	1.00668
306.769	0.913908
307.211	2.26391
308.274	0.94036
308.537	3.80552
308.641	9.59453
310.118	0.676962
310.852	1.36315
311.745	1.11987
312.941	0.836222
313.808	1.15266
314.13	3.11183
314.489	2.78311
315.349	1.16231
317.218	0.535245
318.129	1.09781
318.81	1.4668
320.906	0.47713
321.485	1.72687
321.759	3.64977
323.556	0.5566
325.252	0.589461
325.54	3.47889
326.559	0.981374
327.474	1.09299
327.658	5.43987
