# Supplementary material for: Dorsal and median raphe neuronal firing dynamics characterized by nonlinear measures
Source: PLoS Comput Biol. 2024 May 28;20(5):e1012111. doi: 10.1371/journal.pcbi.1012111 (PMC11161118; doi:10.1371/journal.pcbi.1012111)
Supplement: S1 Data — (ZIP) [file pcbi.1012111.s002.zip › data/N126_N1x_090611s.txt]

Event times and instantaneous frequencies between 383.793 s and 457.578 s on channel 401
Time	Inst freq
384.071	2.50231
384.463	2.55076
384.88	2.40015
385.146	3.75263
385.524	2.65132
385.832	3.24812
386.155	3.09004
386.38	4.4405
386.72	2.94559
387.082	2.76388
387.336	3.92881
387.705	2.70915
387.978	3.67363
388.344	2.72807
388.692	2.87406
388.958	3.76563
389.237	3.57449
389.558	3.11964
389.898	2.93979
390.124	4.42537
390.526	2.4854
390.902	2.66461
391.248	2.88709
391.59	2.92526
391.801	4.73507
392.282	2.08078
392.567	3.50779
392.873	3.26499
393.208	2.98116
393.617	2.44822
394.019	2.48614
394.261	4.12882
394.583	3.11003
395.088	1.98012
395.434	2.89059
395.697	3.79694
395.981	3.52051
396.436	2.19882
396.705	3.7183
397.534	1.20649
397.821	3.48153
398.109	3.47464
398.389	3.57092
398.743	2.82374
399.093	2.85519
399.423	3.03269
399.763	2.93876
400.139	2.66212
400.43	3.43855
400.699	3.71775
400.98	3.55518
401.464	2.06778
401.919	2.19727
402.29	2.69099
402.751	2.17325
403.074	3.08985
403.487	2.42219
403.718	4.32957
404.12	2.48453
404.332	4.7335
404.797	2.15003
405.067	3.70178
405.336	3.72121
405.687	2.84852
406.391	1.41955
406.791	2.49956
407.137	2.89159
407.776	1.56509
408.043	3.74364
408.41	2.7268
408.637	4.4018
409.139	1.99045
409.705	1.76691
409.994	3.46801
410.303	3.23258
410.669	2.73471
410.996	3.05829
411.293	3.36587
411.616	3.09301
411.957	2.93358
412.342	2.60037
412.625	3.52983
412.852	4.40995
413.28	2.33269
413.676	2.52595
414.397	1.38704
414.663	3.76804
414.976	3.18705
415.6	1.60382
416.055	2.19708
416.268	4.69704
416.727	2.18069
417.097	2.69913
417.397	3.33056
417.759	2.76136
418.096	2.97469
418.355	3.84823
418.694	2.95194
418.936	4.13924
419.335	2.50608
419.619	3.52063
419.936	3.15577
420.399	2.15959
420.69	3.4343
420.909	4.55726
421.337	2.33661
421.667	3.03776
422.012	2.89277
422.373	2.77531
422.762	2.56548
422.996	4.27405
423.328	3.01568
423.721	2.54466
423.944	4.48591
424.24	3.37496
424.539	3.34113
424.875	2.98018
425.2	3.07749
425.501	3.32116
425.886	2.59572
426.169	3.5312
426.504	2.99321
426.932	2.33334
427.24	3.2514
427.816	1.73518
428.251	2.30118
428.483	4.31034
428.796	3.19458
429.159	2.74831
429.413	3.93639
429.964	1.81488
430.163	5.04337
430.832	1.49501
431.288	2.19029
431.671	2.61301
431.917	4.06355
432.234	3.15129
432.601	2.72926
433	2.50539
433.394	2.53711
433.697	3.30196
433.954	3.89575
434.243	3.45447
434.621	2.64459
434.94	3.13215
435.318	2.64985
435.681	2.7502
435.932	3.99297
436.29	2.79595
436.658	2.71702
437.072	2.41406
437.359	3.48736
437.634	3.63121
438.155	1.91758
438.421	3.76237
438.858	2.28817
439.128	3.71126
439.39	3.80604
439.786	2.52992
440.339	1.80815
440.686	2.87762
441.087	2.49675
441.387	3.33267
441.635	4.02431
441.965	3.03095
442.211	4.07564
442.527	3.16606
442.939	2.42512
443.265	3.06419
443.61	2.90183
443.922	3.20482
444.361	2.27697
444.665	3.28537
445.305	1.56443
445.615	3.21844
445.946	3.0216
446.345	2.50821
446.599	3.93407
447.177	1.73127
447.574	2.51762
447.925	2.84681
448.212	3.48955
448.588	2.65901
448.907	3.1347
449.225	3.14604
449.527	3.3117
449.978	2.21808
450.309	3.02106
450.518	4.78194
450.803	3.50373
451.311	1.96998
451.633	3.10588
451.878	4.08463
452.261	2.60715
452.614	2.83519
452.919	3.27397
453.145	4.4338
453.55	2.46901
453.982	2.31599
454.29	3.24528
454.61	3.12188
454.91	3.3389
455.226	3.15986
455.615	2.56838
456.023	2.45062
456.319	3.38581
456.584	3.76591
456.855	3.68813
457.283	2.34088
