# Supplementary material for: Dorsal and median raphe neuronal firing dynamics characterized by nonlinear measures
Source: PLoS Comput Biol. 2024 May 28;20(5):e1012111. doi: 10.1371/journal.pcbi.1012111 (PMC11161118; doi:10.1371/journal.pcbi.1012111)
Supplement: S1 Data — (ZIP) [file pcbi.1012111.s002.zip › data/N146_N6_100712s.txt]

Event times and instantaneous frequencies between 6689.08 s and 6943.92 s on channel 401
Time	Inst freq
6689.29	2.4246
6689.73	2.2522
6690.15	2.40929
6690.63	2.08273
6691.02	2.52646
6691.38	2.79806
6691.73	2.8231
6692.12	2.59101
6692.5	2.62881
6692.9	2.4995
6693.32	2.38424
6693.72	2.497
6694.12	2.50991
6694.49	2.66624
6694.95	2.1786
6695.36	2.48429
6695.78	2.3335
6696.14	2.83206
6696.49	2.82749
6696.9	2.42454
6697.39	2.05196
6697.83	2.29474
6698.24	2.43191
6698.67	2.30899
6699.01	2.96886
6699.38	2.68082
6699.85	2.11113
6700.22	2.7502
6700.63	2.40668
6701.1	2.13982
6701.47	2.71835
6701.93	2.17226
6702.34	2.41266
6702.7	2.76847
6703.11	2.45604
6703.43	3.12823
6703.81	2.67809
6704.26	2.21764
6704.68	2.34214
6705.07	2.58058
6705.47	2.47366
6705.94	2.16783
6706.27	3.03914
6706.69	2.3566
6707.09	2.49035
6707.47	2.66035
6707.92	2.19404
6708.36	2.30787
6708.76	2.47451
6709.23	2.12346
6709.62	2.60166
6709.97	2.83712
6710.42	2.22851
6710.87	2.18977
6711.25	2.63075
6711.67	2.39894
6712.1	2.34544
6712.49	2.52449
6712.94	2.24115
6713.33	2.52583
6713.76	2.35145
6714.19	2.33743
6714.59	2.5149
6715	2.40755
6715.42	2.38163
6715.92	2.00678
6716.3	2.61527
6716.77	2.15244
6717.2	2.31868
6717.67	2.113
6718.03	2.76335
6718.44	2.4804
6718.96	1.92341
6719.37	2.44135
6719.75	2.60954
6720.15	2.48936
6720.54	2.53229
6721	2.21543
6721.46	2.16657
6721.91	2.20017
6722.34	2.33084
6722.85	1.95458
6723.21	2.79408
6723.62	2.46847
6724.14	1.89847
6724.59	2.23269
6725.02	2.3494
6725.48	2.16474
6725.92	2.27149
6726.31	2.54738
6726.76	2.22094
6727.21	2.22178
6727.57	2.81563
6728.02	2.19048
6728.42	2.53794
6728.86	2.26024
6729.31	2.22351
6729.77	2.19293
6730.26	2.01418
6730.68	2.40419
6731.19	1.94103
6731.61	2.42336
6732.06	2.21675
6732.55	2.02569
6732.98	2.35289
6733.47	2.02992
6733.88	2.41575
6734.29	2.44045
6734.81	1.91487
6735.21	2.50307
6735.67	2.20376
6736.02	2.80978
6736.54	1.95305
6736.98	2.24815
6737.38	2.46901
6737.78	2.5187
6738.23	2.23584
6738.73	1.97906
6739.15	2.3888
6739.59	2.27154
6739.98	2.59862
6740.43	2.21798
6740.85	2.39561
6741.27	2.35189
6741.77	2.01062
6742.3	1.87977
6742.68	2.61643
6743.07	2.59498
6743.48	2.44636
6743.96	2.06215
6744.41	2.23309
6744.88	2.145
6745.39	1.95008
6745.82	2.32905
6746.21	2.54874
6746.68	2.12915
6747.12	2.258
6747.54	2.42471
6747.97	2.31873
6748.41	2.2719
6748.83	2.38989
6749.26	2.3153
6749.64	2.64922
6749.99	2.83591
6750.42	2.29279
6750.83	2.48274
6751.32	2.02721
6751.78	2.19284
6752.22	2.26871
6752.7	2.05204
6753.14	2.29137
6753.53	2.54453
6753.95	2.37886
6754.4	2.24734
6754.82	2.35777
6755.32	1.99497
6755.75	2.33117
6756.16	2.47562
6756.61	2.2315
6757.07	2.13465
6757.57	2.03289
6757.98	2.39063
6758.41	2.32385
6758.84	2.3718
6759.3	2.16882
6759.74	2.23244
6760.17	2.37739
6760.62	2.20046
6761.03	2.42701
6761.45	2.38686
6761.85	2.49016
6762.29	2.27314
6762.67	2.62564
6763.1	2.32823
6763.57	2.13684
6764.09	1.93577
6764.54	2.21523
6764.91	2.68456
6765.39	2.0826
6765.84	2.20863
6766.18	2.9967
6766.61	2.32758
6767	2.55454
6767.43	2.33645
6767.87	2.25464
6768.3	2.32293
6768.72	2.37102
6769.15	2.35649
6769.61	2.14243
6770.03	2.42948
6770.45	2.35377
6770.89	2.27604
6771.28	2.57017
6771.72	2.25566
6772.15	2.31653
6772.64	2.06139
6773.11	2.11591
6773.55	2.27723
6773.95	2.49875
6774.37	2.3884
6774.81	2.28477
6775.19	2.61267
6775.65	2.16235
6776.13	2.09881
6776.6	2.10548
6777.05	2.217
6777.53	2.10562
6777.96	2.33165
6778.39	2.34022
6778.94	1.81712
6779.36	2.38834
6779.76	2.4731
6780.13	2.68593
6780.53	2.48367
6780.98	2.26275
6781.45	2.11207
6781.83	2.64292
6782.22	2.56918
6782.66	2.27025
6783.08	2.35316
6783.45	2.70636
6783.89	2.27988
6784.32	2.35677
6784.8	2.05006
6785.27	2.12644
6785.71	2.28363
6786.11	2.49925
6786.6	2.06016
6787.04	2.25561
6787.45	2.44099
6787.91	2.18307
6788.3	2.53248
6788.78	2.10557
6789.22	2.25729
6789.65	2.30696
6790.05	2.53595
6790.5	2.1951
6790.91	2.45158
6791.32	2.47568
6791.83	1.92589
6792.28	2.22479
6792.71	2.35782
6793.17	2.17221
6793.58	2.42507
6793.99	2.45441
6794.46	2.12775
6794.86	2.47543
6795.28	2.42342
6795.63	2.84803
6796.07	2.24522
6796.53	2.19525
6796.98	2.20809
6797.46	2.09214
6797.86	2.46633
6798.26	2.51826
6798.74	2.07074
6799.26	1.9185
6799.68	2.39739
6800.05	2.75156
6800.46	2.38663
6800.92	2.20843
6801.41	2.02507
6801.89	2.10093
6802.32	2.28906
6802.86	1.864
6803.38	1.9138
6803.8	2.39292
6804.3	1.99271
6804.75	2.25989
6805.19	2.23599
6805.67	2.07706
6806.07	2.53113
6806.49	2.35766
6806.94	2.22346
6807.32	2.64019
6807.78	2.20303
6808.23	2.21976
6808.71	2.05846
6809.16	2.25311
6809.6	2.24356
6810.02	2.37739
6810.44	2.39573
6810.87	2.34428
6811.33	2.15927
6811.77	2.24537
6812.17	2.50702
6812.63	2.21298
6813.05	2.35477
6813.52	2.13124
6813.91	2.55813
6814.36	2.20342
6814.79	2.35755
6815.29	2.01041
6815.76	2.12071
6816.34	1.72313
6816.78	2.24517
6817.18	2.49526
6817.58	2.53222
6817.99	2.4417
6818.42	2.3016
6818.97	1.8114
6819.37	2.49913
6819.76	2.6266
6820.27	1.95335
6820.62	2.83166
6820.91	3.44839
6821.35	2.2649
6821.66	3.2281
6822.01	2.83696
6822.42	2.45423
6822.84	2.40894
6823.18	2.91384
6823.61	2.33285
6823.96	2.8235
6824.37	2.43712
6824.77	2.53126
6825.23	2.17472
6825.62	2.5271
6826.06	2.26953
6826.52	2.19409
6826.93	2.43149
6827.37	2.28191
6827.71	2.95587
6828.12	2.44451
6828.55	2.29832
6829.05	1.99021
6829.49	2.28258
6829.95	2.1742
6830.34	2.55089
6830.77	2.35693
6831.26	2.03712
6831.72	2.1516
6832.1	2.65484
6832.56	2.19361
6833	2.25616
6833.47	2.11999
6833.87	2.53878
6834.31	2.26696
6834.83	1.9006
6835.31	2.09784
6835.76	2.22519
6836.19	2.30415
6836.74	1.81265
6837.17	2.36278
6837.62	2.22524
6838.1	2.07753
6838.58	2.06356
6839.01	2.3639
6839.43	2.34676
6840	1.77503
6840.44	2.25296
6840.87	2.35178
6841.39	1.88875
6841.82	2.37389
6842.28	2.13443
6842.75	2.12979
6843.18	2.34725
6843.65	2.14583
6844.07	2.34165
6844.56	2.03248
6845.01	2.25398
6845.47	2.16455
6845.92	2.24195
6846.36	2.23784
6846.8	2.29079
6847.38	1.71338
6847.84	2.21288
6848.26	2.36658
6848.66	2.50501
6849.11	2.21862
6849.67	1.76741
6850.03	2.77393
6850.49	2.18103
6851.02	1.90157
6851.32	3.35604
6851.84	1.91593
6852.29	2.22663
6852.8	1.93746
6853.29	2.05427
6853.69	2.50238
6854.03	2.96016
6854.34	3.21141
6854.72	2.66312
6855.02	3.26691
6855.37	2.90368
6855.7	3.03481
6856.11	2.40269
6856.43	3.09377
6856.89	2.2169
6857.24	2.79869
6857.62	2.67644
6858.02	2.49725
6858.28	3.75263
6858.63	2.88276
6859.09	2.16793
6859.62	1.90219
6859.99	2.65407
6860.44	2.25576
6860.9	2.1707
6861.22	3.12422
6861.66	2.27381
6862.15	2.02877
6862.55	2.53024
6862.93	2.63089
6863.44	1.93783
6863.91	2.14966
6864.36	2.20012
6864.76	2.48157
6865.1	2.94014
6865.51	2.44367
6865.96	2.22643
6866.37	2.48182
6866.86	2.03666
6867.32	2.1646
6867.79	2.14151
6868.25	2.1548
6868.72	2.14473
6869.18	2.15866
6869.63	2.23279
6870.06	2.30335
6870.5	2.27113
6870.93	2.33945
6871.35	2.35272
6871.77	2.42483
6872.19	2.36161
6872.55	2.80741
6872.88	2.95552
6873.21	3.10443
6873.58	2.65965
6873.89	3.25765
6874.21	3.14971
6874.58	2.70871
6875.02	2.23419
6875.36	2.93591
6875.78	2.43214
6876.17	2.5481
6876.54	2.69709
6876.98	2.24921
6877.45	2.12698
6877.79	2.9849
6878.17	2.62978
6878.56	2.56463
6878.99	2.34858
6879.53	1.83385
6879.97	2.28864
6880.3	3.01523
6880.75	2.20838
6881.21	2.19404
6881.7	2.02753
6882.31	1.64682
6882.74	2.30649
6883.21	2.12513
6883.63	2.41639
6884.02	2.55382
6884.45	2.30038
6884.86	2.4599
6885.31	2.21872
6885.78	2.14606
6886.27	2.00698
6886.7	2.32191
6887.1	2.54621
6887.57	2.09297
6887.96	2.61342
6888.41	2.18876
6888.85	2.31658
6889.21	2.74281
6889.61	2.49881
6889.97	2.80316
6890.23	3.80358
6890.55	3.10039
6891.1	1.81891
6891.42	3.14475
6891.89	2.11144
6892.35	2.19447
6892.75	2.52054
6893.22	2.12712
6893.67	2.18771
6894.07	2.50113
6894.54	2.14675
6894.91	2.71415
6895.33	2.37643
6895.7	2.66212
6896.21	1.97145
6896.54	3.08043
6897.09	1.81498
6897.54	2.19708
6897.92	2.62055
6898.39	2.12694
6898.67	3.60529
6899.12	2.21626
6899.55	2.33296
6899.86	3.20123
6900.2	2.95639
6900.69	2.06411
6901.1	2.44176
6901.53	2.32466
6901.95	2.37079
6902.4	2.20201
6902.84	2.29347
6903.16	3.15467
6903.56	2.49594
6904.05	2.04436
6904.48	2.27495
6904.78	3.42337
6905.16	2.64061
6905.72	1.76532
6906.18	2.20648
6906.52	2.89586
6906.95	2.32202
6907.29	2.9129
6907.72	2.35577
6908.25	1.88186
6908.69	2.26989
6909.04	2.82781
6909.53	2.07822
6909.92	2.53859
6910.24	3.14971
6910.72	2.07853
6911.15	2.33165
6911.6	2.22603
6911.99	2.55768
6912.46	2.12734
6912.79	2.98036
6913.24	2.22494
6913.68	2.30872
6914.09	2.43576
6914.51	2.34835
6914.88	2.68464
6915.31	2.34869
6915.67	2.80316
6916.08	2.42154
6916.41	3.01614
6916.82	2.44804
6917.19	2.73246
6917.69	1.98547
6918.03	2.94247
6918.34	3.20574
6918.72	2.61904
6919.27	1.84345
6919.77	1.99017
6920.18	2.43392
6920.62	2.24261
6921.01	2.61226
6921.42	2.42559
6921.85	2.30441
6922.22	2.71422
6922.71	2.03807
6923.12	2.43659
6923.55	2.35705
6924	2.22628
6924.42	2.38169
6924.77	2.81539
6925.18	2.45978
6925.59	2.41185
6925.99	2.51036
6926.45	2.20279
6926.86	2.40674
6927.19	3.01641
6927.63	2.29927
6928.07	2.2629
6928.53	2.15197
6928.92	2.60505
6929.31	2.56496
6929.67	2.7413
6930.1	2.352
6930.46	2.74801
6930.79	3.06222
6931.24	2.19356
6931.72	2.09938
6932.1	2.62923
6932.5	2.51737
6933	1.99461
6933.42	2.39086
6933.81	2.56634
6934.18	2.68666
6934.6	2.37733
6934.92	3.13775
6935.32	2.49831
6935.8	2.07477
6936.19	2.57626
6936.51	3.10984
6936.86	2.82518
6937.28	2.3896
6937.69	2.44912
6938.08	2.55004
6938.5	2.42978
6938.91	2.40079
6939.22	3.29457
6939.59	2.65358
6940.01	2.40871
6940.32	3.19611
6940.84	1.93697
6941.23	2.54751
6941.6	2.7306
6941.98	2.59202
6942.33	2.88284
6942.65	3.114
6943.03	2.62688
6943.45	2.3788
6943.88	2.31707
