# Supplementary material for: Dorsal and median raphe neuronal firing dynamics characterized by nonlinear measures
Source: PLoS Comput Biol. 2024 May 28;20(5):e1012111. doi: 10.1371/journal.pcbi.1012111 (PMC11161118; doi:10.1371/journal.pcbi.1012111)
Supplement: S1 Data — (ZIP) [file pcbi.1012111.s002.zip › data/N158_N5_010413.txt]

Event times and instantaneous frequencies between 0 s and 148.875 s on channel 6
Time	Inst freq
0.02098	47.6644
0.10942	11.3071
0.24397	7.43218
0.39532	6.6072
0.48744	10.8554
0.62023	7.53069
0.82947	4.7792
1.01952	5.26177
1.14481	7.98148
1.25462	9.10664
1.41326	6.30358
1.49428	12.3426
1.55112	17.5932
1.6621	9.01063
1.72958	14.8192
1.9096	5.55494
2.0717	6.16903
2.27408	4.9412
3.00118	1.37533
3.15151	6.65203
3.27655	7.99744
3.39281	8.60141
3.47398	12.3198
3.59667	8.15062
3.78384	5.34274
3.82692	23.2126
3.94668	8.35003
3.99844	19.3199
4.58315	1.71025
4.83057	4.04171
5.2697	2.27723
5.56879	3.34348
5.65352	11.8022
5.74668	10.7342
5.9665	4.54918
6.21391	4.04187
6.41964	4.86074
6.52336	9.64134
7.09709	1.74298
7.21619	8.39631
7.28594	14.3369
7.39365	9.28419
7.51911	7.97067
7.56429	22.1337
7.64412	12.5266
7.74753	9.67024
7.8353	11.3934
7.91973	11.8441
8.03314	8.81756
8.56731	1.87206
8.83837	3.68922
8.93041	10.8648
9.00526	13.3601
9.07751	13.8408
9.16807	11.0424
9.34658	5.60193
9.41429	14.7689
9.58873	5.73263
9.92529	2.97124
10.1112	5.37837
10.2684	6.36335
10.3358	14.8214
10.402	15.1103
10.5501	6.75493
10.7072	6.36375
10.857	6.67423
11.0025	6.87474
11.1451	7.01213
11.3202	5.71167
11.7433	2.3634
12.8278	0.92205
12.9957	5.95628
13.1973	4.9613
13.3552	6.33473
13.5021	6.80318
13.5953	10.7308
13.8215	4.42067
14.3812	1.78686
14.7668	2.59316
14.9635	5.08363
15.1196	6.40861
15.3086	5.29017
15.4093	9.92654
15.5338	8.03277
15.8787	2.89931
16.2214	2.91817
16.3731	6.59239
16.4533	12.475
16.6254	5.81024
17.208	1.71627
17.3326	8.02761
17.5613	4.37216
17.6162	18.2315
17.7426	7.90952
17.8798	7.28597
18.0054	7.96305
18.712	1.41531
18.9402	4.38193
19.0527	8.89047
19.1798	7.86782
19.2853	9.47598
19.3706	11.7233
19.5215	6.62866
19.9551	2.30611
20.0863	7.62021
20.2869	4.98529
20.3687	12.2264
20.532	6.12445
21.2876	1.32343
21.5359	4.02771
21.7106	5.72312
22.1602	2.2243
22.3737	4.6845
22.7658	2.54985
22.9211	6.43998
23.0229	9.82511
23.863	1.19029
23.9755	8.89363
24.0562	12.3839
24.1962	7.14592
24.3226	7.90764
24.3997	12.9752
25.1059	1.41611
25.3233	4.5996
25.4141	11.0084
25.4646	19.7863
25.4808	62.0347
25.5398	16.9233
25.8522	3.20195
26.1437	3.43041
26.3245	5.53097
26.4169	10.8249
26.4846	14.7536
26.6101	7.96686
27.1206	1.95909
27.3025	5.49662
27.3962	10.6769
27.4525	17.7588
27.5925	7.14031
27.67	12.9049
27.6895	51.4668
27.8507	6.20194
27.9082	17.3792
27.9754	14.8854
28.0895	8.76271
28.3626	3.66274
28.7168	2.82271
28.9339	4.60702
29.0329	10.1031
29.1112	12.7616
29.2558	6.91706
29.7839	1.89362
29.9522	5.94177
30.0041	19.2456
30.0983	10.618
30.1643	15.1676
30.737	1.74605
30.8628	7.94976
31.1109	4.0308
31.4101	3.34158
31.5251	8.70019
31.5844	16.8606
31.6937	9.14578
31.7495	17.9308
31.893	6.96621
32.0115	8.43811
32.0835	13.8927
32.1987	8.67905
32.2501	19.4628
32.4866	4.22833
32.71	4.47748
32.8025	10.8085
32.9653	6.14213
33.1016	7.33514
33.1719	14.2288
33.257	11.7564
33.4243	5.97693
33.5626	7.22648
33.791	4.38001
34.0855	3.39536
34.2677	5.48637
34.5133	4.07315
34.6124	10.0847
34.7079	10.4767
34.8743	6.00998
35.1194	4.07947
35.2461	7.89141
35.4824	4.23245
35.6784	5.10152
35.8223	6.94782
35.9545	7.56372
36.0493	10.5585
36.1854	7.34484
36.2841	10.1338
36.3627	12.7113
36.8672	1.98247
37.0037	7.32708
37.1277	8.06062
37.2233	10.4559
37.2659	23.4742
37.3799	8.77655
37.4355	17.9888
37.5108	13.2679
37.6204	9.12742
37.7128	10.8284
37.799	11.5996
37.8918	10.7689
38.01	8.45952
38.1517	7.05916
38.3518	4.9965
38.481	7.74054
39.0378	1.79617
39.7623	1.38028
39.9861	4.46648
40.1012	8.69187
40.2325	7.61441
40.3087	13.1354
40.3941	11.7055
40.4962	9.79528
40.6092	8.85191
40.9868	2.64781
41.215	4.38308
41.3764	6.19464
41.4378	16.2787
41.5553	8.51281
41.6222	14.9432
41.6805	17.1644
42.0418	2.76732
42.3212	3.57974
42.4961	5.71592
42.6534	6.35849
42.7055	19.1902
42.8043	10.1204
43.1458	2.92826
43.3606	4.65571
43.4869	7.92016
43.6393	6.56211
43.705	15.223
43.7917	11.534
43.8731	12.273
43.9908	8.50196
44.2706	3.57398
44.7313	2.17047
45.0299	3.3493
45.251	4.52182
45.3723	8.24334
45.524	6.59326
45.5757	19.3349
45.6833	9.29541
45.7959	8.88257
45.8457	20.0642
45.9585	8.86761
46.1839	4.43636
46.3969	4.69439
46.6239	4.40509
46.8382	4.66592
47.0004	6.16675
47.0682	14.7514
47.1664	10.1781
47.2651	10.1317
47.2837	53.7346
47.4954	4.725
47.6966	4.96993
47.9644	3.73371
49.5049	0.649148
49.6592	6.48172
49.7623	9.6965
49.9049	7.01164
50.0324	7.84868
50.1304	10.203
50.1634	30.248
50.5079	2.90267
51.4565	1.05426
51.5898	7.50019
52.1137	1.90876
52.3059	5.20373
52.343	26.9397
52.4333	11.073
52.592	6.3012
52.7346	7.01164
53.4305	1.43711
53.5797	6.69792
53.648	14.6456
53.6992	19.5274
53.8646	6.04631
53.9483	11.9474
53.9998	19.4175
54.1925	5.18888
54.7277	1.86877
54.9349	4.82625
55.0826	6.76819
55.2038	8.25287
55.2935	11.152
55.4332	7.15512
55.6444	4.73418
55.7416	10.2944
55.7925	19.6194
56.0489	3.90016
56.844	1.25785
56.9738	7.70179
57.151	5.64207
57.5292	2.64424
58.0564	1.89681
58.1908	7.43992
58.2492	17.1468
58.4259	5.65675
58.5439	8.47673
58.7037	6.259
59.2073	1.98574
59.4296	4.49681
59.5061	13.077
59.6534	6.79117
59.8793	4.42654
60.0788	5.01278
60.1893	9.04404
60.3274	7.24323
60.8029	2.10305
61.7101	1.10233
61.8377	7.83331
61.9519	8.7558
62.2846	3.00625
63.8372	0.644073
64.0517	4.662
64.2012	6.68896
64.3328	7.5959
64.4882	6.43666
64.6536	6.04631
64.8232	5.89727
65.2199	2.52042
65.4715	3.97551
65.5145	23.218
65.6804	6.02773
66.8722	0.839102
67.0177	6.87285
67.2906	3.66448
68.0705	1.28208
68.3054	4.25804
68.529	4.47167
68.7239	5.13163
68.8113	11.4377
69.1753	2.74718
69.4467	3.68473
69.7314	3.51272
70.6107	1.13731
70.8827	3.67579
71.0844	4.95958
71.2094	7.99936
71.2913	12.2011
72.1414	1.17637
72.5016	2.77631
72.6705	5.92136
72.8373	5.99449
73.5378	1.42751
73.6421	9.58681
73.7115	14.4175
73.9332	4.51019
73.9585	39.4945
74.0994	7.09874
74.4106	3.21275
74.6146	4.90244
74.7155	9.91375
75.1008	2.59518
75.3413	4.15835
76.1306	1.26703
76.3113	5.53312
76.3709	16.7673
76.4643	10.7066
76.5741	9.10996
76.6555	12.282
76.7805	7.99936
77.427	1.54693
77.5417	8.7146
77.7298	5.31773
78.0957	2.73291
79.0263	1.07455
79.2515	4.4405
79.3395	11.3636
79.6192	3.575
80.619	1.00025
81.7542	0.880863
81.8717	8.51571
81.9788	9.3301
82.0861	9.3214
82.2307	6.91802
82.3039	13.6556
83.1525	1.17841
83.3079	6.43542
83.3862	12.7698
83.6942	3.24654
83.9181	4.46648
84.6083	1.44881
84.7265	8.46167
85.865	0.878318
86.0411	5.68053
86.2406	5.01203
86.3986	6.32831
86.5401	7.06664
86.6766	7.32654
86.8136	7.30034
86.9671	6.51254
87.1335	6.01214
87.3713	4.20504
88.1117	1.35064
89.0869	1.02542
89.2946	4.8144
89.7111	2.40085
89.9014	5.25652
90.0027	9.86291
90.1548	6.57549
90.3727	4.59053
90.444	14.0213
90.6135	5.89831
90.7259	8.89601
90.7981	13.8619
90.9297	7.59994
91.0971	5.97086
91.2197	8.16127
91.7621	1.84373
91.8943	7.56144
92.0185	8.05477
92.6452	1.59543
94.179	0.651984
94.3814	4.94169
94.5219	7.11491
94.6433	8.24131
94.778	7.4228
94.8701	10.8554
95.1618	3.4283
95.5924	2.32239
95.7256	7.50807
96.5926	1.15331
96.7262	7.48615
96.9051	5.58909
96.996	11.0096
97.9124	1.09117
98.141	4.37579
98.2751	7.45379
98.4546	5.57103
98.56	9.49307
98.6978	7.25374
98.8282	7.67048
98.9956	5.97265
99.4154	2.38192
99.5391	8.08538
99.6465	9.31359
99.8732	4.41112
100.133	3.8432
100.248	8.69868
100.992	1.34499
101.129	7.29022
101.255	7.95608
101.397	7.02395
101.709	3.20492
102.081	2.68738
102.193	8.96539
102.387	5.14933
102.52	7.4985
102.59	14.3616
102.787	5.08027
102.917	7.65404
103.313	2.52825
103.743	2.32428
103.866	8.15528
104.041	5.72115
104.267	4.40995
104.456	5.30363
105.224	1.30117
105.341	8.57633
105.434	10.7101
105.566	7.5792
105.68	8.82068
105.842	6.17132
106.007	6.03828
106.231	4.47989
106.682	2.21303
106.781	10.1482
106.894	8.87705
107.165	3.68541
107.268	9.74089
107.326	17.0097
107.358	31.25
107.602	4.11218
108.046	2.25063
108.164	8.45166
108.323	6.31712
108.666	2.9107
109.231	1.77095
109.392	6.18735
109.509	8.58811
109.59	12.3289
109.698	9.2285
110.261	1.77797
110.671	2.43588
110.78	9.19879
110.892	8.95415
111.019	7.82779
111.099	12.5282
111.197	10.2386
111.892	1.43937
112.057	6.0507
112.146	11.2625
112.286	7.11339
112.385	10.1215
112.461	13.2275
112.582	8.25696
112.713	7.61789
112.836	8.10636
112.938	9.81354
113.548	1.63986
113.643	10.5731
113.79	6.81385
113.931	7.07314
114.027	10.4417
114.089	15.9668
114.144	18.2482
114.282	7.24953
115.096	1.22924
115.421	3.07182
115.524	9.75324
115.56	27.8474
115.631	14.0825
115.764	7.47552
115.875	9.07441
116.012	7.26427
116.263	3.98089
116.515	3.97772
116.792	3.61246
116.933	7.06814
117.196	3.80474
117.385	5.2815
117.763	2.65069
117.892	7.73216
118.009	8.52733
118.108	10.1533
118.245	7.28226
118.446	4.98033
118.534	11.3122
118.665	7.66284
118.756	10.9794
118.967	4.74001
119.379	2.42677
119.692	3.19438
119.846	6.46412
119.894	20.9996
119.968	13.5208
120.097	7.74533
120.184	11.4679
120.295	9.05305
120.381	11.538
120.577	5.10412
120.876	3.3437
120.963	11.6225
121.123	6.23947
121.426	3.29533
121.685	3.86011
121.819	7.50582
121.884	15.223
121.984	9.97904
122.082	10.2155
122.174	10.8601
122.34	6.04924
122.49	6.6335
122.605	8.7581
122.622	59.2768
122.788	5.99377
122.862	13.6017
123.073	4.74428
123.23	6.33995
123.369	7.20565
123.632	3.79968
123.855	4.48974
123.944	11.2778
124.07	7.91452
124.345	3.63689
124.559	4.67093
124.865	3.27247
125	7.39098
125.268	3.73776
125.51	4.11862
125.631	8.28157
125.752	8.26925
125.842	11.1532
125.94	10.1502
126.051	9.01795
126.108	17.4734
126.23	8.23655
126.63	2.49981
126.755	7.95735
126.917	6.17475
127.086	5.94672
127.255	5.8931
127.695	2.27459
127.882	5.34331
127.959	12.95
128.067	9.32401
128.261	5.14033
128.375	8.80514
128.517	7.00574
128.726	4.78354
128.922	5.11614
129.1	5.62208
129.237	7.27749
129.316	12.7033
129.429	8.87942
129.531	9.75134
129.659	7.81616
129.78	8.2352
129.896	8.66026
130.031	7.41015
130.198	5.96944
130.427	4.37694
130.748	3.10984
130.923	5.71265
131.298	2.67258
131.612	3.18299
131.767	6.46245
131.887	8.29876
131.982	10.5652
132.083	9.83574
132.216	7.54205
132.58	2.74492
132.915	2.98641
132.997	12.1921
133.296	3.34952
133.518	4.49176
134.153	1.57624
134.358	4.86547
134.502	6.94348
134.729	4.40898
134.99	3.82717
135.203	4.71209
135.402	5.00701
135.475	13.7306
135.566	10.9914
135.891	3.07939
135.997	9.39232
136.099	9.80969
136.24	7.1048
136.369	7.73694
136.639	3.71099
136.822	5.45524
137.657	1.19775
137.943	3.49065
138.057	8.79121
138.185	7.80579
138.421	4.23872
139.3	1.13814
139.47	5.86648
139.779	3.2437
140.914	0.880685
141.077	6.1267
141.225	6.77094
141.941	1.39739
142.055	8.70322
142.201	6.85448
143.152	1.05232
143.314	6.16067
143.425	9.02527
143.532	9.36505
143.672	7.12149
144.174	1.99358
144.383	4.76622
144.51	7.8703
145.024	1.947
145.204	5.57103
145.845	1.55943
145.969	8.02761
146.185	4.62984
146.351	6.03173
147.249	1.11429
147.459	4.74969
148.189	1.37037
148.533	2.90478
148.725	5.2086
148.868	7.00329
