# Supplementary material for: Dorsal and median raphe neuronal firing dynamics characterized by nonlinear measures
Source: PLoS Comput Biol. 2024 May 28;20(5):e1012111. doi: 10.1371/journal.pcbi.1012111 (PMC11161118; doi:10.1371/journal.pcbi.1012111)
Supplement: S1 Data — (ZIP) [file pcbi.1012111.s002.zip › data/N13_N4_120112.txt]

Event times and instantaneous frequencies between 2541.75 s and 2705.52 s on channel 401
Time	Inst freq
2542.01	0.00039339
2542.09	12.4347
2542.13	25
2542.15	46.7946
2542.34	5.41301
2542.36	52.0833
2542.4	21.9106
2542.42	52.7704
2542.45	33.6814
2542.62	5.77734
2542.7	12.9433
2542.76	18.1422
2542.77	61.237
2543.08	3.2515
2543.1	43.956
2543.2	9.97606
2543.21	77.6398
2543.23	50.9684
2543.37	7.59244
2543.38	101.729
2543.39	53.9665
2543.41	56.4334
2543.44	36.8324
2543.5	15.2952
2543.57	15.9847
2543.72	6.66089
2543.76	24.0964
2543.91	6.60502
2543.92	88.3392
2543.93	103.199
2543.94	90.4159
2543.95	95.511
2543.96	94.2507
2544	29.5596
2544.03	32.3729
2544.05	37.7929
2544.23	5.64048
2544.26	42.1585
2544.27	95.1475
2544.29	39.4011
2544.31	52.0833
2544.37	17.0823
2544.48	8.88415
2544.54	18.5048
2544.58	22.6552
2544.6	44.7828
2544.63	33.8524
2544.69	18.6012
2544.75	15.3586
2544.81	16.3479
2544.88	14.1004
2545.18	3.4167
2545.3	8.10373
2545.35	18.8893
2545.45	9.758
2545.47	70.3235
2545.52	18.8608
2545.58	18.4945
2545.63	19.7902
2545.89	3.78215
2546.06	5.75639
2546.41	2.89251
2546.46	19.8295
2546.48	65.3595
2546.5	35.5619
2546.53	37.6932
2546.72	5.40103
2546.74	36.7918
2546.78	26.8889
2546.83	21.4225
2546.85	46.0405
2547.03	5.54785
2547.04	62.5
2547.2	6.33513
2547.4	5.14721
2547.43	28.4738
2547.47	24.2248
2547.73	3.86817
2547.75	49.7512
2547.94	5.21676
2548.06	8.27746
2548.11	23.2829
2548.22	9.24385
2548.28	15.2742
2548.34	15.9134
2548.64	3.37872
2549.05	2.44147
2549.25	5.04821
2549.28	32.7761
2549.39	9.11577
2549.43	24.4439
2549.53	9.67492
2549.7	5.77934
2549.76	19.685
2550.05	3.38673
2550.15	9.70968
2550.26	9.44912
2550.32	16.6806
2550.35	33.4336
2550.47	8.21963
2550.57	10.6056
2550.71	6.91228
2550.76	19.4326
2550.79	36.1664
2550.83	22.2519
2550.92	11.5768
2550.95	37.9795
2550.97	44.7027
2551.01	25.4518
2551.39	2.62171
2551.98	1.69448
2552.04	18.1389
2552.06	37.5657
2552.08	45.683
2552.25	6.14817
2552.38	7.27326
2552.41	46.1681
2552.43	37.6932
2552.61	5.5142
2552.75	7.17669
2552.8	19.9164
2552.87	14.2918
2552.94	14.4823
2553	16.7112
2553.03	41.0004
2553.05	39.5413
2553.27	4.59053
2553.35	12.1818
2553.57	4.60024
2553.75	5.50995
2553.83	12.5282
2553.94	9.01388
2553.99	20.475
2554.24	4.00657
2554.3	15.3633
2554.4	10.8307
2554.48	11.8511
2554.6	8.18398
2554.86	3.86324
2554.92	18.6081
2555.02	9.25069
2555.3	3.59738
2555.33	35.2361
2555.49	6.18927
2555.99	2.01471
2556.36	2.69527
2556.39	31.0849
2556.47	12.5235
2556.48	92.3361
2556.53	21.9974
2556.56	31.2305
2556.74	5.66059
2556.76	47.259
2556.78	37.2301
2557.39	1.65076
2557.46	15.4703
2557.64	5.33049
2557.69	19.1828
2557.8	9.14997
2557.83	34.4116
2557.9	13.9684
2558.19	3.55063
2558.21	37.5094
2558.33	8.53242
2558.42	10.9242
2558.51	11.7316
2558.54	26.4271
2558.87	3.10598
2558.96	10.3316
2558.98	63.6132
2559	56.2746
2559.47	2.12404
2559.54	13.9237
2559.56	48.6855
2559.58	42.0521
2559.61	40.2253
2559.68	13.6761
2559.78	10.4406
2560.1	3.14931
2560.21	8.97908
2560.24	29.5946
2560.62	2.62888
2560.82	5.13716
2560.95	7.5861
2560.96	72.9927
2561	23.8607
2561.04	29.163
2561.08	26.2398
2561.25	5.69963
2561.27	63.9795
2561.29	39.5883
2561.31	44.287
2561.34	39.7614
2561.39	19.3986
2561.56	5.92628
2561.82	3.88048
2562.1	3.60127
2562.31	4.59517
2562.33	72.3589
2562.36	27.1961
2562.39	32.7976
2562.43	30.581
2562.49	16.1734
2562.68	5.16796
2562.78	10.1266
2563.13	2.87629
2563.38	3.90396
2563.44	17.9372
2563.64	4.93827
2563.98	2.94716
2564.24	3.80214
2564.28	26.6028
2564.31	33.5121
2564.41	10.3659
2564.56	6.5703
2564.71	6.72993
2564.74	34.3053
2564.95	4.66744
2565	23.0894
2565.15	6.55222
2565.37	4.53618
2565.4	38.432
2565.43	33.1016
2565.69	3.76053
2565.9	4.8605
2566.07	5.91226
2566.2	7.65697
2566.36	6.04449
2566.62	3.8506
2566.7	13.1735
2566.73	28.4091
2566.96	4.45315
2567	24.8324
2567.02	41.6146
2567.05	32.6371
2567.14	11.8022
2567.25	8.80514
2567.55	3.37405
2567.82	3.6249
2567.83	94.0734
2567.85	80.9061
2567.87	43.3839
2567.93	16.0385
2568.02	11.885
2568.05	33.036
2568.1	19.857
2568.25	6.39959
2568.52	3.69426
2569.05	1.89118
2569.09	25.8131
2569.14	19.3648
2569.19	22.3414
2569.42	4.35901
2569.47	18.8857
2570.1	1.57896
2570.15	22.3214
2570.17	49.7265
2570.19	46.7946
2570.21	42.2833
2570.24	44.484
2570.41	5.76635
2570.43	40.6669
2570.47	27.1665
2570.49	50.3778
2570.7	4.78446
2570.74	24.9377
2570.87	7.79666
2571.01	7.00771
2571.06	21.1238
2571.6	1.84492
2571.84	4.2038
2572.03	5.17518
2572.05	44.8833
2572.1	19.2271
2572.13	41.8936
2572.24	8.65951
2572.5	3.90778
2572.72	4.57018
2572.96	4.08714
2572.98	68.0272
2573.08	9.45984
2573.36	3.61755
2573.4	24.2248
2573.43	38.5505
2573.59	6.259
2573.64	18.0995
2573.73	11.6877
2573.76	31.407
2573.81	19.1828
2573.93	8.42105
2574.22	3.45985
2574.26	24.7036
2574.31	20.012
2574.33	61.9195
2574.59	3.78258
2574.61	46.4037
2574.64	39.0472
2574.85	4.61872
2574.87	55.9284
2574.92	21.8436
2574.94	39.4477
2574.97	36.5898
2575.29	3.17138
2575.34	19.8138
2575.42	12.1566
2575.48	16.7084
2575.54	17.4948
2575.69	6.29723
2575.74	20.7598
2575.95	4.92927
2576.16	4.72411
2576.18	45.5166
2576.21	29.7885
2576.43	4.62385
2576.69	3.81665
2576.71	50.1002
2576.94	4.39001
2576.96	44.964
2576.98	45.6413
2577.04	17.059
2577.21	6.06612
2577.4	5.06175
2577.65	4.10071
2577.74	10.8213
2578.06	3.12168
2578.1	27.5558
2578.13	32.5098
2578.21	12.2865
2578.31	10.1471
2578.51	4.90822
2578.68	5.85377
2578.89	4.72188
2579.89	1.0083
2579.93	23.2612
2580.17	4.21834
2580.2	31.027
2580.53	3.05857
2580.58	19.0006
2580.69	9.01226
2580.87	5.55556
2580.96	10.491
2581.01	20.6911
2581.22	4.8151
2581.23	78.1861
2581.41	5.60287
2581.47	16.4826
2581.93	2.17713
2582.16	4.29719
2582.24	14.0095
2582.28	24.6063
2582.46	5.50176
2582.51	21.2947
2583.16	1.51625
2583.25	11.5513
2583.64	2.57632
2583.69	21.645
2583.91	4.47688
2584.07	6.20117
2584.11	25.5558
2584.3	5.35992
2584.32	34.7947
2584.35	43.4972
2584.52	5.65451
2584.59	15.0989
2585.03	2.28175
2585.13	9.82511
2585.14	72.2022
2585.19	23.8777
2585.25	16.8919
2585.34	10.3072
2585.36	48.7805
2585.58	4.51957
2585.67	11.5101
2585.89	4.50167
2585.98	11.0791
2586.08	10.2712
2586.15	14.6542
2586.2	21.4546
2586.25	17.3913
2586.37	8.80824
2586.46	10.7239
2586.6	7.37463
2586.93	3.02994
2586.94	55.8659
2587.03	12.1951
2587.04	52.8821
2587.24	5.11561
2587.3	18.0995
2587.79	2.03761
2587.85	15.8479
2588.35	1.98712
2588.55	5.14854
2588.56	77.101
2588.62	16.2628
2588.87	3.96794
2588.92	20.6911
2589.22	3.32414
2589.46	4.12882
2589.48	69.8324
2589.59	9.0269
2589.68	10.491
2589.75	16.0462
2590.31	1.77352
2590.37	17.7715
2590.47	9.7972
2590.81	2.91155
2590.88	14.1403
2590.92	30.9023
2591.03	8.9815
2591.32	3.45781
2591.72	2.46834
2591.76	24.8139
2591.82	17.2503
2591.99	5.85549
2592.02	33.4672
2592.04	45.5789
2592.42	2.62412
2592.7	3.60023
2592.88	5.49028
2592.93	20.3583
2593	15.7233
2593.26	3.77558
2593.3	27.5482
2593.79	2.04495
2593.88	10.4069
2593.9	57.971
2594.05	6.74127
2594.29	4.11777
2595.05	1.3128
2595.18	7.61151
2595.44	3.98311
2595.57	7.18494
2595.95	2.63936
2596.26	3.30077
2596.29	32.7439
2596.59	3.27557
2596.61	56.9152
2596.63	51.4403
2596.73	9.63298
2597.02	3.49981
2597.06	23.3973
2597.14	12.0729
2597.35	4.95761
2597.43	11.7151
2597.46	38.7147
2597.64	5.48246
2597.95	3.20215
2598.24	3.48578
2598.27	29.0529
2598.37	9.97606
2598.73	2.80214
2599.05	3.13588
2599.15	9.42774
2599.21	17.31
2599.26	19.7083
2599.56	3.39236
2599.72	6.16827
2600.01	3.47584
2600.21	4.87187
2600.24	41.2712
2600.31	14.3349
2600.52	4.68143
2600.55	32.8839
2600.71	6.48929
2600.97	3.84571
2601.04	12.655
2601.14	10.4069
2601.28	7.40138
2601.3	44.7628
2601.32	39.6197
2601.38	17.0387
2601.49	9.13159
2601.8	3.21275
2601.84	26.2123
2601.96	8.16526
2602.09	8.0032
2602.15	16.6694
2602.2	20.1167
2602.41	4.662
2602.43	77.3994
2602.77	2.93634
2602.8	32.1027
2602.83	29.1886
2603.4	1.76523
2603.48	11.854
2603.53	22.5938
2603.84	3.1499
2603.91	15.6079
2603.94	32.0616
2604.02	11.7426
2604.61	1.70025
2604.63	73.4754
2604.65	40.4367
2604.68	30.4878
2604.72	31.506
2605	3.46729
2605.02	54.2005
2605.05	32.1337
2605.25	5.17491
2605.28	29.4031
2605.45	5.95877
2605.52	13.8236
2605.99	2.14758
2606.06	13.1165
2606.24	5.62335
2606.26	44.2282
2606.31	19.3573
2606.45	7.61615
2607	1.80509
2607.03	39.8724
2607.29	3.83391
2607.33	22.3015
2607.62	3.51087
2607.66	20.475
2607.69	43.611
2607.73	24.7219
2607.81	11.9246
2607.84	38.7747
2607.93	10.9087
2608.16	4.39174
2608.34	5.48065
2608.75	2.46136
2608.82	12.9232
2608.85	31.4268
2608.88	41.6493
2609.14	3.85817
2609.19	20.2306
2609.21	43.122
2609.47	3.86638
2609.49	61.5006
2609.51	46.8604
2609.54	33.2447
2609.72	5.35074
2609.95	4.36034
2610.18	4.38193
2610.21	40.0802
2610.27	14.7929
2610.37	10.7701
2610.55	5.47076
2610.58	35.2485
2610.84	3.85401
2610.96	7.95039
2611.17	4.7719
2611.28	9.05715
2611.3	55.2486
2611.49	5.35762
2611.5	106.045
2611.53	32.1543
2611.64	8.67002
2612.23	1.70695
2612.24	73.0994
2612.43	5.2815
2612.48	20.9776
2612.52	24.079
2612.6	13.3761
2612.63	33.2447
2612.78	6.4317
2613.13	2.89059
2613.27	7.12657
2613.29	41.1692
2613.44	6.71051
2613.54	10.6056
2613.6	14.8832
2613.75	6.64055
2613.79	32.0924
2614.06	3.63478
2614.18	8.07559
2614.54	2.80923
2614.99	2.23809
2615.15	6.01504
2615.46	3.29804
2615.5	20.6954
2615.63	8.11293
2616.21	1.73118
2616.67	2.14519
2616.7	31.9693
2616.91	4.74248
2617.53	1.62012
2617.83	3.39029
2617.88	18.1587
2618.08	4.95344
2618.21	7.90639
2618.25	21.9925
2618.68	2.36267
2618.9	4.54959
2618.92	43.6491
2619.42	1.98823
2619.47	20.8247
2619.76	3.48359
2619.81	20.4625
2620.01	5.03525
2620.17	6.10091
2620.2	36.6569
2620.57	2.68673
2620.92	2.87762
2621.11	5.20318
2621.12	99.8004
2621.13	69.1563
2621.16	41.0678
2621.29	7.80518
2621.45	6.0241
2621.54	11.3289
2621.58	23.2937
2621.63	22.4215
2621.84	4.80307
2621.95	8.70928
2622.04	11.9119
2622.7	1.49743
2622.84	7.22126
2623.58	1.35811
2623.65	14.4613
2623.79	7.16897
2623.81	50.5306
2623.83	49.0918
2623.85	36.846
2623.92	15.0218
2624.13	4.77487
2624.24	9.25754
2624.39	6.58068
2624.51	8.13206
2624.58	15.1309
2624.6	54.3774
2624.76	6.30438
2624.78	35.6888
2624.85	15.7109
2624.9	19.7824
2624.97	14.2714
2625.23	3.79363
2625.25	43.8789
2625.28	35.8295
2625.5	4.52059
2625.63	8.15661
2625.73	9.63948
2625.76	28.7026
2625.85	11.1297
2625.89	29.656
2626.05	6.37186
2626.08	25.6674
2626.36	3.68596
2626.74	2.63144
2626.77	30.03
2626.81	22.1779
2626.87	18.4468
2627.03	6.15764
2627.27	4.24574
2627.3	25.8398
2627.33	37.679
2627.4	15.4631
2627.67	3.67782
2627.89	4.43027
2627.92	32.041
2628	12.7113
2628.46	2.17595
2628.67	4.88091
2628.72	18.0897
2628.95	4.36433
2629.03	12.837
2629.07	26.6454
2629.24	5.78135
2629.27	35.3607
2629.28	87.7963
2629.33	20.7555
2629.42	10.4844
2629.49	14.7929
2629.6	9.32314
2629.62	61.4628
2629.95	3.01223
2629.98	34.0252
2630.07	10.6667
2630.08	86.2069
2630.25	5.96908
2630.54	3.38478
2630.69	7.09975
2630.88	5.26067
2630.9	43.9754
2631.1	5.06022
2631.23	7.27167
2631.64	2.44105
2631.67	41.5973
2632.29	1.61168
2632.6	3.21502
2632.62	46.4037
2632.65	39.4166
2632.7	19.1571
2632.82	8.23384
2633.09	3.71085
2633.69	1.65612
2633.91	4.61915
2633.98	14.2268
2634.35	2.71961
2634.9	1.79659
2635.24	2.99231
2635.58	2.9096
2635.85	3.78544
2636.02	5.78336
2636.07	18.4502
2636.12	21.8627
2636.38	3.89181
2636.72	2.87811
2636.75	39.9361
2637.04	3.41483
2637.22	5.62335
2637.33	8.77963
2637.6	3.73343
2637.93	3.00039
2638.14	4.86003
2638.17	31.1624
2638.19	57.1429
2638.39	5.03905
2638.41	38.2263
2638.92	1.99025
2639.3	2.62206
2639.32	46.4684
2639.46	7.1449
2639.49	37.6223
2639.53	23.7925
2639.8	3.66811
2640.14	2.90175
2640.34	5.07357
2640.95	1.63714
2641.01	18.4536
2641.03	37.8644
2641.41	2.66333
2641.47	17.7368
2641.69	4.39541
2642.03	3.00454
2642.22	5.16662
2642.28	17.5162
2642.32	25.3614
2642.44	8.01089
2642.59	6.61551
2642.89	3.36236
2643.02	7.64584
2643.32	3.31257
2643.45	7.89578
2643.52	14.3082
2643.75	4.38231
2643.86	9.07276
2644.48	1.60259
2644.96	2.10053
2645.36	2.46548
2645.44	13.3476
2645.64	5.01329
2645.71	12.8584
2646.02	3.2477
2646.16	7.11238
2646.23	14.979
2646.46	4.32957
2646.7	4.12712
2646.78	12.2384
2647.38	1.67901
2647.41	29.6824
2647.46	24.05
2647.51	17.9986
2647.54	40.0962
2647.68	6.7659
2647.7	61.1995
2647.73	36.9004
2647.87	6.99986
2647.89	41.0004
2648.09	5.20996
2648.42	3.03684
2648.47	17.313
2648.83	2.80804
2648.9	15.1676
2649.18	3.53657
2649.25	14.7798
2649.43	5.43065
2649.46	36.1533
2649.49	31.837
2649.64	6.84791
2649.86	4.35806
2649.96	10.6576
2650.1	6.99447
2650.55	2.20712
2650.59	28.7274
2650.61	47.081
2650.67	16.4582
2651.27	1.67232
2651.36	11.6333
2651.74	2.60193
2651.83	10.6792
2652	5.98802
2652.05	21.164
2652.25	4.94022
2652.49	4.22547
2652.64	6.60677
2652.67	29.4724
2652.79	8.52224
2652.85	15.674
2652.9	19.459
2653.02	9.03261
2653.54	1.91033
2653.59	18.2949
2653.77	5.58441
2653.86	11.2931
2654.01	6.92233
2654.07	14.7995
2654.12	23.0362
2654.81	1.44094
2654.87	16.3185
2655	7.87588
2655.04	23.7925
2655.46	2.37897
2655.51	22.1877
2655.91	2.46889
2656.04	7.77907
2656.08	25.641
2657.17	0.919701
2657.26	10.4026
2658.21	1.0582
2658.54	2.96516
2658.59	20.6313
2658.9	3.30316
2659.18	3.57041
2659.4	4.4958
2659.43	30.3767
2659.6	5.79039
2659.65	23.6295
2659.85	4.82556
2659.87	51.3875
2659.91	30.6937
2660.06	6.65868
2660.4	2.88742
2660.42	65.1466
2660.73	3.23175
2660.79	16.4908
2661	4.62792
2661.08	12.3274
2661.85	1.30093
2661.97	8.21355
2662.25	3.69208
2662.31	14.6649
2662.82	1.98914
2663.24	2.37383
2663.79	1.80437
2663.82	34.1763
2664.31	2.03766
2664.6	3.45328
2664.7	10.4701
2664.94	4.07415
2665.07	7.9277
2665.16	11.5473
2665.25	11.1309
2665.54	3.3888
2665.9	2.815
2666.1	4.82462
2666.12	73.4754
2666.5	2.60919
2667.44	1.05797
2667.73	3.53995
2668.08	2.81936
2668.49	2.46767
2668.88	2.57845
2668.93	18.5151
2669.41	2.09236
2669.86	2.2025
2669.95	10.7515
2669.98	39.2311
2670.09	8.726
2670.52	2.3634
2670.59	13.3262
2670.65	16.5893
2670.69	24.1313
2670.96	3.76138
2670.99	30.2297
2671.26	3.79752
2671.28	52.3286
2671.3	35.137
2671.61	3.21989
2671.79	5.69022
2671.84	19.2197
2672.24	2.53286
2672.26	39.3236
2672.29	36.5364
2672.37	13.1492
2672.77	2.47323
2672.99	4.55851
2673.08	10.9361
2673.36	3.58102
2673.41	19.2197
2673.46	19.4894
2673.68	4.53289
2673.8	8.6881
2674.61	1.23496
2674.81	4.92174
2674.88	14.6778
2674.97	10.8401
2675.39	2.4185
2675.72	3.00418
2676	3.54522
2676.23	4.36357
2676.31	13.0685
2676.59	3.54233
2676.65	15.3374
2677.27	1.62973
2677.5	4.40044
2677.6	9.19625
2677.64	24.7831
2677.78	7.24218
2677.8	58.4795
2678.04	4.20929
2678.08	24.2072
2678.1	49.6771
2678.64	1.84768
2678.76	8.53606
2678.96	4.87972
2679.36	2.49545
2679.55	5.32141
2679.73	5.46807
2679.86	7.8964
2680.13	3.73748
2680.27	7.09824
2680.53	3.76705
2680.63	10.1461
2680.82	5.29381
2680.83	93.3707
2681.27	2.30234
2681.98	1.39938
2682.04	17.2921
2682.49	2.19974
2682.69	5.1792
2682.98	3.35897
2683.24	3.86056
2683.52	3.58064
2683.69	5.82785
2684.27	1.72179
2684.3	46.7071
2684.42	8.11952
2684.5	12.164
2684.85	2.89277
2685.05	5.03195
2685.36	3.223
2685.71	2.85576
2686.06	2.83543
2686.2	7.20877
2686.38	5.37057
2686.54	6.43956
2686.68	7.0492
2686.84	6.26723
2687.18	2.98811
2687.25	13.0514
2687.64	2.58164
2687.7	15.4416
2687.76	17.8126
2688.68	1.0865
2689	3.10308
2689.11	9.6918
2689.19	12.5581
2689.27	11.2701
2689.49	4.55311
2689.94	2.25897
2690.02	12.5423
2690.06	23.7023
2690.14	12.4378
2690.24	9.6367
2690.38	7.40412
2690.66	3.56532
2690.71	20.5128
2690.77	15.9033
2690.84	14.8965
2691.07	4.30126
2691.11	23.3372
2691.23	8.29944
2691.44	4.75896
2691.71	3.7059
2691.77	16.4069
2692.24	2.14643
2692.54	3.32392
2692.74	4.9843
2692.94	5.12164
2692.95	63.9386
2693.1	6.9604
2693.26	6.2383
2693.36	9.94233
2693.47	8.62292
2693.75	3.54912
2693.78	41.2371
2694.01	4.23496
2694.14	8.07298
2694.29	6.74218
2694.34	18.2782
2694.64	3.30491
2694.74	10.7898
2694.76	38.1534
2695	4.19375
2695.08	13.3085
2695.1	36.914
2695.35	3.98375
2695.45	10.3135
2695.56	9.29887
2695.83	3.64392
2696.03	5.1835
2696.08	20.202
2696.16	12.288
2696.36	4.88926
2696.62	3.82292
2696.95	3.02188
2697.44	2.07801
2697.64	4.81371
2697.82	5.6205
2698.04	4.52243
2698.23	5.33988
2698.32	11.0132
2698.37	18.5805
2698.62	4.09467
2699.09	2.11631
2699.14	20.7987
2699.2	17.5809
2699.45	4.00609
2699.55	9.37383
2699.9	2.89922
2700.63	1.36043
2700.71	12.3047
2701.11	2.51496
2701.22	9.51022
2701.59	2.66652
2701.61	43.9174
2702.13	1.94537
2702.51	2.60105
2702.66	6.82082
2703.14	2.06177
2703.18	28.7522
2703.27	11.5969
2703.34	13.0107
2704.24	1.11741
2704.51	3.61821
2704.56	19.6002
2704.9	2.95003
2705	10.3178
2705.09	10.7515
