# Supplementary material for: Dorsal and median raphe neuronal firing dynamics characterized by nonlinear measures
Source: PLoS Comput Biol. 2024 May 28;20(5):e1012111. doi: 10.1371/journal.pcbi.1012111 (PMC11161118; doi:10.1371/journal.pcbi.1012111)
Supplement: S1 Data — (ZIP) [file pcbi.1012111.s002.zip › data/N140_N4_080512s.txt]

Event times and instantaneous frequencies between 2760.77 s and 3089.07 s on channel 401
Time	Inst freq
2761.81	0.000362082
2761.88	13.6743
2761.95	14.9031
2761.99	22.2124
2762.13	7.18959
2762.16	33.1345
2762.22	16.247
2762.26	26.1917
2762.29	29.5596
2762.3	126.582
2762.36	17.671
2762.46	9.53925
2762.5	27.0416
2762.84	2.95735
2762.91	14.1985
2762.94	32.2685
2763.09	6.58371
2763.15	16.787
2763.18	32.6797
2763.25	14.0647
2763.47	4.62214
2763.69	4.63392
2763.83	7.14133
2764.39	1.77784
2764.47	11.9717
2764.51	24.4081
2764.52	123.762
2764.7	5.60444
2764.84	7.27061
2764.87	30.6654
2765.64	1.29452
2765.65	124.378
2765.87	4.5498
2765.91	27.9252
2766.07	5.98516
2766.1	32.5839
2766.33	4.39445
2766.4	13.9179
2766.61	4.91087
2766.73	7.80275
2766.87	7.16949
2767.28	2.4681
2767.75	2.11488
2767.81	17.343
2767.95	7.39426
2768.04	10.6929
2768.13	10.6
2768.21	12.2579
2768.35	7.35294
2768.45	10.3284
2768.46	75.7002
2768.55	10.7388
2768.62	15.9795
2768.74	8.19336
2768.88	7.25005
2769.05	5.74152
2769.14	11.5035
2769.16	55.3403
2769.23	14.1323
2769.4	5.63285
2769.48	13.8026
2769.67	5.09502
2770.01	2.99652
2770.02	59.4884
2770.06	24.2601
2770.1	24.7341
2770.14	28.6697
2770.16	58.0383
2770.25	10.2838
2770.33	13.245
2770.4	14.1163
2770.77	2.69702
2770.89	8.15461
2770.92	33.1455
2770.97	20.35
2771.02	22.8938
2771.05	32.4675
2771.1	18.8324
2771.12	45.6413
2771.19	14.4342
2771.25	16.218
2771.26	87.3362
2771.29	47.4158
2771.29	193.798
2771.34	20.8725
2771.34	298.507
2771.39	19.7278
2771.47	13.1148
2771.5	33.5796
2771.63	7.71664
2771.66	27.9799
2771.74	13.0685
2771.75	116.959
2771.78	32.6158
2771.86	12.0366
2771.87	176.056
2771.94	14.9678
2771.95	56.243
2771.99	27.0051
2772	161.551
2772.05	18.2415
2772.12	13.7306
2772.18	18.1785
2772.21	35.7398
2772.27	16.239
2772.32	19.0949
2772.37	22.1828
2772.48	9.19709
2772.49	74.0741
2772.55	15.163
2772.6	23.8265
2772.66	16.5975
2772.71	19.5465
2772.76	19.8138
2772.79	30.0661
2772.82	40.7332
2772.86	25.4259
2772.87	74.5156
2772.96	10.5219
2773.06	10.4646
2773.07	121.212
2773.14	14.0607
2773.22	13.0582
2773.27	18.2882
2773.29	42.2654
2773.37	12.6727
2773.5	8.08407
2773.51	61.1247
2773.52	326.797
2773.66	6.93818
2773.68	66.4011
2773.74	16.5153
2773.83	10.9794
2773.91	11.7758
2773.92	109.17
2773.93	83.612
2774.08	6.84791
2774.12	25.7136
2774.16	24.8139
2774.2	21.9154
2774.24	24.4559
2774.27	44.4642
2774.33	17.2473
2774.89	1.77987
2774.97	11.861
2775.08	8.80437
2775.15	16.0488
2775.3	6.64408
2775.94	1.55749
2775.95	110.011
2776.2	3.96747
2776.3	9.80296
2776.38	12.3686
2776.39	226.757
2776.67	3.52386
2777.15	2.10194
2777.16	119.332
2777.2	24.0906
2777.43	4.39425
2777.71	3.5397
2778.76	0.946647
2778.77	136.426
2778.78	139.276
2779	4.58926
2779	143.266
2779.05	19.8926
2779.09	26.6312
2779.1	236.407
2779.13	27.7008
2779.25	8.49618
2779.51	3.78716
2779.93	2.38379
2780.25	3.13617
2780.27	45.0857
2780.82	1.83999
2780.82	176.991
2781.33	1.9811
2781.34	122.399
2781.52	5.50055
2781.83	3.1511
2781.95	8.54482
2782.1	6.86625
2782.34	4.09015
2782.36	70.7714
2782.43	13.7363
2782.52	10.805
2782.67	6.75904
2783.23	1.80018
2783.34	8.3647
2783.4	19.2715
2783.43	27.8629
2783.45	47.1254
2783.58	7.81067
2783.63	21.5657
2783.72	10.7331
2783.73	239.234
2783.89	6.13987
2784.38	2.05095
2784.4	43.4028
2784.47	14.4009
2784.5	28.7604
2784.62	8.25696
2784.64	62.6566
2784.69	20.4666
2784.78	10.9938
2784.85	13.6388
2784.87	78.8022
2785.04	5.89379
2785.21	5.82954
2785.28	13.4336
2785.47	5.38822
2785.53	16.2655
2785.56	30.0391
2785.6	29.4551
2786.48	1.13389
2786.49	134.771
2786.49	112.233
2786.56	14.5159
2786.65	11.7247
2786.66	98.6193
2786.77	8.76808
2786.79	47.6417
2786.95	6.25117
2787.2	4.08263
2787.39	5.27621
2787.83	2.27687
2787.96	7.73455
2788.11	6.47375
2788.86	1.33073
2789.01	6.69031
2789.02	78.4929
2789.03	440.529
2789.12	10.5241
2789.15	39.604
2789.22	14.7016
2789.29	13.6836
2789.35	16.4123
2789.62	3.66851
2789.68	16.8237
2790.06	2.66
2790.8	1.34918
2790.81	64.3087
2790.82	160.256
2790.88	17.1527
2791.16	3.52983
2791.28	8.50991
2791.88	1.67249
2792.24	2.77824
2792.84	1.67163
2793.01	5.65547
2794.76	0.571419
2794.8	28.4252
2794.82	41.511
2794.84	55.8347
2795.65	1.23182
2795.95	3.33522
2796.01	16.9808
2796.1	11.4233
2796.27	5.78938
2796.32	21.0748
2797.31	1.00828
2797.34	33.8983
2797.35	116.959
2797.38	31.6356
2797.38	234.742
2797.48	10.002
2797.67	5.37953
2797.68	70.5716
2797.79	9.54563
2797.84	17.762
2797.91	15.9693
2798.25	2.90225
2798.29	27.8629
2799.36	0.932853
2799.72	2.74876
2799.75	38.3877
2799.76	99.108
2800.87	0.899896
2801.16	3.40495
2802.36	0.836512
2802.38	46.4468
2803.94	0.642133
2804	17.1116
2804.19	5.23944
2804.6	2.43072
2804.62	54.8847
2805.21	1.68322
2805.54	3.01405
2805.81	3.77487
2806.01	4.95516
2806.05	27.4123
2806.16	9.06043
2806.75	1.68626
2807.32	1.76159
2808.39	0.93478
2808.4	111.732
2808.4	221.239
2808.49	11.7398
2808.53	20.982
2808.54	271.739
2808.62	12.3365
2808.64	59.0667
2808.82	5.52151
2808.83	71.9942
2808.91	12.3716
2809.38	2.12152
2809.73	2.83857
2809.97	4.28064
2810.21	4.14302
2810.42	4.82021
2810.59	5.92207
2810.72	7.70416
2810.76	23.6967
2811.11	2.85038
2811.22	9.35804
2811.84	1.59681
2812.15	3.26776
2812.17	50.1002
2812.23	15.2602
2812.28	21.4041
2812.34	16.4096
2812.46	8.4246
2812.61	6.66667
2812.66	19.8768
2813.42	1.31709
2813.48	17.1145
2813.5	51.6262
2813.51	70.4722
2813.51	349.65
2813.63	8.64304
2813.69	16.1655
2813.86	5.86958
2813.89	43.4405
2815.21	0.752513
2815.25	24.57
2815.26	101.215
2815.33	16.1917
2815.37	21.3493
2815.68	3.29424
2816.18	1.97488
2816.21	38.6847
2816.23	51.6796
2816.37	6.99203
2816.43	17.7148
2816.48	19.1022
2816.5	50.0751
2816.8	3.35649
2817.21	2.40431
2818.92	0.585748
2821.4	0.404179
2821.4	143.062
2821.73	3.04321
2822.07	2.918
2822.57	2.02716
2822.92	2.83382
2823.24	3.10713
2823.5	3.82512
2823.96	2.1741
2823.98	51.5464
2824.15	5.99772
2824.58	2.32035
2824.61	31.6156
2824.8	5.27148
2824.84	26.6241
2824.93	10.7481
2825.26	3.05222
2825.27	100.705
2825.36	11.325
2825.46	9.84834
2825.58	8.13339
2826.23	1.54895
2826.32	10.9769
2826.42	9.80392
2826.43	88.1057
2826.6	5.89518
2826.66	18.1587
2827	2.8921
2827.94	1.06536
2828.84	1.1164
2829.6	1.30317
2830.47	1.15034
2830.48	138.504
2830.49	166.113
2830.6	8.88257
2830.65	21.2993
2830.79	7.16076
2831.25	2.16389
2831.28	35.7654
2831.49	4.6436
2832.14	1.55034
2832.71	1.75673
2832.72	97.4659
2832.75	34.0136
2833.01	3.84216
2833.09	11.8371
2833.67	1.73548
2833.69	41.4422
2833.73	24.6184
2833.73	311.526
2833.83	10.5396
2834.19	2.80371
2835.5	0.760688
2835.83	3.06777
2835.9	12.9182
2837.55	0.608054
2837.67	7.98467
2837.7	41.0172
2837.89	5.11928
2837.95	18.1127
2837.98	32.8299
2838.41	2.30325
2838.57	6.32711
2838.76	5.21376
2839.75	1.01321
2839.94	5.40921
2841.05	0.899014
2841.06	99.4036
2841.1	21.5054
2841.27	5.9891
2841.28	160.772
2841.49	4.79111
2841.91	2.37897
2842.64	1.35621
2842.66	87.4891
2842.8	6.94348
2842.83	28.3366
2842.84	165.563
2842.88	26.7738
2842.93	18.3993
2843.23	3.36905
2845.29	0.48526
2845.33	23.6072
2846.92	0.631524
2848.98	0.484419
2849.03	19.976
2849.75	1.39082
2849.76	131.926
2849.87	8.83314
2849.91	28.4495
2850.04	7.38062
2851.36	0.759059
2852.61	0.800487
2852.64	30.6373
2852.71	14.7536
2852.73	53.9665
2852.79	15.058
2853.06	3.67498
2853.3	4.2443
2853.33	35.0631
2853.84	1.95909
2853.93	11.6239
2854.53	1.65772
2854.54	76.3942
2855.07	1.9064
2855.08	83.612
2855.16	12.5172
2855.75	1.6895
2856.2	2.2099
2856.21	127.877
2856.23	56.2114
2856.36	7.74174
2856.73	2.6661
2858.13	0.716404
2858.13	172.117
2858.2	15.1286
2859.9	0.589098
2860.99	0.913609
2861.22	4.46947
2862.07	1.17492
2862.08	66.0502
2863.18	0.912309
2866.31	0.319338
2866.32	182.149
2866.34	38.1825
2866.87	1.89186
2866.93	15.4991
2867.21	3.59234
2867.66	2.25555
2867.72	15.6152
2868.13	2.41961
2868.69	1.79327
2868.7	76.9231
2868.88	5.54693
2868.9	61.9963
2868.95	19.6928
2869.02	14.7558
2870.2	0.85055
2870.98	1.27479
2872.42	0.693371
2872.46	26.9107
2872.76	3.37018
2873.83	0.928402
2875.55	0.582703
2879.09	0.282757
2880.3	0.825164
2880.43	7.75916
2880.64	4.74901
2882.29	0.605859
2882.37	12.4456
2883.35	1.01708
2884.92	0.636132
2886.03	0.901786
2886.84	1.24339
2888.55	0.584474
2888.56	72.6216
2888.68	8.08734
2888.69	196.078
2889.82	0.883018
2889.83	281.69
2891.57	0.572623
2891.6	34.1413
2891.66	15.8278
2891.84	5.80923
2892.07	4.22137
2892.14	15.108
2893.21	0.930579
2893.88	1.49539
2893.94	17.0242
2893.95	77.7001
2894.72	1.30933
2897.47	0.363037
2897.49	65.9196
2897.62	7.48447
2897.64	55.5864
2901.99	0.229664
2902.31	3.21203
2902.35	23.9464
2902.37	35.868
2902.75	2.69731
2903.22	2.10935
2903.86	1.56038
2904.75	1.12167
2904.79	23.8039
2904.8	103.413
2905.27	2.13639
2905.46	5.4057
2905.46	252.525
2906.35	1.12806
2906.36	59.5948
2906.37	273.224
2907.15	1.27644
2907.33	5.51602
2907.88	1.84213
2907.95	13.3547
2908.01	16.0694
2908.06	21.1193
2908.12	15.7928
2908.2	12.2026
2908.55	2.90444
2908.94	2.53331
2909.8	1.16581
2909.91	9.65158
2910	10.7469
2910.1	10.2124
2911.94	0.542361
2913.4	0.684463
2913.44	24.0038
2917.65	0.237426
2917.66	96.6184
2917.7	27.0124
2917.71	296.736
2917.79	11.147
2918.01	4.54711
2918.14	7.78331
2920.23	0.479665
2920.23	150.15
2921.59	0.739705
2921.59	158.228
2921.6	159.236
2923.66	0.48593
2924.74	0.922433
2924.8	17.5593
2924.8	357.143
2929.92	0.195218
2931.58	0.601917
2933.19	0.624785
2935.28	0.477147
2935.3	59.6303
2935.32	45.3721
2935.46	7.0082
2938.22	0.362237
2938.23	229.358
2938.39	6.18582
2938.46	14.9031
2938.73	3.70316
2940.14	0.708858
2940.17	36.036
2941.61	0.692382
2941.61	245.7
2942	2.60559
2942.03	35.5999
2945.06	0.329526
2945.07	98.8142
2945.12	18.5219
2945.2	14.0687
2945.92	1.37423
2945.94	60.2047
2946.02	12.21
2946.07	22.7428
2946.12	18.9466
2946.14	49.3097
2946.25	8.78657
2946.8	1.83355
2950.49	0.270986
2950.53	22.941
2950.57	24.0385
2950.58	148.368
2953.38	0.356471
2955.38	0.500178
2958.55	0.315518
2959.18	1.58501
2961.09	0.525757
2961.1	84.674
2961.11	72.1501
2962.33	0.819229
2964.45	0.473388
2964.5	18.3621
2964.52	60.024
2965.29	1.30053
2965.3	65.1042
2965.52	4.61233
2965.77	3.92357
2967.11	0.745968
2967.48	2.68926
2969.6	0.472063
2969.62	71.4286
2969.66	23.0309
2969.76	10.4112
2969.94	5.3166
2970.05	9.86582
2971.53	0.673151
2971.54	173.01
2971.79	3.97504
2975.47	0.271647
2975.7	4.4287
2977.11	0.70821
2977.14	29.577
2980.32	0.314693
2980.33	183.486
2981.63	0.764024
2982.57	1.07316
2982.57	140.647
2982.81	4.19006
2984.19	0.726887
2984.19	153.61
2984.25	18.0213
2984.58	3.03472
2986.87	0.436435
2986.96	10.9039
2989.19	0.447924
2991.47	0.439338
2991.48	126.582
2991.75	3.62753
2994.25	0.401379
2994.26	76.746
2999.79	0.1807
3000.02	4.44168
3000.56	1.84515
3000.65	11.5009
3000.72	13.8236
3001.5	1.28641
3002.3	1.24522
3002.55	4.01091
3002.56	70.2741
3003.38	1.22405
3003.39	161.031
3003.39	125.628
3003.97	1.74377
3003.99	44.9438
3004.15	6.08384
3006.36	0.454044
3006.37	73.4754
3006.45	12.8074
3006.46	130.719
3006.66	4.81255
3008.41	0.574102
3008.42	52.6039
3008.44	64.0205
3008.54	9.62835
3009.77	0.816587
3011.36	0.627506
3012.52	0.862954
3012.8	3.53557
3012.88	13.1285
3012.89	89.6057
3013.02	8.05997
3013.98	1.03167
3014	93.8967
3014.06	14.3225
3014.12	19.6386
3015.27	0.865007
3016.55	0.782644
3019.31	0.361741
3019.53	4.72947
3020.12	1.67951
3020.65	1.8989
3021.11	2.18003
3022.47	0.731845
3022.76	3.44234
3024.17	0.713038
3024.25	11.919
3025.67	0.702321
3025.73	18.2849
3028.69	0.338121
3030.76	0.482586
3032.48	0.580804
3032.48	195.312
3032.49	140.252
3032.62	7.64175
3033.11	2.03761
3037.23	0.24278
3038.95	0.581805
3039.64	1.44961
3041.69	0.486919
3041.72	35.791
3041.75	38.3583
3042.73	1.01712
3042.84	9.51656
3043.11	3.70261
3043.22	8.71232
3043.61	2.55735
3043.95	2.92535
3044.61	1.53431
3046.42	0.551959
3046.49	14.1643
3046.67	5.55988
3046.97	3.36576
3047.45	2.05023
3049.96	0.399028
3049.97	115.473
3050	35.5366
3050.08	11.5274
3050.11	42.4989
3050.21	9.88435
3050.69	2.06437
3050.82	7.59821
3051.64	1.22976
3051.73	11.1272
3052.81	0.921752
3052.84	38.0807
3052.89	18.1851
3052.92	39.032
3052.94	45.5581
3053.29	2.82981
3053.88	1.71171
3053.96	12.9836
3054.38	2.34604
3054.43	19.0549
3054.54	9.89315
3054.6	14.6349
3054.67	15.8453
3054.87	4.85649
3055.07	5.09165
3055.34	3.67891
3055.43	11.302
3055.99	1.77208
3056.34	2.85128
3057.27	1.07926
3057.51	4.17816
3057.55	25.7931
3057.7	6.69165
3057.8	9.58589
3058	4.9581
3058.56	1.80708
3058.66	9.38967
3059.41	1.34533
3059.92	1.93765
3060.01	11.9503
3061.2	0.835164
3063.16	0.510415
3063.49	3.08404
3063.53	23.116
3065.06	0.654973
3065.94	1.12853
3066.58	1.58484
3067.02	2.22876
3067.16	7.26269
3068.39	0.81416
3068.44	20.7426
3068.51	14.1283
3068.66	6.40246
3068.99	3.05979
3069.1	9.61446
3069.44	2.88367
3069.68	4.25858
3069.74	17.03
3069.82	12.4208
3070.72	1.10502
3070.75	35.1494
3071.01	3.7968
3071.39	2.66177
3071.44	17.8987
3071.88	2.27931
3072.15	3.75516
3072.59	2.27661
3072.8	4.80977
3072.89	11.2931
3073.45	1.76641
3073.47	49.0196
3073.73	3.80822
3073.95	4.75421
3074.55	1.66608
3074.76	4.62577
3075.19	2.36133
3075.38	5.0035
3078.59	0.312057
3079.3	1.40714
3079.38	12.4409
3080.45	0.933254
3080.5	19.2938
3080.52	50.7099
3080.57	19.497
3080.72	6.72495
3081.16	2.28357
3081.34	5.62335
3081.4	15.9109
3081.48	13.4102
3081.79	3.23981
3081.9	8.44809
3082.64	1.35276
3082.66	53.7634
3082.83	6.1106
3083.14	3.16877
3083.42	3.58539
3083.53	8.89363
3083.62	11.6023
3083.67	19.9084
3083.71	25.6674
3083.72	71.3267
3084.07	2.89939
3084.2	7.71724
3084.3	9.81162
3084.42	8.10898
3084.52	10.408
3084.64	7.88084
3084.7	18.1554
3084.74	25.9403
3084.81	13.6314
3084.88	14.8699
3084.9	50.1002
3084.99	11.0595
3085.11	8.09061
3085.19	13.1096
3085.21	51.9481
3085.25	21.3356
3085.3	20.145
3085.55	3.99808
3085.8	4.10021
3085.85	18.4809
3085.93	12.2145
3086.38	2.22712
3086.41	33.7724
3087.17	1.3143
3087.23	18.8218
3087.52	3.40263
3087.63	9.08678
3087.66	37.9939
3087.7	26.1986
3087.74	24.1022
3087.79	18.4706
3088.42	1.57958
