# Supplementary material for: Dorsal and median raphe neuronal firing dynamics characterized by nonlinear measures
Source: PLoS Comput Biol. 2024 May 28;20(5):e1012111. doi: 10.1371/journal.pcbi.1012111 (PMC11161118; doi:10.1371/journal.pcbi.1012111)
Supplement: S1 Data — (ZIP) [file pcbi.1012111.s002.zip › data/N157_N1_010413.txt]

Event times and instantaneous frequencies between 0 s and 59.8728 s on channel 6
Time	Inst freq
0.08137	12.2895
0.18327	9.81354
0.3783	5.12742
0.48998	8.95415
0.74922	3.85743
0.88036	7.62544
1.1622	3.54811
1.23385	13.9567
1.40395	5.87889
1.56777	6.10426
1.70372	7.35565
1.82317	8.3717
1.91264	11.1769
2.10723	5.13901
2.34369	4.22905
2.50813	6.08125
2.79905	3.43737
2.9716	5.79542
3.12812	6.38896
3.37065	4.1232
3.48102	9.06043
3.67183	5.24082
3.99864	3.05988
4.15766	6.28852
4.33419	5.66476
4.46021	7.93525
4.69684	4.22601
4.85822	6.19655
5.19157	2.99985
5.45361	3.81621
5.63584	5.48757
5.74727	8.97424
5.89892	6.59413
6.01749	8.43384
6.12784	9.06208
6.23295	9.51384
6.36057	7.83576
6.5437	5.4606
6.70776	6.09533
6.96139	3.94275
7.09468	7.50244
7.25259	6.33272
7.35417	9.84446
7.47583	8.21963
7.67414	5.04261
7.86157	5.33533
8.18595	3.0828
8.42315	4.21585
8.54603	8.13802
8.60745	16.2813
8.76015	6.54879
8.8557	10.4657
8.91088	18.1225
9.07586	6.06134
9.16063	11.7966
9.25356	10.7608
9.32435	14.1263
9.43518	9.02283
9.50965	13.4282
9.6455	7.36106
9.8495	4.90196
9.98475	7.39372
10.1927	4.80908
10.9988	1.24054
11.172	5.77334
11.3091	7.29235
11.5094	4.99226
11.6412	7.58783
11.7898	6.73174
11.9797	5.26621
12.4345	2.19882
12.6662	4.31462
12.8512	5.40599
13.0151	6.10016
13.2867	3.68311
13.4235	7.30941
13.5561	7.53636
13.717	6.21504
13.9046	5.3322
14.0094	9.53652
14.305	3.38341
14.5322	4.40141
15.1047	1.74679
15.4484	2.90918
15.7519	3.29565
15.9696	4.59369
16.1333	6.10762
16.2832	6.66889
16.4369	6.5083
16.5644	7.84498
16.7029	7.21761
16.8517	6.72043
16.9769	7.98913
17.1386	6.18314
17.2197	12.3229
17.3176	10.2229
17.5098	5.20156
17.5994	11.1582
17.7015	9.79432
17.846	6.92281
18.0045	6.31034
18.2164	4.71832
18.3535	7.29554
18.5937	4.16354
18.6565	15.921
18.8187	6.16219
18.9234	9.55475
19.0285	9.51113
19.1439	8.66776
19.2536	9.11577
19.7888	1.86857
20.1599	2.69418
20.2796	8.35841
20.475	5.11876
20.7083	4.28541
20.9822	3.6515
21.1791	5.07769
21.3535	5.73427
21.51	6.38937
21.8033	3.40925
22.2717	2.13506
22.4635	5.21295
22.6376	5.74383
22.7386	9.90001
23.3548	1.62301
23.5712	4.62086
23.8016	4.3399
24.0848	3.53045
24.2381	6.52614
24.37	7.57978
24.5472	5.64207
24.7535	4.84778
25.2022	2.22866
25.3425	7.12809
25.4258	12.0062
25.5712	6.87994
25.9416	2.69935
26.0365	10.5352
26.1421	9.47239
26.2616	8.3696
26.4157	6.48677
26.596	5.54631
26.7072	9.00009
26.8305	8.10636
27.0593	4.37063
27.3106	3.97931
27.4211	9.04814
27.5791	6.33152
27.6537	13.3994
27.7227	14.497
27.8683	6.86813
28.0087	7.11997
28.1896	5.52975
28.3122	8.15262
28.422	9.11162
28.5979	5.68376
28.7645	6.00456
28.881	8.57854
28.9872	9.42152
29.0985	8.97908
29.2465	6.7595
29.3869	7.12251
29.4952	9.23446
29.5958	9.94135
29.7365	7.10581
29.8979	6.19464
30.0348	7.30834
30.2989	3.78544
30.536	4.21852
30.6677	7.59417
30.825	6.35647
31.0121	5.34502
31.1107	10.1368
31.2559	6.88895
31.4724	4.61894
31.6067	7.44713
31.7501	6.97301
31.9729	4.48692
32.203	4.34707
32.6379	2.29933
32.8259	5.32
32.9211	10.4976
33.1516	4.33896
33.2602	9.2081
33.4486	5.30729
33.8391	2.56062
34.0258	5.35733
34.1831	6.35566
34.3319	6.72043
34.7439	2.42736
34.9433	5.01454
35.1645	4.5208
35.4556	3.43525
35.6358	5.54939
35.8287	5.18403
36.0461	4.6013
36.3233	3.60763
36.4747	6.60284
36.5492	13.4246
36.8452	3.37861
36.983	7.25268
37.1766	5.16769
37.4315	3.92265
37.5753	6.95314
37.7693	5.15517
37.9083	7.19528
38.101	5.18914
38.3645	3.79507
38.4359	13.9938
38.5202	11.868
38.8373	3.15388
38.9394	9.78857
39.033	10.6906
39.1422	9.15081
39.2734	7.62311
39.4297	6.39795
39.5506	8.27609
39.6396	11.2246
39.7784	7.20513
39.8925	8.76808
39.9587	15.1012
40.1743	4.63886
40.2852	9.01551
40.4531	5.95557
40.5405	11.443
40.6019	16.2893
40.729	7.86596
40.8547	7.95925
41.0817	4.4047
41.2262	6.92089
41.3597	7.49176
41.5303	5.86063
41.74	4.76735
41.9197	5.567
42.2186	3.34538
42.3435	8.00769
42.5493	4.85932
42.8888	2.94516
43.1099	4.52284
43.3772	3.74056
43.5773	4.99825
43.7267	6.69299
43.8131	11.5781
44.0412	4.38443
44.1744	7.50751
44.3662	5.21431
44.5496	5.45167
44.7313	5.50237
45.0263	3.39064
45.2013	5.71298
45.2913	11.1111
45.4628	5.8309
45.616	6.52912
45.8882	3.67269
46.0539	6.0361
46.172	8.46955
46.3303	6.31632
46.5192	5.29297
46.7407	4.51549
46.8486	9.26355
47.03	5.51268
47.1711	7.0917
47.4166	4.07282
47.6273	4.74518
47.7753	6.75995
48.0762	3.32325
48.2263	6.66045
48.3376	8.98553
48.764	2.34522
49.2461	2.07417
49.5274	3.55505
49.6928	6.04558
49.9654	3.66824
50.2353	3.70466
50.3273	10.879
50.6278	3.32701
50.9785	2.85152
51.0934	8.70171
51.1818	11.3199
51.3121	7.67165
51.4517	7.16589
51.7308	3.58256
51.8802	6.69568
52.6041	1.38133
52.9051	3.32193
53.1019	5.08208
53.4238	3.10617
53.7316	3.24929
53.8771	6.87144
54.0465	5.90423
54.1453	10.1245
54.3291	5.44129
54.5351	4.85343
54.7125	5.63825
54.8355	8.13008
55.2394	2.47543
55.3968	6.35284
55.5226	7.94913
55.7817	3.86011
56.0998	3.14406
56.4241	3.08309
56.9974	1.74435
57.1697	5.80282
57.4171	4.04187
57.6607	4.1056
57.8323	5.82649
57.9735	7.08617
58.1794	4.85508
58.4818	3.30743
58.5709	11.217
58.7281	6.36092
58.9499	4.50938
59.1224	5.79677
59.2696	6.79209
59.405	7.3888
59.544	7.19166
59.6446	9.94036
59.813	5.93965
59.8707	17.325
