# Supplementary material for: Dorsal and median raphe neuronal firing dynamics characterized by nonlinear measures
Source: PLoS Comput Biol. 2024 May 28;20(5):e1012111. doi: 10.1371/journal.pcbi.1012111 (PMC11161118; doi:10.1371/journal.pcbi.1012111)
Supplement: S1 Data — (ZIP) [file pcbi.1012111.s002.zip › data/N145_N5_100712.txt]

Event times and instantaneous frequencies between 5548.97 s and 5799.78 s on channel 401
Time	Inst freq
5550.6	0.414625
5551.46	1.16234
5552.65	0.84122
5554.64	0.501784
5557.43	0.359261
5558.92	0.669259
5560.87	0.513877
5561.6	1.36696
5562.64	0.961123
5563.37	1.37701
5564.6	0.813206
5566.1	0.662805
5567.36	0.79899
5569.48	0.470124
5570.64	0.863558
5571.4	1.32305
5572.39	1.00588
5573.21	1.22124
5574.67	0.686379
5575.55	1.13807
5581.99	0.155282
5582.63	1.5534
5583.86	0.813081
5585.09	0.812526
5585.92	1.19808
5588.15	0.448966
5589.51	0.737588
5590.59	0.920031
5592.98	0.419018
5593.72	1.34989
5594.54	1.2168
5595.97	0.700992
5596.61	1.56118
5597.42	1.23553
5598.63	0.824443
5600.32	0.592867
5601.21	1.11778
5602.36	0.872753
5604.49	0.469664
5605.44	1.04814
5606.3	1.17137
5608.97	0.374502
5610.46	0.669241
5611.93	0.678859
5612.79	1.16425
5613.75	1.04198
5614.25	1.99617
5615.25	1.00259
5615.99	1.34577
5616.7	1.41894
5618.29	0.630195
5619.09	1.24928
5620.91	0.548071
5622	0.922441
5623.34	0.746135
5625.53	0.45589
5626.34	1.23236
5626.94	1.66312
5627.52	1.72102
5628.12	1.66077
5629.32	0.836946
5630.49	0.85706
5631.09	1.64728
5632.11	0.985853
5632.88	1.28795
5633.99	0.901437
5635.13	0.879593
5636.56	0.701705
5637.23	1.47615
5638.32	0.919151
5638.97	1.5425
5640.03	0.9385
5640.51	2.11011
5641.86	0.738035
5642.76	1.11754
5644.33	0.638207
5644.97	1.55754
5646.06	0.912284
5647.35	0.77656
5648.13	1.28089
5648.99	1.16618
5649.5	1.96909
5650.7	0.834745
5651.46	1.30446
5652.61	0.872753
5654.37	0.567283
5655.09	1.39005
5656.14	0.950263
5656.76	1.61668
5657.69	1.0718
5659.73	0.490872
5660.19	2.1937
5661.09	1.10426
5662.09	0.999051
5662.65	1.78237
5663.36	1.42339
5664.26	1.1021
5665.2	1.07251
5665.71	1.95347
5666.77	0.943583
5667.52	1.32846
5668.88	0.733649
5669.77	1.1292
5670.52	1.33012
5672.27	0.571811
5673.02	1.33108
5673.77	1.33094
5674.3	1.8859
5674.99	1.46069
5675.92	1.07018
5676.93	0.996512
5677.63	1.41319
5678.25	1.63423
5679.32	0.930077
5680.24	1.08978
5680.87	1.58371
5682.32	0.688066
5683.37	0.952771
5684.08	1.41149
5684.94	1.17056
5685.65	1.40274
5686.69	0.959389
5687.36	1.49022
5688.58	0.82122
5689.44	1.15949
5690.22	1.27853
5691.41	0.842325
5692.28	1.15022
5692.99	1.40469
5693.81	1.22231
5694.59	1.28269
5695.74	0.869724
5696.19	2.20298
5696.98	1.26553
5698.27	0.77591
5699.41	0.878696
5700.3	1.12825
5701.51	0.827137
5702.14	1.58531
5702.78	1.55843
5703.68	1.11221
5704.44	1.31411
5705.57	0.881788
5706.94	0.734144
5707.84	1.09901
5708.6	1.3289
5710.27	0.598552
5711.55	0.77818
5712.66	0.902047
5713.38	1.39049
5714.22	1.18971
5715.37	0.871133
5716.92	0.645136
5718.4	0.675762
5719.64	0.803064
5720.72	0.925643
5721.96	0.808127
5722.97	0.994243
5725.01	0.489687
5725.7	1.44814
5726.54	1.18645
5727.49	1.05296
5728.74	0.804395
5730.18	0.693289
5731.29	0.895993
5731.98	1.45457
5733.2	0.824525
5734.68	0.671344
5736.1	0.706404
5737.13	0.969406
5738.13	1.00522
5739.32	0.838694
5740.27	1.04977
5741.01	1.35823
5742.65	0.609938
5743.82	0.84974
5744.66	1.2034
5745.46	1.23994
5746.86	0.714658
5747.53	1.50155
5748.47	1.05603
5748.98	1.96862
5749.97	1.0147
5751.19	0.819491
5752.39	0.830082
5753.44	0.956636
5754.43	1.01232
5755.3	1.13795
5756.44	0.877794
5757.06	1.60927
5758.66	0.626221
5761.14	0.403629
5761.93	1.2606
5763.76	0.5471
5764.41	1.53055
5765.48	0.940575
5766.52	0.954499
5767.09	1.78072
5767.68	1.67221
5768.94	0.796426
5769.79	1.18023
5770.38	1.68922
5771.24	1.16835
5772.64	0.71147
5773.31	1.50347
5774.24	1.0691
5775.02	1.29166
5776.11	0.91421
5776.86	1.33262
5777.74	1.13616
5778.5	1.31534
5779.24	1.35256
5780.39	0.867784
5780.96	1.75058
5782.18	0.818954
5783.08	1.11662
5783.89	1.23591
5784.58	1.44132
5785.95	0.730957
5786.55	1.68076
5787.48	1.06666
5788.42	1.06944
5789.08	1.50331
5790.82	0.575659
5791.7	1.14313
5792.74	0.957598
5794.31	0.638301
5795.23	1.08418
5796.16	1.07459
5797.08	1.08523
5798.62	0.650182
