# Supplementary material for: Dorsal and median raphe neuronal firing dynamics characterized by nonlinear measures
Source: PLoS Comput Biol. 2024 May 28;20(5):e1012111. doi: 10.1371/journal.pcbi.1012111 (PMC11161118; doi:10.1371/journal.pcbi.1012111)
Supplement: S1 Data — (ZIP) [file pcbi.1012111.s002.zip › data/N111_N1_060809.txt]

Event times and instantaneous frequencies between 2744.25 s and 3148.3 s on channel 10
Time	Inst freq
2744.9	1.33419
2745.07	5.74581
2745.17	10.0261
2746.17	0.996641
2746.47	3.32215
2746.6	7.72559
2747	2.54388
2747.53	1.87371
2747.82	3.44744
2748.19	2.73441
2748.75	1.76532
2749.15	2.49925
2749.59	2.28744
2750.6	0.990275
2751.01	2.45489
2751.34	3.02957
2751.41	13.7476
2751.87	2.17571
2752.08	4.80307
2752.92	1.18763
2753.43	1.97543
2754.15	1.3915
2754.65	1.99637
2754.96	3.21192
2755.08	8.18733
2755.14	16.0514
2755.21	13.9451
2756.74	0.65436
2758.63	0.530631
2759.13	1.97141
2759.69	1.78757
2760.05	2.79705
2760.28	4.32077
2761.24	1.04276
2761.45	4.8883
2761.5	19.5925
2761.56	15.674
2761.62	16.3292
2763.08	0.685002
2763.18	10.3724
2763.33	6.38855
2764.14	1.24426
2764.91	1.28976
2765.42	1.98934
2766.31	1.11339
2766.65	2.9994
2767.46	1.23283
2768.12	1.50962
2769.07	1.05014
2769.56	2.05225
2770.41	1.18261
2770.94	1.87038
2770.97	31.6356
2771.07	10.3029
2771.12	20.555
2772.06	1.05873
2772.1	25.6805
2772.15	20.4876
2772.58	2.32677
2772.69	9.1617
2774.19	0.665442
2776.69	0.400083
2777.05	2.78087
2777.39	2.9865
2778.94	0.64507
2779.4	2.14661
2779.46	18.5219
2780.53	0.927033
2780.58	20.0321
2781.06	2.09231
2781.29	4.3176
2781.62	3.09119
2782	2.6041
2782.99	1.01189
2783.1	8.96861
2783.95	1.18424
2783.98	32.1543
2786.88	0.345064
2787.09	4.66897
2787.31	4.49216
2788.68	0.730925
2789.26	1.72322
2789.87	1.64848
2790.35	2.07477
2791.35	0.996949
2791.48	7.5815
2792.7	0.821672
2792.99	3.50324
2794.49	0.666742
2794.93	2.24754
2795.22	3.41204
2795.3	13.8102
2795.34	23.1054
2796.68	0.743666
2796.78	10.7089
2796.81	28.547
2798.22	0.710823
2798.33	9.44822
2798.35	38.4911
2798.54	5.44277
2800.06	0.655179
2800.23	5.90145
2800.53	3.29685
2800.66	7.8235
2800.94	3.66448
2800.96	41.684
2803.42	0.406545
2804.05	1.59655
2804.87	1.2148
2805.51	1.55427
2806.07	1.77911
2806.99	1.08867
2807.33	2.97407
2809.28	0.512573
2809.77	2.05833
2810.17	2.44792
2810.3	7.66871
2811.12	1.23039
2811.51	2.57076
2811.79	3.58333
2811.83	21.3538
2813.11	0.780793
2813.85	1.35903
2815.25	0.712012
2816.81	0.640861
2817.11	3.32945
2817.52	2.48373
2818.63	0.901754
2818.73	9.85222
2820.06	0.747719
2820.39	3.03269
2821.59	0.837963
2822.65	0.937594
2824.07	0.706409
2824.24	5.89206
2824.27	28.0584
2824.57	3.36553
2824.62	20.5508
2825.9	0.779174
2826.17	3.77259
2827.27	0.908975
2827.47	4.9373
2828.23	1.31891
2828.29	18.031
2830.33	0.48923
2831.18	1.17655
2831.58	2.46914
2832.96	0.727786
2833.09	7.373
2833.19	9.92654
2834.6	0.709713
2835.62	0.982521
2836.46	1.18876
2837.13	1.49633
2839.03	0.526133
2839.08	19.5733
2842.58	0.286089
2843.15	1.75266
2843.73	1.72527
2843.96	4.40529
2845.07	0.898852
2845.41	2.93953
2845.93	1.91685
2846.32	2.59572
2847.9	0.632527
2848.54	1.55092
2849.6	0.94543
2851.81	0.451998
2852.23	2.39837
2852.5	3.67377
2856.69	0.238559
2857.94	0.801738
2858.53	1.67904
2860.14	0.622165
2861.14	1.00691
2861.61	2.11452
2861.89	3.55669
2863.09	0.834251
2863.3	4.6277
2865.08	0.561934
2865.52	2.29742
2866.25	1.36564
2869.86	0.277043
2870.75	1.12764
2871.09	2.94291
2871.15	16.9205
2872.51	0.732091
2872.96	2.21779
2873.24	3.65404
2873.91	1.49359
2874.89	1.01571
2875.91	0.978474
2877.64	0.578463
2877.77	7.53693
2879.16	0.723139
2879.59	2.32943
2881.27	0.592607
2881.65	2.65097
2883.21	0.639787
2883.4	5.25762
2883.64	4.25224
2885.07	0.697501
2887.12	0.488424
2887.46	2.93694
2888.2	1.35329
2889.56	0.73491
2890.01	2.24261
2890.63	1.61467
2891.12	2.04144
2891.32	4.95319
2892.46	0.877817
2892.66	4.84896
2894.27	0.621284
2894.49	4.66418
2894.69	4.85296
2895.76	0.9385
2895.96	5.0035
2896.02	15.8907
2896.06	24.558
2897.36	0.769296
2897.56	5.18457
2898.6	0.959628
2898.65	19.0913
2899.18	1.87031
2899.52	3.0096
2899.87	2.79619
2902.11	0.446441
2902.63	1.93802
2903.1	2.14767
2904.14	0.956883
2905.52	0.726296
2905.92	2.47531
2906.46	1.85426
2907.07	1.63452
2908	1.07889
2908.32	3.13156
2909.01	1.45471
2909.65	1.54517
2910.62	1.03618
2911.08	2.16029
2911.38	3.35098
2913.21	0.546341
2913.52	3.2437
2914.82	0.76643
2914.9	12.8156
2915.48	1.74274
2917.3	0.549478
2917.53	4.32395
2917.65	8.08931
2917.7	18.474
2918.95	0.8017
2919.24	3.49065
2919.41	5.96944
2920	1.68498
2920.49	2.04784
2920.75	3.7611
2920.8	21.9298
2921.47	1.48542
2922.32	1.18464
2922.53	4.59074
2925.11	0.387725
2926.06	1.05562
2926.15	10.6011
2926.33	5.61451
2926.5	6.01251
2927.9	0.714715
2928	10.1802
2928.65	1.53071
2928.91	3.79622
2928.95	28.3527
2929.64	1.43765
2930.63	1.01495
2930.87	4.13924
2930.91	26.4201
2932.06	0.866416
2932.62	1.8077
2932.91	3.37439
2933.88	1.03684
2933.93	19.9283
2934.29	2.78172
2935.32	0.964134
2935.59	3.7743
2936.32	1.36508
2936.78	2.20313
2938.11	0.746737
2938.29	5.74218
2940.63	0.426527
2940.81	5.76369
2940.88	13.0702
2942.52	0.612336
2942.88	2.72109
2942.98	10.3702
2943.47	2.02659
2945.01	0.651559
2945.23	4.49762
2945.44	4.7221
2948.19	0.363591
2948.57	2.63456
2948.82	4.08647
2949.93	0.900374
2950.03	9.51746
2951.74	0.586913
2951.87	7.37246
2953.5	0.613384
2954.07	1.77396
2954.34	3.61285
2955.57	0.815754
2956.41	1.18258
2956.87	2.17405
2957.27	2.55122
2958.43	0.858752
2959.21	1.29066
2959.27	14.5921
2959.36	12.0685
2960.48	0.893887
2961.56	0.921956
2962.25	1.45279
2962.29	22.5785
2963.53	0.806881
2963.84	3.22737
2964.43	1.70491
2964.58	6.46496
2966.01	0.69958
2966.21	5.0997
2967.39	0.846332
2967.48	11.2765
2967.71	4.31369
2968.5	1.27509
2968.62	8.24878
2969.83	0.824565
2970.19	2.78164
2970.54	2.846
2970.83	3.46081
2971.9	0.932288
2972.06	6.26881
2972.09	40.6504
2973.12	0.970186
2973.44	3.11867
2973.51	14.2106
2974.44	1.06892
2974.53	11.4943
2974.84	3.25203
2974.96	8.47745
2976.29	0.750323
2977	1.40178
2977.29	3.42079
2977.52	4.40412
2978.54	0.977307
2979.11	1.75396
2979.82	1.41489
2980.12	3.31774
2980.48	2.78738
2981.91	0.700481
2982.15	4.1684
2982.2	19.9521
2982.27	14.3699
2983.45	0.84493
2984.45	1.00153
2985.38	1.072
2985.56	5.67988
2985.63	14.6843
2985.8	5.84761
2985.82	42.4088
2987.24	0.706095
2988.12	1.13616
2988.43	3.24065
2989.95	0.655025
2990.21	3.91129
2991.34	0.883049
2991.52	5.68666
2992.62	0.908455
2992.9	3.53732
2994.22	0.758156
2994.3	12.0744
2994.46	6.25939
2995.12	1.51201
2996	1.14042
2996.51	1.95764
2996.85	2.9203
2998.68	0.54836
2998.87	5.15066
2998.97	10.1781
2999.21	4.23442
3000.11	1.1028
3000.69	1.72771
3000.97	3.60114
3001.06	10.686
3002.29	0.817428
3002.78	2.01552
3002.99	4.93559
3004.21	0.818143
3005.05	1.18127
3005.58	1.89588
3006.81	0.816947
3007.06	3.86369
3007.28	4.61233
3007.32	25.113
3008.47	0.86713
3008.54	15.3941
3008.59	20.3087
3010.14	0.644176
3010.23	10.7388
3010.28	23.3318
3010.61	3.03509
3010.64	33.9905
3012.9	0.441088
3014.4	0.668561
3014.63	4.34216
3014.68	20.2922
3017.06	0.420232
3017.21	6.52912
3017.26	21.097
3018.13	1.15389
3018.33	4.82695
3018.57	4.14628
3018.61	25.9875
3018.67	18.6254
3020.2	0.652857
3020.84	1.55347
3022.08	0.807507
3022.48	2.51017
3023.25	1.29226
3023.38	7.55401
3023.42	26.0417
3024.78	0.737072
3024.85	14.0135
3024.89	25.4001
3026.26	0.729783
3026.36	9.60246
3026.39	42.1941
3028.17	0.562028
3028.5	2.98027
3029.13	1.60013
3029.53	2.48133
3029.69	6.20424
3030.44	1.34474
3030.61	5.79509
3033.24	0.37934
3033.58	3.00228
3034.22	1.55953
3034.44	4.52612
3035.33	1.11873
3035.53	5.04872
3037.34	0.552605
3037.52	5.62082
3038.49	1.02579
3038.91	2.4309
3040.17	0.790214
3041.12	1.05376
3041.23	8.95095
3042.88	0.605067
3042.94	18.2216
3044.16	0.817294
3044.57	2.43819
3045.19	1.61233
3045.88	1.44879
3045.94	17.7054
3047.17	0.813412
3047.41	4.20681
3048.02	1.64152
3048.22	4.93974
3048.33	9.12326
3049.57	0.806601
3049.94	2.65358
3050.5	1.79013
3050.92	2.41249
3051.06	7.28969
3051.72	1.50816
3051.78	15.058
3052.19	2.49377
3052.3	9.09174
3053.75	0.688914
3054.06	3.18522
3055.5	0.693914
3055.63	7.98148
3056.77	0.871634
3057.07	3.35909
3057.36	3.52622
3058.16	1.23772
3059.01	1.17787
3059.84	1.21495
3059.94	9.49577
3060.79	1.18231
3060.92	7.43384
3061.15	4.30997
3061.23	13.8122
3062.21	1.02004
3062.27	15.1676
3063.14	1.15034
3064.42	0.781171
3064.56	7.35456
3064.58	37.2578
3065.76	0.847961
3066.04	3.66126
3067.26	0.816747
3068.39	0.887666
3068.71	3.12637
3070.47	0.568854
3071.56	0.915089
3071.97	2.43516
3072.1	7.93903
3072.15	16.9262
3073.2	0.953416
3073.41	4.78858
3074.14	1.37342
3074.22	11.9603
3074.68	2.16844
3074.93	4.0422
3075.89	1.04133
3076.32	2.3258
3076.81	2.05986
3077.26	2.21558
3077.4	6.91037
3077.45	20.5002
3080.18	0.366097
3080.35	5.99736
3081.78	0.700035
3083.21	0.697277
3083.29	12.39
3084.86	0.637267
3085.14	3.60192
3086.16	0.983323
3087.45	0.77391
3087.66	4.72077
3087.69	30.7882
3088.98	0.777357
3089.07	11.6401
3090.53	0.685556
3090.62	10.2302
3090.84	4.64943
3091.11	3.70755
3092.23	0.889973
3092.58	2.89897
3092.63	20.3583
3094.21	0.629977
3095.32	0.903334
3095.5	5.44573
3095.64	7.10783
3096.84	0.836113
3098.4	0.643021
3099.45	0.947015
3099.91	2.18981
3100.9	1.0039
3101.19	3.44637
3101.28	12.3533
3101.55	3.68609
3102.79	0.803374
3102.88	11.152
3103.31	2.34159
3103.48	5.69087
3104.73	0.800307
3104.87	7.39262
3104.91	21.8293
3105.35	2.28133
3105.61	3.83215
3107.23	0.620163
3107.95	1.38089
3108.03	12.9517
3108.07	26.1438
3108.68	1.62652
3109.69	0.995768
3110.12	2.31054
3110.26	6.94782
3111.97	0.586558
3113.05	0.923489
3114.08	0.971695
3114.12	21.9635
3114.19	14.2653
3115.6	0.711076
3115.75	6.80411
3116.9	0.86835
3117.04	6.96718
3117.08	29.7442
3118.73	0.603027
3118.86	7.71426
3119.16	3.34292
3119.94	1.28144
3120.17	4.39136
3120.52	2.87629
3120.59	13.3869
3120.7	9.39496
3121.74	0.959702
3122.16	2.38424
3123.38	0.81809
3123.63	4.01139
3124	2.76274
3125.19	0.838307
3125.35	6.16105
3126.77	0.702306
3127.84	0.938465
3128.1	3.82848
3128.24	7.37681
3129.6	0.735667
3129.64	21.51
3129.94	3.41623
3130.75	1.23083
3131.18	2.30356
3132.7	0.658523
3132.81	9.32401
3133.82	0.985173
3135.26	0.69791
3136.35	0.915508
3136.62	3.64378
3137.65	0.970045
3137.75	10.1513
3137.84	10.7342
3138.57	1.36986
3139.98	0.71374
3140.2	4.37178
3140.29	12.0279
3141.91	0.61823
3141.96	16.818
3142	32.9272
3142.99	1.00478
3143.58	1.71031
3144.55	1.02494
3144.62	14.2531
3144.7	13.5026
3146.08	0.719487
3146.9	1.22152
3146.99	11.3559
