# Supplementary material for: Dorsal and median raphe neuronal firing dynamics characterized by nonlinear measures
Source: PLoS Comput Biol. 2024 May 28;20(5):e1012111. doi: 10.1371/journal.pcbi.1012111 (PMC11161118; doi:10.1371/journal.pcbi.1012111)
Supplement: S1 Data — (ZIP) [file pcbi.1012111.s002.zip › data/N110_Nxxx230709s.txt]

Event times and instantaneous frequencies between 18130.1 s and 18325 s on channel 401
Time	Inst freq
18134.8	5.51425e-005
18135.1	3.7165
18135.3	4.8216
18135.7	2.30203
18136.6	1.1071
18136.9	3.34348
18137.2	4.70854
18138	1.12212
18138.2	6.00745
18138.6	2.70336
18138.9	3.39893
18140.4	0.675229
18140.5	6.31433
18140.7	7.40302
18140.8	7.80701
18140.9	10.5955
18142.4	0.674409
18143.9	0.66652
18144.5	1.4473
18146.4	0.538723
18146.8	2.39212
18147.7	1.0797
18148.7	1.01222
18149.6	1.22695
18149.6	13.1372
18150	2.50369
18150.4	2.4496
18150.7	3.43407
18151.8	0.959398
18152	5.00626
18153.1	0.851006
18154.2	0.981287
18154.7	1.78275
18155.2	2.22568
18155.3	7.02297
18156.4	0.890416
18156.9	2.13461
18158	0.934291
18158.2	4.53474
18158.4	6.36699
18158.8	2.52251
18159.6	1.16694
18159.7	8.47889
18160	3.38467
18160.3	3.88244
18160.5	4.32563
18160.9	2.72747
18161.1	4.77418
18161.3	5.76402
18161.4	6.42096
18161.6	6.5368
18161.9	3.3712
18162.2	3.44412
18163.3	0.865179
18164.2	1.1498
18164.5	2.93143
18164.6	7.97385
18165.5	1.20865
18165.6	6.69882
18165.8	5.84488
18165.9	7.07614
18167.4	0.695202
18167.8	2.1235
18167.9	10.8944
18168.2	4.16198
18168.5	3.63016
18169.6	0.842787
18170.3	1.5754
18170.4	7.28279
18170.9	1.93263
18171.2	3.33078
18171.6	2.51718
18172.1	2.2888
18172.2	7.47608
18172.4	6.34317
18173.1	1.43812
18173.4	2.86123
18173.7	3.23185
18175.1	0.718019
18175.2	14.1363
18176.6	0.684425
18176.8	6.72088
18176.9	7.79849
18177.8	1.07504
18178	5.14139
18178.2	6.10389
18179.3	0.907845
18179.4	7.88208
18179.5	18.044
18179.9	2.55343
18180.4	1.91095
18180.6	5.19211
18182.3	0.575553
18182.6	3.66623
18183.7	0.913835
18184.1	2.2076
18185.2	0.934117
18186.5	0.771266
18186.6	10.2344
18188.2	0.616257
18188.4	7.32332
18188.5	6.08051
18188.7	8.30289
18189.5	1.14697
18189.9	2.51547
18190.1	5.19913
18190.7	1.69483
18191.1	2.46021
18192	1.1306
18192.2	6.50364
18192.6	2.36972
18193.4	1.22046
18193.7	2.87836
18194.8	0.970083
18196.1	0.734214
18196.2	17.5039
18196.3	7.7006
18197.4	0.924693
18197.7	3.88018
18198	3.0932
18198.2	4.81278
18198.4	5.50025
18198.4	15.361
18199.1	1.45125
18200	1.09022
18200.1	10.9637
18200.2	9.83574
18200.3	10.6338
18201.4	0.967698
18201.6	4.45395
18201.7	9.58865
18202.9	0.839645
18202.9	30.6185
18203.1	5.78771
18203.3	5.27232
18203.9	1.60154
18204.2	3.05876
18204.3	9.89609
18204.5	7.52842
18205	1.84925
18205.7	1.54866
18206.4	1.2854
18206.7	3.71471
18206.8	9.90491
18207.9	0.892435
18208.1	4.98306
18208.2	9.43129
18208.6	2.4511
18209.4	1.26295
18209.5	11.6239
18209.7	6.48424
18209.7	16.8265
18210	3.86264
18210.5	2.04637
18210.9	2.54959
18210.9	15.2532
18211.8	1.18195
18213	0.798065
18213.2	6.39059
18213.4	3.86967
18213.8	2.59956
18214.6	1.31903
18214.7	7.43937
18214.8	16.2443
18215	4.02301
18215.4	2.54894
18216.2	1.36357
18216.3	9.2773
18216.7	2.2887
18216.8	7.72678
18218.1	0.773856
18218.4	4.33595
18218.6	4.66505
18219.1	1.73518
18219.5	2.75733
18219.7	5.02109
18219.8	7.94029
18219.9	12.5945
18220.1	5.84215
18220.4	3.08385
18221.3	1.16662
18221.3	13.8427
18221.6	3.7635
18222.4	1.31527
18222.8	2.3722
18223	5.53587
18223.1	8.97505
18223.2	6.94396
18224.8	0.616975
18224.9	12.0511
18225	30.0391
18225.1	5.44455
18226.1	1.0615
18226.6	1.79617
18226.7	47.2367
18226.9	4.24142
18227.3	2.67101
18228.5	0.829841
18228.8	2.85095
18229	7.58783
18229.8	1.26868
18230.6	1.12148
18230.8	5.1565
18231.4	1.80417
18231.9	1.83891
18232.3	2.61527
18233.5	0.878982
18233.7	4.86003
18234.2	1.87811
18235.7	0.643103
18237.6	0.547615
18237.9	2.7852
18239	0.974421
18239.3	3.43147
18239.3	11.2613
18239.5	5.71396
18239.6	11.0754
18241.2	0.631648
18242.9	0.573684
18245.2	0.439709
18246.5	0.744901
18246.8	4.23549
18247.6	1.17608
18247.8	8
18249.5	0.569184
18249.8	4.16233
18250	4.32844
18250	218.341
18251.4	0.707504
18251.7	3.62266
18253	0.775146
18253.3	2.95893
18254.5	0.809553
18254.8	4.12831
18254.9	8.50268
18255.1	4.41677
18255.6	2.01272
18256.9	0.784043
18257	7.00035
18258	1.00988
18259.5	0.702968
18259.9	2.13557
18260.7	1.22285
18261.1	2.92235
18261.9	1.22124
18262.6	1.40592
18262.9	3.98406
18262.9	31.9693
18263.1	5.68861
18264.1	0.972394
18264.4	3.55897
18264.6	4.86027
18265	2.57493
18265.5	1.98985
18265.7	5.91401
18265.8	5.59065
18266.2	2.40379
18266.8	1.71477
18268.2	0.749754
18268.3	11.4142
18269.4	0.893096
18269.6	5.26371
18269.7	6.4119
18271.6	0.525928
18271.8	6.90179
18272.3	1.913
18273.4	0.918501
18273.6	4.8384
18273.8	3.91267
18274.7	1.09855
18275	4.30422
18275.8	1.24463
18276.3	2.10146
18276.5	3.77487
18276.7	5.81666
18277.8	0.886871
18277.9	7.95418
18279.2	0.784504
18279.4	6.68449
18279.6	4.86902
18280	2.26393
18280.8	1.29124
18282.1	0.755532
18282.2	7.6858
18282.7	2.22861
18283.6	1.11017
18284.1	1.93435
18284.4	3.41705
18284.6	5.11326
18285.6	1.00917
18286.1	2.13908
18286.2	6.2905
18286.9	1.44234
18287.2	4.2107
18287.6	2.35001
18287.7	10.7875
18287.9	5.10178
18287.9	14.0076
18289.7	0.570285
18289.7	23.175
18290.1	3.02042
18290.4	2.73358
18290.6	7.72917
18291	2.09934
18291.3	4.14697
18291.5	4.72277
18292.2	1.48254
18292.5	3.25945
18292.9	2.50614
18293.1	5.00701
18294.1	0.941407
18294.3	5.55803
18297	0.372322
18297.7	1.44749
18298.7	1.02754
18299	2.74461
18299.7	1.52527
18301.1	0.683247
18301.5	2.57268
18302.5	1.02191
18303.1	1.61548
18305	0.533558
18306.6	0.614224
18306.9	3.25161
18308.5	0.628141
18308.7	5.16262
18309.5	1.31556
18310.8	0.769574
18311	6.01649
18312.3	0.747044
18314.2	0.52534
18317.7	0.286806
18318.9	0.844737
18319.9	0.979979
18320.2	3.74139
18320.5	2.73381
18321.6	0.900982
18322.4	1.25832
