# Supplementary material for: Dorsal and median raphe neuronal firing dynamics characterized by nonlinear measures
Source: PLoS Comput Biol. 2024 May 28;20(5):e1012111. doi: 10.1371/journal.pcbi.1012111 (PMC11161118; doi:10.1371/journal.pcbi.1012111)
Supplement: S1 Data — (ZIP) [file pcbi.1012111.s002.zip › data/N05_N4_290710.txt]

Event times and instantaneous frequencies between 7789.11 s and 7899.76 s on channel 401
Time	Inst freq
7789.49	0.000128378
7789.72	4.36681
7789.85	7.88271
7789.96	9.25669
7790.06	9.5813
7790.21	6.69837
7790.37	6.10724
7790.44	14.3246
7790.55	9.34754
7790.57	46.1894
7790.64	14.8943
7790.71	13.3174
7790.86	6.97739
7790.9	23.8834
7790.96	17.5162
7791.16	4.84308
7791.22	17.6274
7791.37	6.46204
7791.43	16.4204
7791.52	11.1334
7791.58	18.4264
7791.63	18.997
7791.82	5.37317
7791.92	9.72763
7792.01	11.4325
7792.09	12.3031
7792.2	8.7535
7792.46	3.90153
7792.58	8.58295
7792.63	17.2682
7792.71	12.5628
7792.73	78.5546
7792.84	8.5266
7792.86	48.9716
7793.06	5.16129
7793.13	14.782
7793.3	5.84966
7793.34	21.5983
7793.5	6.45036
7793.56	15.8303
7793.64	12.3564
7793.88	4.16493
7793.97	10.8073
7794.11	7.58265
7794.19	12.4363
7794.77	1.70465
7794.87	10.2543
7795.1	4.37025
7795.25	6.72088
7795.32	14.9813
7795.44	8.28775
7795.44	196.078
7795.68	4.20468
7796.42	1.35002
7796.53	9.18358
7796.69	6.19848
7796.87	5.46597
7796.94	14.0528
7797.39	2.2552
7797.45	15.8479
7797.66	4.66875
7797.91	4.0843
7798.11	4.99251
7798.47	2.79462
7798.62	6.71547
7798.73	8.51136
7798.8	16.1525
7798.88	12.0395
7799.08	4.93291
7799.21	7.83822
7799.28	14.7842
7799.36	12.1124
7799.48	8.46955
7799.68	5.06509
7799.79	8.79507
7799.83	22.1435
7800.32	2.04725
7800.53	4.76372
7800.74	4.83957
7800.95	4.75285
7801.03	13.0582
7801.05	52.1376
7801.15	9.55566
7801.32	5.76701
7801.43	9.21065
7801.59	6.26802
7801.73	7.14694
7801.82	11.4863
7802.35	1.88009
7802.48	7.86287
7802.62	7.1053
7802.69	14.2959
7803.07	2.63685
7803.27	4.97018
7804.32	0.947499
7804.83	1.9699
7805.05	4.48954
7805.19	7.22178
7805.35	6.18467
7805.65	3.43761
7807.46	0.552041
7807.77	3.15846
7807.93	6.29366
7808.08	6.60458
7808.21	7.98658
7808.57	2.78365
7808.8	4.38404
7808.88	12.6406
7808.97	10.352
7809.16	5.41565
7809.44	3.50607
7809.67	4.37618
7809.72	19.7239
7809.97	4.09467
7810.05	12.4193
7810.17	8.06582
7810.32	6.85636
7810.49	5.71233
7810.66	5.73888
7810.95	3.54623
7811.2	3.91068
7811.36	6.3955
7811.44	11.7385
7812.13	1.46516
7812.73	1.65306
7812.85	8.32085
7814.16	0.763504
7814.22	15.8932
7814.55	3.10001
7815.06	1.94905
7815.2	7.3692
7815.49	3.37268
7815.58	11.7178
7815.73	6.6313
7815.93	4.85413
7816.34	2.44332
7816.74	2.51294
7817.04	3.35312
7817.2	6.19042
7817.69	2.04003
7817.92	4.31053
7818.38	2.21415
7818.72	2.92706
7818.97	3.90839
7819.04	14.2511
7819.75	1.42189
7819.83	11.8036
7820.77	1.064
7821.05	3.60568
7821.2	6.44579
7821.81	1.64101
7821.87	16.6058
7821.96	11.8008
7822.25	3.47633
7822.31	15.23
7822.45	7.4206
7822.74	3.39512
7823.68	1.06516
7823.88	4.88663
7824.21	3.10559
7824.41	4.98058
7824.6	5.10621
7824.67	14.5497
7824.88	4.89333
7825.31	2.32148
7825.39	12.0236
7825.69	3.29924
7825.97	3.59195
7826.05	12.4502
7826.46	2.44786
7826.71	4.01655
7826.87	6.09347
7826.95	12.4813
7827.15	5.18323
7827.42	3.62096
7827.59	6.13309
7827.75	6.17627
7827.9	6.68003
7828.45	1.80708
7828.67	4.54401
7828.82	6.71772
7829.13	3.22716
7829.18	19.2234
7829.72	1.85512
7830.15	2.3131
7830.46	3.26531
7830.55	10.5219
7830.61	18.577
7830.85	4.12763
7830.9	20.3915
7831.42	1.91961
7831.86	2.26624
7831.94	12.3122
7832.04	10.3552
7832.25	4.62342
7832.59	2.95648
7833.2	1.64336
7833.31	9.50299
7833.95	1.55688
7833.98	29.8063
7834.61	1.5824
7834.74	7.86782
7834.88	6.99154
7835.05	6.17513
7835.39	2.90605
7835.94	1.81205
7836.01	14.6477
7836.08	14.1663
7836.45	2.70453
7836.97	1.93289
7837.36	2.57301
7837.51	6.7595
7837.59	11.885
7837.73	7.11896
7837.89	6.08569
7838.55	1.51665
7838.66	9.48857
7838.93	3.62845
7839.04	9.22765
7839.18	7.42887
7839.37	5.11823
7839.45	13.0344
7840.36	1.09788
7840.74	2.62219
7840.86	8.59107
7840.91	19.8452
7841.05	7.03433
7841.6	1.80577
7841.67	14.4446
7841.91	4.22761
7842.08	6.00601
7842.16	11.46
7842.31	6.77828
7842.51	5.15358
7842.62	8.81446
7842.77	6.75995
7842.88	9.26698
7843.22	2.87869
7843.38	6.50915
7844.06	1.45372
7844.21	7.04821
7844.31	9.68242
7844.53	4.49883
7844.6	14.2146
7845.13	1.90945
7845.28	6.5716
7845.55	3.65377
7845.62	14.9522
7845.84	4.59834
7845.97	7.57232
7846	35.7782
7846.09	10.3799
7846.38	3.49797
7846.51	7.81861
7846.84	3.02764
7847.08	4.11607
7847.22	6.86201
7847.34	8.61698
7847.81	2.13424
7848.06	4.01703
7848.18	8.48392
7848.63	2.22148
7849.11	2.05322
7849.31	5.13584
7849.58	3.69891
7849.77	5.26593
7849.95	5.45971
7850.04	11.3225
7850.33	3.46272
7850.49	6.08976
7850.74	3.97804
7850.93	5.5212
7851.32	2.53833
7851.36	24.8016
7852.34	1.02512
7852.48	6.88658
7852.69	4.70146
7852.74	22.2272
7852.83	11.0902
7852.91	11.8092
7853.13	4.71209
7853.17	20.2184
7853.21	28.3768
7853.55	2.94109
7853.73	5.40745
7853.86	8.29531
7853.86	121.951
7854.06	5.12138
7854.2	7.27643
7854.38	5.42652
7854.51	7.80275
7854.67	6.12445
7854.93	3.93856
7855.1	5.65419
7855.16	16.3613
7855.49	3.08814
7855.82	3.04284
7856.63	1.23585
7856.83	4.85602
7857.32	2.05044
7857.58	3.83156
7858.07	2.04107
7858.14	14.9544
7858.3	6.03427
7858.36	16.7001
7858.6	4.2461
7858.61	78.9889
7859.01	2.50063
7859.17	6.4222
7859.35	5.4407
7859.75	2.50088
7859.78	39.5883
7859.87	10.9938
7860.1	4.1941
7860.47	2.74168
7861.1	1.57535
7861.33	4.48752
7861.54	4.64857
7861.65	9.26612
7861.76	9.16086
7861.91	6.41108
7862.03	8.93735
7862.28	4.00818
7862.32	22.0702
7862.35	42.7899
7862.65	3.27214
7862.84	5.36193
7863.17	2.96762
7863.22	21.5703
7863.46	4.13189
7863.58	8.44096
7863.68	9.90982
7863.85	6.10986
7864.31	2.15448
7864.47	6.28575
7864.76	3.49247
7865.01	3.97519
7865.19	5.58971
7865.38	5.11457
7865.59	4.67596
7866.83	0.810616
7867.15	3.13156
7867.22	14.3
7867.4	5.39054
7867.54	7.43494
7867.67	7.54205
7867.95	3.62319
7868.3	2.82598
7868.31	86.5801
7868.48	6.02337
7868.57	10.7181
7868.78	4.71743
7868.88	10.5719
7869.03	6.6107
7869.33	3.2759
7869.56	4.3987
7869.64	12.6598
7870.34	1.42845
7870.41	14.3885
7870.47	16.7645
7870.7	4.32807
7870.79	11.8779
7871.12	3.00454
7871.33	4.81858
7871.36	33.1236
7871.37	68.7285
7871.81	2.28483
7872	5.20942
7872.2	4.96648
7872.24	23.7361
7872.69	2.2306
7872.87	5.57538
7873.2	3.04841
7873.45	3.92234
7873.55	10.421
7873.94	2.56312
7874	17.5039
7874.16	5.96801
7874.24	12.7943
7874.64	2.51345
7874.73	11.1
7875.05	3.08547
7875.09	26.8312
7875.24	6.78979
7875.49	3.95148
7875.56	14.4321
7876.01	2.21916
7876.52	1.95255
7876.86	2.98205
7876.89	32.2789
7876.91	66.0066
7877.17	3.76776
7877.59	2.40709
7877.83	4.07947
7878.18	2.88809
7878.21	31.1526
7878.49	3.59971
7878.52	30.7031
7878.66	7.22543
7878.7	24.5519
7878.95	4.03242
7879.06	9.33358
7879.66	1.65837
7880.38	1.38219
7880.51	7.58668
7880.63	8.89838
7880.84	4.64554
7880.92	13.488
7880.97	18.0701
7881.04	13.7741
7881.32	3.65644
7881.49	5.92312
7881.65	5.91751
7881.67	80.9717
7882.08	2.44487
7882.11	29.8329
7882.15	23.0468
7882.21	17.1556
7882.36	6.51848
7882.41	20.5128
7882.54	7.66812
7882.62	13.1113
7883.12	1.98004
7883.41	3.46057
7883.48	14.8677
7883.72	4.18515
7883.77	19.0259
7883.85	13.5796
7883.86	96.1538
7884.13	3.69522
7884.16	29.2569
7884.49	3.01495
7885.15	1.51844
7885.19	26.455
7885.26	14.9321
7885.31	18.7652
7885.46	6.86248
7885.52	15.0173
7885.79	3.77131
7885.84	20.012
7886.08	4.07997
7886.19	9.55292
7886.3	8.56384
7886.32	74.0192
7886.49	5.62746
7886.59	10.0837
7886.66	14.637
7886.88	4.52264
7886.9	56.5931
7887	10.6213
7887.12	7.98658
7887.28	6.14515
7887.59	3.21616
7887.68	12.0366
7887.9	4.47928
7888.17	3.7262
7888.21	23.8436
7888.35	7.37735
7888.37	39.0625
7888.78	2.4276
7888.85	15.5909
7888.89	21.3174
7889.09	5.11117
7889.18	11.6442
7889.32	7.08617
7889.37	19.8216
7889.54	5.90493
7889.67	7.4985
7889.76	10.6803
7889.95	5.48847
7890.23	3.48214
7890.26	35.2485
7890.49	4.40296
7890.62	7.90576
7890.79	5.6478
7891.12	3.0848
7891.18	15.1126
7891.32	7.18701
7891.38	17.3491
7891.43	18.8076
7891.57	7.33245
7891.83	3.89955
7891.9	13.5153
7891.94	26.6241
7892.17	4.31462
7892.25	12.9634
7892.3	17.0707
7892.47	5.90982
7892.5	38.6847
7892.6	10.0969
7892.81	4.73373
7893.02	4.78858
7893.21	5.16129
7893.24	43.2713
7893.42	5.46597
7893.8	2.61342
7893.98	5.66572
7894.18	5.04007
7894.26	11.3135
7894.67	2.4766
7894.91	4.18235
7894.98	13.0907
7895.01	41.0172
7895.39	2.64501
7895.41	48.8281
7895.5	10.9818
7895.53	30.1205
7895.75	4.59897
7895.78	29.18
7895.82	24.9377
7895.99	6.0868
7896.09	9.87264
7896.11	50.813
7896.12	96.5251
7896.24	7.99872
7896.37	7.65404
7896.62	4.13138
7896.83	4.66832
7897.05	4.6307
7897.07	54.3183
7897.18	8.60807
7897.21	34.9895
7897.53	3.15328
7897.63	9.80296
7897.64	117.925
7898.11	2.1023
7898.12	91.9963
7898.23	9.06125
7898.48	4.10324
7898.5	58.4454
7898.66	5.99592
7898.72	18.5874
7898.73	62.461
7899.04	3.2652
7899.2	6.28022
7899.53	2.97929
7899.69	6.19771
