# Supplementary material for: Dorsal and median raphe neuronal firing dynamics characterized by nonlinear measures
Source: PLoS Comput Biol. 2024 May 28;20(5):e1012111. doi: 10.1371/journal.pcbi.1012111 (PMC11161118; doi:10.1371/journal.pcbi.1012111)
Supplement: S1 Data — (ZIP) [file pcbi.1012111.s002.zip › data/N124_N3_290411s.txt]

Event times and instantaneous frequencies between 9565.15 s and 9771.22 s on channel 401
Time	Inst freq
9566.46	0.000104532
9566.62	6.32111
9566.72	9.65624
9566.88	6.18888
9566.93	22.3414
9567.01	12.6135
9567.28	3.68012
9567.74	2.1796
9567.81	13.3138
9567.95	7.11339
9568	24.2718
9568.03	29.8775
9568.09	15.3728
9568.15	18.4434
9568.18	27.1665
9568.25	14.5054
9568.5	4.13582
9568.57	13.9315
9568.63	16.2048
9568.7	14.1844
9568.9	4.99226
9568.96	16.5044
9569.01	19.7044
9569.12	9.48857
9569.23	8.94454
9569.35	8.40477
9569.48	7.47608
9569.6	8.5778
9569.73	7.84006
9569.84	8.45166
9569.89	21.6357
9570.02	7.91578
9570.12	9.68711
9570.19	15.0852
9570.2	52.7148
9570.27	16.4312
9570.54	3.69344
9570.7	5.9312
9570.74	27.0343
9570.89	6.89941
9570.94	17.3641
9571.02	12.8667
9571.12	9.76563
9571.24	8.51354
9571.29	22.8938
9571.38	10.2965
9571.47	11.55
9571.56	10.7285
9571.68	8.55652
9571.93	4.06025
9571.96	33.3444
9572.03	12.7016
9572.08	24.1838
9572.15	12.6342
9572.24	11.7744
9572.45	4.84285
9572.58	7.47328
9572.78	4.99276
9572.86	12.5063
9572.95	11.2007
9573.11	6.07644
9573.18	15.8278
9573.38	4.98107
9573.44	17.34
9573.72	3.54484
9573.77	19.9561
9573.86	10.5652
9573.91	20.6612
9574.01	10.5374
9574.04	26.8601
9574.13	11.2701
9574.19	16.3345
9574.24	21.1506
9574.3	17.2058
9574.36	16.197
9574.42	16.4935
9574.48	16.6556
9574.63	6.73265
9574.78	6.75584
9574.89	9.08513
9574.93	22.9674
9575.03	10.4417
9575.28	3.93051
9575.4	8.10241
9575.43	34.459
9575.5	14.3843
9575.59	11.7316
9575.8	4.64016
9575.9	10.8401
9576.1	4.96376
9576.2	10.0432
9576.28	11.5287
9576.34	18.0832
9576.52	5.68473
9576.74	4.35844
9576.82	12.9938
9576.88	18.1719
9576.95	14.2735
9577.01	15.4464
9577.08	14.68
9577.14	16.5262
9577.38	4.23908
9577.51	7.38007
9577.63	8.21288
9577.7	14.1423
9577.87	5.90912
9578	8.01539
9578.14	7.08165
9578.35	4.65614
9578.49	7.33407
9578.59	10.2733
9578.63	22.4669
9578.7	15.5207
9578.73	26.0824
9578.76	37.4532
9578.8	27.9799
9578.87	13.3976
9579.06	5.2105
9579.16	10.3541
9579.37	4.67159
9579.47	10.7991
9579.53	16.0282
9579.57	23.31
9579.65	12.7584
9579.69	24.3605
9579.8	9.16506
9579.9	10.0331
9579.95	20.404
9580.01	15.7282
9580.08	15.3186
9580.12	23.4192
9580.22	9.77422
9580.35	7.68285
9580.55	5.1701
9580.64	11.04
9580.69	17.6429
9580.76	14.8522
9580.84	12.8783
9580.87	28.2885
9580.97	10.3713
9581.04	13.5648
9581.13	12.3031
9581.23	10.0563
9581.29	15.3704
9581.38	10.8155
9581.44	18.0571
9581.51	13.9704
9581.57	15.4536
9581.67	10.1574
9581.75	13.6054
9581.79	24.7158
9581.84	19.7589
9581.92	12.8172
9581.99	13.9179
9582.05	16.57
9582.11	15.5763
9582.13	44.603
9582.21	13.6129
9582.31	10.0786
9582.37	15.2184
9582.54	6.09793
9582.7	5.9891
9582.81	9.31966
9582.85	27.1887
9582.93	12.8535
9583.03	9.75895
9583.12	10.4987
9583.28	6.30001
9583.35	14.3184
9583.42	14.7995
9583.46	24.8942
9583.58	8.34376
9583.63	21.245
9583.7	13.2644
9583.95	4.02576
9584.05	9.76944
9584.17	8.84877
9584.26	10.8448
9584.39	7.61383
9584.44	19.0114
9584.49	23.1
9584.55	15.4297
9584.88	3.00517
9584.93	21.5657
9585.01	12.0106
9585.07	17.331
9585.14	13.6761
9585.2	17.2533
9585.32	8.10307
9585.35	33.7496
9585.43	13.8179
9585.48	19.8413
9585.54	14.997
9585.6	17.3671
9585.74	7.3616
9585.8	14.806
9585.9	10.8554
9585.93	34.8189
9585.98	18.7406
9586.11	7.66049
9586.38	3.67336
9586.51	7.98403
9586.53	43.4783
9586.57	26.5957
9586.67	10.1874
9586.69	41.2031
9586.77	12.2519
9586.86	11.8892
9586.96	9.33707
9587.01	22.8781
9587.16	6.46538
9587.23	15.0761
9587.37	6.80689
9587.39	86.0585
9587.47	11.5407
9587.49	51.5464
9587.6	9.14411
9587.63	37.2578
9587.7	13.2661
9587.77	14.997
9587.92	6.62515
9588.09	6.00853
9588.13	21.7675
9588.23	10.5141
9588.3	13.6073
9588.36	17.1556
9588.43	14.4509
9588.55	8.26378
9588.62	14.0371
9588.64	45.7666
9588.76	8.56384
9589.08	3.08852
9589.2	8.32154
9589.29	11.8413
9589.35	17.4216
9589.42	12.9066
9589.45	32.9598
9589.58	7.74293
9589.66	13.8236
9589.8	6.76498
9589.87	15.2718
9589.98	9.02446
9590.05	14.2207
9590.12	14.1004
9590.23	8.86211
9590.35	8.44595
9590.67	3.13657
9590.74	15.4488
9591.03	3.34269
9591.15	8.68131
9591.25	9.97705
9591.28	30.4599
9591.4	8.60956
9591.55	6.64938
9591.58	29.6648
9591.74	6.58025
9591.89	6.28101
9592.37	2.0935
9592.54	6.14553
9592.59	17.2831
9592.66	15.2625
9592.82	6.23053
9592.97	6.41601
9593.16	5.46568
9593.28	7.94849
9593.32	25.1826
9593.44	8.73897
9593.52	12.4673
9593.67	6.72495
9593.71	20.7039
9593.79	12.8502
9593.97	5.51968
9594.07	10.2093
9594.1	36.1402
9594.13	29.036
9594.19	19.1755
9594.35	6.035
9594.58	4.36395
9594.75	5.95203
9594.84	11.1495
9594.97	7.47887
9595.11	7.4173
9595.17	15.2672
9595.2	31.4564
9595.22	60.7165
9595.34	8.63558
9595.39	19.3949
9595.49	9.78091
9595.58	10.8342
9595.64	16.5755
9595.82	5.78603
9596.24	2.33291
9596.3	16.8095
9596.48	5.5322
9596.52	27.4801
9596.59	14.2066
9596.71	8.58516
9597.31	1.67277
9597.33	48.9956
9597.46	7.23798
9597.54	13.0753
9597.62	13.0668
9598.21	1.68825
9598.24	34.9284
9598.32	11.7261
9598.38	17.7462
9598.98	1.68005
9599.03	20.0602
9599.07	22.7015
9599.15	12.39
9599.25	9.74564
9599.27	71.5308
9599.56	3.40692
9599.87	3.19918
9600	7.87092
9600.18	5.50267
9600.31	7.80762
9600.79	2.07177
9600.94	6.92137
9601.02	12.5016
9601.14	8.18063
9601.65	1.97355
9601.99	2.90385
9602.07	12.8452
9602.18	9.18611
9602.59	2.4299
9602.87	3.56113
9603.02	6.41766
9603.68	1.52358
9603.83	6.7331
9604.05	4.57373
9604.49	2.26193
9604.58	11.6333
9604.65	12.9032
9605.08	2.35483
9605.15	14.247
9605.24	10.9218
9605.45	4.72478
9605.59	7.18288
9605.71	8.71916
9605.88	5.83839
9606.21	3.04572
9606.36	6.61026
9606.45	10.2554
9606.55	10.1854
9606.7	6.89941
9607.37	1.49667
9607.37	108.342
9607.42	23.6574
9607.55	7.27802
9607.74	5.48125
9607.86	7.90014
9608.16	3.39512
9608.3	7.00084
9608.4	10.2859
9608.54	6.93963
9608.68	7.21345
9608.76	12.4844
9608.95	5.34331
9609.16	4.71276
9609.21	19.2715
9609.94	1.37807
9610.06	7.9233
9610.24	5.70939
9610.26	50.025
9610.43	5.69444
9610.52	12.1832
9610.6	11.8708
9610.8	5.08699
9611.28	2.07745
9611.56	3.6092
9612.33	1.29334
9612.34	175.131
9612.35	73.4214
9612.56	4.74563
9612.71	6.59413
9613.98	0.789129
9614.5	1.90357
9614.89	2.61342
9614.91	51.2821
9615.3	2.54078
9615.3	193.424
9616.22	1.09292
9616.34	8.23249
9616.35	80.3213
9616.48	7.92016
9616.76	3.53207
9617.17	2.44266
9617.23	17.5994
9617.33	9.61631
9617.44	9.60615
9617.52	12.3824
9618.25	1.36245
9618.82	1.75472
9619.32	2.00393
9619.53	4.80307
9619.71	5.59597
9619.85	7.12403
9620.21	2.78606
9620.49	3.54899
9620.66	5.69476
9620.8	7.27484
9621.56	1.31735
9622.16	1.6613
9623.52	0.735814
9623.79	3.69113
9623.98	5.23286
9624.98	1.00628
9625.08	9.54107
9626.73	0.605444
9626.77	25.5689
9626.83	18.0538
9626.94	8.63558
9627.67	1.37608
9627.72	20.7297
9627.81	10.523
9627.98	6.027
9628.03	21.2224
9628.26	4.37426
9628.51	3.89499
9628.58	15.0852
9628.71	7.8703
9629.1	2.53788
9629.28	5.41096
9629.58	3.33667
9629.62	29.8775
9629.92	3.35289
9630	11.53
9630.09	12.07
9630.13	21.3767
9630.33	5.03018
9630.45	8.72676
9630.6	6.57505
9630.83	4.36281
9631	5.90145
9631.27	3.69385
9631.54	3.73093
9631.92	2.61849
9631.97	20.96
9632.37	2.44159
9632.44	16.5755
9633.07	1.5725
9633.27	4.99102
9633.38	9.05059
9633.73	2.90091
9633.85	8.03019
9634.29	2.2997
9634.37	11.8231
9634.51	7.30887
9634.71	4.82509
9634.8	11.2246
9634.94	7.56773
9634.97	31.2695
9635.02	17.9469
9635.77	1.34537
9635.79	39.1083
9635.94	6.84182
9636.05	8.97344
9636.25	5.08104
9636.89	1.55623
9637.11	4.52407
9637.17	15.5063
9637.23	18.44
9637.32	11.439
9637.85	1.87832
9637.98	7.92833
9638.02	21.2495
9638.48	2.19515
9638.7	4.4484
9638.96	3.9228
9639.13	5.73723
9639.33	5.00726
9639.37	26.9179
9639.42	18.0963
9639.49	14.6113
9639.64	6.91372
9639.71	13.9063
9640.32	1.63562
9640.36	28.7109
9640.48	7.71248
9640.57	11.0803
9640.62	24.6853
9640.77	6.28575
9641.02	4.0992
9641.12	9.82704
9641.16	23.0044
9641.26	10.2187
9641.52	3.84039
9642.01	2.06377
9642.23	4.56934
9642.79	1.76797
9642.83	26.5322
9642.92	10.582
9643.15	4.36738
9643.26	9.09008
9643.3	23.3809
9643.51	4.87496
9643.83	3.08547
9643.91	12.5063
9644.01	10.9063
9644.24	4.2155
9644.38	7.54603
9644.52	7.03829
9645.22	1.43396
9645.46	4.09467
9645.83	2.71474
9646.34	1.95745
9646.38	27.2851
9646.72	2.918
9646.89	5.72836
9646.99	10.1792
9647.08	11.6973
9647.22	6.75311
9647.48	3.89393
9647.66	5.67891
9647.74	11.8963
9648.37	1.60054
9648.4	34.3879
9648.46	15.0761
9648.61	6.95604
9648.69	12.0221
9648.85	6.11434
9649.02	6.11135
9649.3	3.55783
9649.44	7.11642
9649.48	22.6757
9649.54	16.0849
9650.08	1.86047
9650.14	16.0539
9650.22	12.7049
9650.24	59.2768
9650.35	8.88968
9650.42	14.3554
9650.45	29.5858
9650.51	19.1058
9650.62	9.19963
9650.69	13.4391
9650.77	12.4069
9650.87	10.2712
9651.19	3.13804
9651.25	17.1057
9651.38	7.46603
9651.41	32.9707
9651.44	28.49
9651.64	5.18162
9651.98	2.93152
9652.03	18.5563
9652.05	71.3267
9652.16	8.51136
9652.23	14.7016
9652.27	27.0343
9652.36	10.6168
9652.38	50.5817
9652.47	11.2562
9652.55	12.1168
9652.87	3.20914
9653.07	4.93608
9653.13	16.7336
9653.18	18.9286
9653.29	9.33445
9653.36	14.5201
9653.45	10.2722
9653.48	40.6835
9653.57	10.6428
9653.83	3.92989
9654.07	4.15403
9654.25	5.44989
9654.38	7.98658
9654.43	19.4439
9654.53	9.95124
9654.58	21.4546
9654.65	13.0565
9654.77	8.44238
9654.83	16.3666
9654.89	16.4582
9655.07	5.77901
9655.19	8.3022
9655.31	8.01218
9655.47	6.17093
9655.77	3.35031
9655.9	7.94092
9655.97	13.5925
9656.15	5.63126
9656.35	5.0274
9656.69	2.95508
9656.79	10.0351
9656.96	5.66155
9657.03	13.7893
9657.07	30.248
9657.11	24.888
9657.15	22.3115
9657.39	4.13822
9657.52	8.2672
9657.89	2.66262
9658.02	7.44491
9658.1	13.552
9658.2	9.65904
9658.31	9.50932
9658.42	8.58738
9658.53	9.1083
9658.76	4.42321
9658.91	6.49182
9659.11	5.12321
9659.25	7.09975
9659.42	5.84488
9659.44	41.8235
9659.56	8.34237
9659.7	7.46324
9659.8	9.44109
9660.15	2.87043
9660.33	5.59879
9660.41	13.5062
9660.67	3.72024
9660.78	9.522
9660.81	28.2646
9660.99	5.65323
9661.4	2.47684
9661.56	6.1512
9661.59	30.1477
9661.69	9.86193
9661.74	23.0681
9661.76	45.1671
9661.91	6.74582
9662.07	6.22626
9662.14	14.1784
9662.37	4.22101
9662.57	5.03931
9662.85	3.67242
9663.23	2.62268
9663.32	10.227
9663.43	9.3668
9663.55	8.5237
9663.6	18.0278
9663.65	21.1149
9663.75	10.3316
9663.86	8.59993
9663.97	9.20556
9664.16	5.38619
9664.26	10.2187
9664.4	6.86908
9664.44	28.7109
9664.52	11.3714
9664.65	8.03213
9664.7	21.395
9664.76	16.3961
9664.79	28.5633
9664.89	9.97705
9664.91	59.8802
9665.01	10.3648
9665.28	3.68677
9665.4	7.9447
9665.55	6.7627
9665.7	6.83527
9665.86	6.1297
9665.97	8.68056
9666.03	18.5701
9666.16	7.45101
9666.27	9.33097
9666.4	7.98658
9667.06	1.49736
9667.09	32.6797
9667.12	34.7826
9667.14	47.1476
9667.26	8.95175
9667.32	15.2532
9667.48	6.44828
9667.92	2.2626
9668.04	8.09061
9668.15	9.58405
9668.25	9.52653
9668.27	45.3515
9668.37	10.7021
9668.5	7.53069
9668.52	57.7034
9668.82	3.32934
9668.91	10.3061
9668.99	12.8205
9669.08	11.2082
9669.22	6.96282
9669.3	13.0617
9669.32	62.1118
9669.34	53.2198
9669.44	9.34405
9669.49	22.2469
9669.56	14.6284
9669.6	22.6142
9669.67	15.5788
9669.78	8.93575
9669.99	4.58779
9670.17	5.75242
9670.21	21.6779
9670.34	7.78695
9670.4	19.015
9670.58	5.38648
9670.6	67.659
9670.67	14.4886
9670.86	5.05408
9670.94	13.4409
9671.03	10.9302
9671.16	7.6864
9671.2	25.6805
9671.24	23.0044
9671.37	7.75916
9671.43	16.787
9671.55	8.41893
9671.78	4.33369
9671.97	5.27872
9672.01	22.5887
9672.12	9.64413
9672.26	6.94589
9672.37	9.31966
9672.54	5.83567
9672.94	2.51105
9672.96	37.9219
9673.03	15.1976
9673.75	1.39134
9673.8	19.1644
9673.98	5.45584
9674.5	1.92482
9674.89	2.56148
9675.18	3.50422
9675.27	10.9218
9675.44	5.997
9675.63	5.33419
9676.32	1.43349
9676.44	8.29256
9676.45	123.762
9676.67	4.55249
9677.02	2.84269
9677.14	8.67227
9677.27	7.60803
9677.44	5.83601
9677.57	7.54489
9678.62	0.956087
9678.73	8.81057
9679.79	0.945224
9680.15	2.80639
9680.24	10.8767
9680.46	4.53782
9680.61	6.88279
9680.71	9.83768
9680.87	6.03537
9680.98	9.04323
9681.15	5.96161
9681.69	1.85836
9682.01	3.09521
9682.02	175.747
9682.08	16.2075
9682.23	6.61638
9682.31	12.5
9682.5	5.17224
9682.75	4.04465
9682.87	8.59254
9682.95	11.7069
9683	20.9864
9683.07	14.043
9683.14	15.6593
9683.26	7.73754
9683.36	10.9182
9683.49	7.24743
9683.56	14.241
9683.65	12.216
9683.88	4.37158
9684.02	6.71592
9684.34	3.16807
9684.51	5.90388
9684.64	7.40631
9684.68	25.3614
9684.7	57.5705
9684.88	5.67569
9684.96	11.6509
9685.12	6.29366
9685.14	59.0667
9685.22	12.6056
9685.61	2.567
9685.79	5.45167
9685.83	29.2912
9685.92	10.5507
9686.03	8.84173
9686.06	33.8524
9686.1	30.5157
9686.19	11.0497
9686.24	19.0876
9686.35	8.67303
9686.48	8.20614
9686.63	6.29525
9686.78	6.65159
9686.81	44.7628
9687	5.30786
9687.17	5.60664
9687.2	39.968
9687.22	39.5257
9687.29	14.1044
9687.32	48.1928
9687.37	18.546
9687.48	9.23958
9687.75	3.66986
9687.87	8.19068
9687.96	10.9361
9688.03	14.2552
9688.1	15.0716
9688.14	23.6407
9688.24	10.3498
9688.3	16.742
9688.33	32.0513
9688.44	8.71384
9688.48	26.9542
9688.52	25.2398
9688.58	16.8549
9688.65	14.7623
9688.71	16.6611
9688.76	18.1653
9689.04	3.63412
9689.13	10.5641
9689.19	17.2592
9689.29	10.5955
9689.36	13.725
9689.43	13.1961
9689.49	19.0404
9689.57	12.7324
9689.59	40.2901
9689.63	22.9621
9689.73	10.3799
9689.83	9.87654
9689.9	15.2161
9689.97	12.8949
9690.08	9.58865
9690.16	11.8231
9690.3	7.4499
9690.45	6.48508
9690.55	10.0918
9690.7	6.7331
9690.75	20.3832
9690.84	11.5674
9690.91	14.0865
9690.98	12.7649
9691.05	15.6838
9691.11	16.889
9691.14	30.7598
9691.2	16.2417
9691.3	9.83671
9691.33	43.0108
9691.44	9.00739
9691.48	23.0947
9691.6	8.0795
9691.71	9.54654
9691.81	10.3178
9691.96	6.47082
9692.03	15.4416
9692.08	17.059
9692.11	39.7772
9692.2	10.582
9692.3	10.1657
9692.44	7.1541
9692.57	8.0186
9692.64	13.2293
9692.72	13.0873
9692.79	13.9509
9692.81	50.4541
9692.86	18.3857
9692.91	22.0702
9693.1	5.25845
9693.16	15.5183
9693.24	13.725
9693.33	10.686
9693.42	11.8638
9693.49	12.8287
9693.6	9.72573
9693.68	11.5314
9693.74	17.0678
9693.88	7.00329
9693.97	12.3686
9694.08	8.89205
9694.2	8.24946
9694.23	28.7274
9694.29	17.8126
9694.39	10.3885
9694.46	13.7118
9694.58	8.01796
9694.65	14.6199
9694.89	4.19094
9694.92	30.9693
9695.09	6.12145
9695.15	16.4393
9695.23	12.5109
9695.26	26.4131
9695.33	14.2735
9695.38	24.4678
9695.54	6.11621
9695.62	11.711
9695.79	6.08754
9695.82	30.4044
9695.93	9.3301
9696	13.7231
9696.04	26.3089
9696.1	16.8039
9696.15	18.2482
9696.19	26.4131
9696.22	38.6847
9696.27	19.6002
9696.31	26.7237
9696.43	7.80336
9696.53	10.2701
9696.58	19.7239
9696.61	30.9119
9696.65	29.036
9696.75	9.87069
9696.84	11.5754
9697.01	5.66476
9697.08	14.0469
9697.15	16.372
9697.28	7.47719
9697.39	8.6881
9697.46	15.1378
9697.48	47.4834
9697.56	13.6649
9697.69	7.30514
9697.8	9.47688
9697.91	9.24471
9698.04	7.36214
9698.09	21.9684
9698.18	10.4015
9698.24	17.0097
9698.28	29.4724
9698.37	11.1995
9698.4	32.8407
9698.42	44.2087
9698.47	19.4666
9698.55	12.6342
9698.57	39.7141
9698.66	12.1139
9698.76	9.56938
9698.78	61.6903
9698.84	15.4226
9698.95	9.2885
9699.01	16.2443
9699.1	11.4705
9699.13	27.8009
9699.26	7.66812
9699.37	9.19963
9699.41	27.6014
9699.45	23.9866
9699.51	16.4339
9699.57	18.6567
9699.62	16.909
9699.71	12.3548
9699.81	9.57121
9699.88	15.3728
9699.92	22.5124
9699.99	13.9704
9700.05	16.3639
9700.14	11.3662
9700.27	7.5358
9700.4	8.19874
9700.47	13.7665
9700.53	17.3702
9700.56	27.3224
9700.61	22.0167
9700.68	13.1857
9700.72	24.0848
9700.81	11.121
9700.95	7.38989
9701.08	7.414
9701.15	14.6843
9701.22	15.8806
9701.33	8.98796
9701.38	19.3461
9701.46	13.0429
9701.55	10.7423
9701.59	25.4065
9701.69	9.56572
9701.79	10.3972
9701.83	21.9202
9701.87	32.1647
9701.95	11.2689
9702.06	9.10581
9702.2	7.3046
9702.39	5.41243
9702.49	9.89413
9702.53	22.2025
9702.56	38.4172
9702.61	20.9293
9702.68	13.9782
9702.72	22.5428
9702.78	18.205
9702.83	17.1674
9702.87	25.9875
9702.96	11.2511
9703.03	14.1603
9703.14	9.00009
9703.24	10.2796
9703.29	21.395
9703.41	8.15794
9703.61	5.0656
9703.69	12.6135
9703.72	31.348
9703.75	30.8356
9703.79	25.974
9703.85	15.9847
9703.88	31.2695
9703.96	12.9719
9704.02	16.7954
9704.12	9.87167
9704.22	10.6202
9704.29	14.2025
9704.34	19.4553
9704.45	9.25926
9704.5	18.7899
9704.59	11.4732
9704.64	19.4477
9704.74	9.77326
9704.83	11.0084
9704.9	14.7059
9704.95	19.3874
9704.97	53.4759
9705.04	13.7779
9705.12	12.4517
9705.22	9.88142
9705.38	6.53637
9705.46	11.7952
9705.5	23.3918
9705.54	28.6369
9705.59	19.3648
9705.65	15.9821
9705.68	36.6703
9705.79	8.81679
9705.88	11.6185
9705.95	14.2106
9706.05	10.1461
9706.13	13.1372
9706.2	12.8403
9706.26	16.2575
9706.32	18.4502
9706.34	40.5351
9706.42	13.587
9706.52	9.74564
9706.61	10.5966
9706.72	9.0967
9706.81	12.0861
9706.89	11.4116
9706.93	26.6383
9707.02	11.1857
9707.11	10.9769
9707.12	187.617
9707.13	100.908
9707.21	12.6582
9707.33	8.19403
9707.36	36.5764
9707.48	7.99936
9707.6	8.63558
9707.64	22.7842
9707.78	7.05268
9707.81	34.4116
9707.85	23.8039
9707.9	23.4577
9707.95	18.6706
9708	19.0585
9708.04	26.9324
9708.18	7.13369
9708.21	28.6287
9708.29	13.9684
9708.34	18.7126
9708.45	8.8129
9708.56	9.18021
9708.61	19.4439
9708.69	12.7113
9708.71	44.4444
9708.79	13.6799
9708.81	43.63
9708.83	49.8008
9708.92	11.0497
9709.01	11.0023
9709.12	8.86603
9709.2	13.5281
9709.28	12.5707
9709.34	15.8932
9709.41	14.4092
9709.42	181.159
9709.47	18.1225
9709.54	13.7419
9709.57	42.3191
9709.67	10.0361
9709.73	16.2259
9709.78	21.0128
9709.87	10.7701
9709.99	8.1314
9710.09	9.89805
9710.13	26.3089
9710.15	43.802
9710.23	13.3565
9710.27	25.9605
9710.35	11.489
9710.41	19.5274
9710.54	7.66695
9710.57	33.5233
9710.69	8.01796
9710.74	21.1104
9710.83	11.2663
9710.93	9.63113
9710.98	22.5428
9711.07	11.0914
9711.1	30.4599
9711.17	14.9276
9711.24	12.8783
9711.37	8.03148
9711.41	21.263
9711.53	8.43384
9711.62	12.0034
9711.65	29.9133
9711.72	14.8832
9711.79	13.0208
9711.82	32.2477
9711.89	14.3988
9711.95	18.0245
9712.02	15.2253
9712.06	21.0526
9712.19	8.14996
9712.27	11.4103
9712.41	7.15768
9712.6	5.23368
9712.66	19.5084
9712.79	7.15717
9712.88	11.7841
9712.91	30.7977
9713.04	7.56945
9713.1	18.3891
9713.14	24.0327
9713.19	22.0507
9713.23	20.9688
9713.29	18.3891
9713.35	17.0387
9713.49	7.19269
9713.51	47.5511
9713.53	46.0405
9713.63	9.45805
9713.74	9.63113
9713.8	15.0038
9713.87	14.6135
9713.94	14.1864
9714.03	11.4626
9714.09	15.8053
9714.14	22.5378
9714.19	20.247
9714.27	12.458
9714.33	16.1734
9714.45	8.20008
9714.55	10.4526
9714.71	6.19809
9714.77	15.2022
9714.84	15.9719
9715.06	4.58274
9715.18	8.19068
9715.21	28.6451
9715.31	9.79816
9715.4	11.7481
9715.46	15.8028
9715.49	38.6399
9715.55	15.6764
9715.6	21.3493
9715.65	21.1372
9715.7	19.988
9715.73	26.5675
9715.76	47.2144
9715.85	10.6838
9715.98	7.45935
9716.11	7.67224
9716.22	9.13492
9716.29	14.8743
9716.37	12.3548
9716.44	14.2106
9716.62	5.67924
9716.66	22.5276
9716.75	11.3494
9716.88	7.7815
9716.93	20.6016
9716.94	98.1354
9717.07	7.5838
9717.15	11.7385
9717.27	8.93176
9717.39	7.84375
9717.47	13.0668
9717.56	11.5247
9717.62	16.0333
9717.69	13.9938
9717.76	14.4676
9717.9	7.39973
9717.93	27.2405
9718.02	11.6347
9718.13	9.24813
9718.15	40.3226
9718.22	15.058
9718.29	14.0351
9718.31	38.8802
9718.38	16.1368
9718.42	23.6072
9718.49	13.3779
9718.62	8.10636
9718.67	18.205
9718.74	13.9665
9718.82	12.4828
9718.95	8.15395
9719.04	10.8472
9719.12	11.8385
9719.26	7.39973
9719.33	12.9282
9719.44	9.97208
9719.5	15.5594
9719.57	13.5465
9719.69	8.75197
9719.8	9.1391
9719.86	17.0358
9719.94	11.4626
9720.04	10.5988
9720.1	15.2835
9720.14	26.2398
9720.21	14.6692
9720.26	19.9561
9720.36	9.65251
9720.43	14.6864
9720.47	23.8834
9720.6	8.15727
9720.64	23.3918
9720.73	11.0681
9720.78	19.5351
9720.85	14.7232
9721.15	3.31565
9721.51	2.79119
9721.61	9.51475
9721.67	16.4935
9721.72	20.9732
9721.81	11.8203
9721.9	10.3691
9722.07	5.98408
9722.24	6.01576
9722.32	12.1966
9722.4	12.5502
9722.43	28.0505
9722.53	10.0472
9722.55	47.824
9722.6	20.4918
9722.67	13.9256
9722.71	25.7069
9722.81	10.1399
9722.91	10.2807
9722.95	23.5738
9723	18.5288
9723.2	5.24714
9723.42	4.44227
9723.48	18.1984
9723.56	11.2296
9723.61	22.7376
9723.68	14.6585
9723.72	22.6193
9723.77	18.6811
9723.82	22.92
9723.87	18.7512
9723.9	40.3714
9723.94	20.3915
9724	17.854
9724.06	17.8699
9724.14	11.7925
9724.18	24.3072
9724.29	9.68523
9724.45	6.23441
9724.58	7.53466
9724.71	7.73216
9724.8	10.7089
9724.93	7.73156
9724.98	18.943
9725.05	14.3062
9725.07	66.7557
9725.1	31.3676
9725.2	10.1906
9725.24	25.8532
9725.33	10.3681
9725.39	18.3554
9725.47	12.6231
9725.55	12.1021
9725.59	22.4719
9725.66	16.6279
9725.71	19.478
9725.84	7.5815
9725.96	8.05088
9726.1	7.24061
9726.2	10.4199
9726.33	7.3692
9726.42	11.7055
9726.5	11.7606
9726.64	7.49288
9726.7	15.3728
9726.75	22.0313
9726.8	17.6367
9726.83	40.3226
9726.93	10.1906
9727.02	11.0059
9727.09	14.6028
9727.22	7.51202
9727.26	21.815
9727.37	9.84737
9727.4	33.389
9727.49	11.0132
9727.62	7.54831
9727.71	11.2765
9727.83	8.31601
9727.94	8.67077
9728.02	12.7356
9728.19	6.00528
9728.24	21.4408
9728.26	36.846
9728.33	14.0076
9728.47	7.4129
9728.56	10.9302
9728.73	5.75275
9728.83	10.7863
9728.99	6.04303
9729.03	29.2654
9729.12	10.8625
9729.14	39.2773
9729.18	29.18
9729.29	9.28591
9729.36	13.0959
9729.42	17.6929
9729.48	15.5376
9729.53	21.8103
9729.66	7.90514
9729.76	9.78186
9729.82	15.8303
9729.86	28.9184
9729.99	7.25584
9730.03	27.8396
9730.13	10.226
9730.21	11.6009
9730.28	14.4342
9730.34	17.8508
9730.41	13.0873
9730.49	13.468
9730.52	36.914
9730.57	18.6637
9730.6	28.5796
9730.68	12.5976
9730.86	5.58503
9731.09	4.32283
9731.12	33.6814
9731.24	8.73591
9731.28	26.2398
9731.34	15.7679
9731.36	56.8505
9731.46	10.009
9731.5	23.2234
9731.53	40.1606
9731.63	9.80777
9731.65	55.2792
9731.72	12.9803
9731.79	15.7431
9731.84	19.4099
9731.89	21.0393
9731.95	14.881
9732.04	11.1
9732.18	7.41675
9732.27	10.6417
9732.43	6.29525
9732.51	13.2732
9732.55	24.9813
9732.66	8.98553
9732.74	11.4745
9732.87	7.78634
9732.93	16.1031
9733	14.6477
9733.11	9.11245
9733.2	11.8568
9733.32	8.17929
9733.46	7.07214
9733.49	39.7456
9733.63	6.99741
9733.64	69.3001
9733.67	34.002
9733.7	36.5364
9733.79	10.9794
9733.8	86.8056
9733.85	22.4618
9733.88	31.2891
9733.94	15.9058
9734.04	10.6428
9734.1	16.218
9734.18	11.7869
9734.3	8.34237
9734.36	16.756
9734.45	10.9938
9734.57	8.84564
9734.63	16.2522
9734.68	20.1329
9734.76	12.536
9734.82	16.6722
9734.86	23.5128
9734.9	27.4198
9734.95	17.8891
9735	18.8076
9735.05	23.4687
9735.12	14.3802
9735.14	36.4964
9735.23	11.5062
9735.32	11.9546
9735.34	44.4247
9735.43	11.409
9735.52	10.0746
9735.56	27.2628
9735.63	13.6314
9735.68	19.9641
9735.77	12.276
9735.88	9.09918
9736.01	7.26164
9736.07	19.1022
9736.13	15.4512
9736.21	12.3153
9736.24	42.0345
9736.3	15.8403
9736.34	24.7954
9736.37	36.63
9736.47	9.95025
9736.55	11.632
9736.64	11.5221
9736.71	13.7533
9736.74	32.0718
9736.82	12.7894
9736.86	23.9006
9736.92	17.4307
9736.99	14.3616
9737.02	33.2557
9737.09	15.3398
9737.12	33.3556
9737.16	21.263
9737.21	21.2811
9737.28	14.8721
9737.43	6.42632
9737.49	18.4604
9737.54	18.1488
9737.63	11.2765
9737.67	26.9906
9737.76	11.2752
9737.89	7.55116
9737.95	17.7305
9738.11	6.19118
9738.14	31.3185
9738.2	17.1939
9738.23	35.2609
9738.27	22.6398
9738.34	13.7438
9738.39	19.7668
9738.54	6.96088
9738.64	9.72573
9738.75	8.73362
9738.82	14.245
9738.89	14.1965
9738.93	25.5037
9738.97	26.5887
9739.08	9.62835
9739.11	27.8474
9739.17	16.247
9739.22	21.0926
9739.29	14.0944
9739.32	38.8802
9739.35	28.5388
9739.42	14.3349
9739.51	11.8652
9739.58	13.4499
9739.65	13.5943
9739.76	9.5229
9739.8	22.7635
9739.87	15.8806
9739.92	19.8177
9739.96	24.8756
9740.02	15.9363
9740.1	11.7994
9740.19	12.273
9740.42	4.30737
9740.46	23.4797
9740.59	7.52389
9740.63	26.0146
9740.68	19.0259
9740.71	34.3879
9740.78	13.9431
9740.8	73.5835
9740.85	18.7021
9740.86	86.7303
9740.98	8.26993
9741.04	16.6362
9741.08	27.3898
9741.17	11.2651
9741.27	10.0867
9741.38	8.98957
9741.43	19.5963
9741.51	12.335
9741.54	36.3372
9741.58	23.7643
9741.68	10.6112
9741.79	8.73515
9741.87	12.8469
9741.94	14.0371
9742.02	12.3793
9742.08	16.0333
9742.16	12.5109
9742.24	13.3529
9742.28	24.4978
9742.34	16.8464
9742.37	33.8639
9742.42	20.3252
9742.48	16.0953
9742.52	25.5689
9742.64	7.95418
9742.67	32.4359
9742.75	13.8908
9742.77	36.1925
9742.85	13.885
9742.88	25.6608
9742.93	20.674
9743.09	6.24181
9743.16	16.1943
9743.31	6.27392
9743.41	10.9806
9743.46	18.2548
9743.47	84.7458
9743.56	11.7897
9743.61	20.79
9743.64	32.5945
9743.67	30.303
9743.74	14.2106
9743.79	20.7297
9743.81	42.4809
9743.93	8.40619
9744.01	11.9746
9744.09	12.7421
9744.16	15.1837
9744.22	15.7505
9744.32	10.1338
9744.44	8.06972
9744.5	16.742
9744.56	16.7196
9744.6	24.8447
9744.73	7.90952
9744.81	12.2956
9744.86	22.7169
9744.92	16.1005
9744.97	18.7441
9745.02	18.5529
9745.08	19.3874
9745.11	29.3255
9745.15	27.6855
9745.21	15.6421
9745.26	21.3995
9745.29	35.7654
9745.38	10.2617
9745.5	8.71232
9745.6	9.86582
9745.73	7.51258
9745.8	15.7011
9745.88	11.3482
9745.92	30.7598
9745.94	34.65
9745.97	39.8883
9746.01	26.8384
9746.09	12.3671
9746.13	24.9875
9746.16	36.63
9746.24	11.7994
9746.27	30.0933
9746.37	9.98901
9746.45	13.7043
9746.47	35.7015
9746.59	8.60733
9746.62	35.868
9746.69	15.0263
9746.74	19.0186
9746.85	9.27042
9746.9	16.9205
9746.97	14.4592
9747.01	25.0313
9747.16	6.85777
9747.23	14.0252
9747.26	33.3111
9747.3	25.5428
9747.34	23.8152
9747.42	13.3404
9747.49	14.3472
9747.57	12.0005
9747.68	8.92379
9747.76	12.3609
9747.78	50.3525
9747.82	29.1886
9747.86	21.3402
9747.9	25.7533
9747.94	25.7334
9748.03	11.5969
9748.07	23.0097
9748.16	10.7654
9748.31	6.71998
9748.47	6.47501
9748.5	36.1272
9748.57	12.6502
9748.6	35.4233
9748.66	17.0678
9748.72	16.5728
9748.74	58.7544
9748.78	23.7135
9748.83	19.4175
9748.87	23.8322
9749.02	6.67913
9749.15	8.19403
9749.2	17.0736
9749.33	7.84991
9749.56	4.45494
9749.61	18.8253
9749.66	17.9986
9749.76	10.7009
9749.78	59.6303
9749.87	10.1647
9749.95	13.1285
9749.97	42.5894
9750.14	5.95522
9750.17	41.876
9750.26	10.2323
9750.33	14.4467
9750.34	144.509
9750.38	26.8962
9750.43	19.1902
9750.5	14.622
9750.53	34.8311
9750.56	25.6674
9750.64	13.3923
9750.71	13.7363
9750.81	10.2155
9750.91	9.80969
9750.98	15.7406
9751.04	16.2311
9751.12	11.9674
9751.24	8.19739
9751.34	9.94233
9751.49	6.98959
9751.58	10.3434
9751.6	70.5219
9751.68	11.6564
9751.7	60.7533
9751.74	23.8663
9751.83	10.6826
9751.97	7.61035
9752.03	15.0557
9752.1	15.8755
9752.14	21.7439
9752.2	18.0375
9752.28	12.5549
9752.32	23.2126
9752.44	8.33194
9752.49	18.9502
9752.61	8.34655
9752.7	11.0534
9752.74	24.1546
9752.79	20.5719
9752.85	16.889
9753	6.74536
9753.1	10.4134
9753.24	7.14847
9753.28	25.4259
9753.3	42.9923
9753.38	12.982
9753.43	18.4162
9753.55	8.2802
9753.62	13.6036
9753.73	9.26441
9753.85	8.2713
9753.92	14.0509
9753.97	20.6228
9754.02	19.7394
9754.03	89.2857
9754.11	13.837
9754.14	30.9119
9754.19	20.3087
9754.3	9.23873
9754.31	97.2763
9754.38	14.0627
9754.42	21.7439
9754.57	6.98617
9754.8	4.31537
9754.96	6.29723
9754.99	30.5623
9755.12	7.85114
9755.16	25.355
9755.22	14.771
9755.28	18.0375
9755.35	14.1403
9755.41	18.2382
9755.44	32.3939
9755.51	13.1354
9755.54	34.1064
9755.56	48.5673
9755.66	10.0492
9755.8	7.5171
9755.81	65.8762
9755.89	12.1566
9756.04	6.88279
9756.08	21.925
9756.22	7.21137
9756.57	2.89243
9756.62	21.106
9756.62	144.092
9756.65	38.506
9756.68	31.3873
9756.73	21.6123
9756.75	37.6506
9756.82	14.5985
9756.88	17.2712
9756.97	10.8554
9757.1	7.5959
9757.26	6.30398
9757.48	4.54339
9757.53	20.4499
9757.61	13.282
9757.63	39.3082
9757.73	9.94629
9757.91	5.52883
9758.29	2.65738
9758.33	26.6951
9758.42	10.8249
9758.54	8.41893
9758.57	31.8167
9758.63	16.6279
9758.82	5.27621
9759	5.65451
9759.06	14.708
9759.1	26.1849
9759.21	9.59785
9759.51	3.29012
9759.67	6.11434
9759.73	18.44
9759.82	11.0375
9760	5.54877
9760.15	6.8055
9760.21	15.1126
9760.31	9.998
9760.33	66.9344
9760.48	6.744
9760.55	13.1441
9760.59	26.0892
9760.66	13.4662
9760.72	16.9607
9761.09	2.70161
9761.16	14.2025
9761.23	14.7297
9761.39	6.23247
9761.44	22.4921
9761.51	12.7162
9761.63	8.32778
9761.81	5.56019
9762.47	1.51467
9762.51	27.2183
9762.6	11.5701
9762.66	15.3894
9762.69	34.4234
9762.82	7.65462
9762.87	22.3214
9762.91	25.0063
9763.31	2.49023
9763.5	5.13822
9763.51	176.991
9763.71	4.91063
9763.81	10.4178
9763.85	23.0415
9763.89	25.9269
9763.97	12.5723
9764.31	2.91155
9764.74	2.32537
9764.75	128.7
9764.93	5.55741
9765.05	8.69565
9765.12	14.3472
9765.67	1.82037
9765.7	28.082
9765.91	4.79869
9765.98	14.2066
9766.13	6.78012
9766.24	8.58074
9766.8	1.78575
9766.97	6.04266
9767.09	8.62366
9767.18	10.6326
9767.86	1.47284
9767.88	46.2749
9767.95	13.4445
9768.08	8.17996
9768.18	10.0472
9768.21	26.8168
9768.25	25.8198
9768.34	11.5808
9768.47	7.60688
9768.48	74.184
9768.6	8.92299
9769.09	2.03969
9769.12	26.3644
9769.14	59.7015
9769.25	8.91345
9769.38	7.8703
9769.46	12.6678
9769.6	6.97058
9769.67	15.8378
9769.82	6.40369
9769.98	6.40123
9770.03	20.496
9770.07	24.1196
9770.12	19.044
9770.22	10.2428
9770.25	32.7761
9770.3	19.7083
9770.48	5.56019
9770.51	37.037
9770.77	3.728
9770.84	14.3864
9770.94	10.5042
9771	15.7604
9771.06	18.6532
9771.07	71.736
9771.13	15.6912
9771.17	29.5858
9771.2	35.2113
