# Supplementary material for: Dorsal and median raphe neuronal firing dynamics characterized by nonlinear measures
Source: PLoS Comput Biol. 2024 May 28;20(5):e1012111. doi: 10.1371/journal.pcbi.1012111 (PMC11161118; doi:10.1371/journal.pcbi.1012111)
Supplement: S1 Data — (ZIP) [file pcbi.1012111.s002.zip › data/N02_N6_140510.txt]

Event times and instantaneous frequencies between 8816.21 s and 8948.24 s on channel 1
Time	Inst freq
8816.89	0.000113419
8817.11	4.41579
8817.26	6.60895
8817.39	7.83945
8817.49	10.1792
8817.6	8.74891
8817.85	3.98343
8817.98	8.17862
8818.07	10.8366
8818.17	9.60707
8818.33	6.40205
8818.56	4.36072
8818.72	6.00673
8818.93	4.92878
8819.1	5.97407
8819.27	5.65099
8819.4	7.56201
8819.57	5.94177
8819.72	6.78012
8819.85	7.80153
8819.96	8.58148
8820.1	7.6799
8820.25	6.38284
8820.43	5.50843
8820.59	6.55566
8820.73	7.06764
8820.83	9.85222
8820.94	9.28936
8821.05	8.78503
8821.14	10.7377
8821.3	6.24025
8821.46	6.21465
8821.6	7.43439
8821.74	7.27643
8821.87	7.32386
8822.08	4.884
8822.26	5.63952
8822.4	7.0368
8822.5	9.65065
8822.59	11.0632
8822.69	9.78569
8822.83	7.48671
8822.94	8.82301
8823.14	5.00701
8823.27	7.58553
8823.38	9.13325
8823.53	6.5505
8823.74	4.9724
8823.88	7.00967
8824.01	7.39262
8824.28	3.81185
8824.44	5.94318
8824.6	6.3674
8824.72	8.62813
8824.88	6.19464
8825	7.90451
8825.13	8.17595
8825.3	5.63857
8825.43	7.92581
8825.61	5.59754
8825.87	3.78358
8826.04	6.1717
8826.26	4.3987
8826.4	7.29554
8826.81	2.4185
8827.03	4.60363
8827.16	7.56716
8827.32	6.38366
8827.43	8.71384
8827.71	3.59971
8827.86	6.83901
8828	7.08165
8828.17	5.69801
8828.37	5.04388
8828.53	6.52146
8828.68	6.44787
8828.77	11.1173
8828.89	8.40548
8829.06	6.04887
8829.18	8.10964
8829.33	6.43666
8829.45	8.5778
8829.56	9.3985
8829.82	3.75291
8830.03	4.93876
8830.29	3.84084
8830.38	10.8436
8830.49	9.17515
8830.58	10.3434
8830.72	7.35781
8830.82	9.62279
8831.03	4.82649
8831.15	8.35422
8831.28	7.89827
8831.41	7.81067
8831.65	4.06653
8831.79	7.01164
8831.9	9.44822
8832.01	9.2285
8832.12	9.07771
8832.29	5.78737
8832.48	5.23999
8832.59	9.26784
8832.71	8.33472
8832.85	7.11491
8833.05	5.05868
8833.17	8.4538
8833.26	10.3702
8833.39	7.66871
8833.54	6.64231
8833.68	7.45768
8833.84	6.01142
8833.95	9.27558
8834.04	11.6428
8834.14	10.0361
8834.26	8.33403
8834.38	8.16993
8834.52	7.10429
8834.7	5.49269
8834.81	9.42951
8834.92	9.19879
8835.08	6.26331
8835.26	5.57476
8835.45	5.15889
8835.59	7.0205
8835.83	4.22137
8835.98	6.60415
8836.42	2.25887
8836.6	5.71298
8836.74	7.00918
8836.96	4.54814
8837.08	8.18063
8837.19	9.56938
8837.34	6.75813
8837.51	5.64111
8837.63	8.41538
8837.77	7.50356
8837.87	9.98303
8837.97	9.9681
8838.15	5.567
8838.31	6.20347
8838.47	6.17436
8838.59	7.98085
8838.81	4.67683
8838.94	7.35024
8839.18	4.15697
8839.32	7.59532
8839.46	6.91467
8839.6	7.27855
8839.79	5.26067
8839.87	11.9104
8839.98	9.1416
8840.13	6.93097
8840.39	3.85193
8840.57	5.3118
8840.75	5.62335
8840.87	8.70625
8840.97	10.1317
8841.17	4.83022
8841.33	6.43459
8841.48	6.47836
8841.78	3.33979
8841.98	4.93194
8842.13	6.72088
8842.26	7.93777
8842.42	6.35647
8842.63	4.77168
8842.72	10.9027
8842.88	6.14439
8842.98	10.1543
8843.08	10.3983
8843.22	6.74536
8843.29	14.7885
8843.41	8.32917
8843.58	5.82072
8843.7	8.64902
8843.81	8.78272
8843.93	8.2672
8844.08	6.72721
8844.18	10.176
8844.29	8.98715
8844.41	8.26583
8844.52	9.73805
8844.66	6.99643
8844.79	7.50244
8844.93	7.373
8845.06	7.80457
8845.17	8.7535
8845.3	7.79241
8845.42	8.26788
8845.5	12.1981
8845.64	7.07514
8845.75	8.90551
8845.88	7.93777
8846.04	6.39918
8846.18	6.80504
8846.32	7.55629
8846.47	6.36537
8846.59	8.50702
8846.67	12.7178
8846.76	11.0302
8846.89	7.818
8847.05	6.35284
8847.24	5.2521
8847.35	8.41255
8847.45	10.4286
8847.55	9.56846
8847.7	6.99545
8847.82	8.19807
8848.03	4.85413
8848.14	8.65951
8848.26	8.39772
8848.36	10.1112
8848.51	6.83807
8848.65	6.7595
8848.9	4.07432
8849	9.51837
8849.49	2.06795
8849.59	9.38967
8849.72	8.15528
8849.79	14.0607
8849.94	6.69837
8850.12	5.42682
8850.25	7.82228
8850.42	5.95451
8850.56	7.04821
8850.75	5.23451
8850.87	8.05737
8850.98	9.47957
8851.15	5.99161
8851.39	4.09786
8851.48	11.1557
8851.65	6.03391
8851.86	4.65311
8852.03	5.8596
8852.13	10.02
8852.27	7.06015
8852.4	8.14067
8852.59	5.11587
8852.76	5.77134
8852.87	9.55292
8852.98	8.7535
8853.09	9.3633
8853.21	8.24878
8853.35	7.01115
8853.59	4.32432
8853.73	6.87096
8853.84	8.94294
8854	6.31632
8854.08	12.2519
8854.26	5.74482
8854.4	6.87711
8854.63	4.47928
8854.78	6.67869
8854.93	6.47375
8855.04	8.9662
8855.15	9.42507
8855.24	11.2511
8855.33	11.1025
8855.46	7.64351
8855.6	6.94975
8855.76	6.13459
8855.91	6.89513
8856.04	7.75916
8856.52	2.0633
8856.65	7.65228
8856.73	12.4688
8856.87	7.3551
8857.01	6.93529
8857.22	4.84308
8857.39	5.71559
8857.55	6.6379
8857.69	6.93289
8857.84	6.75721
8857.95	9.23105
8858.06	8.6798
8858.16	9.93443
8858.28	8.44238
8858.39	8.78503
8858.51	8.94055
8858.66	6.64452
8858.79	7.74893
8858.92	7.227
8859.07	6.90751
8859.18	8.85504
8859.35	5.93401
8859.47	8.30151
8859.66	5.23725
8859.92	3.92326
8860.04	7.85299
8860.21	6.19464
8860.32	8.37311
8860.43	9.38967
8860.55	8.31117
8860.72	5.83226
8860.85	7.61963
8860.98	7.6693
8861.17	5.52639
8861.3	7.18701
8861.45	6.85448
8861.55	10.1968
8861.63	11.6279
8861.77	7.57518
8861.89	8.24538
8862.04	6.78196
8862.16	8.21558
8862.29	7.5838
8862.46	5.82751
8862.56	10.4701
8862.63	13.5814
8862.77	6.99301
8862.93	6.31872
8863.04	9.06536
8863.18	7.23432
8863.27	10.6735
8863.49	4.66832
8863.62	7.70594
8863.72	9.83574
8863.94	4.52489
8864.14	4.97166
8864.25	9.17011
8864.35	10.3072
8864.5	6.64849
8864.7	5.0035
8864.82	8.34168
8864.91	11.2486
8865	10.8295
8865.14	6.89845
8865.24	10.7689
8865.34	10.1327
8865.43	11.0939
8865.55	8.31048
8865.7	6.35647
8865.85	6.88184
8865.96	8.79044
8866.11	6.96767
8866.25	7.12708
8866.38	7.63359
8866.48	9.26355
8866.6	8.38012
8866.71	9.24984
8866.89	5.49119
8866.99	10.5764
8867.11	8.37591
8867.18	13.0736
8867.31	8.18733
8867.4	10.2796
8867.54	7.49906
8867.68	7.05965
8867.84	6.2751
8867.99	6.78564
8868.09	9.91179
8868.18	11.2486
8868.3	8.35352
8868.38	11.422
8868.46	12.9955
8868.58	8.57118
8868.71	7.65931
8868.84	7.40412
8869.05	4.71187
8869.2	7.08567
8869.33	7.71486
8869.4	13.4644
8869.49	11.5969
8869.59	9.95124
8869.74	6.53808
8869.84	9.80296
8869.95	9.47059
8870.05	10.0432
8870.19	7.00476
8870.35	6.32671
8870.46	8.65726
8870.57	9.65717
8870.65	11.3727
8870.8	6.72269
8870.98	5.51298
8871.12	7.43716
8871.24	8.48969
8871.37	7.50751
8871.45	11.7911
8871.52	14.7189
8871.63	9.37295
8871.77	6.88705
8871.9	7.74773
8872.1	5.04515
8872.24	7.4239
8872.34	9.55657
8872.49	6.58501
8872.6	9.01144
8872.7	10.2344
8872.81	9.26784
8872.91	9.77899
8873.07	6.2897
8873.21	7.07864
8873.31	10.5496
8873.4	10.1678
8873.5	10.9194
8873.62	7.80762
8873.71	11.909
8873.85	7.09421
8873.96	9.35629
8874.07	8.69338
8874.19	8.56825
8874.32	7.57289
8874.46	7.39536
8874.56	9.84058
8874.71	6.75447
8874.83	7.87526
8874.98	6.54407
8875.13	7.03433
8875.28	6.71051
8875.37	10.3306
8875.46	11.5861
8875.55	10.7875
8875.67	8.33542
8875.81	7.01066
8875.94	8.29944
8876.04	9.4509
8876.13	11.3598
8876.2	14.455
8876.29	10.6022
8876.43	7.5188
8876.58	6.62734
8876.67	10.8295
8876.8	7.54432
8876.92	8.70171
8877.03	8.98553
8877.16	7.41895
8877.29	7.66401
8877.41	8.43668
8877.55	7.1053
8877.66	9.59969
8877.74	11.812
8877.89	6.56901
8878.1	4.87948
8878.19	10.3993
8878.33	7.20773
8878.45	8.49113
8878.54	10.8944
8878.66	8.33333
8878.78	8.81679
8878.87	10.791
8878.96	10.582
8879.05	10.9469
8879.17	8.61623
8879.25	12.9149
8879.33	11.9861
8879.43	10.5241
8879.57	7.00329
8879.72	6.64319
8879.83	8.99361
8879.92	11.6023
8880.02	9.78091
8880.1	12.0005
8880.23	7.59994
8880.35	8.72524
8880.47	8.44452
8880.61	7.07164
8880.73	8.02311
8880.92	5.24384
8881.08	6.26449
8881.2	8.27472
8881.35	7.04871
8881.45	9.44822
8881.56	9.30665
8881.69	7.503
8881.78	11.4456
8881.88	10.469
8881.96	11.8161
8882.04	12.7437
8882.13	11.396
8882.24	8.45666
8882.34	10.5419
8882.42	12.0106
8882.54	8.84408
8882.68	7.11491
8882.78	9.54016
8882.85	14.9903
8882.95	9.65437
8883.07	8.44666
8883.18	9.45805
8883.29	9.0876
8883.43	6.76636
8883.6	5.85446
8883.73	7.77122
8883.79	16.4745
8883.89	10.1626
8884.02	7.63126
8884.11	11.1173
8884.22	9.60799
8884.3	11.5274
8884.4	10.8061
8884.53	7.51823
8884.66	7.92581
8884.76	9.56297
8884.88	8.05023
8884.96	12.7779
8885.08	8.67227
8885.16	11.5701
8885.27	9.27902
8885.37	10.48
8885.46	10.8601
8885.56	10.002
8885.62	16.1005
8885.75	7.88706
8885.83	12.4657
8885.9	13.7988
8886	10.6146
8886.11	8.65876
8886.22	9.1878
8886.32	10.0513
8886.46	7.03383
8886.55	10.7423
8886.66	9.58038
8886.71	17.9824
8886.8	12.0207
8886.93	7.35402
8887.07	7.40247
8887.18	9.24214
8887.29	8.99523
8887.37	12.5094
8887.47	9.38438
8887.56	12.335
8887.63	12.8452
8887.77	7.61383
8887.87	9.38086
8887.97	9.94728
8888.06	11.9689
8888.19	7.60746
8888.32	7.4195
8888.42	9.72668
8888.51	12.276
8888.59	11.554
8888.66	15.2858
8888.77	8.7604
8888.89	8.48392
8889.02	7.82963
8889.09	14.2572
8889.22	7.73694
8889.34	7.89765
8889.45	9.68711
8889.57	8.37381
8889.66	10.2145
8889.75	11.1297
8889.84	11.1707
8889.93	11.8963
8890.01	11.9918
8890.17	6.39877
8890.29	8.37521
8890.42	7.35565
8890.5	12.5156
8890.59	11.9818
8890.67	11.3071
8890.78	9.89413
8890.87	10.3445
8890.98	9.67586
8891.08	9.28678
8891.21	8.03794
8891.33	7.99488
8891.41	12.41
8891.5	11.636
8891.57	13.816
8891.62	19.1534
8891.73	9.79912
8891.84	9.04977
8891.96	8.27678
8892.05	11.2296
8892.14	11.1632
8892.22	11.3302
8892.3	13.5336
8892.41	9.26784
8892.5	10.1194
8892.63	7.93651
8892.76	7.94913
8892.85	10.6986
8892.93	12.4642
8893.08	6.85589
8893.2	8.30979
8893.33	7.67813
8893.42	10.2722
8893.52	10.7216
8893.62	9.60523
8893.78	6.43418
8893.87	10.8202
8893.98	8.93575
8894.1	8.09061
8894.18	13.101
8894.28	10.352
8894.37	10.6655
8894.5	7.71664
8894.56	17.9404
8894.71	6.6454
8894.79	11.7523
8894.9	8.97102
8894.98	12.41
8895.06	13.8102
8895.16	10.1564
8895.24	12.1507
8895.32	11.9303
8895.41	11.5955
8895.51	10.2627
8895.62	8.73973
8895.72	9.72857
8895.86	7.31422
8895.98	8.40336
8896.1	8.49907
8896.19	10.6406
8896.31	8.38785
8896.42	9.07606
8896.55	7.89702
8896.63	12.458
8896.72	10.846
8896.79	14.2389
8896.88	10.4756
8897.01	7.64234
8897.14	8.21288
8897.22	11.4207
8897.31	11.7813
8897.42	8.8347
8897.53	9.51656
8897.64	9.15583
8897.7	14.8456
8897.79	12.0948
8897.88	11.288
8898	8
8898.09	10.5753
8898.16	14.5243
8898.32	6.59631
8898.46	6.8306
8898.61	6.93097
8898.7	10.1543
8898.81	9.08018
8898.91	9.96711
8899	12.2354
8899.11	8.76501
8899.21	9.68523
8899.28	14.3246
8899.37	11.5902
8899.48	9.38438
8899.6	7.90264
8899.68	12.5219
8899.78	9.87264
8899.87	11.04
8899.98	9.14829
8900.08	10.9254
8900.18	9.45984
8900.27	11.5207
8900.4	7.87464
8900.53	7.27008
8900.64	9.41088
8900.71	13.8735
8900.8	11.409
8900.89	11.5768
8900.97	11.4377
8901.07	10.1112
8901.17	10.1585
8901.28	9.12076
8901.37	11.4771
8901.47	9.90688
8901.56	11.3714
8901.67	8.96781
8901.83	5.96516
8901.91	12.9182
8902.01	10.7469
8902.09	12.5031
8902.19	9.11826
8902.32	7.99233
8902.45	7.42776
8902.58	8.23995
8902.71	7.56029
8902.82	9.2115
8902.91	10.9745
8903.02	8.66626
8903.18	6.51933
8903.28	9.64227
8903.39	8.89047
8903.5	9.41354
8903.59	10.6067
8903.67	13.8102
8903.74	13.9334
8903.84	9.30233
8903.96	8.43739
8904.07	9.74469
8904.17	9.24984
8904.29	8.54263
8904.38	11.0791
8904.47	10.9075
8904.55	13.4228
8904.62	13.9373
8904.73	9.32923
8904.81	12.4735
8904.92	8.4868
8905.13	4.92562
8905.23	10.2249
8905.37	6.98324
8905.46	10.5252
8905.59	8.1706
8905.68	10.5708
8905.79	9.06783
8905.87	12.7146
8905.98	9.22679
8906.08	9.758
8906.18	9.76753
8906.31	8.07233
8906.41	9.26698
8906.49	13.0565
8906.6	9.02201
8906.7	10.1533
8906.8	10.1461
8906.9	10.1564
8907.03	7.42832
8907.12	11.6754
8907.2	12.6072
8907.3	9.56297
8907.41	8.91345
8907.48	15.3752
8907.56	11.989
8907.74	5.72115
8907.84	9.98801
8907.94	10.0402
8908.05	8.85583
8908.19	7.10278
8908.3	9.22084
8908.4	9.71912
8908.55	6.80272
8908.67	8.3654
8908.8	7.85114
8908.95	6.58198
8909.05	9.90393
8909.15	9.68429
8909.26	9.17347
8909.36	10.016
8909.46	10.5307
8909.55	10.3477
8909.65	10.694
8909.76	9.02446
8909.87	8.49041
8909.97	10.4954
8910.07	9.82415
8910.21	7.47999
8910.37	6.06134
8910.47	10.1276
8910.58	8.91663
8910.68	9.94926
8910.76	12.945
8910.85	10.7887
8910.96	9.29368
8911.05	11.0852
8911.15	9.68992
8911.26	9.30665
8911.33	13.678
8911.46	8.14996
8911.56	9.78953
8911.67	9.33445
8911.78	8.93735
8911.95	5.65771
8912.07	8.54044
8912.19	8.16327
8912.28	11.6768
8912.38	9.77708
8912.5	8.68885
8912.58	12.6119
8912.7	7.92896
8912.83	7.53239
8912.96	8.22774
8913.06	9.96016
8913.16	9.53925
8913.25	11.6604
8913.41	5.97943
8913.51	10.9649
8913.62	8.81135
8913.71	11.1694
8913.79	11.6117
8913.89	10.8003
8914	9.06372
8914.11	8.94374
8914.24	7.56945
8914.36	8.57339
8914.45	10.784
8914.54	11.6768
8914.63	11.1359
8914.73	9.36417
8914.86	7.9466
8914.95	11.3766
8915.02	13.1562
8915.12	10.8213
8915.21	10.8108
8915.36	6.61157
8915.45	10.7654
8915.55	10.016
8915.66	9.24385
8915.79	7.98085
8915.9	9.05059
8916.04	7.03136
8916.12	12.8949
8916.2	11.3611
8916.28	13.4138
8916.37	10.777
8916.46	10.6587
8916.54	13.0959
8916.62	12.0788
8916.76	7.22178
8916.92	6.35405
8917.03	9.47239
8917.13	9.57213
8917.22	10.6496
8917.37	7.02149
8917.49	7.85669
8917.61	8.37942
8917.75	7.47719
8917.85	9.58957
8917.96	9.51475
8918.02	15.5111
8918.12	10.011
8918.27	6.8653
8918.36	10.4811
8918.47	9.15919
8918.55	12.987
8918.65	9.94233
8918.73	12.5581
8918.82	10.9158
8918.94	8.51281
8919.04	9.64878
8919.16	8.3605
8919.27	9.19118
8919.41	7.02988
8919.52	9.28591
8919.64	7.99169
8919.74	9.93049
8919.85	9.62927
8919.94	11.4534
8920.07	7.59359
8920.27	4.96056
8920.36	10.4789
8920.46	10.9421
8920.55	10.3983
8920.68	8.02504
8920.79	8.46883
8920.91	8.88336
8921.02	8.94294
8921.12	9.72006
8921.18	16.0565
8921.34	6.52231
8921.48	6.85354
8921.59	9.11162
8921.68	12.0322
8921.82	6.9185
8921.9	12.1197
8922	10.8237
8922.09	10.1204
8922.18	11.7123
8922.27	11.3289
8922.37	10.1112
8922.5	7.51597
8922.58	11.8427
8922.68	10.3552
8922.77	11.1445
8922.86	11.1682
8923.01	6.54065
8923.13	8.74049
8923.22	10.4112
8923.36	7.43163
8923.45	11.1321
8923.56	9.28591
8923.69	7.57346
8923.83	7.21657
8923.93	9.70214
8924.04	8.71688
8924.16	8.43882
8924.25	12.0963
8924.34	10.1307
8924.45	9.05141
8924.59	7.14898
8924.71	8.51644
8924.84	7.61673
8924.95	9.13743
8925.08	7.77001
8925.21	7.59474
8925.34	7.76217
8925.52	5.50297
8925.63	9.03587
8925.71	13.5026
8925.82	9.26441
8925.95	7.24165
8926.05	10.6929
8926.16	8.63111
8926.25	11.9775
8926.32	13.2275
8926.42	10.3734
8926.52	9.62557
8926.64	8.28844
8926.81	5.92628
8927.01	4.95565
8927.12	9.77613
8927.23	8.61772
8927.33	10.5831
8927.45	8.20143
8927.62	5.96552
8927.71	10.2155
8927.81	10.3338
8927.91	9.96612
8927.98	14.3596
8928.06	12.8518
8928.19	7.76578
8928.31	8.01539
8928.45	7.17824
8928.54	11.7082
8928.62	12.0149
8928.74	8.1314
8928.89	6.93193
8928.99	9.55566
8929.1	9.07606
8929.2	10.0231
8929.32	8.77424
8929.43	9.06618
8929.57	6.97253
8929.72	6.73491
8929.84	8.01539
8929.97	8.09585
8930.13	5.9609
8930.27	7.30674
8930.39	8.51499
8930.54	6.60546
8930.65	8.94614
8930.75	10.2114
8930.82	15.2462
8930.92	9.176
8931.01	11.9318
8931.13	8.12018
8931.26	8.06387
8931.35	11.0266
8931.45	9.29109
8931.53	12.982
8931.61	12.5802
8931.7	11.5062
8931.82	8.15528
8931.92	9.97407
8932.01	11.7123
8932.09	12.1256
8932.16	13.8773
8932.36	4.999
8932.46	9.89805
8932.55	11.5741
8932.63	12.2714
8932.73	9.92162
8932.8	13.3494
8932.96	6.35768
8933.13	5.84385
8933.31	5.80754
8933.4	10.8284
8933.52	7.91578
8933.61	11.7619
8933.72	8.92061
8933.81	11.5247
8933.89	11.5754
8933.99	10.8472
8934.07	11.4969
8934.16	11.5687
8934.26	10.0715
8934.35	11.4142
8934.44	10.8932
8934.52	12.6904
8934.61	10.3125
8934.7	12.3168
8934.78	11.217
8934.93	6.94637
8935.06	7.83208
8935.15	11.0522
8935.25	9.4679
8935.37	8.44523
8935.47	9.74564
8935.59	8.67754
8935.68	11.3379
8935.79	8.77578
8935.89	10.5274
8935.97	11.6986
8936.1	8.08342
8936.21	9.00495
8936.34	7.63009
8936.43	10.7712
8936.5	15.0038
8936.63	7.67519
8936.76	7.67872
8936.85	10.9493
8936.97	8.17595
8937.11	7.259
8937.2	11.4587
8937.29	10.2934
8937.36	15.7233
8937.44	12.2971
8937.56	8.20951
8937.67	8.90869
8937.8	8.05412
8937.95	6.30875
8938.07	8.99038
8938.2	7.52106
8938.35	6.6313
8938.47	8.10964
8938.57	10.1389
8938.7	7.72857
8938.78	13.3958
8938.86	11.4758
8938.96	10.018
8939.13	5.92803
8939.23	9.77804
8939.32	12.2639
8939.4	12.1374
8939.52	7.93525
8939.66	7.54831
8939.78	8.15993
8939.87	10.6769
8939.96	11.2183
8940.05	10.7388
8940.13	13.4282
8940.23	10.099
8940.3	14.3349
8940.39	10.553
8940.5	9.5813
8940.58	12.2971
8940.68	9.3791
8940.78	10.2807
8940.89	9.11079
8940.96	14.7145
8941.05	11.4561
8941.17	8.38715
8941.28	9.15667
8941.39	8.9823
8941.5	9.03424
8941.57	14.7623
8941.65	11.3469
8941.72	14.7275
8941.82	10.2764
8941.89	14.6886
8941.98	10.8085
8942.06	12.6072
8942.16	9.76467
8942.28	8.10898
8942.39	9.28678
8942.47	13.0395
8942.56	10.5843
8942.65	11.3662
8942.75	10.012
8942.9	6.78794
8942.97	13.4084
8943.1	7.75555
8943.19	11.722
8943.29	9.4518
8943.37	13.4156
8943.46	10.7782
8943.56	9.85707
8943.65	11.1545
8943.78	7.95988
8943.85	14.0944
8943.95	9.81451
8944.08	7.88519
8944.2	7.89079
8944.3	10.7793
8944.37	13.6184
8944.49	8.3091
8944.62	7.45712
8944.71	11.755
8944.83	8.07624
8944.95	8.56531
8945.05	10.4712
8945.18	7.38334
8945.28	9.68804
8945.38	10.9493
8945.48	9.88142
8945.59	8.88494
8945.66	14.1864
8945.76	9.84543
8945.9	7.25847
8946.01	9.23105
8946.11	9.83768
8946.17	15.1768
8946.26	12.0048
8946.39	7.62544
8946.51	8.20412
8946.63	8.06062
8946.7	14.5033
8946.8	10.3961
8946.88	12.5565
8946.94	15.9185
8947.03	11.6482
8947.2	5.92944
8947.29	10.4976
8947.4	9.21659
8947.49	11.0229
8947.61	8.65651
8947.7	10.2785
8947.79	11.9104
8947.9	9.3423
8947.98	11.1782
8948.07	12.213
8948.18	8.67679
