# Supplementary material for: Dorsal and median raphe neuronal firing dynamics characterized by nonlinear measures
Source: PLoS Comput Biol. 2024 May 28;20(5):e1012111. doi: 10.1371/journal.pcbi.1012111 (PMC11161118; doi:10.1371/journal.pcbi.1012111)
Supplement: S1 Data — (ZIP) [file pcbi.1012111.s002.zip › data/N115_N10_220710.txt]

Event times and instantaneous frequencies between 4874.83 s and 5388.97 s on channel 401
Time	Inst freq
4875.47	0.000205108
4876.86	0.719896
4878.32	0.684552
4879.43	0.899977
4880.32	1.12729
4881.3	1.02369
4883.14	0.543771
4884.44	0.765304
4885.82	0.727188
4886.87	0.947472
4888.9	0.494076
4889.68	1.28538
4890.8	0.885849
4892.05	0.802253
4893.16	0.900941
4894.37	0.830117
4895.33	1.04162
4896.69	0.73359
4898.3	0.620548
4899.65	0.740401
4901.25	0.625043
4902.71	0.686766
4903.76	0.950751
4904.52	1.32235
4905.44	1.07776
4907.23	0.560764
4908.59	0.731358
4909.43	1.19346
4910.65	0.819128
4911.75	0.913592
4912.78	0.965214
4914.54	0.567779
4916.58	0.490805
4917.78	0.836687
4918.75	1.03049
4920.1	0.739361
4920.81	1.41093
4921.63	1.21628
4922.56	1.08136
4923.2	1.54816
4924.21	0.990344
4925.85	0.611243
4926.54	1.45245
4927.38	1.18269
4928.48	0.90886
4929.48	1.00413
4930.36	1.12829
4931.47	0.899912
4932.08	1.66287
4933.93	0.539441
4934.83	1.10717
4935.69	1.16191
4936.85	0.868523
4937.75	1.10392
4938.41	1.51807
4939.14	1.37847
4940.7	0.639145
4941.47	1.29782
4942.49	0.977183
4943.69	0.835108
4945.31	0.619187
4946.52	0.825859
4947.34	1.2151
4948.52	0.848565
4949.52	0.997138
4950.6	0.924864
4951.44	1.18828
4952.02	1.73202
4953.46	0.692909
4955.28	0.551137
4956.47	0.840301
4957.63	0.863051
4958.78	0.868885
4959.78	0.997845
4960.88	0.910805
4961.61	1.37208
4963.03	0.704389
4963.58	1.82399
4964.59	0.98095
4965.51	1.08827
4966.82	0.767595
4967.35	1.85887
4967.72	2.72636
4969.37	0.604847
4971.37	0.501427
4972.53	0.859993
4973.3	1.29549
4974.36	0.951131
4975.7	0.74101
4976.01	3.29924
4976.95	1.06216
4977.96	0.986699
4978.95	1.01215
4979.89	1.0613
4981.34	0.688824
4982.06	1.40011
4983.48	0.704637
4984.6	0.894542
4985.79	0.839039
4987.08	0.774299
4987.83	1.32324
4988.73	1.11811
4989.88	0.867197
4990.85	1.03353
4991.8	1.05601
4992.5	1.42015
4993.71	0.830551
4994.63	1.08102
4995.18	1.82126
4996.2	0.98146
4997.28	0.920387
4997.98	1.44331
4999.15	0.85408
5000.07	1.08035
5001.03	1.04734
5001.8	1.28899
5002.8	1.00017
5003.68	1.14816
5004.43	1.33355
5005.37	1.06082
5006.09	1.39282
5007.56	0.676302
5008.75	0.843732
5009.91	0.861712
5010.83	1.08957
5011.73	1.11222
5012.67	1.06202
5013.35	1.47406
5014.39	0.955886
5015.18	1.27861
5016.59	0.70502
5017.32	1.37804
5018.61	0.773389
5019.08	2.16001
5020.2	0.8868
5021.12	1.09353
5022.32	0.833785
5023.25	1.07359
5024.46	0.823771
5025.16	1.43583
5025.88	1.38552
5027.26	0.725247
5027.83	1.74602
5028.94	0.906273
5030.18	0.803471
5030.64	2.15142
5031.57	1.08177
5032.28	1.41088
5033.33	0.946477
5034.6	0.787991
5035.28	1.4686
5035.96	1.47304
5036.67	1.40586
5037.82	0.876893
5038.84	0.980142
5039.71	1.14058
5040.5	1.26619
5041.48	1.02663
5042.27	1.25243
5043.92	0.607618
5044.48	1.79327
5045.74	0.79396
5047.06	0.754774
5048.14	0.929584
5048.77	1.57828
5049.88	0.899046
5050.85	1.0312
5051.48	1.59921
5053.16	0.594124
5053.65	2.04319
5054.86	0.824328
5055.59	1.38127
5056.85	0.792054
5057.6	1.33131
5058.51	1.10755
5059.48	1.02138
5060.18	1.42896
5061.31	0.884893
5062.31	1.00307
5063.27	1.04336
5064.19	1.08784
5064.71	1.93203
5066.04	0.750768
5066.96	1.0897
5067.7	1.34593
5068.74	0.95996
5069.85	0.904135
5070.43	1.71874
5071.32	1.12135
5072.12	1.24938
5072.99	1.15608
5074	0.988592
5074.84	1.18089
5076.02	0.849394
5076.82	1.25859
5077.68	1.15919
5078.7	0.980277
5079.48	1.27845
5080.6	0.890948
5081.85	0.805166
5082.73	1.12858
5084.3	0.638219
5085.11	1.23302
5085.86	1.3235
5087.29	0.703809
5088.11	1.21118
5088.89	1.27887
5090.05	0.86317
5090.73	1.47907
5091.87	0.875572
5093	0.882948
5094.18	0.850463
5095.11	1.07281
5096.33	0.820123
5097.09	1.30758
5098.01	1.09011
5098.78	1.29926
5099.83	0.95429
5100.7	1.15257
5101.89	0.837802
5102.72	1.21278
5103.4	1.45873
5104.19	1.269
5105.65	0.682049
5106.44	1.26868
5107.11	1.49352
5108.38	0.786207
5109.18	1.25614
5109.86	1.47824
5111.03	0.849654
5111.66	1.59546
5112.96	0.769622
5113.84	1.13898
5114.72	1.13648
5115.73	0.989932
5116.64	1.09457
5117.6	1.04758
5118.15	1.81851
5119.23	0.919025
5119.86	1.61142
5120.89	0.969049
5121.88	1.00585
5122.66	1.29036
5123.76	0.90829
5124.68	1.08568
5125.66	1.01927
5126.92	0.79521
5127.67	1.32127
5128.62	1.05659
5129.91	0.774174
5130.63	1.39007
5131.71	0.929826
5133.09	0.720809
5133.84	1.3419
5134.45	1.63172
5135.76	0.766471
5136.72	1.04018
5137.73	0.987362
5138.99	0.795824
5139.9	1.10076
5140.79	1.12176
5141.7	1.09702
5142.93	0.809579
5143.5	1.7717
5144.75	0.799169
5145.28	1.89944
5146.66	0.72468
5147.06	2.49794
5148.04	1.0124
5148.94	1.12015
5150.24	0.764988
5151.3	0.948551
5152.21	1.09437
5153.45	0.808329
5154.38	1.07348
5155.45	0.933655
5155.99	1.86665
5157.02	0.968251
5158.17	0.868817
5159.02	1.17657
5159.87	1.17691
5161.1	0.811721
5162.15	0.951538
5163.21	0.943948
5163.82	1.65131
5164.86	0.962677
5166.01	0.86482
5166.84	1.21339
5168.06	0.818753
5168.82	1.31815
5169.73	1.09199
5170.63	1.11893
5171.68	0.947589
5172.41	1.37777
5173.59	0.844188
5174.5	1.10767
5175.47	1.03023
5176.36	1.11409
5177.23	1.15197
5178.21	1.02824
5178.77	1.76208
5179.93	0.862114
5180.6	1.49138
5181.79	0.842254
5182.91	0.894166
5184.01	0.905625
5185.07	0.946342
5185.88	1.23368
5186.53	1.53681
5187.56	0.970346
5188.18	1.6192
5188.94	1.31456
5190.02	0.925258
5190.95	1.07676
5192.24	0.775368
5193.68	0.693472
5194.57	1.1296
5195.46	1.1244
5196.63	0.849199
5197.78	0.872547
5199.02	0.803904
5200.06	0.96392
5201.03	1.0314
5201.83	1.24861
5202.65	1.21381
5203.49	1.20435
5204.42	1.07519
5205.33	1.09849
5206.11	1.28167
5206.81	1.42558
5207.87	0.941992
5208.81	1.06402
5209.73	1.08737
5210.33	1.66597
5211.77	0.694406
5212.23	2.15179
5213.52	0.774809
5214.27	1.33218
5215.46	0.844587
5216.12	1.50141
5217.25	0.887004
5218.1	1.17279
5219.09	1.01435
5220.18	0.91878
5221.1	1.08052
5222.64	0.653002
5223.5	1.1557
5224.58	0.926423
5225.27	1.45696
5226.33	0.943957
5227.25	1.08574
5227.88	1.58702
5228.99	0.902071
5230.16	0.850905
5231.17	0.99006
5231.9	1.36465
5232.79	1.1303
5233.7	1.09725
5234.71	0.994866
5235.37	1.51483
5236.47	0.905477
5237.59	0.893088
5238.87	0.782063
5240.21	0.745662
5240.83	1.60725
5242.03	0.832952
5242.52	2.0656
5243.7	0.847975
5244.62	1.0815
5245.3	1.47197
5246.25	1.05027
5247.35	0.914244
5247.93	1.70474
5248.99	0.948236
5249.95	1.0368
5251.16	0.824477
5252.25	0.923318
5253	1.33069
5253.4	2.50947
5254.36	1.04367
5255.4	0.954663
5256.33	1.0812
5257.33	0.993088
5258.18	1.17848
5259.22	0.962371
5259.88	1.51902
5260.89	0.991837
5261.64	1.33485
5262.79	0.864327
5264.21	0.708567
5264.91	1.42666
5265.84	1.07378
5266.87	0.966258
5267.86	1.01367
5268.59	1.37901
5269.96	0.725205
5270.7	1.36292
5272.07	0.72723
5273.32	0.800506
5274.03	1.41433
5274.96	1.07485
5276.29	0.751044
5277.3	0.989433
5278.02	1.38725
5279.33	0.763242
5280.1	1.30237
5281.16	0.94802
5282.46	0.768185
5283.76	0.770464
5284.52	1.3001
5285.82	0.772427
5286.74	1.09101
5287.73	1.00365
5288.56	1.20629
5289.51	1.05803
5290.6	0.916061
5291.44	1.18573
5291.99	1.82906
5293.44	0.690641
5294.51	0.928772
5295.24	1.3758
5296.47	0.810353
5297.7	0.813292
5298.74	0.964571
5299.52	1.28457
5300.54	0.977708
5301.88	0.745746
5302.56	1.47167
5303.9	0.748184
5304.92	0.973539
5305.77	1.18538
5306.5	1.37011
5307.67	0.850919
5308.72	0.955868
5309.55	1.20304
5310.66	0.899831
5311.84	0.852595
5313.09	0.794054
5314.19	0.913626
5315.21	0.975077
5316.08	1.14903
5317.3	0.822808
5317.83	1.89157
5318.83	0.997914
5319.7	1.1566
5320.43	1.37024
5321.74	0.75899
5322.88	0.882963
5323.91	0.964023
5324.85	1.06546
5325.85	1.00579
5326.88	0.962297
5327.9	0.982927
5328.88	1.02708
5329.7	1.21233
5330.98	0.778944
5331.94	1.04686
5332.87	1.07001
5334.1	0.814478
5335.07	1.03418
5336.33	0.792173
5337.31	1.0177
5338.62	0.763417
5339.84	0.82409
5340.91	0.929368
5341.6	1.46411
5342.66	0.94451
5343.52	1.15375
5344.77	0.800423
5345.67	1.10666
5346.76	0.917776
5348.21	0.690145
5348.91	1.44115
5349.89	1.013
5350.79	1.11551
5352.12	0.753829
5352.76	1.55992
5354	0.806972
5354.5	1.98752
5355.91	0.70798
5357.14	0.814239
5358.15	0.987693
5359.18	0.971893
5360.37	0.845559
5361.34	1.03094
5361.9	1.76351
5363.16	0.798072
5364.42	0.791377
5365.33	1.1025
5366.81	0.675224
5367.29	2.09069
5368.58	0.774443
5369.84	0.794256
5370.29	2.18103
5371.14	1.1862
5372.89	0.569833
5373.67	1.28102
5375.29	0.616504
5376.43	0.883853
5377.34	1.09691
5378.2	1.16352
5379.51	0.760133
5380.64	0.891186
5381.45	1.23385
5382.52	0.930449
5383.84	0.756876
5384.63	1.26892
5385.51	1.13706
5387.09	0.631373
5387.98	1.12184
