# Supplementary material for: Dorsal and median raphe neuronal firing dynamics characterized by nonlinear measures
Source: PLoS Comput Biol. 2024 May 28;20(5):e1012111. doi: 10.1371/journal.pcbi.1012111 (PMC11161118; doi:10.1371/journal.pcbi.1012111)
Supplement: S1 Data — (ZIP) [file pcbi.1012111.s002.zip › data/N142_N1exp100712s.txt]

Event times and instantaneous frequencies between 107.532 s and 202.657 s on channel 6
Time	Inst freq
109.347	0.0091452
109.41	15.7431
109.469	16.9895
109.513	22.9516
109.558	22.1976
109.616	17.3461
109.67	18.4706
109.746	13.1752
109.803	17.5316
109.854	19.5084
109.926	13.86
109.998	13.8408
110.061	15.9515
110.166	9.55657
110.265	10.0492
110.354	11.2714
110.433	12.7194
110.48	21.0438
110.526	21.9587
110.581	18.1951
110.639	17.2473
110.705	14.997
110.778	13.7798
110.814	27.7162
110.871	17.3581
110.92	20.6101
110.972	19.305
111.05	12.8502
111.125	13.2573
111.179	18.379
111.243	15.6617
111.282	25.6082
111.354	13.8966
111.402	20.7598
111.473	14.0865
111.532	16.9578
111.572	25.1004
111.626	18.4434
111.685	17.0882
111.733	20.6868
111.793	16.787
111.835	23.5738
111.89	18.2983
111.969	12.6743
112.074	9.51203
112.139	15.4536
112.219	12.4502
112.27	19.7355
112.321	19.516
112.381	16.6667
112.424	23.0203
112.472	21.0349
112.516	22.8258
112.591	13.282
112.628	27.1813
112.676	20.6782
112.729	18.9072
112.829	9.98203
112.907	12.9032
112.985	12.7162
113.072	11.609
113.137	15.1676
113.224	11.4982
113.299	13.3547
113.39	11.0072
113.469	12.6727
113.531	16.0849
113.615	11.8864
113.659	23.0787
113.719	16.5017
113.765	21.725
113.827	16.292
113.887	16.4555
113.959	13.9723
113.996	27.3448
114.05	18.4877
114.097	21.0261
114.143	21.9394
114.215	13.9101
114.308	10.7608
114.392	11.9175
114.469	12.9634
114.563	10.6326
114.664	9.88338
114.729	15.4847
114.808	12.5376
114.858	19.9243
114.902	22.9305
114.983	12.3625
115.027	22.8206
115.099	13.7874
115.152	19.1755
115.229	12.9601
115.376	6.79579
115.444	14.5964
115.594	6.67289
115.746	6.59805
115.873	7.83638
115.954	12.4008
116.022	14.6007
116.103	12.4938
116.2	10.3018
116.251	19.2864
116.322	14.2735
116.386	15.569
116.456	14.1985
116.527	14.1884
116.624	10.268
116.689	15.4012
116.735	21.8103
116.789	18.5598
116.867	12.773
116.927	16.7001
117.035	9.27128
117.11	13.2503
117.234	8.05672
117.344	9.12909
117.407	15.916
117.486	12.6759
117.535	20.1979
117.604	14.5921
117.68	13.1562
117.753	13.5612
117.803	20.2881
117.88	12.88
117.968	11.4521
118.015	21.1238
118.106	10.9541
118.185	12.6887
118.307	8.22436
118.427	8.3257
118.536	9.15164
118.601	15.3233
118.676	13.3726
118.753	12.94
118.813	16.6445
118.878	15.4154
118.941	15.8629
118.992	19.7355
119.067	13.4102
119.123	17.5685
119.202	12.7681
119.261	16.8833
119.376	8.67905
119.515	7.22648
119.592	12.9702
119.71	8.48464
119.813	9.70497
119.901	11.3366
119.972	14.1243
120.04	14.7341
120.088	20.7814
120.136	20.7943
120.199	15.8153
120.26	16.4204
120.329	14.5075
120.399	14.1623
120.457	17.3883
120.529	13.8274
120.614	11.7523
120.684	14.4446
120.763	12.6582
120.85	11.3753
120.932	12.3381
120.996	15.4321
121.085	11.2347
121.201	8.63185
121.347	6.87096
121.501	6.47585
121.603	9.83961
121.703	9.96115
121.816	8.88099
121.862	21.7675
121.902	24.5399
121.976	13.5925
122.052	13.1406
122.112	16.7954
122.181	14.3287
122.233	19.3648
122.314	12.4054
122.385	14.0627
122.454	14.4155
122.519	15.3965
122.606	11.4705
122.705	10.1688
122.754	20.1735
122.817	15.9185
122.873	17.9308
122.967	10.6067
123.045	12.8733
123.097	19.1681
123.144	21.0438
123.197	19.1608
123.252	18.1061
123.327	13.3156
123.389	16.2153
123.445	17.6243
123.502	17.6211
123.582	12.4906
123.681	10.1554
123.787	9.43307
123.869	12.0788
123.992	8.17661
124.111	8.35492
124.199	11.3908
124.33	7.63825
124.46	7.7006
124.525	15.3917
124.593	14.708
124.666	13.7476
124.75	11.8934
124.83	12.5156
124.891	16.2787
124.949	17.4307
124.993	22.3564
125.062	14.6028
125.108	21.7014
125.167	16.8606
125.251	11.919
125.372	8.27472
125.493	8.26173
125.66	5.99233
125.762	9.75229
125.845	12.0715
125.917	14.0056
126.016	10.0624
126.07	18.4434
126.149	12.6871
126.209	16.6058
126.302	10.8284
126.414	8.90551
126.492	12.7681
126.588	10.4756
126.677	11.1819
126.78	9.68992
126.95	5.8931
127.038	11.3379
127.102	15.7754
127.175	13.6761
127.213	25.9134
127.296	12.0351
127.361	15.4943
127.426	15.4679
127.503	12.8452
127.551	20.9249
127.66	9.17179
127.744	11.9875
127.82	13.0412
127.936	8.66551
128.088	6.57333
128.156	14.7384
128.228	13.8562
128.3	13.9024
128.346	21.575
128.403	17.5439
128.455	19.1461
128.516	16.3639
128.586	14.4592
128.651	15.3186
128.754	9.69368
128.879	7.98212
128.964	11.7536
129.048	12.0135
129.151	9.69932
129.238	11.4534
129.302	15.5788
129.351	20.5255
129.426	13.2979
129.523	10.2881
129.605	12.1818
129.663	17.4429
129.719	17.7968
129.796	13.0395
129.862	15.1699
129.937	13.3209
129.993	17.7242
130.066	13.7005
130.167	9.90786
130.275	9.25155
130.364	11.2537
130.456	10.8601
130.559	9.67212
130.642	12.0846
130.699	17.7274
130.755	17.7778
130.825	14.2816
130.875	20.1045
130.93	18.0766
130.989	16.7813
131.069	12.6008
131.126	17.4825
131.206	12.4891
131.286	12.5849
131.343	17.301
131.4	17.5654
131.467	15.0693
131.541	13.53
131.631	11.1173
131.718	11.3973
131.842	8.11293
131.948	9.36505
132.072	8.10833
132.154	12.1625
132.28	7.92142
132.414	7.49513
132.501	11.409
132.559	17.3822
132.618	16.7308
132.697	12.8025
132.751	18.3655
132.8	20.3625
132.845	22.4065
132.889	22.3664
132.932	23.7361
132.991	16.8748
133.063	13.8045
133.132	14.5709
133.188	17.7399
133.248	16.7616
133.317	14.5307
133.373	17.9179
133.432	16.7645
133.497	15.4131
133.56	15.8856
133.614	18.4196
133.673	17.0561
133.731	17.2117
133.776	22.0653
133.836	16.6611
133.898	16.197
133.953	18.4094
134.004	19.5236
134.07	15.1149
134.136	15.0263
134.226	11.1508
134.299	13.7306
134.384	11.7952
134.456	13.7969
134.522	15.1126
134.575	19.1571
134.643	14.5645
134.713	14.403
134.751	26.3713
134.821	14.2653
134.88	16.9147
134.965	11.6713
135.053	11.4797
135.151	10.1916
135.256	9.49758
135.369	8.88257
135.436	14.7406
135.518	12.2941
135.607	11.1669
135.671	15.6863
135.754	12.1109
135.84	11.5996
135.893	18.8041
135.937	22.9516
136.005	14.5815
136.09	11.7841
136.172	12.2564
136.256	11.9161
136.341	11.7689
136.424	11.9261
136.501	13.0293
136.624	8.10701
136.747	8.142
136.83	12.0977
136.933	9.73141
137.012	12.5423
137.054	24.1429
137.158	9.64413
137.236	12.809
137.33	10.591
137.409	12.6215
137.534	8.00128
137.674	7.16692
137.781	9.30579
137.888	9.35104
137.973	11.8568
138.078	9.51837
138.191	8.7858
138.272	12.4719
138.341	14.3678
138.386	22.3214
138.459	13.637
138.586	7.90889
138.783	5.05842
138.942	6.31552
139.123	5.51511
139.204	12.4301
139.256	19.1388
139.314	17.298
139.381	14.7623
139.419	26.5957
139.485	15.1263
139.534	20.5761
139.614	12.4316
139.68	15.0807
139.74	16.8011
139.813	13.7024
139.953	7.12555
140.09	7.29395
140.232	7.05965
140.296	15.6789
140.358	15.9617
140.436	12.8982
140.506	14.2633
140.554	20.7426
140.641	11.485
140.765	8.06647
140.851	11.6077
140.953	9.8824
141.07	8.52006
141.174	9.58038
141.271	10.3907
141.42	6.67557
141.532	8.9662
141.639	9.36154
141.673	29.1715
141.746	13.6818
141.839	10.7585
141.938	10.0685
142	16.292
142.111	9.00171
142.164	18.7126
142.228	15.6519
142.3	14.0311
142.386	11.566
142.472	11.6904
142.61	7.23956
142.74	7.66871
142.898	6.31512
143.077	5.61293
143.129	19.0042
143.205	13.1857
143.263	17.2206
143.346	12.0584
143.441	10.4778
143.524	12.1669
143.574	19.9164
143.64	15.1103
143.71	14.3719
143.77	16.5262
143.95	5.55803
144.1	6.67646
144.273	5.7607
144.346	13.8408
144.416	14.1643
144.482	15.2975
144.568	11.6023
144.626	17.0736
144.703	13.0959
144.769	15.0105
144.843	13.5007
144.896	18.8822
144.994	10.2249
145.095	9.89413
145.185	11.1794
145.313	7.77786
145.473	6.27549
145.616	6.95604
145.715	10.1554
145.812	10.2449
145.856	22.8258
145.914	17.2087
146.022	9.32575
146.125	9.63855
146.252	7.90639
146.359	9.30579
146.427	14.8192
146.503	13.0856
146.551	20.7857
146.6	20.7039
146.644	22.3015
146.754	9.15248
146.822	14.7275
146.902	12.4735
146.953	19.3798
147.026	13.7043
147.09	15.7903
147.152	15.977
147.212	16.7308
147.279	14.9633
147.478	5.02942
147.55	13.8351
147.68	7.71426
147.808	7.78271
147.981	5.79139
148.103	8.18331
148.315	4.72679
148.454	7.19166
148.514	16.5618
148.568	18.4945
148.616	20.7598
148.672	18.0245
148.744	13.8619
148.795	19.5925
148.872	12.982
148.931	17.0648
149.063	7.56487
149.184	8.26037
149.256	13.9334
149.31	18.406
149.384	13.5483
149.457	13.65
149.528	14.1163
149.633	9.50932
149.711	12.7796
149.772	16.3506
149.938	6.02664
150.101	6.15385
150.212	9.02039
150.277	15.4036
150.379	9.77135
150.474	10.4811
150.536	16.2602
150.618	12.1581
150.728	9.081
150.8	13.8985
150.884	11.9261
150.973	11.2765
151.075	9.76562
151.233	6.31632
151.363	7.70772
151.55	5.34502
151.653	9.71062
151.777	8.06127
151.848	14.2288
151.934	11.4956
151.993	17.2117
152.09	10.2849
152.179	11.2575
152.307	7.80214
152.379	13.9295
152.47	10.9242
152.563	10.8237
152.655	10.791
152.841	5.38068
153.033	5.20535
153.253	4.54463
153.478	4.44365
153.621	7.01164
153.724	9.65904
153.821	10.3788
153.988	5.98337
154.066	12.8008
154.132	15.2579
154.285	6.50153
154.395	9.14746
154.474	12.6247
154.567	10.7481
154.708	7.06914
154.869	6.23714
155.114	4.08497
155.261	6.79625
155.337	13.1752
155.462	7.97639
155.587	7.99041
155.674	11.4443
155.775	9.96711
155.853	12.8107
155.955	9.82029
156.079	8.02182
156.207	7.82963
156.37	6.13234
156.662	3.43018
156.761	10.1082
156.834	13.5722
156.909	13.344
156.978	14.4802
157.061	12.13
157.161	9.996
157.247	11.538
157.323	13.2205
157.39	14.9589
157.511	8.27335
157.613	9.7972
157.695	12.164
157.844	6.72631
158.032	5.30673
158.197	6.08384
158.312	8.66551
158.371	16.8152
158.433	16.3345
158.512	12.5755
158.634	8.22301
158.755	8.22368
158.842	11.5674
158.89	20.8638
159.036	6.81942
159.141	9.5648
159.275	7.48167
159.402	7.83945
159.582	5.54877
159.702	8.32917
159.858	6.41601
160.042	5.43596
160.095	18.7864
160.171	13.2363
160.229	17.1233
160.296	14.941
160.387	11.0717
160.468	12.3259
160.555	11.5075
160.684	7.73635
160.835	6.61244
160.997	6.17856
161.063	15.2695
161.135	13.8274
161.213	12.7714
161.298	11.8301
161.464	6.01866
161.644	5.53587
161.704	16.818
161.775	14.1103
161.893	8.42886
162.066	5.78035
162.224	6.35122
162.291	14.8633
162.36	14.4697
162.463	9.71251
162.54	13.0702
162.644	9.63577
162.836	5.19157
163.033	5.06919
163.153	8.3654
163.306	6.53296
163.365	17.0678
163.44	13.245
163.491	19.497
163.555	15.6887
163.652	10.2912
163.736	11.9161
163.808	13.8639
164.011	4.92465
164.216	4.88424
164.372	6.40738
164.453	12.4254
164.526	13.74
164.577	19.5733
164.647	14.2187
164.741	10.6792
164.822	12.2986
164.954	7.55915
165.079	8.01154
165.176	10.3061
165.276	9.9552
165.351	13.4012
165.451	10.011
165.622	5.86441
165.855	4.28651
165.978	8.13339
166.106	7.76639
166.281	5.73033
166.349	14.6135
166.41	16.4339
166.477	15.0083
166.527	19.8689
166.65	8.1314
166.712	16.239
166.791	12.5597
166.949	6.33714
167.075	7.94092
167.168	10.7562
167.209	24.5098
167.271	16.2206
167.382	9.0082
167.505	8.13471
167.574	14.476
167.721	6.77874
167.793	14.0076
167.891	10.1502
167.971	12.475
168.065	10.6191
168.178	8.8968
168.276	10.1667
168.34	15.6177
168.399	17.0358
168.439	25.0438
168.509	14.1523
168.591	12.1877
168.648	17.6772
168.714	15.2393
168.795	12.3518
168.859	15.5135
168.991	7.56773
169.07	12.6711
169.175	9.56389
169.284	9.17263
169.34	17.8476
169.417	13.0056
169.494	12.9685
169.606	8.88178
169.734	7.85176
169.784	20.028
169.851	14.9522
169.941	11.1123
170.07	7.73874
170.283	4.68933
170.419	7.34322
170.573	6.50322
170.624	19.7044
170.678	18.5048
170.749	14.1044
170.813	15.5739
170.886	13.6761
170.99	9.6367
171.065	13.217
171.165	10.0878
171.223	17.0853
171.265	23.7756
171.362	10.3605
171.534	5.81734
171.606	13.7571
171.665	17.0242
171.735	14.3041
171.793	17.307
171.871	12.7421
171.945	13.4698
172.011	15.3186
172.074	15.6666
172.148	13.6649
172.206	17.2354
172.277	14.0944
172.369	10.8566
172.508	7.18391
172.571	15.9286
172.628	17.3822
172.685	17.7715
172.831	6.81803
172.903	13.8427
173.031	7.84191
173.188	6.34759
173.338	6.67913
173.407	14.573
173.454	21.1461
173.509	18.0636
173.585	13.1596
173.635	20.3957
173.717	12.0729
173.799	12.1981
173.853	18.6047
173.926	13.6556
174.043	8.57339
174.168	7.97003
174.264	10.457
174.3	27.4574
174.353	19.2049
174.401	20.6058
174.442	24.2954
174.5	17.304
174.565	15.2882
174.633	14.7167
174.797	6.10352
174.874	13.0599
174.991	8.55945
175.159	5.93754
175.345	5.38387
175.395	19.8728
175.434	25.6937
175.491	17.6274
175.608	8.53752
175.733	8.00833
175.842	9.176
175.937	10.533
176.06	8.07689
176.12	16.6639
176.225	9.58865
176.285	16.5344
176.404	8.41184
176.467	16.0154
176.526	16.7196
176.598	14.0351
176.664	15.0466
176.715	19.7511
176.788	13.5925
176.949	6.22471
177.124	5.71527
177.3	5.68958
177.402	9.7972
177.492	11.1099
177.556	15.4727
177.613	17.696
177.723	9.08595
177.792	14.5012
177.857	15.3492
177.911	18.5529
177.961	19.861
178.019	17.4672
178.103	11.8723
178.188	11.7619
178.313	8.01089
178.421	9.20556
178.548	7.91139
178.715	5.96125
178.817	9.84252
178.917	10.018
178.971	18.352
179.042	14.0805
179.108	15.2253
179.18	13.8198
179.255	13.4156
179.301	21.6685
179.355	18.7161
179.411	17.5747
179.491	12.5502
179.58	11.2727
179.66	12.5329
179.77	9.07853
179.918	6.74445
180.039	8.27198
180.192	6.53723
180.313	8.24402
180.392	12.6534
180.444	19.1755
180.512	14.7623
180.593	12.39
180.66	14.7885
180.733	13.8389
180.844	8.9662
180.946	9.79528
181.04	10.6998
181.169	7.71962
181.273	9.64041
181.374	9.85513
181.477	9.79816
181.573	10.4091
181.628	17.9211
181.679	19.604
181.759	12.566
181.824	15.3941
181.864	25.1762
181.917	18.9251
181.987	14.2694
182.045	16.9866
182.106	16.4962
182.164	17.3762
182.292	7.81372
182.393	9.89511
182.507	8.7727
182.612	9.5057
182.718	9.43307
182.779	16.2522
182.835	18.0148
182.903	14.6606
183.006	9.68804
183.078	13.9665
183.176	10.1564
183.26	11.9918
183.326	15.14
183.426	9.97108
183.485	16.8577
183.532	21.3721
183.59	17.3732
183.64	19.8491
183.689	20.4583
183.774	11.7096
183.837	16.0205
183.904	14.9499
183.956	19.1791
184.056	10.009
184.098	23.8379
184.168	14.3062
184.236	14.6628
184.309	13.7118
184.367	17.2712
184.435	14.5815
184.526	11.0779
184.615	11.202
184.692	13.0395
184.756	15.3917
184.838	12.2699
184.936	10.247
185.018	12.1021
185.07	19.3573
185.161	11.0205
185.264	9.70497
185.331	14.9365
185.385	18.2916
185.443	17.334
185.491	20.7125
185.544	18.9036
185.583	25.5232
185.63	21.4454
185.662	31.1624
185.742	12.5156
185.803	16.2707
185.88	13.1285
185.945	15.4036
186.064	8.35213
186.13	15.3186
186.207	12.9517
186.271	15.6764
186.331	16.5481
186.367	28.0034
186.409	23.3427
186.457	21.0793
186.514	17.3822
186.566	19.3461
186.617	19.7707
186.656	25.7865
186.698	23.8095
186.743	21.7817
186.806	15.9134
186.869	16.0154
186.931	16.1681
187.003	13.8543
187.095	10.8143
187.21	8.71156
187.278	14.6156
187.356	12.8849
187.429	13.6258
187.523	10.6304
187.635	8.99442
187.693	17.1028
187.732	25.7467
187.8	14.6864
187.85	20.1857
187.896	21.6029
187.952	17.6803
188.02	14.8743
188.105	11.7165
188.151	21.7202
188.237	11.5982
188.298	16.3425
188.385	11.6077
188.453	14.5285
188.566	8.85269
188.645	12.7
188.745	10.017
188.833	11.3237
188.918	11.8708
189	12.1374
189.081	12.2714
189.156	13.3404
189.252	10.4899
189.451	5.02664
189.524	13.6463
189.594	14.3451
189.636	23.3536
189.685	20.5677
189.731	21.8627
189.774	23.0309
189.825	19.7161
189.914	11.2892
189.988	13.4138
190.056	14.6821
190.102	21.7061
190.145	23.1911
190.198	19.1755
190.237	25.1067
190.294	17.6772
190.366	13.9179
190.402	27.9018
190.46	17.0271
190.506	21.8484
190.533	37.7216
190.588	18.0571
190.633	22.0167
190.693	16.8124
190.743	20.016
190.811	14.6585
190.883	13.8696
190.941	17.337
190.998	17.6087
191.083	11.7855
191.146	15.8153
191.208	16.0514
191.3	10.8213
191.384	11.9275
191.462	12.9534
191.547	11.6918
191.665	8.48248
191.78	8.67303
191.936	6.40492
192.053	8.56604
192.097	22.9885
192.14	23.2288
192.189	20.2184
192.248	17.0474
192.319	14.1363
192.375	17.5994
192.439	15.6691
192.504	15.5304
192.567	15.8203
192.631	15.5015
192.713	12.2249
192.774	16.4853
192.827	18.7582
192.887	16.592
192.957	14.3349
193.019	16.2443
193.053	28.8184
193.094	24.7647
193.178	11.8078
193.28	9.86582
193.326	21.5239
193.38	18.5977
193.452	13.8908
193.519	14.8898
193.548	34.7705
193.611	15.7505
193.68	14.5349
193.732	19.2715
193.788	17.7494
193.89	9.88435
193.98	11.0217
194.09	9.10581
194.154	15.6031
194.218	15.5933
194.256	26.5111
194.305	20.3998
194.338	30.2755
194.381	23.546
194.446	15.2045
194.503	17.762
194.573	14.3082
194.637	15.54
194.717	12.5471
194.808	10.8992
194.873	15.4369
194.935	16.1786
194.997	16.1499
195.034	26.5816
195.074	25.5037
195.131	17.3491
195.166	28.7439
195.227	16.3345
195.261	29.5858
195.314	18.9215
195.366	19.253
195.408	23.7925
195.456	20.7684
195.506	19.8413
195.581	13.4391
195.643	16.1943
195.723	12.4844
195.832	9.16086
195.92	11.3766
195.999	12.6103
196.078	12.7275
196.171	10.7735
196.24	14.4571
196.294	18.5529
196.349	18.1061
196.395	21.8055
196.451	17.6585
196.508	17.7242
196.568	16.4663
196.634	15.1515
196.707	13.7231
196.774	15.0173
196.818	22.7118
196.882	15.5039
196.945	15.8831
197.031	11.6482
197.074	23.3863
197.12	21.9298
197.169	20.1776
197.248	12.6968
197.34	10.8625
197.421	12.276
197.504	12.1403
197.608	9.59049
197.673	15.4488
197.733	16.5728
197.787	18.6254
197.848	16.3026
197.9	19.2049
197.974	13.611
198.026	19.2864
198.079	18.5977
198.154	13.4499
198.206	19.0114
198.238	31.211
198.3	16.218
198.401	9.92359
198.443	23.5405
198.49	21.4225
198.554	15.5739
198.618	15.6079
198.722	9.67773
198.833	8.94374
198.93	10.3338
199.039	9.1617
199.137	10.2491
199.185	20.6697
199.224	25.8532
199.288	15.6838
199.346	17.059
199.389	23.4632
199.457	14.6456
199.525	14.8324
199.591	15.0489
199.648	17.7022
199.703	18.1389
199.802	10.0412
199.876	13.6147
199.933	17.6025
199.975	23.5018
200.027	19.3573
200.1	13.6444
200.179	12.6119
200.255	13.1579
200.328	13.7268
200.382	18.6706
200.443	16.3132
200.494	19.4666
200.567	13.7836
200.631	15.6397
200.686	18.0734
200.748	16.2628
200.806	17.1438
200.875	14.5794
200.923	20.6016
200.98	17.7305
201.05	14.1904
201.165	8.72524
201.286	8.2291
201.353	14.9009
201.405	19.3949
201.448	23.2126
201.541	10.7747
201.654	8.81834
201.791	7.31689
201.863	13.9198
201.93	14.9298
202.052	8.13935
202.115	15.8831
202.168	18.8929
202.229	16.4069
202.275	21.725
202.316	24.42
202.376	16.6861
202.415	25.8065
202.48	15.4631
202.529	20.4625
202.598	14.3616
