# Supplementary material for: Dorsal and median raphe neuronal firing dynamics characterized by nonlinear measures
Source: PLoS Comput Biol. 2024 May 28;20(5):e1012111. doi: 10.1371/journal.pcbi.1012111 (PMC11161118; doi:10.1371/journal.pcbi.1012111)
Supplement: S1 Data — (ZIP) [file pcbi.1012111.s002.zip › data/N16_N15_240112.txt]

Event times and instantaneous frequencies between 6310.24 s and 6980.98 s on channel 401
Time	Inst freq
6310.3	0.000158471
6311.35	0.948497
6311.67	3.15517
6312.72	0.949379
6312.99	3.75629
6314.45	0.681947
6314.68	4.47287
6315.03	2.86484
6316	1.02945
6316.46	2.16361
6317.43	1.02645
6317.56	8.14001
6317.69	7.67401
6319.15	0.684917
6320.12	1.02423
6320.44	3.20657
6321.54	0.90269
6323.01	0.682543
6323.2	5.18081
6323.21	79.3651
6324.88	0.599945
6326.11	0.813709
6327.19	0.929947
6327.72	1.8664
6328.79	0.93416
6328.83	27.933
6329	5.74812
6329.94	1.06765
6330.23	3.42841
6331.54	0.761076
6331.56	64.0615
6332.61	0.949812
6332.92	3.27901
6334.32	0.715031
6335.68	0.73302
6335.69	131.406
6336.7	0.985261
6336.77	14.2857
6336.99	4.5635
6338	0.991591
6338.15	6.5716
6338.31	6.5028
6339.35	0.955749
6340.3	1.05285
6341.33	0.9737
6342.65	0.758927
6343.02	2.67601
6343.91	1.12025
6345.01	0.912767
6345.15	7.3014
6346.53	0.72186
6346.59	16.5098
6347.78	0.839595
6347.93	6.8278
6349.38	0.688018
6350.66	0.78509
6351.84	0.842872
6353.24	0.715656
6353.41	5.93507
6355.44	0.491408
6355.7	3.87597
6356.87	0.853927
6357.93	0.949496
6358.21	3.56443
6359.2	1.01167
6359.39	5.08854
6360.54	0.874027
6360.73	5.09398
6361.9	0.855512
6362.24	2.92517
6362.7	2.17424
6363.58	1.14235
6363.76	5.59691
6365.45	0.589598
6365.59	7.51541
6365.83	4.14027
6365.98	6.6072
6367.28	0.768569
6370.16	0.347793
6371.77	0.619728
6371.98	4.6753
6373.02	0.966688
6373.29	3.67742
6374.55	0.795064
6374.57	45.8295
6375.66	0.915055
6377.47	0.552145
6377.63	6.20887
6378.71	0.92999
6380.41	0.589511
6380.5	10.755
6381.69	0.840054
6381.76	13.1492
6383.05	0.778768
6383.79	1.35289
6385.29	0.66372
6385.45	6.5505
6386.5	0.953098
6387.63	0.879446
6387.92	3.52435
6389.36	0.695072
6390.68	0.753835
6391.81	0.890258
6391.97	6.25508
6392.52	1.79314
6393.64	0.895039
6394.75	0.902079
6394.94	5.22466
6395.46	1.90964
6396.94	0.675397
6396.95	116.822
6397.49	1.87755
6398.6	0.900098
6398.72	8.21963
6399.34	1.62203
6400.43	0.915919
6400.59	6.28417
6401.96	0.727257
6403.44	0.678072
6406.89	0.289361
6407.08	5.20535
6407.27	5.2532
6408.29	0.983487
6408.52	4.38808
6409.72	0.82938
6410.18	2.20911
6411.07	1.12281
6411.56	2.02548
6412.61	0.956919
6412.75	6.76636
6414.01	0.797556
6414.34	2.97734
6415.64	0.773102
6416.04	2.48108
6416.66	1.62739
6417.42	1.30574
6417.77	2.89402
6418.98	0.825498
6419.1	7.89952
6419.91	1.24219
6420.41	1.99736
6420.94	1.88374
6420.97	34.6741
6421.96	1.00736
6423.47	0.665495
6423.86	2.56522
6424.62	1.30308
6426	0.727733
6426	156.495
6426.49	2.05347
6426.83	2.94985
6427.82	1.0139
6428.03	4.64835
6429.54	0.663632
6430.88	0.746564
6431.46	1.71286
6432.32	1.16109
6434.6	0.438116
6434.78	5.73362
6436.73	0.512193
6438.19	0.68421
6439.02	1.20171
6440.21	0.846059
6441.96	0.570558
6442.11	6.52316
6443.64	0.654352
6443.77	7.47999
6445.13	0.736502
6445.45	3.10337
6446.37	1.08896
6448.16	0.55956
6449.57	0.710182
6449.73	6.1361
6451.17	0.695048
6451.39	4.50897
6452.69	0.771153
6452.89	4.85319
6454.15	0.797486
6454.23	11.7564
6456.48	0.444889
6456.5	55.0055
6456.51	132.45
6456.51	265.957
6457.79	0.783816
6459.65	0.535957
6460.99	0.745657
6461.03	26.1575
6462.66	0.614262
6462.88	4.49135
6464.11	0.81246
6465.01	1.12074
6465.12	8.72829
6466.65	0.653727
6467.89	0.804382
6468.03	7.37681
6468.21	5.50297
6469.35	0.880065
6470.65	0.768793
6470.65	163.399
6472.4	0.573161
6472.7	3.27772
6473.02	3.19224
6474.3	0.779891
6474.3	190.476
6475.65	0.742876
6475.88	4.38789
6478.24	0.422683
6478.71	2.1378
6479.68	1.03234
6481.07	0.719502
6482.33	0.791947
6483.46	0.888249
6484.83	0.727368
6485.88	0.951303
6487.58	0.588273
6487.78	5.03423
6489.34	0.643497
6489.36	51.2295
6492.11	0.363259
6492.12	66.2252
6492.14	76.0456
6493.76	0.61579
6493.78	70.5716
6495.74	0.509895
6495.93	5.21213
6496.97	0.963614
6498.54	0.63414
6499.7	0.864147
6499.99	3.45531
6501.18	0.840364
6501.43	4.07714
6502.86	0.699056
6506.01	0.316656
6509.08	0.326534
6509.09	70.7714
6510.22	0.881959
6511.69	0.680921
6512.88	0.839292
6514.47	0.632339
6515.49	0.971657
6517.07	0.63377
6517.97	1.11047
6518.55	1.74289
6519.62	0.932775
6520	2.63137
6520.27	3.6357
6520.31	32.0718
6522.41	0.475165
6523.92	0.664169
6524.7	1.28008
6524.83	7.25321
6526.7	0.536084
6526.72	42.2833
6527.88	0.867506
6528.07	5.0813
6529.6	0.656991
6529.63	28.0034
6531.22	0.630207
6531.76	1.85505
6534.44	0.372215
6534.76	3.15428
6535.99	0.815481
6537.91	0.521094
6538.21	3.31785
6539.14	1.07439
6539.34	4.93218
6540.82	0.673927
6541.27	2.24185
6542.7	0.699653
6543.61	1.09913
6543.89	3.51655
6545.06	0.856216
6545.28	4.49095
6546.54	0.798665
6548.51	0.506881
6550.13	0.615836
6550.38	4.09266
6551.77	0.717576
6551.87	10.0675
6553.23	0.73381
6553.96	1.37202
6555.11	0.871878
6556.62	0.659996
6557.84	0.81986
6560.26	0.413709
6560.4	7.11339
6561.91	0.663284
6563.12	0.828679
6564.97	0.538184
6565.14	5.88443
6566.35	0.826733
6567.21	1.16435
6567.63	2.40431
6568.77	0.873912
6569.26	2.06271
6570.81	0.642806
6572.23	0.706364
6572.52	3.4075
6573.48	1.04522
6574.58	0.91166
6574.78	4.79916
6579.12	0.230601
6580.74	0.617116
6581.06	3.14021
6585.57	0.221736
6588.51	0.339973
6588.95	2.2551
6590.25	0.775008
6591.55	0.768014
6592.56	0.982898
6592.59	37.7929
6593.63	0.95996
6594.77	0.87667
6595.69	1.09287
6596.9	0.827205
6598.21	0.761655
6599.78	0.635046
6600.54	1.3185
6601.56	0.981422
6603.07	0.6628
6603.64	1.76305
6604.4	1.30945
6604.81	2.43528
6605.89	0.927102
6607.1	0.829986
6609.26	0.462798
6609.54	3.52175
6611.21	0.59799
6611.66	2.25856
6615.46	0.262567
6616.53	0.933986
6618.33	0.556889
6620.05	0.581642
6621.85	0.556967
6621.86	101.317
6621.86	251.889
6621.86	202.84
6623.03	0.854168
6624.13	0.91447
6625.34	0.82575
6626.52	0.844773
6627.65	0.886211
6628.56	1.09986
6629.84	0.782779
6630.79	1.04732
6632.38	0.632087
6634.85	0.404639
6635.94	0.910739
6637.28	0.75132
6638.38	0.907853
6638.72	2.93807
6640.07	0.738569
6641.71	0.610747
6642.77	0.945922
6642.98	4.5683
6643.88	1.12274
6645.02	0.870322
6645.19	6.09385
6646.28	0.917011
6647.49	0.827911
6648.82	0.749822
6649.18	2.7835
6650.28	0.908331
6651.76	0.676023
6653.2	0.692655
6654.71	0.662761
6656.41	0.58955
6658.2	0.558082
6659.58	0.724076
6659.61	40.0802
6661.75	0.465734
6662.63	1.14337
6663.82	0.842332
6665.05	0.808728
6667.12	0.484083
6668.79	0.596335
6669.87	0.930665
6671.23	0.736914
6672.74	0.659131
6674.09	0.743196
6677.93	0.260602
6679.33	0.714694
6680.69	0.730946
6680.93	4.17327
6682.26	0.753381
6685.43	0.315425
6686.59	0.8606
6686.75	6.45911
6687.48	1.36156
6687.72	4.26185
6689.07	0.739475
6689.63	1.79675
6690.86	0.810958
6693.37	0.397955
6693.54	5.83499
6694.68	0.876593
6696.7	0.494849
6697.74	0.964497
6698.99	0.80141
6700.84	0.539613
6702.07	0.814657
6703.47	0.713063
6704.49	0.978282
6705.62	0.890361
6705.77	6.41149
6708.48	0.369463
6711.05	0.388981
6711.2	6.55695
6711.23	36.049
6713.85	0.38147
6715.21	0.734414
6716.57	0.736117
6719.06	0.401981
6719.09	32.4992
6720.54	0.688525
6722.56	0.495749
6722.78	4.48229
6725.87	0.323554
6726.26	2.60166
6729.77	0.284528
6729.78	175.747
6729.78	246.914
6729.79	317.46
6731.24	0.687819
6734.25	0.331822
6735.8	0.648458
6737.64	0.541339
6741.56	0.255536
6742.9	0.743671
6744.16	0.796178
6745.37	0.824899
6745.72	2.87365
6748.46	0.364978
6749.65	0.838912
6750.02	2.68788
6752.22	0.45469
6753.98	0.569327
6757.06	0.324523
6757.18	8.05997
6758.55	0.730348
6759.68	0.883322
6760.56	1.14133
6762.5	0.515951
6765.33	0.353051
6766.49	0.865614
6768.11	0.615627
6769.65	0.647656
6770	2.91469
6773.14	0.318393
6773.71	1.7365
6775.29	0.63515
6775.3	143.678
6776.53	0.809481
6777.64	0.897868
6777.92	3.61468
6779.56	0.611464
6780.87	0.762201
6782.51	0.610273
6784.27	0.567556
6785.33	0.943761
6785.53	4.87948
6787.03	0.668306
6788.46	0.698465
6788.48	61.7665
6788.69	4.62471
6789.85	0.865681
6792.4	0.392
6794.47	0.483477
6795.8	0.753205
6797.8	0.498559
6799.19	0.720233
6802.04	0.351195
6803.34	0.767277
6805	0.601797
6807.39	0.418193
6808.85	0.686875
6810.03	0.844901
6811.04	0.992733
6812.51	0.681928
6813.88	0.730135
6814.22	2.93143
6815.49	0.787929
6815.5	61.4251
6817.13	0.615771
6819.11	0.504391
6820.87	0.569171
6822.74	0.534108
6824.3	0.63982
6826.03	0.57922
6827.1	0.935296
6828.58	0.673387
6831.57	0.334277
6832.52	1.05751
6837	0.223432
6837.35	2.8397
6840.08	0.365434
6840.48	2.51036
6841.49	0.98959
6843	0.663469
6844.11	0.898973
6845.58	0.680805
6846.92	0.747395
6849.52	0.384107
6850.86	0.748111
6854.86	0.250129
6856.69	0.545601
6856.71	45.3926
6857.91	0.836449
6859.57	0.601005
6863.61	0.247422
6865.14	0.655712
6867.91	0.360707
6873.13	0.191589
6874.47	0.749412
6875.79	0.753676
6878.96	0.315407
6880.59	0.612783
6882.63	0.490795
6885.65	0.331613
6887.12	0.677833
6887.3	5.56143
6888.52	0.823669
6889.07	1.80067
6890.29	0.822944
6891.87	0.633706
6893.31	0.694121
6894.91	0.623208
6896.26	0.742143
6898.22	0.510574
6898.23	68.5871
6900.11	0.53174
6901.07	1.04291
6902.8	0.577457
6903.99	0.843412
6904.27	3.55847
6905.95	0.593877
6907.61	0.602
6908.78	0.857508
6912.24	0.288672
6912.58	2.98445
6913.95	0.729661
6914.07	8.49907
6915.62	0.643874
6918.67	0.32804
6920.19	0.657441
6920.62	2.34769
6921.57	1.04669
6922.78	0.828144
6924.07	0.772129
6925.22	0.870322
6928.32	0.32247
6928.33	151.515
6928.33	300.3
6928.34	268.817
6931.65	0.30154
6932.15	2.02421
6933.1	1.05053
6936.27	0.315125
6937.56	0.774791
6939.36	0.555905
6940.87	0.662625
6940.88	90.9918
6942.19	0.763254
6942.8	1.64905
6943.99	0.841432
6946.05	0.48527
6947.69	0.61087
6947.7	56.5931
6949.06	0.734748
6951.88	0.355106
6953.61	0.578255
6953.82	4.86523
6955.99	0.460554
6956	106.383
6956	116.279
6958.27	0.442003
6962.56	0.233111
6963.76	0.82789
6965.07	0.763714
6966.7	0.614957
6968.1	0.712779
6969.44	0.746174
6969.45	130.208
6969.46	204.499
6969.46	267.38
6971.71	0.444523
6973.65	0.515764
6975.14	0.669237
6978.77	0.275519
6980.4	0.612854
