# Supplementary material for: Dorsal and median raphe neuronal firing dynamics characterized by nonlinear measures
Source: PLoS Comput Biol. 2024 May 28;20(5):e1012111. doi: 10.1371/journal.pcbi.1012111 (PMC11161118; doi:10.1371/journal.pcbi.1012111)
Supplement: S1 Data — (ZIP) [file pcbi.1012111.s002.zip › data/N104_N7__100309.txt]

Event times and instantaneous frequencies between 8603.69 s and 8641.33 s on channel 401
Time	Inst freq
8603.7	0.00126402
8603.73	40.5351
8603.76	31.6256
8603.78	42.1763
8603.8	43.592
8603.83	39.7141
8603.86	31.1915
8603.88	43.7637
8603.91	33.7838
8603.94	37.679
8603.97	38.2263
8603.99	48.216
8604.02	33.5796
8604.04	48.8759
8604.06	38.0952
8604.09	35.8938
8604.12	36.0881
8604.14	39.2003
8604.17	34.4947
8604.21	31.4762
8604.24	33.557
8604.26	38.9408
8604.29	39.6354
8604.32	31.5956
8604.34	39.1389
8604.37	36.9549
8604.39	47.4383
8604.42	31.2695
8604.45	40.3551
8604.47	37.8644
8604.5	40.4531
8604.52	41.1862
8604.56	29.0107
8604.59	35.4988
8604.62	32.2893
8604.64	37.5235
8604.67	39.6983
8604.7	36.2845
8604.72	38.1388
8604.75	41.0509
8604.78	31.1721
8604.81	37.2162
8604.83	35.2361
8604.86	36.4431
8604.89	38.2995
8604.92	36.4166
8604.94	46.8165
8604.96	39.0778
8604.99	36.1011
8605.02	35.3982
8605.05	35.2113
8605.07	37.2995
8605.1	35.5366
8605.13	37.1333
8605.15	47.0588
8605.18	36.9413
8605.21	32.6371
8605.23	42.5351
8605.25	43.3839
8605.28	38.8048
8605.31	36.9004
8605.34	34.3761
8605.36	37.1747
8605.39	34.459
8605.42	37.8501
8605.44	41.1862
8605.47	38.7447
8605.5	37.7074
8605.52	37.5799
8605.55	38.3289
8605.58	32.457
8605.6	44.0529
8605.63	34.3289
8605.66	38.7297
8605.68	42.2297
8605.71	38.1098
8605.73	42.8816
8605.76	34.5304
8605.79	35.7654
8605.81	45.7666
8605.84	32.7439
8605.87	36.4299
8605.9	29.976
8605.92	40.404
8605.95	39.3856
8605.97	41.0004
8606.01	32.5098
8606.03	37.0645
8606.06	31.2793
8606.09	39.6668
8606.12	38.8048
8606.14	42.9923
8606.16	39.9202
8606.19	44.405
8606.21	35.6761
8606.24	34.4947
8606.27	40.1123
8606.3	36.3372
8606.32	40.7997
8606.35	35.014
8606.37	45.0653
8606.4	32.8839
8606.43	35.9583
8606.45	39.3856
8606.48	36.5497
8606.51	42.8633
8606.53	41.806
8606.55	43.802
8606.58	35.7398
8606.61	38.1388
8606.63	36.3636
8606.66	41.4422
8606.68	40.5186
8606.71	34.5662
8606.74	39.7141
8606.76	37.4251
8606.79	31.6356
8606.82	35.6379
8606.85	33.7838
8606.88	41.6493
8606.9	36.63
8606.93	40.5351
8606.96	37.2439
8606.98	43.0663
8607.01	36.6166
8607.04	32.0718
8607.05	55.5247
8607.08	41.4766
8607.11	34.8797
8607.13	42.0168
8607.16	34.7826
8607.19	38.5802
8607.21	35.1247
8607.24	40.3877
8607.27	36.9549
8607.29	37.3692
8607.31	46.4253
8607.35	30.2389
8607.37	41.7885
8607.4	36.036
8607.43	34.0716
8607.46	37.8215
8607.49	33.2336
8607.51	42.4989
8607.53	54.2299
8607.55	40.8998
8607.58	35.5745
8607.61	38.7898
8607.63	35.5999
8607.66	40.6009
8607.69	34.7464
8607.71	42.9
8607.74	34.3997
8607.76	39.9202
8607.79	33.1785
8607.82	44.8833
8607.84	38.625
8607.87	42.1053
8607.89	41.2031
8607.92	37.0508
8607.94	46.4684
8607.97	32.4044
8608	39.7931
8608.02	38.7147
8608.05	38.3142
8608.08	35.5114
8608.1	36.9276
8608.13	35.5999
8608.16	33.8181
8608.19	38.2117
8608.21	36.7242
8608.24	43.0663
8608.26	38.6997
8608.29	38.3142
8608.32	35.2237
8608.35	35.7526
8608.38	33.5345
8608.4	39.3856
8608.43	34.5423
8608.45	46.1255
8608.48	38.4763
8608.5	37.6364
8608.53	39.4322
8608.56	32.175
8608.59	34.1997
8608.61	40.2091
8608.64	37.5799
8608.67	39.093
8608.7	32.6264
8608.72	44.6429
8608.75	35.1
8608.78	36.3636
8608.8	40.2253
8608.83	38.5654
8608.85	38.956
8608.88	43.0478
8608.91	32.1958
8608.94	34.0136
8608.96	35.5366
8608.99	39.3701
8609.01	45.3104
8609.04	34.002
8609.07	34.4947
8609.1	34.3289
8609.12	44.4642
8609.15	36.4033
8609.17	40.3063
8609.2	36.8732
8609.23	34.7584
8609.25	40.7997
8609.28	35.5492
8609.31	39.6511
8609.34	35.1617
8609.36	36.1664
8609.39	40.0802
8609.41	46.3392
8609.44	37.9075
8609.46	37.6932
8609.49	40.2253
8609.52	35.5872
8609.54	39.2773
8609.57	38.7447
8609.6	33.6814
8609.62	36.523
8609.65	34.7464
8609.68	36.6435
8609.7	50.9424
8609.73	34.2818
8609.75	43.9174
8609.78	36.3372
8609.81	35.0508
8609.84	36.7377
8609.86	35.7526
8609.89	42.3729
8609.91	43.8596
8609.94	38.1243
8609.96	39.8724
8609.99	34.2936
8610.02	33.8753
8610.04	41.2201
8610.07	41.1692
8610.09	38.0084
8610.12	35.791
8610.15	39.8724
8610.17	37.3552
8610.2	39.1543
8610.22	42.6985
8610.25	42.7899
8610.27	36.9413
8610.3	34.3525
8610.33	34.8189
8610.35	45.7875
8610.38	34.4947
8610.41	37.2024
8610.43	40.3714
8610.46	37.0096
8610.48	42.123
8610.51	36.483
8610.54	34.5423
8610.57	37.0645
8610.59	38.3436
8610.62	34.459
8610.65	32.7654
8610.68	42.3012
8610.7	36.8732
8610.73	41.4422
8610.76	34.5781
8610.78	41.0172
8610.81	35.2237
8610.84	37.092
8610.86	41.0678
8610.89	39.2773
8610.91	36.4564
8610.94	37.8644
8610.97	39.3082
8610.99	41.1184
8611.02	37.8644
8611.04	37.7501
8611.07	39.1083
8611.09	38.3583
8611.12	38.1243
8611.15	39.0778
8611.17	43.3276
8611.2	34.1997
8611.23	36.1141
8611.25	36.2713
8611.28	39.0625
8611.31	38.7447
8611.33	36.036
8611.36	45.3104
8611.38	35.9195
8611.42	30.4044
8611.44	37.7501
8611.47	42.0345
8611.49	36.483
8611.52	42.4628
8611.54	39.8724
8611.56	47.6417
8611.59	42.8449
8611.61	36.6032
8611.64	37.7358
8611.66	46.7727
8611.69	32.5098
8611.72	36.2582
8611.75	39.9361
8611.77	39.557
8611.79	42.3012
8611.82	33.9789
8611.87	20.1776
8611.9	41.5455
8611.92	39.1543
8611.95	33.6814
8611.98	43.6872
8612	40.0802
8612.03	39.032
8612.06	33.9559
8612.08	36.2188
8612.11	43.4028
8612.13	38.5505
8612.15	44.1306
8612.18	36.5764
8612.21	38.9864
8612.24	36.3504
8612.26	34.6741
8612.29	43.3463
8612.32	34.7464
8612.34	37.6081
8612.37	39.032
8612.39	38.373
8612.42	43.1406
8612.44	44.3853
8612.47	34.0252
8612.5	34.904
8612.53	37.1333
8612.55	44.2087
8612.57	39.9361
8612.6	41.4766
8612.62	39.6511
8612.65	33.761
8612.68	41.0509
8612.7	35.5114
8612.73	42.0698
8612.76	36.7377
8612.78	42.9553
8612.8	40.1606
8612.83	34.9406
8612.86	37.2717
8612.89	37.5516
8612.91	50.5051
8612.93	42.7168
8612.96	37.2024
8612.98	45.0653
8613.01	34.65
8613.04	31.5956
8613.07	35.7143
8613.09	39.9361
8613.11	44.484
8613.14	38.1243
8613.17	37.7644
8613.19	41.5973
8613.22	37.2856
8613.24	36.5631
8613.27	41.8585
8613.29	40.7332
8613.32	37.4813
8613.34	52.4109
8613.37	35.3482
8613.39	36.062
8613.42	43.1965
8613.44	37.6648
8613.47	41.0172
8613.5	38.2702
8613.52	41.7188
8613.54	42.0698
8613.57	43.573
8613.59	39.6197
8613.62	38.3289
8613.64	42.9369
8613.66	43.0663
8613.69	42.4628
8613.71	39.557
8613.74	39.093
8613.76	37.2162
8613.79	38.9408
8613.82	36.4564
8613.84	41.1353
8613.87	43.1593
8613.89	36.8868
8613.92	41.7362
8613.94	49.6771
8613.96	38.2117
8613.99	43.9174
8614.01	41.2031
8614.04	38.8954
8614.06	36.049
8614.09	33.1785
8614.12	42.9738
8614.14	38.1679
8614.17	35.1
8614.2	40.4531
8614.22	45.0653
8614.24	45.0045
8614.27	34.8068
8614.29	46.4468
8614.32	31.6556
8614.35	38.0373
8614.38	34.8189
8614.41	35.8938
8614.43	36.8324
8614.46	32.2373
8614.49	46.1255
8614.51	38.373
8614.54	34.4947
8614.56	43.956
8614.59	32.6264
8614.62	38.9408
8614.65	33.4896
8614.67	51.3347
8614.7	36.6569
8614.72	35.8423
8614.75	35.0877
8614.78	40.2739
8614.8	35.9583
8614.83	41.7885
8614.86	36.8596
8614.88	39.0625
8614.91	37.7644
8614.93	41.1862
8614.96	39.0778
8614.98	41.2541
8615.01	38.5802
8615.04	34.8918
8615.06	37.4813
8615.09	46.0617
8615.11	35.5999
8615.14	43.592
8615.16	45.8505
8615.18	42.4989
8615.21	38.3583
8615.24	34.0483
8615.26	37.9795
8615.29	43.7063
8615.31	35.3857
8615.34	40.7
8615.36	38.9408
8615.39	40.4204
8615.42	37.7358
8615.44	41.2882
8615.47	35.5872
8615.49	39.968
8615.53	31.4663
8615.55	41.5973
8615.57	39.0168
8615.6	41.8235
8615.63	36.8868
8615.65	42.1408
8615.67	39.604
8615.71	32.7332
8615.73	42.7168
8615.75	39.2465
8615.78	43.4972
8615.8	35.9971
8615.83	39.0778
8615.86	38.506
8615.88	36.3504
8615.91	46.9484
8615.93	43.1593
8615.96	29.4638
8615.99	37.0096
8616.02	37.0096
8616.04	38.8199
8616.07	41.3394
8616.09	38.5356
8616.12	40.5022
8616.14	41.806
8616.16	44.6429
8616.19	38.6847
8616.21	39.5101
8616.24	33.4001
8616.27	39.2773
8616.3	31.9285
8616.33	36.3372
8616.36	37.3552
8616.38	37.8501
8616.41	35.3107
8616.43	40.568
8616.46	41.5282
8616.48	43.122
8616.51	34.0599
8616.53	43.0478
8616.57	32.7761
8616.59	41.1184
8616.61	42.9738
8616.64	40.2576
8616.66	42.517
8616.69	33.4448
8616.71	43.0849
8616.74	38.8954
8616.77	38.2555
8616.79	38.0518
8616.82	41.3223
8616.84	41.0509
8616.86	50.9424
8616.89	34.1064
8616.91	41.0509
8616.94	36.3901
8616.96	46.9043
8616.99	34.0832
8617.02	40.4367
8617.05	35.4862
8617.07	44.2478
8617.09	47.3037
8617.12	33.7724
8617.14	39.4789
8617.17	34.965
8617.2	39.2773
8617.22	38.2848
8617.25	38.0807
8617.28	34.2466
8617.3	45.9982
8617.33	38.2263
8617.35	45.4752
8617.38	38.4025
8617.4	36.7377
8617.43	36.0231
8617.46	35.5366
8617.48	42.3549
8617.51	38.1679
8617.53	47.3261
8617.55	42.9369
8617.59	30.4229
8617.61	44.3853
8617.64	37.0508
8617.65	54.8847
8617.68	38.85
8617.7	40.5186
8617.73	38.956
8617.75	46.7071
8617.78	38.8199
8617.8	37.3134
8617.83	41.9463
8617.85	38.5951
8617.88	41.7885
8617.91	35.7015
8617.93	36.1533
8617.96	33.2116
8617.99	31.8878
8618.02	37.3552
8618.04	43.802
8618.07	44.9438
8618.09	36.7918
8618.12	40
8618.14	44.4444
8618.16	42.1585
8618.19	36.6435
8618.22	36.6972
8618.25	36.8189
8618.27	41.4422
8618.3	36.6166
8618.33	36.1925
8618.35	35.6125
8618.38	44.1696
8618.4	35.9971
8618.43	39.1696
8618.46	37.1333
8618.48	39.9521
8618.51	41.1015
8618.53	39.6983
8618.56	40.4204
8618.58	38.5505
8618.6	43.3839
8618.63	39.3082
8618.66	36.6166
8618.69	35.3982
8618.71	43.29
8618.73	40.2253
8618.76	34.6741
8618.79	44.3656
8618.81	35.461
8618.84	42.9
8618.86	38.8199
8618.89	42.123
8618.91	43.7063
8618.93	39.6354
8618.96	40.3063
8618.98	41.58
8619.01	41.0341
8619.03	37.6081
8619.06	40.3388
8619.08	38.4615
8619.11	34.3525
8619.14	35.8038
8619.17	39.6668
8619.19	38.5951
8619.22	37.4813
8619.25	39.2927
8619.27	37.6364
8619.3	34.3407
8619.32	43.1034
8619.35	34.965
8619.38	41.0172
8619.4	45.6621
8619.42	39.3546
8619.45	37.3552
8619.49	28.2406
8619.51	44.964
8619.53	38.3289
8619.56	44.7628
8619.58	46.4468
8619.6	40.2901
8619.63	36.0881
8619.66	38.2409
8619.68	38.0518
8619.71	41.2031
8619.73	49.554
8619.76	37.1058
8619.78	35.1741
8619.81	42.735
8619.83	37.8358
8619.86	38.61
8619.88	45.1467
8619.91	32.2373
8619.94	38.3289
8619.97	37.4392
8619.99	45.5581
8620.01	39.604
8620.04	41.3907
8620.06	38.7597
8620.09	40.8998
8620.11	42.0521
8620.14	32.3834
8620.17	34.626
8620.2	37.7786
8620.22	41.3052
8620.24	42.9553
8620.27	35.8938
8620.3	37.0233
8620.32	43.573
8620.35	35.0385
8620.38	36.9413
8620.4	36.8053
8620.43	36.075
8620.46	37.5375
8620.49	35.3607
8620.52	35.3357
8620.54	38.7447
8620.57	38.7297
8620.6	36.0881
8620.62	34.9284
8620.65	37.8788
8620.68	36.1795
8620.7	45.2489
8620.73	32.8731
8620.76	34.153
8620.79	38.1243
8620.81	48.2393
8620.83	36.63
8620.87	30.0391
8620.89	41.8585
8620.92	38.7898
8620.94	39.0016
8620.97	32.5521
8621	34.4709
8621.03	35.3732
8621.06	40.2414
8621.08	34.9284
8621.11	40.0802
8621.14	34.9895
8621.17	33.3667
8621.19	41.6667
8621.22	36.5097
8621.24	47.8011
8621.27	33.3778
8621.3	34.9895
8621.33	36.2582
8621.35	44.0335
8621.38	35.2237
8621.4	42.9738
8621.43	40.0641
8621.45	36.3769
8621.48	40.1929
8621.5	40.2739
8621.53	37.6506
8621.56	37.0508
8621.58	36.2845
8621.61	33.7041
8621.64	39.4633
8621.66	39.4322
8621.69	41.0509
8621.72	34.8311
8621.75	32.9924
8621.77	42.1053
8621.8	39.5101
8621.82	37.4111
8621.85	32.7118
8621.88	35.7398
8621.91	37.4111
8621.94	36.5764
8621.96	44.5236
8621.99	36.2845
8622.01	36.3108
8622.04	35.9324
8622.06	44.1891
8622.09	38.7747
8622.12	38.7747
8622.14	38.5802
8622.16	43.4028
8622.19	37.6648
8622.22	33.2668
8622.24	46.9484
8622.27	37.3692
8622.29	41.425
8622.32	36.523
8622.34	41.0509
8622.38	31.1818
8622.4	42.7716
8622.43	39.0778
8622.45	35.4862
8622.48	39.6825
8622.51	38.2555
8622.53	39.5101
8622.56	38.2409
8622.58	37.8788
8622.61	41.5282
8622.63	38.2555
8622.66	40.3226
8622.68	39.604
8622.71	36.6166
8622.74	36.0881
8622.76	38.4468
8622.79	35.5745
8622.82	38.2848
8622.84	48.7329
8622.87	35.6761
8622.89	40.6835
8622.92	40.404
8622.95	35.0754
8622.97	35.6506
8623	34.8068
8623.03	40.8831
8623.05	38.1534
8623.08	36.8868
8623.11	37.0096
8623.13	36.062
8623.16	39.9042
8623.19	37.0508
8623.21	36.4564
8623.24	43.3463
8623.26	46.8165
8623.28	38.8048
8623.31	36.9549
8623.34	38.432
8623.36	40.6009
8623.39	38.1679
8623.41	39.2465
8623.44	39.3391
8623.46	39.3236
8623.49	34.2466
8623.52	37.8215
8623.55	39.032
8623.57	42.0698
8623.6	38.7898
8623.62	40.568
8623.65	37.7644
8623.67	39.6511
8623.7	39.3082
8623.72	42.4809
8623.74	48.3092
8623.77	35.7782
8623.79	39.0016
8623.81	50.1756
8623.84	39.6825
8623.86	40.1606
8623.89	36.7512
8623.91	44.0529
8623.94	41.3565
8623.97	37.8215
8623.99	45.5789
8624.01	39.4011
8624.04	37.7216
8624.07	36.63
8624.09	41.2371
8624.11	44.603
8624.14	33.8639
8624.17	34.5662
8624.2	42.4989
8624.22	37.8215
8624.25	38.85
8624.28	33.8181
8624.3	39.1236
8624.33	38.8048
8624.35	37.5516
8624.38	39.8248
8624.41	39.9202
8624.43	34.5185
8624.46	36.4033
8624.49	36.9276
8624.52	37.0233
8624.54	34.153
8624.57	36.7918
8624.6	37.0096
8624.62	51.7866
8624.65	35.2237
8624.68	35.1741
8624.7	35.9195
8624.73	36.483
8624.76	34.9284
8624.79	33.0579
8624.81	41.4938
8624.85	30.7977
8624.87	38.0662
8624.9	32.8084
8624.93	35.1617
8624.95	44.0917
8624.98	35.0018
8625.01	38.0518
8625.04	34.118
8625.06	40.5844
8625.09	36.2713
8625.11	42.735
8625.14	36.2713
8625.17	34.118
8625.2	33.6814
8625.23	37.6081
8625.25	36.0231
8625.28	36.4964
8625.31	35.0877
8625.34	34.2583
8625.36	40.5844
8625.39	39.557
8625.41	42.9
8625.44	38.61
8625.46	39.7141
8625.49	38.5208
8625.51	43.122
8625.54	39.9202
8625.56	37.8931
8625.6	30.5998
8625.62	39.8406
8625.65	38.7597
8625.67	38.3289
8625.7	33.8295
8625.72	51.2558
8625.75	34.2818
8625.78	38.6698
8625.81	35.7143
8625.83	37.6648
8625.86	38.3436
8625.89	36.6166
8625.91	37.2856
8625.94	35.137
8625.97	38.9105
8625.99	40.6835
8626.02	34.4709
8626.05	38.8651
8626.07	38.835
8626.1	37.4532
8626.13	33.6361
8626.16	36.8053
8626.18	37.2024
8626.21	37.2439
8626.23	42.8633
8626.26	35.9324
8626.29	39.7931
8626.31	39.2773
8626.34	39.7772
8626.37	33.7952
8626.39	38.8199
8626.42	37.3692
8626.45	33.0797
8626.48	35.9324
8626.51	34.8675
8626.53	42.9923
8626.55	44.2674
8626.58	34.904
8626.6	41.1184
8626.63	47.3934
8626.65	33.7496
8626.68	38.8651
8626.71	38.3877
8626.74	32.7439
8626.76	36.7377
8626.79	42.123
8626.81	37.3972
8626.84	40.833
8626.86	39.9521
8626.89	40.1929
8626.91	39.9361
8626.94	33.4001
8626.97	43.4028
8626.99	37.037
8627.02	42.4268
8627.05	36.1795
8627.07	39.0168
8627.09	45.9982
8627.12	37.6364
8627.14	41.8235
8627.17	35.1494
8627.2	38.1098
8627.22	40.1768
8627.25	41.2031
8627.28	35.2858
8627.3	40
8627.33	33.389
8627.35	41.7014
8627.38	41.0678
8627.4	40.7997
8627.43	39.1389
8627.46	37.9075
8627.48	40.9836
8627.51	38.1825
8627.53	37.5657
8627.56	36.9004
8627.58	44.0723
8627.61	41.5973
8627.63	37.7216
8627.66	36.8596
8627.68	40.6504
8627.71	40.7166
8627.74	36.4564
8627.77	31.2891
8627.8	36.4697
8627.82	39.1389
8627.85	40.4531
8627.87	38.4468
8627.9	35.5872
8627.92	40.5186
8627.95	37.8072
8627.98	36.63
8628	39.185
8628.03	36.7512
8628.06	35.1124
8628.09	35.9066
8628.11	44.843
8628.14	36.5364
8628.16	41.1862
8628.19	39.8724
8628.21	35.9066
8628.25	32.0513
8628.27	36.523
8628.3	39.6354
8628.32	39.5413
8628.35	37.7929
8628.38	31.8471
8628.41	38.506
8628.44	36.1664
8628.46	33.5796
8628.49	42.0698
8628.52	36.2713
8628.54	35.9583
8628.57	41.9463
8628.59	41.4594
8628.62	36.7918
8628.65	34.5901
8628.67	38.3583
8628.7	39.185
8628.73	36.9004
8628.76	32.1234
8628.78	45.8085
8628.81	37.0645
8628.84	34.638
8628.86	48.3793
8628.88	34.9773
8628.91	42.1408
8628.93	46.7727
8628.96	31.4762
8628.99	39.3391
8629.01	39.3236
8629.04	36.3901
8629.07	37.2162
8629.09	46.1894
8629.11	39.8883
8629.14	40.2253
8629.17	35.3732
8629.2	34.7222
8629.23	31.8066
8629.25	36.062
8629.28	43.592
8629.31	32.6797
8629.34	35.6633
8629.37	31.7662
8629.4	36.7242
8629.42	36.2582
8629.45	40.2091
8629.47	40.833
8629.5	37.6932
8629.52	40.568
8629.55	36.5631
8629.58	36.6703
8629.6	42.6076
8629.63	41.6146
8629.65	41.1184
8629.68	36.324
8629.7	41.4079
8629.73	37.8644
8629.75	38.5208
8629.78	32.9164
8629.81	44.1112
8629.83	37.8788
8629.86	36.5898
8629.89	39.6668
8629.91	37.5094
8629.94	37.037
8629.96	39.7772
8629.99	43.1779
8630.02	34.8311
8630.04	39.9361
8630.07	33.1455
8630.09	46.9043
8630.12	34.9773
8630.15	35.8551
8630.18	35.8809
8630.21	32.9815
8630.24	35.0631
8630.26	41.0004
8630.29	37.0508
8630.32	34.153
8630.34	42.7168
8630.37	35.3357
8630.39	42.1763
8630.42	36.7377
8630.44	40.3877
8630.47	33.0469
8630.5	39.5257
8630.52	40.3714
8630.55	38.6997
8630.58	39.5413
8630.6	42.0521
8630.63	38.7597
8630.65	35.8809
8630.68	36.9822
8630.71	33.2668
8630.73	41.7711
8630.76	37.5799
8630.79	34.7102
8630.81	45.8716
8630.84	30.0661
8630.87	38.85
8630.9	39.5101
8630.92	37.679
8630.95	37.7929
8630.98	36.6569
8631.01	33.0251
8631.03	38.2702
8631.06	35.9971
8631.09	37.5516
8631.11	37.6081
8631.14	42.0168
8631.17	35.8038
8631.19	34.7705
8631.22	35.4233
8631.25	39.3082
8631.27	36.8053
8631.3	33.8066
8631.33	33.0033
8631.36	34.8189
8631.39	36.7512
8631.42	35.9195
8631.44	37.7358
8631.48	30.1932
8631.5	43.0478
8631.53	35.6888
8631.56	30.7409
8631.58	44.2478
8631.61	36.6569
8631.64	37.0645
8631.66	39.7614
8631.69	42.9738
8631.71	38.3877
8631.74	36.1533
8631.76	44.7427
8631.79	36.1664
8631.81	42.8816
8631.84	35.1
8631.87	41.6146
8631.89	43.5161
8631.92	31.7662
8631.95	37.4532
8631.97	36.7918
8632	36.1011
8632.03	33.5008
8632.06	40.8497
8632.09	34.4709
8632.11	45.0045
8632.13	37.2856
8632.16	35.0018
8632.19	34.5662
8632.22	40.0962
8632.25	34.0832
8632.27	42.0521
8632.3	35.7526
8632.33	36.63
8632.35	47.6417
8632.38	34.5543
8632.41	33.7952
8632.43	39.9202
8632.45	40.7498
8632.48	40.7166
8632.51	37.2856
8632.53	40.7166
8632.56	31.7965
8632.59	39.984
8632.61	37.2995
8632.64	34.5423
8632.67	38.2555
8632.7	35.9712
8632.72	46.9043
8632.75	35.461
8632.77	39.032
8632.79	51.6796
8632.82	37.0096
8632.85	32.9707
8632.87	39.2003
8632.9	36.4964
8632.92	45.3309
8632.95	35.4484
8632.98	42.123
8633.01	33.5233
8633.03	42.1941
8633.06	36.7107
8633.08	36.062
8633.11	41.9815
8633.13	41.4594
8633.16	33.6247
8633.19	39.2927
8633.21	40.1445
8633.24	37.8644
8633.26	39.557
8633.29	33.8295
8633.32	42.6621
8633.35	34.7222
8633.37	37.679
8633.4	36.1795
8633.43	36.0231
8633.45	41.7362
8633.48	38.4172
8633.51	34.4471
8633.53	43.8596
8633.55	40.6174
8633.58	33.4672
8633.61	36.245
8633.64	33.1126
8633.67	36.7242
8633.69	41.841
8633.72	38.1534
8633.75	35.0631
8633.77	36.7918
8633.8	45.3309
8633.82	43.8212
8633.85	35.1865
8633.87	38.0518
8633.9	37.7786
8633.93	39.2465
8633.95	37.5799
8633.98	37.5799
8634.01	33.9098
8634.03	41.9639
8634.06	37.3134
8634.09	35.2485
8634.12	36.3372
8634.14	41.4766
8634.17	38.2117
8634.19	38.0228
8634.22	43.2339
8634.24	36.7782
8634.26	44.5038
8634.29	40.8998
8634.31	44.0723
8634.34	38.4911
8634.36	40.5515
8634.39	35.6506
8634.42	36.2188
8634.45	37.3413
8634.48	32.6052
8634.5	35.5366
8634.53	35.8551
8634.56	37.2856
8634.58	42.0521
8634.61	34.6141
8634.64	36.1402
8634.67	35.9454
8634.69	42.1053
8634.72	33.3111
8634.74	42.1053
8634.77	35.2609
8634.8	40.4531
8634.82	43.7828
8634.85	37.1885
8634.87	45.0653
8634.89	41.1184
8634.92	41.0509
8634.95	32.7869
8634.98	31.6256
8635.01	37.7644
8635.03	44.0335
8635.06	36.4697
8635.08	36.3108
8635.12	32.3415
8635.14	40.9836
8635.17	38.432
8635.19	46.4468
8635.21	38.2702
8635.24	39.8089
8635.27	37.6648
8635.29	42.3191
8635.32	34.4471
8635.35	35.137
8635.38	33.9328
8635.41	32.9164
8635.44	34.4709
8635.46	36.9004
8635.49	36.3504
8635.51	43.4216
8635.54	37.9219
8635.57	32.4465
8635.6	39.3082
8635.63	33.3556
8635.65	34.8918
8635.68	38.0662
8635.71	39.1543
8635.73	38.4468
8635.76	37.9939
8635.78	37.9507
8635.81	35.8809
8635.84	34.1413
8635.87	40.5351
8635.89	37.3413
8635.92	34.4353
8635.95	32.9056
8635.98	35.9971
8636.01	36.2056
8636.04	34.5185
8636.07	32.0924
8636.09	42.3729
8636.12	35.9971
8636.14	41.8585
8636.17	38.1098
8636.2	32.0821
8636.23	37.9939
8636.25	37.8358
8636.28	37.2995
8636.31	37.0096
8636.34	33.1895
8636.36	41.7014
8636.39	34.626
8636.42	35.9842
8636.44	41.0509
8636.47	37.2856
8636.49	40.8664
8636.52	34.0716
8636.55	35.8423
8636.58	34.8311
8636.61	33.67
8636.64	38.2555
8636.66	34.0599
8636.69	37.8358
8636.72	38.9408
8636.75	32.6371
8636.78	33.761
8636.81	33.2779
8636.83	45.4959
8636.86	37.6223
8636.88	37.1195
8636.91	36.1011
8636.94	38.0373
8636.96	37.2995
8636.99	37.1058
8637.02	38.1243
8637.04	41.1353
8637.07	33.5796
8637.1	39.093
8637.12	36.8053
8637.15	34.65
8637.18	36.3636
8637.21	35.8038
8637.24	30.931
8637.26	42.0875
8637.29	33.9905
8637.32	45.5996
8637.34	41.7362
8637.37	34.6861
8637.39	39.7614
8637.42	37.1609
8637.45	39.0625
8637.48	29.753
8637.51	35.9195
8637.53	36.6435
8637.56	34.4471
8637.59	36.324
8637.62	36.6435
8637.65	36.9276
8637.67	43.63
8637.7	36.1664
8637.72	45.0045
8637.74	43.554
8637.77	35.1989
8637.8	31.9183
8637.83	30.1477
8637.86	39.5257
8637.89	36.6435
8637.91	38.3877
8637.94	36.1925
8637.97	35.2983
8638	32.0102
8638.03	36.1925
8638.06	32.7761
8638.08	46.1042
8638.11	31.027
8638.14	38.2117
8638.17	32.4044
8638.19	39.984
8638.22	41.5455
8638.25	35.6633
8638.28	30.3951
8638.31	37.7074
8638.33	35.1741
8638.36	34.65
8638.39	37.3832
8638.42	36.8189
8638.44	38.0952
8638.47	41.0846
8638.5	32.4886
8638.52	38.7147
8638.55	37.9939
8638.57	44.2478
8638.6	35.0018
8638.63	35.9066
8638.66	37.8788
8638.68	36.075
8638.71	36.3372
8638.74	36.7377
8638.77	34.0252
8638.8	32.6584
8638.83	37.1471
8638.85	36.5764
8638.88	37.9075
8638.91	35.8809
8638.93	36.6838
8638.96	34.5423
8638.99	35.461
8639.01	41.9287
8639.04	41.0509
8639.07	33.6474
8639.1	35.3982
8639.13	35.461
8639.15	44.843
8639.17	38.7898
8639.2	43.4216
8639.23	33.2116
8639.26	34.153
8639.28	38.1534
8639.31	38.8651
8639.34	35.7782
8639.36	43.535
8639.39	33.6927
8639.42	36.1533
8639.44	44.4642
8639.47	35.1989
8639.49	36.523
8639.52	38.2848
8639.55	37.3134
8639.57	36.2845
8639.6	41.7537
8639.63	34.0252
8639.66	34.5662
8639.68	39.968
8639.71	39.1236
8639.74	36.1141
8639.76	41.1184
8639.79	36.075
8639.82	31.8979
8639.85	37.9507
8639.87	42.8449
8639.89	37.9651
8639.92	40.3063
8639.95	33.9559
8639.98	37.9795
8640.01	32.0307
8640.03	40.4694
8640.06	38.0518
8640.08	39.1083
8640.11	37.9651
8640.14	33.5909
8640.17	38.506
8640.19	35.1617
8640.21	47.259
8640.24	33.6361
8640.27	39.5883
8640.3	34.7222
8640.32	39.2619
8640.35	35.8166
8640.38	33.7154
8640.41	31.5756
8640.44	38.1388
8640.47	37.0645
8640.5	35.1865
8640.52	35.0631
8640.54	47.4158
8640.57	36.5497
8640.6	34.8189
8640.63	36.062
8640.66	36.5898
8640.68	36.9004
8640.71	32.7547
8640.74	36.8189
8640.77	35.4108
8640.8	34.65
8640.83	33.0688
8640.86	36.2845
8640.88	39.9361
8640.91	34.8311
8640.93	39.8565
8640.96	41.5455
8640.98	39.3236
8641.01	41.0678
8641.03	37.8788
8641.06	34.5662
8641.09	44.5434
8641.11	42.6257
8641.14	36.075
8641.17	32
8641.2	34.3997
8641.22	42.5351
8641.25	36.8868
8641.28	35.3232
