# Supplementary material for: Dorsal and median raphe neuronal firing dynamics characterized by nonlinear measures
Source: PLoS Comput Biol. 2024 May 28;20(5):e1012111. doi: 10.1371/journal.pcbi.1012111 (PMC11161118; doi:10.1371/journal.pcbi.1012111)
Supplement: S1 Data — (ZIP) [file pcbi.1012111.s002.zip › data/N92_N14_030718.txt]

Event times and instantaneous frequencies between 12.4432 s and 93.2218 s on channel 401
Time	Inst freq
12.5819	2.15644
12.6766	10.5549
12.7782	9.83865
12.9483	5.8819
13.0504	9.7878
13.1546	9.60255
13.2499	10.4851
13.3465	10.3565
13.4488	9.77775
13.5507	9.80565
13.6125	16.1867
13.6954	12.0655
13.754	17.0739
13.811	17.5476
13.8874	13.0904
13.9767	11.1939
14.0813	9.55932
14.1562	13.3456
14.2234	14.8843
14.3033	12.5252
14.3851	12.2158
14.4775	10.8225
14.5466	14.4783
14.6196	13.6915
14.7106	10.9924
14.7758	15.3348
14.8495	13.5711
14.9406	10.9776
15.0343	10.6656
15.1932	6.29691
15.3183	7.98767
15.4215	9.69274
15.4892	14.7663
15.5607	13.9962
15.6456	11.7736
15.7228	12.9631
15.8877	6.06215
16.045	6.35671
16.0827	26.5689
16.1526	14.2976
16.2432	11.0368
16.3442	9.90413
16.4813	7.29315
16.5695	11.3329
16.6619	10.8246
16.787	7.99821
16.8806	10.6755
16.9614	12.3819
17.016	18.307
17.132	8.62329
17.2085	13.0719
17.2922	11.9479
17.3521	16.6859
17.4493	10.2849
17.5511	9.82907
17.6277	13.0499
17.8355	4.81146
17.9554	8.34648
18.0849	7.72034
18.154	14.472
18.2439	11.1259
18.292	20.762
18.3645	13.7969
18.4386	13.498
18.6015	6.13964
18.7135	8.9265
18.7782	15.4457
18.9118	7.48761
19.0734	6.18865
19.1971	8.08296
19.2928	10.449
19.3684	13.2202
19.4784	9.09703
19.5356	17.4575
19.598	16.0341
19.7112	8.8326
19.7902	12.6637
19.8718	12.2522
20.0028	7.63475
20.0992	10.3697
20.195	10.4424
20.2646	14.3554
20.4255	6.21879
20.5204	10.5365
20.6984	5.61536
20.7697	14.0315
20.8428	13.6825
20.9466	9.63809
21.0183	13.9359
21.1121	10.666
21.1705	17.1028
21.2759	9.49451
21.3434	14.8135
21.4151	13.933
21.4859	14.1309
21.5533	14.8372
21.6002	21.3142
21.6482	20.8568
21.7193	14.0481
21.8221	9.73549
21.8744	19.1011
22.0482	5.75556
22.1014	18.7931
22.2207	8.38258
22.37	6.69828
22.4162	21.645
22.4679	19.3125
22.5524	11.8396
22.6212	14.5364
22.7381	8.55534
22.8898	6.59257
22.9558	15.1501
23.0256	14.3289
23.0893	15.69
23.1674	12.7989
23.2437	13.1079
23.3473	9.65344
23.4214	13.4969
23.5278	9.39947
23.6089	12.3265
23.6898	12.3654
23.752	16.0813
23.8096	17.3557
23.8777	14.6785
23.9487	14.095
24.0147	15.1405
24.0982	11.9801
24.1527	18.3564
24.2232	14.185
24.3673	6.93895
24.5072	7.14449
24.618	9.03244
24.756	7.24622
24.8651	9.16028
24.9294	15.5552
25.0434	8.77632
25.2171	5.75397
25.2924	13.2813
25.3694	12.9955
25.4346	15.3299
25.5596	8.00147
25.6284	14.5332
25.9564	3.04851
26.0236	14.8989
26.1637	7.13684
26.2484	11.7965
26.3455	10.3027
26.4007	18.1317
26.4573	17.6591
26.5376	12.4508
26.5948	17.4923
26.6513	17.7051
26.7391	11.377
26.803	15.6612
26.8852	12.1632
27.0038	8.43092
27.1063	9.75772
27.1448	25.9504
27.2243	12.5905
27.3663	7.04245
27.4503	11.8967
27.5513	9.90531
27.6416	11.0679
27.7724	7.64508
28.0485	3.62213
28.1312	12.0918
28.2097	12.7343
28.314	9.59288
28.4033	11.197
28.4938	11.047
28.6415	6.76929
28.7913	6.67762
28.8918	9.94728
28.9337	23.8846
29.0271	10.7026
29.1667	7.16661
29.3283	6.18728
29.4073	12.6579
29.5369	7.71623
29.6706	7.47753
29.7666	10.4141
29.8595	10.7708
29.909	20.213
30.0951	5.37193
30.1958	9.93216
30.3776	5.49973
30.5163	7.21235
30.7996	3.53003
31.1841	2.60055
31.294	9.09703
31.4329	7.20067
31.5825	6.68418
31.6795	10.3148
31.7675	11.3556
31.8481	12.4082
31.9487	9.93986
32.0824	7.48105
32.1827	9.96721
32.2481	15.2821
32.3013	18.8122
32.3902	11.2529
32.4278	26.6028
32.4948	14.9189
32.5759	12.3238
32.6655	11.1598
32.7488	12.0051
32.8192	14.2122
32.9053	11.6116
32.9501	22.3174
33.008	17.2873
33.0998	10.889
33.1545	18.2839
33.2605	9.43192
33.3431	12.1106
33.4414	10.1772
33.4946	18.7645
33.592	10.2763
33.6326	24.6366
33.7166	11.9031
33.7864	14.3129
33.8951	9.20378
33.9443	20.3314
34.0191	13.3622
34.0761	17.5549
34.1491	13.6864
34.2052	17.8473
34.2816	13.0847
34.3506	14.4802
34.4021	19.4318
34.4961	10.6401
34.6835	5.33572
34.8181	7.42937
34.9179	10.0175
34.9906	13.7599
35.0638	13.6545
35.1339	14.2755
35.2298	10.43
35.2819	19.1791
35.4274	6.87144
35.5184	10.992
35.6847	6.01359
35.7326	20.8947
35.8204	11.3906
35.9201	10.0302
36.0288	9.19819
36.1122	11.9939
36.2606	6.73455
36.3953	7.42341
36.4701	13.3772
36.5361	15.1488
36.6017	15.2367
36.6778	13.1508
36.8069	7.74797
36.8525	21.9154
36.9545	9.80421
37.0246	14.2621
37.0891	15.4952
37.1342	22.2119
37.2267	10.8092
37.6024	2.66111
37.69	11.4269
37.8093	8.38026
37.9606	6.61035
38.1054	6.90517
38.2096	9.59398
38.4227	4.69365
38.5744	6.59218
38.6622	11.3871
38.7512	11.2404
38.9367	5.38956
39.0776	7.0996
39.1742	10.3459
39.3063	7.56836
39.4133	9.34597
39.4925	12.6315
39.5781	11.6787
39.6648	11.5324
39.7241	16.8742
39.7837	16.7766
39.866	12.1499
39.9445	12.7363
39.9924	20.9052
40.0499	17.3901
40.1258	13.1659
40.1869	16.372
40.2392	19.1274
40.324	11.7961
40.4207	10.3318
40.5182	10.258
40.6034	11.7412
40.6673	15.6458
40.7326	15.3067
40.8217	11.232
40.9113	11.1572
40.9775	15.1089
41.0378	16.5895
41.1558	8.4697
41.2684	8.88202
41.3502	12.223
41.4344	11.8789
41.5973	6.14077
41.6813	11.9009
41.7515	14.2353
41.8426	10.9776
41.9992	6.38753
42.1063	9.33733
42.2615	6.44272
42.3827	8.25164
42.4386	17.8961
42.5225	11.9205
42.5808	17.1424
42.6618	12.3434
42.7372	13.2649
42.8113	13.4893
42.9122	9.91473
42.9996	11.4343
43.0961	10.3661
43.2699	5.75328
43.3767	9.36645
43.4946	8.48435
43.6026	9.2572
43.6383	28.0324
43.707	14.5376
43.7638	17.6218
43.8809	8.53541
43.9672	11.5986
44.0237	17.6863
44.1042	12.4211
44.161	17.618
44.315	6.49127
44.3888	13.5474
44.4612	13.8261
44.5597	10.1539
44.6145	18.2189
44.7013	11.5237
44.7729	13.9669
44.8643	10.9469
44.9315	14.8736
45.0456	8.76155
45.1059	16.592
45.2752	5.90797
45.4649	5.27051
45.5488	11.9209
45.6363	11.4273
45.7122	13.1778
45.8112	10.1013
45.8996	11.3136
45.9973	10.2369
46.1464	6.7061
46.2003	18.535
46.2522	19.2701
46.3193	14.9002
46.3684	20.3986
46.439	14.1561
46.5505	8.97167
46.6181	14.7741
46.68	16.1742
46.7503	14.2262
46.893	7.00516
46.9633	14.2256
47.0636	9.97526
47.154	11.0558
47.2229	14.5243
47.2894	15.0238
47.3448	18.059
47.4036	17.0155
47.4525	20.4499
47.5463	10.6585
47.5875	24.2654
47.6412	18.6085
47.7095	14.6443
47.7885	12.667
47.8562	14.7715
47.9236	14.8353
48.0118	11.3305
48.0763	15.5017
48.1368	16.5475
48.2342	10.2608
48.3048	14.1669
48.4836	5.59331
48.624	7.12433
48.695	14.0724
48.7925	10.2545
48.9314	7.19974
49.0074	13.169
49.178	5.85998
49.3493	5.83689
49.4462	10.3263
49.5278	12.2558
49.6173	11.1658
49.8319	4.66005
49.9228	11.0084
50.0152	10.8229
50.1367	8.227
50.4333	3.37167
50.9067	2.11223
51.0668	6.24688
51.2187	6.58514
51.3291	9.05822
51.5225	5.16892
51.6129	11.061
51.7169	9.62279
51.7786	16.2025
51.8594	12.3805
51.9137	18.4162
51.981	14.8425
52.0853	9.59371
52.1456	16.5846
52.2044	16.9903
52.2597	18.0737
52.341	12.3097
52.4184	12.9109
52.5303	8.93607
52.5984	14.6985
52.6846	11.595
52.7572	13.7821
52.8478	11.0295
52.9024	18.3321
53.0228	8.30323
53.1074	11.8275
53.1781	14.1351
53.2397	16.2301
53.318	12.7733
53.4054	11.4433
53.4651	16.7445
53.5253	16.6201
53.6254	9.98572
53.6719	21.5193
53.7403	14.6295
53.84	10.0263
53.9286	11.2906
53.9967	14.6739
54.0645	14.763
54.16	10.4684
54.2076	21.0186
54.2975	11.1174
54.6231	3.07163
54.7409	8.48392
54.863	8.19565
55.0433	5.5464
55.1998	6.38667
55.3142	8.74294
55.384	14.3369
55.4662	12.1615
55.5374	14.041
55.6411	9.64144
55.8621	4.52511
55.9294	14.8683
56.0146	11.7379
56.0739	16.8665
56.1617	11.3874
56.2177	17.8454
56.2891	14.0156
56.3638	13.3826
56.4259	16.1023
56.4777	19.2823
56.5442	15.0448
56.6087	15.514
56.689	12.455
56.76	14.0766
56.8227	15.9574
56.9244	9.83429
57.0191	10.5499
57.1113	10.8549
57.1915	12.4653
57.2646	13.6819
57.3606	10.4154
57.4094	20.5065
57.5406	7.61905
57.698	6.35211
57.7567	17.0573
57.862	9.49641
58.0263	6.08572
58.1722	6.85251
58.231	17.0146
58.2966	15.2506
58.3468	19.9219
58.4192	13.8049
58.4769	17.3295
58.5657	11.2548
58.6194	18.6334
58.6989	12.5838
58.7424	22.9711
58.8219	12.5777
58.9101	11.3367
58.9929	12.0817
59.0633	14.1977
59.1106	21.1385
59.1593	20.5546
59.2209	16.2198
59.2646	22.9079
59.3428	12.7802
59.4131	14.231
59.4597	21.4832
59.5009	24.2424
59.5707	14.3252
59.6074	27.2554
59.698	11.0375
59.7663	14.6385
59.83	15.7129
59.8787	20.5065
59.963	11.8717
60.022	16.9523
60.0877	15.2144
60.1709	12.0159
60.2778	9.3562
60.3272	20.2327
60.4004	13.6696
60.4692	14.5262
60.5367	14.8188
60.6017	15.3773
60.6647	15.8813
60.7254	16.4747
60.8319	9.38941
60.9637	7.588
61.0275	15.6656
61.1137	11.6039
61.1542	24.7078
61.299	6.90474
61.357	17.231
61.4192	16.0813
61.4928	13.5905
61.554	16.3303
61.6332	12.6349
61.7243	10.9718
61.7893	15.3901
61.8354	21.6929
61.9218	11.5717
62.0138	10.8719
62.1449	7.62532
62.2127	14.7656
62.2994	11.5276
62.3433	22.7749
62.4146	14.0227
62.5057	10.9757
62.5724	14.9975
62.6425	14.2712
62.7257	12.012
62.7876	16.1593
62.8434	17.9173
62.9179	13.4268
62.984	15.1192
63.0466	15.9841
63.1307	11.8984
63.1939	15.812
63.2698	13.1789
63.3523	12.1217
63.4092	17.5522
63.5111	9.8172
63.5794	14.6391
63.6582	12.6916
63.7914	7.50734
63.8709	12.5777
63.91	25.5545
63.9732	15.8383
64.0285	18.0874
64.1011	13.7661
64.206	9.53007
64.2981	10.8673
64.4733	5.70708
64.5516	12.7753
64.6118	16.6094
64.7038	10.8687
64.7832	12.5843
64.8907	9.30293
64.9557	15.3922
65.0279	13.8548
65.1024	13.4198
65.221	8.43348
65.2642	23.1337
65.3603	10.4092
65.5376	5.63997
65.6381	9.94342
65.7133	13.2966
65.7605	21.1977
65.8564	10.431
65.9265	14.2664
65.98	18.6825
66.0597	12.5516
66.1267	14.9116
66.1889	16.093
66.2541	15.3405
66.31	17.8808
66.3856	13.2286
66.4444	16.9921
66.5001	17.9791
66.5832	12.0263
66.6431	16.7009
66.7406	10.2526
66.7989	17.153
66.8761	12.954
66.9331	17.5402
66.9987	15.2416
67.0922	10.6964
67.209	8.56282
67.278	14.4871
67.3988	8.28199
67.5125	8.79624
67.5821	14.3548
67.7183	7.34619
67.7798	16.2411
67.8704	11.047
67.9571	11.5336
68.0373	12.4578
68.1313	10.6445
68.1761	22.2876
68.2458	14.3499
68.3428	10.3116
68.4837	7.09703
68.6056	8.20493
68.6459	24.7887
68.7069	16.3969
68.759	19.1979
68.8517	10.791
68.9852	7.49047
69.0913	9.42738
69.1589	14.7793
69.2468	11.382
69.3079	16.3599
69.4162	9.22926
69.4925	13.1141
69.5656	13.6735
69.6849	8.3849
69.7606	13.2165
69.9275	5.99036
70.0003	13.7349
70.0938	10.6899
70.1932	10.0699
70.2926	10.0565
70.388	10.4868
70.4838	10.4281
70.5734	11.1673
70.6341	16.4674
70.7002	15.1288
70.7657	15.2772
70.8897	8.06302
71.0047	8.69686
71.0931	11.3129
71.1811	11.3545
71.2262	22.2089
71.2909	15.45
71.3932	9.77231
71.5196	7.91221
71.7903	3.69463
71.9848	5.14086
72.1824	5.06132
72.4592	3.61188
72.7187	3.85414
72.8018	12.038
72.9173	8.65936
72.9712	18.5515
73.061	11.1263
73.1554	10.5945
73.2421	11.5372
73.3432	9.88768
73.4219	12.7149
73.5328	9.01852
73.6283	10.4667
73.7169	11.2891
73.7922	13.2739
73.8875	10.4934
73.9595	13.886
74.0403	12.3847
74.1603	8.32938
74.2208	16.5385
74.2999	12.6507
74.3937	10.65
74.4741	12.4508
74.5655	10.9383
74.6176	19.2034
74.6914	13.5413
74.8005	9.16481
74.8612	16.4699
74.9267	15.2842
74.9864	16.7445
75.0252	25.7838
75.0619	27.2621
75.1065	22.3849
75.1873	12.3842
75.3111	8.07611
75.3818	14.1495
75.4541	13.8307
75.5317	12.876
75.593	16.3159
75.6696	13.0652
75.7301	16.527
75.8103	12.4713
75.9925	5.48607
76.0872	10.5612
76.1717	11.8426
76.2963	8.02555
76.341	22.3354
76.4234	12.1446
76.4811	17.3322
76.5595	12.7572
76.6451	11.6812
76.744	10.1056
76.7976	18.6501
76.8682	14.1735
76.9797	8.96925
77.0326	18.9147
77.1098	12.9415
77.2212	8.98085
77.3207	10.052
77.4566	7.35446
77.5079	19.5183
77.5769	14.4827
77.6713	10.5918
77.7369	15.2611
77.8041	14.8624
77.8589	18.2588
77.9865	7.8365
78.0936	9.34125
78.1702	13.0458
78.2648	10.5723
78.3557	11
78.4484	10.7924
78.5087	16.564
78.6246	8.62887
78.6843	16.7471
78.8292	6.90245
78.8954	15.1007
78.9671	13.9587
79.0318	15.4586
79.0766	22.3279
79.1535	12.9909
79.196	23.5738
79.2606	15.4679
79.3488	11.3356
79.4294	12.4096
79.5077	12.7709
79.558	19.8946
79.6196	16.2143
79.6645	22.2936
79.7376	13.6819
79.8308	10.7319
79.8869	17.8301
79.9536	14.9826
80.0216	14.7135
80.0704	20.4763
80.1111	24.5477
80.1933	12.1703
80.2514	17.2079
80.3387	11.4559
80.4724	7.4777
80.5174	22.2504
80.618	9.94402
80.6696	19.3483
80.7731	9.661
80.8409	14.7578
80.9053	15.5284
80.9753	14.278
81.0827	9.31385
81.2063	8.0914
81.3494	6.98856
81.4191	14.3406
81.4849	15.2089
81.5631	12.7895
81.6403	12.949
81.7654	7.99341
81.8655	9.98452
81.9473	12.2342
82.0243	12.9757
82.1155	10.9743
82.1847	14.4388
82.2815	10.3378
82.351	14.3777
82.5391	5.31751
82.6219	12.0786
82.7107	11.2586
82.7811	14.2007
82.8624	12.2933
82.9314	14.5073
82.9834	19.2311
83.0599	13.075
83.1533	10.7006
83.1952	23.8863
83.2815	11.5793
83.3604	12.6834
83.4552	10.5422
83.5019	21.4128
83.5663	15.5263
83.6543	11.3731
83.6985	22.6019
83.8292	7.65316
83.896	14.9739
83.9563	16.5796
84.0252	14.4997
84.0976	13.8255
84.1759	12.7704
84.2828	9.35357
84.3361	18.7719
84.3961	16.65
84.4666	14.1802
84.587	8.3111
84.719	7.57541
84.8485	7.7232
84.9255	12.9793
84.9747	20.3264
85.0398	15.3497
85.1499	9.08711
85.2479	10.1996
85.3422	10.6103
85.4356	10.7037
85.4989	15.8015
85.5716	13.7559
85.6478	13.1192
85.7256	12.8576
85.7951	14.3908
85.8951	9.9956
86.0279	7.52836
86.0941	15.1268
86.1754	12.2929
86.2785	9.70092
86.3286	19.972
86.372	23.0441
86.4358	15.6671
86.5079	13.8756
86.552	22.6542
86.6013	20.2992
86.6816	12.4401
86.7043	44.1969
86.7918	11.4187
86.8496	17.3106
86.9402	11.0339
87.0257	11.7012
87.1371	8.98037
87.203	15.1736
87.2715	14.5809
87.3354	15.6671
87.4345	10.0882
87.5365	9.80565
87.6212	11.8099
87.6908	14.3486
87.7575	15.0022
87.8203	15.9215
87.9161	10.4388
88.0072	10.9743
88.082	13.382
88.1716	11.1509
88.2452	13.5999
88.331	11.6477
88.3938	15.9246
88.4592	15.294
88.5545	10.497
88.5936	25.5663
88.6265	30.422
88.7102	11.9461
88.7961	11.6326
88.8331	27.0299
88.8931	16.6658
88.9495	17.7522
89.0388	11.1913
89.0966	17.2891
89.1486	19.2667
89.2213	13.7519
89.325	9.64367
89.3862	16.3183
89.4689	12.1036
89.5444	13.2349
89.61	15.2388
89.685	13.3376
89.7282	23.1498
89.8228	10.5729
89.897	13.4795
89.9516	18.319
90.0132	16.2324
90.0769	15.6951
90.1572	12.448
90.2556	10.1694
90.305	20.2265
90.3835	12.744
90.4605	12.9798
90.5462	11.6762
90.6256	12.5953
90.6805	18.1821
90.7184	26.4194
90.7768	17.1221
90.8265	20.1276
90.9096	12.0311
90.9978	11.3448
91.066	14.6578
91.1371	14.0517
91.2022	15.3759
91.271	14.537
91.3995	7.78053
91.4993	10.022
91.5493	19.9708
91.6195	14.2584
91.6644	22.2727
91.7248	16.5393
91.8056	12.3856
91.9461	7.11399
92.0107	15.4866
92.125	8.74891
92.2084	11.99
92.3929	5.41961
92.4706	12.8824
92.5783	9.28221
92.6626	11.8662
92.8156	6.53467
92.9469	7.614
93.0073	16.5656
93.1122	9.52871
