# Supplementary material for: Dorsal and median raphe neuronal firing dynamics characterized by nonlinear measures
Source: PLoS Comput Biol. 2024 May 28;20(5):e1012111. doi: 10.1371/journal.pcbi.1012111 (PMC11161118; doi:10.1371/journal.pcbi.1012111)
Supplement: S1 Data — (ZIP) [file pcbi.1012111.s002.zip › data/N139_N1_080512.txt]

Event times and instantaneous frequencies between 721.304 s and 767.873 s on channel 401
Time	Inst freq
721.357	18.7406
721.416	17.0882
721.468	19.0803
721.526	17.188
721.581	18.4536
721.64	16.675
721.701	16.4609
721.755	18.4536
721.808	18.8466
721.865	17.7431
721.92	18.0473
721.973	18.9538
722.02	21.4316
722.079	16.7842
722.136	17.7054
722.184	20.5804
722.24	17.8508
722.292	19.2678
722.343	19.5198
722.398	18.4468
722.458	16.6667
722.513	18.2448
722.566	18.6986
722.623	17.4764
722.678	18.3184
722.734	17.8891
722.786	19.0114
722.845	17.0213
722.898	18.7829
722.956	17.3641
723.007	19.4477
723.067	16.8634
723.123	17.6367
723.173	19.9362
723.227	18.7021
723.279	19.2308
723.347	14.7362
723.395	20.6996
723.443	20.6782
723.498	18.3857
723.554	17.9437
723.603	20.202
723.668	15.2882
723.724	17.9921
723.781	17.5809
723.828	21.4638
723.885	17.4795
723.952	14.8302
724.016	15.6006
724.072	17.9759
724.133	16.4799
724.19	17.5039
724.252	15.9949
724.316	15.6128
724.374	17.2176
724.431	17.6491
724.486	18.2648
724.547	16.2522
724.601	18.6567
724.664	15.7928
724.729	15.5111
724.785	17.7715
724.843	17.2384
724.896	18.9143
724.949	18.8395
724.996	21.2134
725.052	18.031
725.11	17.059
725.16	19.988
725.216	17.8635
725.274	17.2921
725.322	20.7082
725.377	18.2116
725.435	17.3913
725.489	18.5598
725.542	18.7161
725.603	16.415
725.655	19.2976
725.711	17.6585
725.774	15.8755
725.822	21.0793
725.876	18.3925
725.926	20.0803
725.987	16.3908
726.04	18.9609
726.096	17.9276
726.148	19.0585
726.201	18.7091
726.261	16.8748
726.322	16.3479
726.378	17.9051
726.434	17.7904
726.489	18.1653
726.554	15.4297
726.607	18.8964
726.659	18.9358
726.712	19.1351
726.767	18.0995
726.819	19.1278
726.876	17.5747
726.938	16.1891
727.003	15.4679
727.057	18.4196
727.117	16.5755
727.176	16.9291
727.234	17.4764
727.293	16.8435
727.346	18.9215
727.402	17.8603
727.465	15.8128
727.53	15.387
727.583	18.8608
727.638	18.1488
727.698	16.756
727.764	15.0376
727.808	22.7687
727.871	15.9872
727.928	17.5747
727.986	17.0678
728.043	17.618
728.1	17.6585
728.152	19.1718
728.212	16.6362
728.273	16.3452
728.335	16.1943
728.401	15.024
728.449	21.004
728.51	16.2999
728.573	16.0026
728.638	15.3022
728.694	17.8476
728.752	17.4186
728.807	17.9404
728.867	16.6611
728.927	16.8152
728.993	15.0989
729.042	20.3376
729.108	15.1126
729.157	20.4918
729.218	16.3854
729.275	17.7211
729.328	18.8182
729.394	15.1676
729.445	19.3237
729.501	17.8603
729.559	17.4216
729.623	15.6495
729.675	19.015
729.727	19.3199
729.785	17.3551
729.848	15.9312
729.907	16.9005
729.962	18.1389
730.019	17.584
730.078	16.8577
730.129	19.6889
730.181	19.1461
730.246	15.3539
730.297	19.7941
730.357	16.7029
730.414	17.3581
730.467	18.8644
730.52	18.7617
730.579	17.1321
730.646	14.988
730.709	15.7356
730.77	16.5153
730.831	16.2311
730.878	21.5517
730.939	16.4177
731.001	15.8983
731.057	17.9083
731.117	16.7084
731.178	16.4204
731.238	16.7448
731.295	17.618
731.348	18.5494
731.415	14.9477
731.473	17.3611
731.532	17.0619
731.584	19.1865
731.648	15.456
731.708	16.6362
731.764	18.1389
731.82	17.8317
731.88	16.6806
731.942	16.0333
731.997	18.3016
732.049	18.9825
732.103	18.5977
732.165	16.176
732.225	16.6889
732.283	17.2295
732.34	17.5469
732.399	16.7926
732.458	17.0068
732.511	19.044
732.563	19.0006
732.62	17.55
732.676	17.8444
732.727	19.7981
732.784	17.5009
732.833	20.555
732.893	16.6003
732.944	19.7394
733.013	14.4363
733.063	20.008
733.118	18.1653
733.172	18.6498
733.224	18.9036
733.275	19.658
733.328	19.1022
733.379	19.425
733.434	18.3318
733.501	14.9276
733.552	19.516
733.606	18.4128
733.652	21.692
733.7	20.9644
733.762	16.0077
733.813	19.8177
733.876	15.7978
733.928	19.2456
733.984	18.0668
734.036	18.9179
734.083	21.5564
734.143	16.6806
734.203	16.6389
734.257	18.3419
734.314	17.7873
734.37	17.8444
734.428	17.1999
734.481	18.6916
734.536	18.1554
734.597	16.3532
734.654	17.7778
734.711	17.319
734.776	15.4823
734.831	18.2548
734.889	17.322
734.948	16.8549
735.011	15.9008
735.069	17.1733
735.126	17.5685
735.185	17.0039
735.247	16.1865
735.297	19.988
735.361	15.4679
735.416	18.3959
735.472	17.6678
735.539	15.0128
735.602	15.8103
735.661	17.0736
735.716	18.1028
735.777	16.2628
735.829	19.5198
735.882	18.8182
735.94	17.1762
736.005	15.3374
736.059	18.546
736.118	16.909
736.169	19.658
736.22	19.5313
736.287	15.0218
736.346	16.8237
736.397	19.7628
736.446	20.2184
736.506	16.8976
736.57	15.425
736.624	18.5839
736.674	19.9243
736.726	19.1828
736.787	16.6445
736.835	20.5508
736.891	17.8699
736.947	18.0636
737.006	16.7252
737.062	18.0473
737.122	16.6279
737.175	18.7582
737.236	16.4582
737.289	18.9036
737.344	18.0245
737.413	14.5243
737.467	18.5357
737.521	18.6324
737.58	16.9463
737.633	18.8466
737.692	16.852
737.751	16.9981
737.814	15.9591
737.87	17.6243
737.93	16.8947
737.996	15.1561
738.065	14.4781
738.121	17.762
738.182	16.4609
738.238	17.7715
738.29	19.1461
738.355	15.4847
738.415	16.5153
738.472	17.5469
738.535	15.9363
738.589	18.4332
738.659	14.2735
738.718	16.9549
738.782	15.7183
738.837	18.0278
738.889	19.2382
738.942	18.9753
739.003	16.4989
739.064	16.4231
739.132	14.5433
739.189	17.7368
739.24	19.6541
739.296	17.8253
739.353	17.6056
739.408	18.1818
739.462	18.474
739.525	15.7679
739.583	17.2087
739.641	17.2891
739.705	15.7629
739.762	17.4551
739.821	16.8435
739.882	16.5017
739.945	15.8453
739.994	20.4834
740.065	13.9373
740.113	20.8247
740.168	18.205
740.228	16.7476
740.284	17.8795
740.339	18.1884
740.394	18.1258
740.452	17.3792
740.517	15.3941
740.571	18.3554
740.62	20.3666
740.676	17.8859
740.728	19.3087
740.779	19.4856
740.836	17.7715
740.89	18.3419
740.95	16.5782
741.014	15.7134
741.07	17.7525
741.127	17.6741
741.185	17.34
741.242	17.3702
741.296	18.4638
741.357	16.4069
741.412	18.2382
741.465	19.0585
741.509	22.3614
741.564	18.4196
741.618	18.4128
741.678	16.5563
741.747	14.652
741.804	17.2921
741.856	19.3125
741.917	16.3159
741.967	19.996
742.021	18.6359
742.069	20.7426
742.129	16.6861
742.186	17.7494
742.244	17.1644
742.299	18.2315
742.345	21.5936
742.404	17.0126
742.456	19.1168
742.513	17.6678
742.568	18.1785
742.616	20.8117
742.665	20.1776
742.713	20.8507
742.772	17.0271
742.824	19.2567
742.879	18.1324
742.935	17.9856
742.987	19.0186
743.041	18.6012
743.096	18.0636
743.164	14.8258
743.213	20.3211
743.265	19.1168
743.327	16.2628
743.384	17.4277
743.436	19.2493
743.491	18.205
743.546	18.1984
743.596	19.976
743.647	19.5313
743.709	16.239
743.763	18.6289
743.818	17.9437
743.872	18.5943
743.926	18.5048
743.979	18.9215
744.031	19.2345
744.093	16.2549
744.14	20.8899
744.201	16.469
744.258	17.5871
744.306	20.8507
744.358	19.2864
744.411	18.7899
744.471	16.5673
744.521	19.9641
744.585	15.7282
744.635	19.992
744.685	20.0965
744.739	18.3655
744.8	16.5893
744.851	19.4099
744.902	19.4932
744.951	20.6954
745.006	18.0018
745.066	16.6834
745.122	17.8987
745.175	18.8041
745.231	17.8508
745.288	17.5009
745.345	17.7936
745.405	16.6611
745.452	21.0217
745.498	21.5983
745.549	19.6425
745.61	16.5618
745.66	20.0763
745.719	16.7701
745.773	18.5563
745.828	18.1291
745.888	16.7168
745.945	17.7179
746.001	17.7904
746.046	21.9106
746.107	16.4339
746.166	17.0999
746.215	20.3046
746.271	17.7368
746.322	19.9203
746.376	18.406
746.433	17.4064
746.49	17.5623
746.548	17.4064
746.602	18.315
746.659	17.7022
746.712	18.8929
746.765	18.7231
746.826	16.5426
746.886	16.6058
746.95	15.6201
747.019	14.5033
747.072	18.7829
747.131	16.9693
747.19	16.8919
747.25	16.5837
747.306	18.0799
747.363	17.4398
747.418	18.1818
747.472	18.423
747.523	19.5771
747.582	17.2087
747.634	18.9861
747.687	18.7758
747.75	16.0154
747.795	22.3914
747.854	16.6973
747.911	17.6274
747.965	18.4366
748.012	21.3356
748.062	20.3004
748.12	17.1556
748.175	18.0734
748.231	17.8955
748.279	20.9908
748.334	18.2216
748.385	19.5274
748.437	19.2715
748.496	16.8379
748.552	17.854
748.608	17.9115
748.663	18.2249
748.72	17.5469
748.777	17.5223
748.842	15.2812
748.903	16.4528
748.96	17.4764
749.019	16.9233
749.078	17.0329
749.134	18.0375
749.198	15.5304
749.251	18.9825
749.304	18.8929
749.363	16.6806
749.417	18.5632
749.47	18.8573
749.52	20.1005
749.573	18.8395
749.631	17.4307
749.685	18.3217
749.747	16.1551
749.808	16.292
749.863	18.1719
749.93	15.1446
749.984	18.3722
750.037	18.8929
750.096	16.9635
750.154	17.1497
750.216	16.0979
750.273	17.5623
750.327	18.4264
750.385	17.2563
750.44	18.2083
750.492	19.4818
750.548	17.6616
750.606	17.4551
750.655	20.1532
750.718	15.9008
750.772	18.474
750.823	19.7511
750.874	19.3761
750.923	20.6441
750.98	17.5932
751.032	19.1865
751.091	17.0416
751.148	17.5039
751.198	19.7472
751.259	16.6003
751.313	18.2615
751.368	18.1225
751.421	18.9466
751.484	15.9236
751.53	21.8198
751.591	16.2364
751.649	17.31
751.713	15.6128
751.768	18.3318
751.821	18.9502
751.876	18.044
751.926	19.972
751.977	19.8295
752.043	15.0716
752.103	16.6639
752.159	17.9824
752.221	15.9617
752.279	17.4216
752.337	17.03
752.396	17.0678
752.45	18.3756
752.497	21.2224
752.553	17.9308
752.608	18.1159
752.662	18.577
752.716	18.5185
752.77	18.546
752.829	16.9492
752.891	16.0927
752.946	18.4366
753.006	16.6417
753.066	16.4528
753.12	18.6081
753.18	16.7224
753.241	16.4962
753.287	21.5008
753.355	14.7275
753.428	13.6668
753.484	18.0083
753.544	16.4474
753.601	17.6554
753.658	17.5809
753.714	17.7368
753.773	16.9176
753.831	17.316
753.888	17.7179
753.952	15.6372
754.007	18.031
754.055	20.6996
754.107	19.2234
754.168	16.3934
754.225	17.5871
754.287	16.1655
754.342	18.093
754.397	18.2249
754.454	17.5223
754.507	19.0803
754.567	16.6778
754.634	14.9656
754.693	16.756
754.757	15.7505
754.813	17.6118
754.869	18.1488
754.921	18.9825
754.972	19.861
755.029	17.3792
755.081	19.3723
755.135	18.5943
755.188	18.7547
755.248	16.7252
755.3	19.1828
755.353	18.8893
755.408	18.1719
755.469	16.3052
755.526	17.6429
755.576	19.7902
755.639	15.9591
755.695	17.8827
755.753	17.191
755.81	17.4307
755.867	17.7399
755.929	16.1057
755.991	16.2232
756.05	16.8237
756.115	15.2672
756.176	16.4935
756.237	16.488
756.285	20.5339
756.347	16.3292
756.405	17.001
756.46	18.2282
756.514	18.6393
756.572	17.2384
756.628	17.7274
756.682	18.6185
756.744	16.197
756.801	17.4064
756.856	18.2715
756.922	15.0966
756.981	17.1086
757.045	15.6544
757.112	14.892
757.169	17.331
757.23	16.4935
757.288	17.1969
757.34	19.1534
757.412	13.9567
757.476	15.6642
757.537	16.4015
757.594	17.4611
757.657	16.0231
757.72	15.8504
757.781	16.3773
757.843	16.0205
757.908	15.5207
757.975	14.8943
758.035	16.5536
758.1	15.3304
758.154	18.6116
758.212	17.1497
758.267	18.2149
758.322	18.1521
758.385	15.9566
758.453	14.7167
758.514	16.4339
758.579	15.4083
758.64	16.3613
758.694	18.44
758.755	16.4772
758.821	15.2022
758.873	19.1058
758.927	18.4264
758.991	15.7803
759.054	15.758
759.107	19.0549
759.166	16.8322
759.224	17.1585
759.281	17.618
759.339	17.3461
759.403	15.4655
759.457	18.5494
759.512	18.3824
759.57	17.0969
759.632	16.2048
759.69	17.0823
759.757	15.067
759.819	15.9872
759.874	18.1291
759.926	19.216
759.987	16.3854
760.042	18.3655
760.101	16.8095
760.16	17.0271
760.229	14.43
760.285	18.0734
760.345	16.5207
760.414	14.5645
760.476	16.0179
760.534	17.4825
760.603	14.3534
760.665	16.218
760.713	20.5973
760.758	22.6603
760.811	18.8182
760.866	18.1521
760.929	15.7183
760.987	17.334
761.045	17.3913
761.101	17.6398
761.153	19.216
761.213	16.7842
761.268	18.3016
761.329	16.3827
761.38	19.3611
761.435	18.3959
761.492	17.4398
761.549	17.4672
761.607	17.2503
761.664	17.6274
761.719	18.0897
761.782	15.9693
761.841	16.8577
761.9	16.9693
761.958	17.4004
762.018	16.5262
762.076	17.1733
762.137	16.4962
762.191	18.3217
762.247	18.1192
762.301	18.5736
762.363	16.1134
762.421	17.0126
762.478	17.5932
762.536	17.2236
762.591	18.3587
762.642	19.497
762.697	18.2315
762.76	15.7679
762.815	18.1554
762.869	18.7231
762.932	15.7282
762.995	15.9617
763.054	17.0329
763.108	18.2648
763.169	16.5289
763.228	16.8833
763.282	18.5357
763.337	18.2282
763.398	16.3908
763.458	16.7504
763.505	21.0704
763.565	16.7926
763.626	16.3693
763.683	17.4459
763.737	18.7161
763.801	15.4751
763.854	18.7688
763.902	20.903
763.953	19.8965
764.003	19.7239
764.061	17.2473
764.116	18.2782
764.169	18.9789
764.229	16.5098
764.281	19.2715
764.337	17.7904
764.399	16.247
764.45	19.6696
764.505	18.1521
764.566	16.2787
764.614	20.9424
764.676	16.0565
764.731	18.3419
764.793	16.0128
764.848	18.3824
764.904	17.5932
764.97	15.3069
765.024	18.3824
765.073	20.3957
765.13	17.5469
765.19	16.742
765.246	17.8795
765.301	18.1686
765.356	18.0408
765.42	15.6789
765.468	21.0837
765.527	16.9262
765.579	19.1388
765.633	18.5632
765.693	16.5948
765.748	18.2083
765.81	16.1005
765.859	20.5128
765.925	15.1699
765.98	18.2448
766.029	20.0441
766.081	19.4099
766.126	22.1239
766.187	16.5399
766.247	16.4935
766.301	18.4468
766.36	17.1674
766.411	19.4212
766.471	16.742
766.52	20.2758
766.572	19.3798
766.632	16.5618
766.692	16.8237
766.752	16.5125
766.807	18.3016
766.868	16.2417
766.921	18.9394
766.974	19.0803
767.028	18.3925
767.083	18.1192
767.137	18.5943
767.196	16.9952
767.262	15.2184
767.316	18.4094
767.381	15.4464
767.433	19.084
767.491	17.319
767.552	16.3506
767.612	16.5317
767.668	17.8285
767.723	18.4843
767.774	19.3949
767.833	16.9062
