# Supplementary material for: Dorsal and median raphe neuronal firing dynamics characterized by nonlinear measures
Source: PLoS Comput Biol. 2024 May 28;20(5):e1012111. doi: 10.1371/journal.pcbi.1012111 (PMC11161118; doi:10.1371/journal.pcbi.1012111)
Supplement: S1 Data — (ZIP) [file pcbi.1012111.s002.zip › data/N15_N10_240112.txt]

Event times and instantaneous frequencies between 12925.2 s and 13062.7 s on channel 401
Time	Inst freq
12925.5	7.73666e-005
12925.7	4.52612
12926.2	1.9068
12926.3	22.4871
12926.3	17.5901
12926.4	13.8504
12926.5	14.2511
12926.5	19.3986
12926.6	15.4202
12926.7	9.70403
12926.8	7.08466
12926.9	20.0481
12927	10.9158
12927.1	11.7495
12927.2	8.23927
12927.2	19.1902
12927.3	29.9491
12927.3	25.7268
12927.4	15.7828
12927.4	17.4095
12927.5	28.5959
12927.5	14.2939
12927.6	17.819
12927.6	16.3693
12927.7	15.9413
12927.8	18.2582
12927.8	18.1917
12927.9	14.2959
12927.9	15.4583
12928	29.18
12928	15.006
12928.1	26.1712
12928.1	18.622
12928.2	20.6825
12928.2	20.1248
12928.3	9.03179
12928.4	18.4672
12928.5	16.3452
12928.5	18.6081
12928.6	13.8427
12928.6	18.622
12928.7	24.0848
12928.7	16.2338
12928.8	19.6812
12928.8	23.4357
12928.9	18.2815
12928.9	21.4731
12929	19.0078
12929	21.4362
12929.1	17.34
12929.2	11.2587
12929.2	18.9681
12929.3	18.7582
12929.3	20.1654
12929.4	22.9832
12929.4	25.5167
12929.5	11.6577
12929.6	17.307
12929.7	11.6158
12929.7	11.0914
12929.8	13.6631
12929.9	15.7208
12929.9	14.7558
12930	12.4316
12930.2	6.52784
12930.3	8.17461
12930.4	15.444
12930.4	13.1666
12930.5	23.9464
12930.5	17.5039
12930.6	18.5529
12930.6	22.3214
12930.7	13.2083
12930.8	8.33194
12930.9	11.2663
12931.2	3.89287
12931.4	5.31406
12931.5	10.0898
12931.5	15.4631
12931.6	20.6228
12932.5	1.11182
12940.7	0.121931
12941.4	1.34791
12942.2	1.37406
12942.2	13.9237
12942.3	21.5424
12942.4	10.8566
12942.5	6.36862
12943	2.32607
12943	13.5446
12943.1	13.2556
12943.2	8.34168
12943.3	8.35282
12943.5	7.34916
12943.7	5.33362
12943.8	7.61557
12943.9	13.9043
12943.9	27.3299
12944	19.4553
12944	21.8245
12944	21.8293
12944.5	2.09613
12944.6	9.99201
12944.7	32.8084
12944.7	22.9991
12944.7	20.3915
12944.8	15.5715
12944.9	11.8779
12945	9.7144
12945.5	2.02819
12945.6	11.6986
12945.6	17.5346
12945.7	16.581
12945.9	4.30108
12946.4	2.32775
12946.5	6.04997
12951.6	0.196212
12956.7	0.196757
12957.4	1.50627
12957.4	13.7627
12957.5	22.8676
12957.5	25.2461
12957.6	16.7926
12957.7	10.9206
12957.8	10.4504
12957.8	16.6806
12958	4.73934
12958.1	11.325
12958.2	13.43
12958.5	3.34459
12958.6	11.711
12958.7	14.4342
12958.8	10.591
12958.8	14.1764
12958.9	10.2187
12959	12.5755
12959.1	12.4409
12959.2	8.40336
12959.3	11.7467
12959.4	9.39232
12959.5	13.4789
12959.5	15.8378
12959.6	12.7081
12959.7	8.88494
12959.8	13.6575
12959.9	15.3822
12959.9	20.8333
12960	13.0804
12960	15.758
12960.1	20.3004
12960.2	10.0949
12960.3	17.1556
12960.3	10.7573
12960.7	2.82302
12960.8	19.1314
12960.9	8.53971
12960.9	19.2234
12961	15.7332
12961.1	13.9762
12961.1	13.0685
12961.8	1.5691
12961.9	6.95024
12962	15.7208
12963.1	0.914737
12964.9	0.547552
12966.2	0.781335
12967.3	0.905403
12970.9	0.277702
12971.6	1.42906
12972.1	1.79562
12972.6	2.12553
12972.8	6.54707
12972.8	22.7169
12972.9	16.0411
12972.9	17.1615
12973.7	1.31758
12973.8	10.879
12973.8	14.7124
12974.5	1.59109
12974.7	4.01913
12974.8	9.8912
12974.9	14.0292
12975	17.8285
12975	13.6203
12975.1	15.9923
12975.2	6.77369
12975.5	3.51247
12975.6	23.9578
12975.6	17.2592
12975.7	8.33333
12976.1	2.81436
12976.1	19.0186
12976.2	13.725
12976.3	14.6092
12976.5	5.08595
12976.6	14.4217
12976.6	21.0482
12976.7	13.7988
12976.9	4.53309
12977	7.54831
12977.2	5.92909
12977.3	12.4486
12977.4	10.7078
12977.5	8.94534
12977.6	7.83453
12977.7	12.9988
12977.7	18.7547
12977.9	6.21311
12978	9.97108
12978.1	9.76181
12978.2	8.14332
12978.3	13.9626
12978.8	2.07663
12978.9	12.1907
12978.9	17.9501
12979	9.83478
12979.6	1.76128
12980.4	1.18778
12981.8	0.704022
12982.7	1.12135
12984.7	0.508839
12985.2	1.9893
12985.3	9.68711
12987.2	0.538399
12987.3	10.1523
12988.3	0.986592
12988.4	6.61857
12988.6	4.61425
12989.5	1.1649
12989.7	6.43832
12989.8	6.73854
12990.3	2.13484
12990.4	8.42886
12990.6	4.17327
12990.8	5.11954
12990.9	8.77886
12991	13.0497
12991.3	3.65177
12991.5	4.332
12991.7	4.65311
12991.8	10.7933
12992.2	2.7027
12992.4	5.88547
12992.4	15.0444
12992.5	12.1832
12992.7	6.90703
12992.9	4.34405
12993	8.60141
12993.2	6.16713
12993.3	12.07
12993.3	17.1116
12993.4	24.8262
12993.4	12.3138
12993.5	14.806
12993.6	14.5709
12993.6	14.0371
12993.7	11.5888
12993.8	13.7817
12993.9	8.59476
12994	9.05797
12994.3	4.14731
12994.3	18.3756
12994.4	15.7085
12994.4	17.2831
12994.5	24.6427
12994.5	25.3036
12994.6	25.8465
12994.6	17.2622
12994.7	8.1011
12995	4.04106
12995.1	8.48969
12995.2	10.3541
12995.3	22.4618
12995.3	35.1741
12995.3	24.5278
12995.4	11.7855
12995.7	3.462
12995.8	9.48317
12995.9	12.3016
12996	12.9651
12996	15.4131
12996.1	9.20217
12996.2	21.7439
12996.3	6.95507
12996.9	1.67625
12997.4	2.04369
12997.5	17.4642
12997.5	13.637
12997.6	11.0363
12997.7	16.4555
12997.8	9.68711
12998.3	1.88601
12998.7	3.0373
12998.8	7.68167
12998.9	7.18236
13000	0.976162
13000.6	1.49842
13001.7	0.968204
13002.8	0.853687
13003.1	4.21834
13003.2	5.39229
13003.4	7.86473
13003.6	4.44069
13003.7	6.82361
13004	4.70544
13004	11.4456
13004.1	14.5264
13004.7	1.82106
13005.1	2.19645
13005.3	4.88568
13005.6	4.23298
13006.6	0.917414
13007.5	1.23464
13007.9	2.23684
13008.4	1.88168
13008.5	13.2591
13008.6	9.89511
13008.7	12.7437
13008.7	34.3289
13008.8	16.5536
13008.8	17.0329
13008.9	10.6724
13009	9.76181
13009.2	4.79409
13009.4	7.08416
13009.4	17.8285
13009.5	20.9644
13009.5	17.5901
13009.6	19.3836
13009.6	29.3427
13009.7	17.9179
13009.8	14.4321
13009.8	12.0656
13009.9	22.0507
13010	15.0286
13010	18.5219
13010.1	17.1233
13010.1	15.1538
13010.2	21.4823
13010.2	16.7056
13010.3	21.363
13010.3	21.0393
13010.4	17.4216
13010.5	9.85319
13010.6	12.7845
13010.7	10.8838
13010.7	17.0911
13010.8	17.8731
13010.8	23.7023
13010.9	29.2483
13011	9.59141
13011.1	9.81354
13011.2	7.49008
13011.3	6.88373
13011.4	11.5821
13011.5	15.1814
13011.5	15.9847
13011.6	16.8663
13011.8	5.53618
13011.8	24.8942
13011.9	21.6029
13011.9	20.012
13012	19.9681
13012	25.4388
13012.1	16.0488
13012.2	7.07314
13012.3	14.7842
13012.4	9.999
13012.4	16.0798
13012.5	12.288
13012.9	2.82781
13013	11.2714
13013	13.8831
13013.1	16.559
13013.2	12.9904
13013.3	13.1909
13013.4	10.203
13013.7	2.56167
13015	0.815302
13015.5	1.85553
13015.7	5.09632
13016.3	1.77073
13018.6	0.428108
13019.9	0.755378
13020.5	1.66764
13020.6	8.85426
13020.9	4.69484
13021.1	4.47327
13021.3	5.86682
13021.4	7.42115
13021.5	11.2803
13021.8	3.20893
13022	5.30138
13022.6	1.65254
13023.4	1.15419
13023.6	6.29604
13023.8	6.59239
13023.9	7.20773
13024	11.8092
13024.1	12.8899
13024.4	3.36882
13024.5	7.3346
13024.6	11.352
13024.6	17.7588
13024.7	25.7666
13024.7	17.819
13024.8	19.3274
13024.9	8.95175
13025	9.84252
13025.1	9.6768
13025.2	17.1292
13025.2	18.797
13025.3	18.7547
13025.3	23.0203
13025.3	29.7354
13025.4	43.2339
13025.4	16.2153
13025.5	14.341
13025.6	9.92556
13025.8	5.1311
13025.8	17.5193
13025.9	19.8295
13025.9	20.5973
13026	21.9154
13026	19.6502
13026.1	19.2938
13026.1	33.4336
13026.2	21.182
13026.2	21.8818
13026.3	10.725
13026.4	7.5523
13026.5	10.4112
13026.6	10.0908
13026.7	16.0746
13026.7	23.3863
13026.8	22.6963
13026.8	23.2504
13026.9	18.9789
13027	13.3654
13027	15.2509
13027.2	6.03355
13027.3	13.3529
13027.3	19.3986
13027.4	19.1424
13027.4	33.6247
13027.5	14.8214
13027.5	13.7005
13027.7	6.90799
13027.8	12.4363
13027.9	10.2449
13028	6.74809
13028.1	19.4818
13028.1	35.868
13028.1	21.2675
13028.2	11.1782
13028.3	11.6809
13028.4	8.47889
13028.5	25.5493
13028.5	15.0716
13028.8	4.148
13028.8	16.9952
13028.9	14.5709
13029	20.3376
13029	17.0765
13029.1	19.98
13029.1	18.3486
13029.2	16.1394
13029.2	17.6087
13029.3	17.0648
13029.3	19.3986
13029.4	10.7377
13029.6	6.888
13029.7	8.44452
13029.8	11.1025
13029.9	10.421
13029.9	20.5846
13030.2	3.83112
13030.4	5.52456
13030.5	10.7319
13030.6	9.10415
13030.7	7.64
13031	3.37633
13031.1	11.2045
13031.4	3.32679
13031.7	3.44804
13031.8	11.566
13032.3	2.09314
13032.4	8.25014
13032.6	4.64145
13032.7	7.44435
13032.9	5.1878
13033.1	5.78938
13033.2	8.06387
13033.4	6.05547
13033.6	4.4405
13033.7	8.09389
13033.8	9.23617
13034	4.83279
13034.1	12.6566
13034.3	4.45712
13034.5	6.75539
13034.7	6.02845
13034.8	8.64827
13034.9	6.72721
13035.2	4.06653
13035.3	10.8554
13035.4	8.10701
13035.7	3.52535
13035.7	15.4321
13035.8	13.3636
13035.9	16.4636
13036.1	5.33447
13036.2	6.6379
13036.3	8.45166
13036.4	12.3244
13037.1	1.4618
13037.2	10.102
13037.3	9.53925
13037.6	3.2144
13037.7	8.15129
13037.9	5.82785
13038	13.5777
13038	15.3516
13038.2	5.23013
13038.3	11.1495
13038.4	11.0205
13038.5	9.64599
13038.7	5.6773
13038.9	5.03474
13038.9	18.9645
13039	10.1895
13039.2	4.95884
13039.3	9.59141
13039.5	6.97934
13039.6	6.45078
13039.7	12.4486
13039.8	11.4469
13039.9	21.9443
13039.9	23.9234
13039.9	25.6082
13040	15.8078
13040.1	9.72952
13040.2	17.8476
13040.2	17.8763
13040.3	15.921
13040.3	17.9372
13040.4	17.1174
13040.5	6.60066
13040.7	9.0629
13040.7	18.5048
13040.8	14.3062
13040.8	21.1864
13040.9	19.0331
13040.9	32.9056
13041	21.5424
13041	12.2249
13041.1	17.31
13041.2	16.756
13041.2	25.5624
13041.2	18.7336
13041.4	7.52842
13041.4	26.4271
13041.5	15.3233
13041.5	21.4225
13041.6	19.8531
13041.6	20.8464
13041.7	17.0068
13041.8	15.7233
13041.8	18.3251
13041.9	16.2946
13041.9	24.9439
13042	15.8529
13042	13.3958
13042.1	20.3791
13042.1	19.0078
13042.2	18.3083
13042.2	25.8198
13042.3	26.0078
13042.3	20.4708
13042.4	24.2248
13042.4	22.3614
13042.5	23.359
13042.5	17.9695
13042.6	20.6612
13042.6	28.9101
13042.6	22.6501
13042.7	30.7031
13042.7	21.7581
13042.8	21.8579
13042.8	14.8104
13042.9	17.9276
13042.9	23.9406
13043	26.1986
13043	19.8059
13043	30.9215
13043.1	22.1926
13043.1	20.842
13043.2	16.2127
13043.2	25.3357
13043.3	15.9923
13043.4	18.2249
13043.4	14.7254
13043.5	18.2916
13043.6	8.57927
13043.7	18.0963
13043.7	21.2224
13043.7	21.5657
13043.8	29.3427
13043.8	18.1291
13043.9	18.7196
13043.9	24.1721
13044	28.8184
13044.1	7.76699
13044.2	17.2444
13044.2	16.0333
13044.3	14.0588
13044.4	8.09782
13044.5	16.2311
13044.5	26.1986
13044.6	14.758
13044.7	11.5048
13044.8	10.9589
13044.8	18.9681
13044.9	18.6811
13045	11.1532
13045	18.6532
13045.1	11.2296
13045.2	8.97585
13045.3	14.6585
13045.3	17.0882
13045.4	17.5871
13045.4	21.815
13045.5	15.0989
13045.6	12.4704
13045.7	11.9775
13045.8	11.8147
13045.9	9.18189
13046	6.72631
13046.1	14.5518
13046.2	13.611
13046.2	15.7853
13046.3	17.934
13046.3	14.1864
13046.4	9.32575
13046.6	6.72405
13046.7	12.9971
13046.8	6.53083
13047	6.88089
13047.1	11.6713
13047.2	9.31012
13047.3	9.22169
13047.4	10.141
13047.6	5.19049
13047.7	11.5035
13048	3.22601
13048	12.3931
13048.2	5.51785
13048.4	6.84275
13048.7	3.32591
13048.8	10.1368
13048.9	6.28536
13049.3	2.43007
13049.5	7.08818
13049.6	7.57174
13049.8	5.83022
13050.6	1.19904
13050.8	7.47049
13050.9	7.42611
13051	9.06043
13051.1	9.42241
13051.2	9.96115
13051.4	4.43774
13051.6	4.94315
13051.7	12.3655
13052	2.99913
13052.4	2.52258
13052.5	10.1092
13052.7	8.25764
13052.9	4.47688
13053.4	1.80874
13053.6	4.73664
13053.8	6.32591
13053.9	8.37311
13054.3	2.68629
13054.4	9.06618
13054.5	15.5812
13054.6	7.20046
13054.7	8.14133
13054.8	19.7863
13054.9	6.71637
13055	11.0705
13055.1	9.89609
13055.2	12.6711
13055.3	16.889
13055.3	21.561
13055.4	15.223
13055.4	15.8604
13055.6	8.28569
13055.9	3.34079
13055.9	15.7109
13056	14.2653
13056	21.427
13056.1	23.0947
13056.1	20.3915
13056.2	24.7097
13056.2	23.9521
13056.3	18.4502
13056.3	22.1926
13056.4	15.0784
13056.6	5.46329
13056.6	17.4034
13056.7	24.6184
13056.7	13.6855
13056.8	16.2813
13056.8	19.7863
13056.9	11.4613
13057	15.3139
13057.1	14.9254
13057.1	15.5545
13057.2	20.4666
13057.2	20.7684
13057.3	27.9252
13057.3	17.762
13057.4	15.5304
13057.4	26.4901
13057.5	23.2883
13057.5	52.5486
13057.5	21.8723
13057.6	19.2753
13057.6	17.7242
13057.7	21.5983
13057.7	19.8255
13057.8	35.2983
13057.8	19.6889
13057.9	20.6782
13057.9	32.4886
13057.9	21.2495
13058	16.0668
13058	26.5463
13058.1	19.2938
13058.1	23.7192
13058.2	23.5682
13058.2	16.3586
13058.3	31.5159
13058.3	38.1243
13058.3	24.1604
13058.4	26.462
13058.4	19.9283
13058.5	26.2329
13058.5	12.3426
13058.6	25.3293
13058.6	20.5931
13058.7	26.448
13058.7	18.2448
13058.8	18.0148
13058.8	19.1534
13058.9	20.7426
13058.9	18.0963
13059	20.8594
13059	26.5816
13059.1	26.434
13059.1	17.4703
13059.2	25.8933
13059.2	19.6502
13059.3	12.2986
13059.3	22.119
13059.4	21.0526
13059.4	24.9688
13059.5	24.0674
13059.5	30.6843
13059.5	18.0505
13059.6	27.7778
13059.6	16.909
13059.7	14.7319
13059.8	15.6691
13059.8	24.5761
13059.9	13.2802
13060	12.7518
13060	13.6911
13060.1	18.6532
13060.2	12.5219
13060.2	17.8253
13060.3	14.7863
13060.3	20.79
13060.4	20.4374
13060.4	20.5973
13060.5	15.9795
13060.6	17.854
13060.6	12.3839
13060.7	18.4366
13060.8	15.6495
13060.8	30.5904
13060.8	23.1374
13060.9	17.4186
13061	14.6951
13061	11.8864
13061.1	15.1126
13061.2	18.0766
13061.2	17.1233
13061.3	16.8634
13061.3	18.1752
13061.4	19.3087
13061.4	29.274
13061.5	12.1551
13061.6	18.3117
13061.6	20.5592
13061.7	11.0717
13061.7	28.9603
13061.8	11.892
13061.9	13.3174
13062	19.0694
13062	14.0706
13062.1	23.7699
13062.1	24.9252
13062.2	14.8258
13062.2	15.5063
13062.3	18.2815
13062.4	14.8943
13062.4	15.2509
