# Supplementary material for: Dorsal and median raphe neuronal firing dynamics characterized by nonlinear measures
Source: PLoS Comput Biol. 2024 May 28;20(5):e1012111. doi: 10.1371/journal.pcbi.1012111 (PMC11161118; doi:10.1371/journal.pcbi.1012111)
Supplement: S1 Data — (ZIP) [file pcbi.1012111.s002.zip › data/N22_N3_280212.txt]

Event times and instantaneous frequencies between 1944.79 s and 2089.4 s on channel 401
Time	Inst freq
1944.85	2.49863
1945.06	4.78767
1945.25	5.27204
1945.41	6.40369
1945.59	5.48546
1945.85	3.78644
1946.02	5.83839
1946.25	4.41112
1946.41	6.39632
1946.67	3.78759
1946.9	4.33163
1947.04	7.11794
1947.28	4.2889
1947.49	4.74811
1947.68	5.24411
1947.88	4.98853
1948.13	3.89454
1948.32	5.31576
1948.54	4.64598
1948.67	7.56144
1948.82	6.50068
1949.03	4.75263
1949.2	6.05583
1949.38	5.57569
1949.54	6.03427
1949.77	4.45633
1949.92	6.63834
1950.11	5.20589
1950.39	3.54371
1950.61	4.5819
1950.79	5.53955
1951.04	3.99968
1951.23	5.28961
1951.39	6.2897
1951.57	5.45019
1951.73	6.26763
1951.88	6.81942
1952.07	5.20075
1952.26	5.21376
1952.41	6.63086
1952.57	6.3008
1952.77	5.1496
1952.93	6.02809
1953.06	7.86658
1953.28	4.54835
1953.51	4.42889
1953.68	5.74449
1953.87	5.35963
1954.03	6.23869
1954.2	5.91121
1954.38	5.31237
1954.55	5.91401
1954.72	6.0412
1954.86	6.95604
1955.09	4.37867
1955.21	8.22504
1955.39	5.6392
1955.54	6.70826
1955.78	4.153
1955.91	7.69231
1956.17	3.79018
1956.34	5.99305
1956.52	5.65355
1956.63	8.70625
1956.85	4.50857
1957.07	4.70013
1957.23	6.11284
1957.41	5.60161
1957.59	5.39491
1957.79	4.99825
1957.92	7.75555
1958.1	5.74251
1958.38	3.59699
1958.53	6.5368
1958.71	5.55278
1958.85	7.07314
1958.98	7.59705
1959.13	6.66311
1959.33	5.13637
1959.54	4.68296
1959.72	5.60947
1959.91	5.12295
1960.06	6.98129
1960.2	7.15001
1960.38	5.55988
1960.55	5.73559
1960.8	3.99122
1960.98	5.4609
1961.17	5.40657
1961.34	5.71625
1961.53	5.48908
1961.66	7.74593
1961.87	4.59158
1962.09	4.54587
1962.25	6.2081
1962.43	5.85446
1962.66	4.31462
1962.81	6.56944
1962.94	7.49794
1963.13	5.23725
1963.4	3.74223
1963.61	4.70013
1963.76	6.68539
1963.9	7.37246
1964.05	6.60851
1964.26	4.77373
1964.42	6.14515
1964.59	6.00492
1964.79	4.98355
1964.95	6.05364
1965.11	6.26449
1965.3	5.49571
1965.44	6.90894
1965.59	6.57895
1965.59	653.595
1965.75	6.46872
1965.93	5.46657
1966.11	5.77834
1966.31	4.9554
1966.46	6.40861
1966.61	6.77645
1966.78	6.02627
1966.94	6.24805
1967.08	7.1144
1967.22	7.13623
1967.4	5.5212
1967.56	6.03755
1967.74	5.79845
1967.91	5.67022
1968.05	7.56601
1968.23	5.4095
1968.43	4.94144
1968.6	6.02301
1968.82	4.59876
1968.97	6.4433
1969.12	6.81477
1969.26	6.93049
1969.48	4.68911
1969.6	7.84498
1969.79	5.47016
1970.01	4.43577
1970.21	4.9586
1970.35	7.22178
1970.5	6.85307
1970.65	6.35607
1970.8	6.9633
1971	5.05255
1971.18	5.43774
1971.35	5.9641
1971.48	7.35402
1971.72	4.27423
1971.89	5.82819
1972.06	5.70548
1972.22	6.53083
1972.39	5.91506
1972.55	5.94672
1972.76	4.93583
1972.99	4.20999
1973.24	4.0016
1973.48	4.2604
1973.64	6.10575
1973.82	5.70516
1974	5.64589
1974.17	5.6912
1974.47	3.4009
1974.6	7.19476
1974.81	4.9169
1975	5.19724
1975.15	6.55437
1975.38	4.48209
1975.61	4.28559
1975.81	5.03829
1975.95	6.79948
1976.1	6.76133
1976.27	6.10426
1976.47	5.00626
1976.69	4.46628
1976.89	5.08518
1977	8.60585
1977.29	3.53369
1977.52	4.25514
1977.71	5.27732
1977.88	5.96054
1978.08	4.99127
1978.25	5.67762
1978.45	5.16823
1978.6	6.63878
1978.8	4.94486
1979.02	4.58001
1979.19	5.94142
1979.37	5.39316
1979.57	5.16449
1979.71	7.0917
1979.9	5.33419
1980.08	5.38242
1980.25	5.89345
1980.43	5.49149
1980.58	6.78472
1980.76	5.6912
1980.91	6.64364
1981.07	6.22239
1981.27	4.81835
1981.55	3.66461
1981.7	6.74992
1981.91	4.65203
1982.14	4.44247
1982.34	4.81255
1982.51	6.09459
1982.73	4.46828
1982.87	7.43937
1983.03	6.0698
1983.2	6.04522
1983.2	657.895
1983.33	7.63417
1983.53	5.05025
1983.53	555.556
1983.7	5.89553
1983.7	621.118
1983.87	5.90388
1984.02	6.51848
1984.02	598.802
1984.19	5.86441
1984.2	606.061
1984.35	6.61638
1984.35	571.429
1984.45	10.0402
1984.45	595.238
1984.66	4.77646
1984.66	662.252
1984.89	4.44642
1984.89	657.895
1985.07	5.54816
1985.07	555.556
1985.23	6.29723
1985.23	671.141
1985.39	6.44995
1985.39	609.756
1985.54	6.32511
1985.72	5.76004
1985.72	588.235
1985.86	7.37844
1985.86	574.713
1986.03	5.78102
1986.03	628.931
1986.25	4.58106
1986.25	675.676
1986.45	5.1549
1986.57	8.0457
1986.73	6.18812
1986.87	7.19787
1987.02	6.70196
1987.17	6.45245
1987.32	6.66533
1987.52	5.13294
1987.67	6.8686
1987.83	6.0042
1987.98	6.72676
1988.17	5.15836
1988.31	7.41895
1988.47	6.2162
1988.63	6.42797
1988.78	6.55523
1988.97	5.07511
1989.13	6.65513
1989.26	7.27908
1989.48	4.65528
1989.67	5.28346
1989.85	5.47825
1989.99	7.20254
1990.26	3.65457
1990.47	4.74203
1990.71	4.13001
1990.87	6.35364
1991.04	6.13572
1991.23	5.01655
1991.42	5.43183
1991.61	5.36107
1991.61	621.118
1991.81	4.87543
1992.02	4.70721
1992.2	5.82479
1992.38	5.57693
1992.61	4.22226
1992.78	5.8483
1992.98	5.13031
1993.17	5.20346
1993.35	5.48396
1993.35	649.351
1993.56	4.75579
1993.57	613.497
1993.79	4.52304
1993.96	5.91751
1993.96	628.931
1994.13	5.84385
1994.31	5.49149
1994.45	7.45156
1994.61	6.1546
1994.75	7.05716
1994.93	5.38909
1994.94	571.429
1995.09	6.54193
1995.09	595.238
1995.33	4.19569
1995.47	7.03433
1995.6	7.55515
1995.8	5.18296
1995.95	6.33593
1996.11	6.42508
1996.26	6.74218
1996.51	4.004
1996.65	7.11845
1996.84	5.22821
1996.98	7.01262
1997.22	4.22066
1997.45	4.332
1997.63	5.67183
1997.77	7.18133
1997.98	4.75172
1998.15	5.88685
1998.34	5.20129
1998.5	6.3597
1998.67	5.81463
1998.89	4.46249
1999.04	6.59239
1999.19	6.9377
1999.34	6.78794
1999.51	5.67601
1999.7	5.26815
1999.85	6.8292
1999.99	7.04126
2000.18	5.35992
2000.34	6.21929
2000.49	6.35647
2000.73	4.25985
2000.85	8.55359
2001	6.54407
2001.15	6.48466
2001.27	8.27472
2001.41	7.3244
2001.61	4.99351
2001.81	5.0674
2001.94	7.62835
2002.17	4.33238
2002.32	6.77645
2002.46	7.00427
2002.6	7.12809
2002.73	7.43716
2002.89	6.30438
2003.07	5.71167
2003.3	4.25279
2003.45	6.79302
2003.45	588.235
2003.6	6.8956
2003.75	6.6507
2003.94	5.14245
2004.11	5.8072
2004.29	5.74152
2004.47	5.48216
2004.77	3.37553
2004.96	5.31265
2005.15	5.2829
2005.32	5.65707
2005.58	3.86757
2005.73	6.64143
2005.91	5.60727
2006.07	6.25469
2006.28	4.67683
2006.45	5.84078
2006.63	5.8483
2006.8	5.57849
2007.04	4.20858
2007.23	5.44811
2007.45	4.55643
2007.6	6.42963
2007.6	645.161
2007.79	5.23204
2007.79	641.026
2007.96	5.93683
2007.96	606.061
2008.1	7.6746
2008.1	598.802
2008.26	6.2818
2008.26	641.026
2008.42	6.27195
2008.57	6.43832
2008.57	649.351
2008.72	6.71411
2008.72	609.756
2008.88	6.59457
2008.88	632.911
2009.06	5.57662
2009.06	617.284
2009.27	4.79065
2009.27	625
2009.43	6.28575
2009.43	609.756
2009.55	8.02504
2009.74	5.39171
2009.74	641.026
2009.9	6.35809
2009.9	617.284
2010.1	5.08388
2010.33	4.21781
2010.55	4.67902
2010.72	5.78737
2010.87	6.88753
2011.02	6.47082
2011.18	6.3004
2011.32	7.19632
2011.49	5.65675
2011.66	6.02482
2011.83	5.86854
2012	5.75738
2012.17	6.14968
2012.38	4.74361
2012.55	5.91156
2012.69	7.14439
2012.83	6.95024
2012.98	6.80365
2013.13	6.58545
2013.28	6.7838
2013.46	5.4019
2013.66	5.0638
2013.81	6.8465
2014.01	4.85932
2014.16	6.70241
2014.34	5.65004
2014.45	8.83939
2014.62	6.03209
2014.78	6.24103
2014.9	8.04376
2015.12	4.64922
2015.29	5.89936
2015.46	5.78972
2015.65	5.1717
2015.79	7.10076
2015.94	6.92665
2016.12	5.34502
2016.28	6.35566
2016.45	5.92768
2016.65	5.12348
2016.81	6.10054
2016.96	6.85495
2017.11	6.41313
2017.31	5.09269
2017.48	5.89032
2017.48	653.595
2017.67	5.21023
2017.83	6.31832
2017.97	7.16127
2018.14	5.70451
2018.3	6.57851
2018.51	4.74406
2018.71	5.01655
2018.85	7.03136
2018.97	8.00705
2019.14	6.03318
2019.34	5.07357
2019.52	5.53741
2019.69	5.92242
2019.85	6.0868
2020	6.83153
2020.12	8.02504
2020.26	7.23956
2020.46	4.98753
2020.65	5.2263
2020.83	5.64048
2020.98	6.49393
2021.12	7.53125
2021.3	5.39462
2021.47	5.81937
2021.72	4.08413
2021.86	7.12099
2022.04	5.43863
2022.22	5.53557
2022.39	5.88928
2022.6	4.79708
2022.79	5.26011
2022.98	5.18941
2023.16	5.77667
2023.31	6.36537
2023.49	5.54201
2023.63	7.27908
2023.86	4.28211
2024.06	5.25348
2024.06	540.541
2024.24	5.57911
2024.41	5.74449
2024.41	578.035
2024.58	5.88028
2024.69	9.10996
2024.92	4.42968
2025.14	4.40238
2025.3	6.46621
2025.45	6.7769
2025.45	598.802
2025.58	7.37898
2025.73	6.86719
2025.73	571.429
2025.88	6.52699
2026.07	5.45703
2026.23	5.99269
2026.39	6.66089
2026.56	5.82717
2026.72	6.17627
2026.87	6.49857
2027.07	5.07099
2027.18	9.07688
2027.18	602.41
2027.33	6.93674
2027.5	5.60099
2027.7	5.113
2027.87	5.97657
2028.01	6.92617
2028.17	6.30318
2028.33	6.31991
2028.47	7.0927
2028.6	7.37735
2028.76	6.63306
2028.92	6.15233
2029.06	7.14796
2029.23	5.81328
2029.4	5.86304
2029.55	6.70916
2029.73	5.67795
2029.85	8.19269
2030	6.54022
2030.14	7.23327
2030.29	6.59848
2030.47	5.46926
2030.68	4.90942
2030.84	5.97836
2031	6.62822
2031.2	4.96648
2031.34	7.0279
2031.47	7.87836
2031.62	6.68181
2031.76	7.08416
2031.98	4.53248
2032.15	5.86854
2032.32	5.78704
2032.48	6.25665
2032.6	8.20681
2032.74	7.34053
2032.93	5.10204
2033.09	6.58415
2033.09	574.713
2033.23	6.91802
2033.4	5.95096
2033.59	5.24852
2033.59	609.756
2033.76	5.97836
2033.76	694.444
2033.91	6.94348
2033.91	588.235
2034.05	6.99056
2034.05	617.284
2034.24	5.44751
2034.24	606.061
2034.43	5.18108
2034.43	546.448
2034.64	4.75398
2034.64	588.235
2034.78	7.4129
2034.89	8.62738
2034.9	621.118
2035.08	5.56576
2035.08	653.595
2035.22	6.80967
2035.23	636.943
2035.37	6.84322
2035.37	653.595
2035.55	5.61608
2035.55	552.486
2035.71	6.44247
2035.71	636.943
2035.89	5.71363
2036.03	7.01311
2036.23	4.84027
2036.42	5.41301
2036.54	8.21288
2036.54	549.451
2036.71	5.99377
2036.91	4.8938
2037.04	7.66636
2037.25	4.98331
2037.36	8.63782
2037.56	5.1435
2037.75	5.04923
2037.92	6.07977
2038.08	6.18659
2038.24	6.17513
2038.24	568.182
2038.4	6.49056
2038.55	6.62954
2038.73	5.55093
2038.89	6.10948
2039.04	6.56599
2039.26	4.68033
2039.43	5.82038
2039.57	7.08516
2039.72	6.87474
2039.87	6.60633
2040.01	7.03087
2040.23	4.52919
2040.43	5.02285
2040.61	5.45881
2040.77	6.17856
2040.91	7.30353
2041.06	6.82128
2041.21	6.81663
2041.34	7.24061
2041.53	5.41682
2041.69	6.08458
2041.84	6.56513
2042.02	5.80248
2042.13	9.22935
2042.27	7.15052
2042.4	7.227
2042.57	6.0183
2042.76	5.34902
2042.94	5.45732
2043.1	6.13384
2043.26	6.21543
2043.42	6.49604
2043.56	7.25479
2043.72	5.97229
2043.72	636.943
2043.91	5.4227
2043.91	526.316
2044.09	5.45435
2044.3	4.90894
2044.3	588.235
2044.43	7.90326
2044.61	5.567
2044.61	617.284
2044.77	6.31912
2044.93	6.21968
2045.07	6.97691
2045.07	641.026
2045.25	5.73296
2045.39	6.7815
2045.39	595.238
2045.56	6.04558
2045.71	6.6072
2045.71	609.756
2045.92	4.94927
2046.03	8.78503
2046.2	5.98731
2046.2	649.351
2046.33	7.40741
2046.33	602.41
2046.51	5.64972
2046.7	5.42888
2046.89	5.05842
2047.07	5.81125
2047.21	7.06764
2047.37	6.00132
2047.51	7.22439
2047.51	549.451
2047.64	7.68758
2047.78	7.51823
2047.92	7.14898
2048.15	4.36891
2048.3	6.60982
2048.46	6.05327
2048.61	6.92377
2048.76	6.53851
2048.95	5.14007
2049.13	5.69476
2049.25	8.28363
2049.46	4.81024
2049.62	6.14288
2049.8	5.69411
2049.91	8.57412
2050.07	6.43087
2050.23	6.18506
2050.4	5.85652
2050.57	5.93577
2050.72	6.65513
2050.9	5.40394
2051.06	6.40943
2051.28	4.48029
2051.42	7.12251
2051.54	8.91345
2051.7	5.96445
2051.89	5.40161
2052.06	5.93085
2052.27	4.77464
2052.45	5.37808
2052.62	5.99053
2052.76	7.02988
2052.91	6.88895
2053.08	5.69573
2053.21	8.16327
2053.38	5.61104
2053.7	3.15956
2053.7	617.284
2053.89	5.20562
2054.07	5.60978
2054.27	5.14589
2054.27	537.634
2054.44	5.72213
2054.45	609.756
2054.6	6.47543
2054.6	649.351
2054.78	5.58566
2054.78	613.497
2054.98	4.92781
2054.99	632.911
2055.18	5.0449
2055.19	675.676
2055.37	5.55957
2055.37	609.756
2055.53	6.15082
2055.53	617.284
2055.68	6.87191
2055.68	625
2055.88	4.87424
2055.89	641.026
2056.08	5.10022
2056.08	657.895
2056.24	6.52188
2056.24	666.667
2056.37	7.45545
2056.37	636.943
2056.55	5.51937
2056.56	625
2056.72	6.0931
2056.86	7.3185
2056.86	552.486
2056.98	8.24674
2056.98	523.56
2057.12	7.29927
2057.12	657.895
2057.27	6.90655
2057.27	641.026
2057.42	6.35163
2057.43	555.556
2057.56	7.58956
2057.7	7.17051
2057.93	4.26094
2057.93	662.252
2058.11	5.6392
2058.27	6.37308
2058.41	7.12352
2058.57	6.13384
2058.76	5.35705
2058.76	568.182
2058.89	7.77001
2059.05	6.24376
2059.2	6.79948
2059.37	5.77101
2059.54	5.84454
2059.69	6.58675
2059.85	6.46078
2060.01	6.03755
2060.17	6.51381
2060.31	6.75584
2060.48	6.13422
2060.61	7.2427
2060.73	8.42247
2060.89	6.50745
2061.04	6.70151
2061.2	6.05034
2061.3	9.77326
2061.45	6.75037
2061.63	5.53342
2061.84	4.83723
2061.97	7.73156
2062.1	7.54774
2062.24	7.02395
2062.37	7.81189
2062.51	7.00476
2062.66	6.83247
2062.83	6.06907
2062.98	6.32511
2063.14	6.34518
2063.28	7.15461
2063.41	7.67872
2063.56	6.51721
2063.71	6.91659
2063.86	6.43501
2063.99	8.11952
2064.16	5.67601
2064.17	574.713
2064.41	4.14748
2064.56	6.34357
2064.74	5.72836
2064.91	5.91646
2064.91	645.161
2065.1	5.38735
2065.1	595.238
2065.23	7.46324
2065.36	7.68817
2065.36	625
2065.53	5.89936
2065.53	581.395
2065.67	7.19269
2065.67	625
2065.88	4.86665
2065.88	632.911
2066.04	6.31074
2066.04	609.756
2066.23	5.40774
2066.23	621.118
2066.39	6.34437
2066.39	598.802
2066.56	5.87751
2066.56	584.795
2066.7	7.06015
2066.7	568.182
2066.85	6.65779
2067.04	5.22876
2067.05	546.448
2067.19	6.82268
2067.19	653.595
2067.34	7.08065
2067.34	657.895
2067.51	5.95238
2067.51	636.943
2067.67	6.04961
2067.85	5.56235
2067.85	617.284
2068	7.05716
2068.18	5.41976
2068.18	549.451
2068.35	5.81598
2068.36	534.759
2068.52	5.89379
2068.69	5.90075
2068.86	6.17017
2069	6.89703
2069.17	6.06061
2069.3	7.61325
2069.45	6.41849
2069.64	5.24852
2069.88	4.32414
2070.05	5.63984
2070.21	6.36254
2070.34	7.49457
2070.52	5.57818
2070.69	6.1106
2070.86	5.81971
2071.03	5.79744
2071.17	6.9979
2071.34	5.90807
2071.52	5.6101
2071.66	6.95701
2071.8	7.43108
2071.98	5.50782
2072.11	7.65814
2072.28	6.10277
2072.44	5.98767
2072.57	7.71367
2072.74	5.78704
2072.94	5.14271
2073.09	6.48004
2073.23	7.30727
2073.38	6.55953
2073.57	5.29829
2073.74	5.95628
2073.92	5.49541
2074.06	7.25374
2074.2	6.86625
2074.41	4.95638
2074.56	6.64275
2074.77	4.75715
2074.9	7.82718
2075.05	6.36456
2075.2	6.67245
2075.34	7.26269
2075.49	6.86106
2075.63	7.01213
2075.78	6.54279
2075.95	6.01214
2076.15	4.88782
2076.35	5.09347
2076.54	5.17759
2076.66	8.68131
2076.78	7.82473
2076.96	5.8072
2077.11	6.70961
2077.25	7.07064
2077.25	625
2077.39	6.97691
2077.52	7.97067
2077.52	613.497
2077.69	5.96552
2077.85	6.24376
2077.85	595.238
2077.96	9.21319
2077.96	571.429
2078.15	5.10803
2078.16	666.667
2078.31	6.63438
2078.31	649.351
2078.46	6.72902
2078.46	625
2078.61	6.67512
2078.61	613.497
2078.75	7.11896
2078.92	5.99484
2078.92	555.556
2079.04	8.29256
2079.23	5.23834
2079.4	5.74119
2079.41	595.238
2079.53	8.24606
2079.67	7.06015
2079.67	571.429
2079.85	5.61545
2079.85	636.943
2080	6.64275
2080.15	6.71727
2080.27	8.60882
2080.43	5.9446
2080.63	5.0674
2080.76	7.97766
2080.92	6.29366
2081.08	6.2637
2081.3	4.44188
2081.49	5.4019
2081.66	5.82886
2081.84	5.59034
2081.99	6.38325
2082.18	5.40833
2082.34	6.00492
2082.52	5.56824
2082.67	6.65779
2082.84	5.99449
2082.99	6.57333
2083.2	4.9099
2083.4	4.98132
2083.53	7.4085
2083.71	5.65835
2083.87	6.09979
2084.08	4.83676
2084.23	6.60764
2084.38	6.59326
2084.57	5.44099
2084.74	5.83431
2084.92	5.48727
2085.11	5.37981
2085.28	5.87579
2085.44	6.07792
2085.6	6.4433
2085.72	7.89453
2085.88	6.29089
2086.08	5.0279
2086.24	6.27038
2086.42	5.71984
2086.6	5.3056
2086.72	8.94454
2086.84	7.86349
2087.02	5.58847
2087.18	6.4914
2087.36	5.32623
2087.52	6.31752
2087.69	5.81362
2087.9	4.90653
2088.03	7.48111
2088.15	8.10504
2088.34	5.25486
2088.5	6.49477
2088.66	6.33874
2088.78	8.25627
