# Supplementary material for: Dorsal and median raphe neuronal firing dynamics characterized by nonlinear measures
Source: PLoS Comput Biol. 2024 May 28;20(5):e1012111. doi: 10.1371/journal.pcbi.1012111 (PMC11161118; doi:10.1371/journal.pcbi.1012111)
Supplement: S1 Data — (ZIP) [file pcbi.1012111.s002.zip › data/N52_N7_120314.txt]

Event times and instantaneous frequencies between 0 s and 72.5769 s on channel 6
Time	Inst freq
0.034728	28.7952
0.103578	14.5243
0.174732	14.054
0.20862	29.509
0.217728	109.794
0.31641	10.1336
0.329316	77.4833
0.425352	10.4128
0.515022	11.152
0.686574	5.82914
0.693984	134.953
0.707016	76.7342
0.720666	73.2601
0.812106	10.9361
0.86379	19.3483
0.889212	39.336
0.91821	34.4851
0.951588	29.9599
0.990708	25.5624
1.06624	13.2391
1.1476	12.2911
1.2644	8.5615
1.30813	22.8686
1.3632	18.1594
1.38892	38.8772
1.45781	14.5155
1.48959	31.4703
1.51179	45.045
1.55223	24.728
1.59067	26.0173
1.64317	19.0454
1.71071	14.8069
1.74449	29.6033
1.76243	55.7227
1.85654	10.6259
1.94422	11.4054
2.02955	11.7189
2.0459	61.1845
2.09816	19.1351
2.13944	24.2213
2.31538	5.68401
2.37631	16.4123
2.40705	32.5267
2.46483	17.307
2.51641	19.3889
2.59817	12.2306
2.62231	41.4182
2.71125	11.2438
2.76167	19.8342
2.8157	18.5082
2.96599	6.65389
3.04141	13.258
3.05774	61.2295
3.06677	110.742
3.23473	5.95387
3.26068	38.5356
3.35801	10.2747
3.40506	21.2531
3.45632	19.5069
3.53432	12.8215
3.59142	17.5125
3.66596	13.4149
3.75391	11.3704
3.82813	13.4745
3.87614	20.8255
3.91462	25.9929
3.99819	11.9654
4.00703	113.071
4.06424	17.4813
4.10993	21.8838
4.15477	22.3025
4.2608	9.43165
4.28876	35.7654
4.2977	111.857
4.46818	5.86586
4.58461	8.58885
4.60728	44.1034
4.75751	6.65655
4.77796	48.8902
4.85045	13.7946
4.94034	11.1252
4.97513	28.7406
5.04935	13.4745
5.10629	17.5623
5.14053	29.2039
5.21437	13.5435
5.25996	21.9327
5.31757	17.3593
5.3508	30.0897
5.40836	17.372
5.51334	9.52599
5.53791	40.7
5.65932	8.23655
5.76116	9.81952
5.78238	47.1209
5.79471	81.103
5.8751	12.4397
5.99166	8.57913
6.08453	10.768
6.12745	23.297
6.1506	43.2003
6.16654	62.751
6.28207	8.65531
6.38457	9.75629
6.41015	39.0961
6.45439	22.6019
6.46309	115.022
6.51961	17.691
6.55585	27.5938
6.6148	16.9653
6.66708	19.1263
6.70856	24.1057
6.80146	10.7652
6.81718	63.589
6.87223	18.1673
6.90388	31.5896
6.97285	14.5003
6.98881	62.6566
7.01653	36.075
7.0769	16.564
7.10539	35.1025
7.17245	14.9116
7.19508	44.1852
7.28339	11.324
7.35287	14.3914
7.39826	22.0313
7.42285	40.6802
7.51474	10.8826
7.61013	10.4828
7.63169	46.3865
7.70451	13.7321
7.76733	15.9185
7.83203	15.4564
7.93837	9.40398
7.96415	38.7777
7.99488	32.5457
8.04608	19.5297
8.0654	51.7598
8.08953	41.4491
8.17606	11.5572
8.19295	59.1856
8.29123	10.1756
8.30357	80.9848
8.36434	16.456
8.41851	18.4611
8.45494	27.4529
8.5044	20.2167
8.52598	46.3349
8.59755	13.9727
8.63855	24.3914
8.68454	21.741
8.8349	6.65097
8.95001	8.68689
9.01187	16.1671
9.02819	61.2745
9.08912	16.4107
9.14557	17.7154
9.21348	14.7258
9.29978	11.5869
9.3547	18.211
9.40753	18.9286
9.45317	21.9068
9.54943	10.3887
9.70063	6.61402
9.75283	19.1549
9.77906	38.1214
9.87028	10.9635
9.91197	23.9843
9.97774	15.2054
10.1303	6.55342
10.142	85.7339
10.1735	31.7702
10.3054	7.57989
10.3178	80.5153
10.3366	53.1463
10.4188	12.1672
10.4294	94.162
10.5063	13.0025
10.5251	53.1971
10.5871	16.1374
10.616	34.5853
10.6545	25.9889
10.7514	10.3257
10.8174	15.1433
10.8877	14.2159
10.9162	35.1247
10.9573	24.3522
11.0234	15.1103
11.1046	12.3283
11.1466	23.8027
11.2197	13.6814
11.2694	20.1021
11.3353	15.186
11.4057	14.2049
11.4298	41.4697
11.582	6.56737
11.6304	20.6706
11.663	30.6824
11.7166	18.6658
11.7291	79.7448
11.8223	10.7312
11.8343	83.626
11.9675	7.5048
12.0173	20.1045
12.0603	23.2418
12.0679	130.924
12.0939	38.4645
12.1638	14.3184
12.2258	16.1108
12.2779	19.2079
12.3171	25.4842
12.359	23.912
12.4486	11.1505
12.4797	32.1999
12.5332	18.6888
12.5789	21.8809
12.6152	27.53
12.6481	30.447
12.694	21.7893
12.739	22.2104
12.871	7.57266
12.9222	19.5274
12.9628	24.6731
13.023	16.6168
13.0752	19.1241
13.1161	24.4774
13.1375	46.7639
13.2375	10.0022
13.2657	35.4534
13.369	9.68035
13.3772	122.011
13.469	10.884
13.4807	85.9107
13.4909	97.7517
13.5719	12.3557
13.6275	17.9772
13.6872	16.7504
13.7562	14.4852
13.8238	14.7925
13.881	17.4795
13.9297	20.528
13.9908	16.3897
14.0188	35.6735
14.071	19.1527
14.0886	56.9411
14.1292	24.6221
14.2335	9.58515
14.2922	17.0329
14.3611	14.5218
14.4383	12.948
14.5	16.2159
14.579	12.6569
14.7007	8.21504
14.7448	22.6881
14.8324	11.4132
14.8538	46.7639
14.868	70.3235
14.8852	58.2547
15.0706	5.39339
15.1294	16.9964
15.1601	32.5966
15.2126	19.0411
15.2754	15.9276
15.331	17.9753
15.3715	24.7133
15.3954	41.876
15.4448	20.2487
15.5141	14.4188
15.5414	36.6461
15.6308	11.1804
15.6726	23.9498
15.7332	16.5033
15.7648	31.6676
15.7969	31.141
15.8635	15.015
15.891	36.406
15.9582	14.8703
15.9931	28.6812
16.0906	10.2558
16.1184	35.8732
16.1321	73.4862
16.2066	13.4203
16.2739	14.8465
16.3211	21.1909
16.3424	47.081
16.4167	13.4441
16.4636	21.3292
16.5063	23.4247
16.6955	5.28698
16.7667	14.0315
16.7997	30.3361
16.834	29.1732
16.895	16.3816
16.9125	57.0581
16.9289	61.0277
16.9974	14.5943
17.0241	37.5799
17.0537	33.7109
17.0875	29.6296
17.1922	9.55
17.2534	16.3303
17.3631	9.11295
17.391	35.8809
17.4003	107.388
17.4336	30.0354
17.4598	38.1388
17.5241	15.556
17.5443	49.5589
17.5729	35.0067
17.6549	12.1921
17.7473	10.8267
17.7939	21.4583
17.8529	16.9342
17.8875	28.9101
17.9365	20.4198
17.9689	30.8128
18.0213	19.1
18.0596	26.0906
18.1641	9.56755
18.2303	15.1226
18.2594	34.2724
18.2889	33.9029
18.3434	18.3493
18.4449	9.85727
18.4681	43.0775
18.5336	15.2723
18.5627	34.2936
18.6221	16.8452
18.6514	34.0692
18.6692	56.4589
18.7359	14.9759
18.7608	40.2576
18.8257	15.4064
18.869	23.0681
18.9327	15.7099
19.0391	9.39496
19.0814	23.6507
19.1708	11.1842
19.2627	10.8826
19.318	18.0884
19.3559	26.363
19.404	20.7917
19.491	11.503
19.5821	10.9757
19.6732	10.9685
19.7084	28.4026
19.7275	52.3615
19.8185	10.9938
19.8933	13.3633
19.9439	19.7589
19.9707	37.428
19.9977	36.9631
20.0395	23.9051
20.126	11.5644
20.165	25.6647
20.2942	7.7379
20.3344	24.8645
20.4354	9.90531
20.4539	53.9374
20.5472	10.7209
20.5764	34.2372
20.6099	29.8954
20.7044	10.5787
20.8186	8.7535
20.8373	53.5733
20.9035	15.1089
20.9245	47.5919
21.0036	12.6368
21.0222	53.7808
21.0805	17.1715
21.1049	40.8697
21.1262	47.0013
21.2202	10.6442
21.2439	42.1408
21.3021	17.1715
21.3476	22.0022
21.3984	19.6819
21.4604	16.1155
21.5463	11.6461
21.7225	5.67666
21.7685	21.7382
21.8671	10.1416
21.9127	21.8895
22.0359	8.12295
22.0637	35.85
22.1627	10.1035
22.1811	54.5197
22.1862	194.704
22.3296	6.97321
22.4616	7.57438
22.4845	43.6872
22.5698	11.7206
22.593	43.2676
22.6076	68.1385
22.7113	9.64506
22.7214	98.9707
22.8119	11.0558
22.8966	11.7961
22.9525	17.9077
22.9929	24.7647
23.0324	25.3139
23.0707	26.0865
23.1388	14.6921
23.2264	11.4147
23.2832	17.5994
23.3449	16.197
23.3683	42.7679
23.3982	33.4739
23.4475	20.2807
23.465	57.1167
23.4874	44.5752
23.5351	20.9749
23.5868	19.3326
23.614	36.8406
23.6544	24.7427
23.7084	18.5062
23.7918	11.9878
23.8931	9.87771
23.9778	11.8086
24.0304	18.9934
24.0561	38.9864
24.2101	6.4919
24.2608	19.7285
24.3346	13.5424
24.3544	50.7202
24.4853	7.6365
24.5171	31.4347
24.5894	13.8336
24.626	27.3
24.6699	22.778
24.7274	17.401
24.8338	9.39761
24.8803	21.5276
24.9912	9.01388
25.0683	12.9641
25.1369	14.5879
25.2277	11.0113
25.2706	23.3296
25.4474	5.65681
25.47	44.1735
25.487	58.7061
25.5754	11.3155
25.5928	57.6103
25.6176	40.2674
25.7504	7.53194
25.8668	8.58708
25.8854	53.7115
25.9155	33.2469
25.9635	20.8203
26.024	16.5426
26.0672	23.116
26.1646	10.2728
26.1959	31.9224
26.2398	22.8029
26.2992	16.8316
26.4233	8.05698
26.4627	25.3949
26.5251	16.0256
26.5625	26.7094
26.5882	38.9408
26.6423	18.4939
26.7096	14.8452
26.7643	18.2949
26.8585	10.6123
26.9101	19.3821
26.9714	16.3111
27.0837	8.90361
27.1017	55.76
27.2057	9.6128
27.2191	74.5045
27.2981	12.6656
27.35	19.2589
27.4101	16.6417
27.4604	19.8791
27.5368	13.0811
27.5825	21.9154
27.5981	63.955
27.6504	19.1285
27.7233	13.7118
27.7644	24.3309
27.835	14.1651
27.8807	21.8694
27.9188	26.3006
27.9425	42.1195
27.9989	17.7362
28.0272	35.3482
28.1223	10.508
28.1595	26.9426
28.2516	10.8479
28.3321	12.4285
28.3715	25.3563
28.4261	18.3311
28.4779	19.2879
28.5244	21.5359
28.5374	76.9468
28.6165	12.631
28.6428	38.0344
28.7117	14.5281
28.7443	30.5979
28.7729	34.9846
28.838	15.3752
28.977	7.19042
29.0066	33.8341
29.0762	14.3691
29.1785	9.77288
29.2291	19.7707
29.3145	11.7049
29.3609	21.5834
29.4328	13.9086
29.4486	63.2992
29.5399	10.9476
29.5559	62.4922
29.6266	14.1471
29.6653	25.8198
29.7103	22.2489
29.7656	18.0708
29.8486	12.0511
29.8717	43.1779
29.9829	8.99685
30.0161	30.0842
30.102	11.642
30.1334	31.8796
30.2736	7.13043
30.2925	52.9101
30.4159	8.10912
30.4349	52.4109
30.5054	14.1929
30.5564	19.5917
30.6016	22.119
30.6828	12.3174
30.7298	21.302
30.7997	14.3062
30.8578	17.2087
30.9245	14.9907
30.9769	19.0672
31.0396	15.9658
31.1339	10.6002
31.1729	25.6253
31.1948	45.6746
31.2763	12.2684
31.3253	20.4273
31.351	38.8319
31.4223	14.0315
31.4425	49.5442
31.5464	9.62001
31.5631	59.9736
31.6668	9.64395
31.74	13.6713
31.779	25.645
31.8567	12.8541
31.8859	34.3077
31.9983	8.89838
32.0539	17.9869
32.0871	30.0842
32.1194	30.9387
32.1535	29.3169
32.1713	56.3253
32.2167	22.008
32.2945	12.8561
32.3442	20.1094
32.3602	62.5861
32.4414	12.3174
32.5174	13.1555
32.555	26.6071
32.5685	74.0741
32.7491	5.53839
32.7957	21.4252
32.8476	19.2946
32.9436	10.4089
32.996	19.0891
33.0639	14.7388
33.1237	16.7218
33.1733	20.1337
33.2421	14.5548
33.3253	12.0129
33.3921	14.9772
33.4419	20.0658
33.5185	13.0545
33.6169	10.162
33.6767	16.7218
33.7449	14.6662
33.8371	10.8415
33.8822	22.172
33.9346	19.111
34.1096	5.71422
34.1247	66.2427
34.1669	23.6944
34.2288	16.1499
34.2915	15.9474
34.3213	33.5818
34.4207	10.0608
34.4809	16.6019
34.6309	6.66507
34.7725	7.06484
34.7952	43.9406
34.8589	15.7055
34.889	33.2071
34.9111	45.3885
34.9197	115.42
34.9358	62.3053
35.0162	12.436
35.047	32.4507
35.0997	18.9761
35.1559	17.7987
35.1848	34.5781
35.2866	9.82589
35.4306	6.94329
35.4522	46.1808
35.5095	17.452
35.6022	10.7875
35.6284	38.2263
35.6972	14.5395
35.7655	14.6456
35.7956	33.1411
35.8546	16.9549
35.8804	38.7687
35.9535	13.6769
36.0332	12.5549
36.0847	19.3979
36.1191	29.107
36.1859	14.9624
36.2494	15.7604
36.3645	8.68689
36.3804	63.012
36.4073	37.1278
36.4433	27.787
36.5521	9.19185
36.6372	11.752
36.725	11.3851
36.7668	23.9086
36.8239	17.507
36.8664	23.5305
36.8841	56.5163
36.8997	64.3501
37.0317	7.57679
37.0713	25.2449
37.1186	21.1452
37.1938	13.2866
37.2761	12.1495
37.4203	6.93722
37.4777	17.4028
37.5246	21.332
37.5631	26.0173
37.6144	19.4704
37.6925	12.8067
37.714	46.4641
37.8504	7.33407
37.8717	46.8296
38.0978	4.42263
38.1541	17.7626
38.193	25.7003
38.2793	11.5918
38.3639	11.8245
38.4476	11.9483
38.5035	17.875
38.5907	11.4753
38.6711	12.4406
38.7178	21.373
38.7541	27.5619
38.8921	7.24701
38.9466	18.3574
39.0216	13.3312
39.0753	18.6324
39.1206	22.0604
39.1496	34.5066
39.1695	50.2462
39.2366	14.8889
39.3648	7.80275
39.4378	13.6926
39.5122	13.4474
39.5624	19.91
39.6336	14.0505
39.6731	25.3024
39.7696	10.3687
39.7985	34.5566
39.9188	8.31587
39.9706	19.3013
40.0222	19.3686
40.0744	19.1505
40.1058	31.8309
40.1549	20.3973
40.1953	24.7427
40.2132	55.7973
40.2578	22.4346
40.3435	11.6656
40.3572	72.6533
40.4542	10.318
40.4861	31.3224
40.5939	9.27885
40.6432	20.2536
40.7053	16.1155
40.758	18.9825
40.7892	32.0143
40.8462	17.5476
40.8875	24.1967
40.9231	28.1341
41.0101	11.4911
41.0586	20.6118
41.0787	49.8853
41.15	14.0162
41.1695	51.3769
41.2268	17.4429
41.2783	19.4137
41.3368	17.101
41.3856	20.465
41.4516	15.1543
41.5729	8.24348
41.5926	50.9061
41.647	18.3634
41.7338	11.5221
41.7587	40.1606
41.7759	58.2954
41.7987	43.756
41.8452	21.5165
41.8521	144.55
41.9068	18.2989
41.9495	23.4181
42.1377	5.31208
42.1867	20.4198
42.207	49.2514
42.2709	15.6509
42.3274	17.7135
42.3801	18.9502
42.4069	37.3776
42.4676	16.4658
42.4933	38.8772
42.5318	26.0295
42.619	11.4611
42.6795	16.5295
42.7068	36.5818
42.7889	12.1815
42.7957	148.148
42.8022	153.468
42.8795	12.941
42.9485	14.4827
43.0002	19.3416
43.0111	91.5751
43.0659	18.2749
43.11	22.6449
43.1428	30.525
43.1828	24.965
43.213	33.1807
43.232	52.5265
43.2978	15.193
43.3335	27.9971
43.3957	16.0937
43.4796	11.9226
43.5049	39.4758
43.6189	8.77101
43.6712	19.1351
43.7712	9.99261
43.7916	49.2078
43.8367	22.1631
43.8843	20.9776
43.9291	22.3444
43.9624	30.0571
44.0925	7.68297
44.1431	19.7918
44.1725	34.0136
44.2076	28.4414
44.2699	16.0674
44.3619	10.8606
44.3808	53.0617
44.425	22.6265
44.5526	7.83834
44.5589	158.579
44.6977	7.20347
44.7264	34.8748
44.8341	9.27833
44.8837	20.18
44.9124	34.8602
44.941	34.904
45.0105	14.3939
45.0576	21.245
45.1407	12.0285
45.184	23.0904
45.2407	17.6236
45.3341	10.7105
45.426	10.884
45.4372	89.4134
45.5403	9.695
45.5939	18.6658
45.6521	17.1733
45.6932	24.3593
45.9319	4.18845
46.0158	11.9235
46.0523	27.3763
46.092	25.2143
46.1289	27.0783
46.1593	32.8861
46.1842	40.2479
46.298	8.78673
46.3529	18.199
46.3954	23.5438
46.4628	14.8465
46.5076	22.3055
46.5658	17.1857
46.6325	14.9961
46.6725	24.9875
46.759	11.5556
46.8506	10.9161
46.9139	15.7963
46.942	35.5745
46.9555	74.4713
47.0095	18.498
47.0783	14.5395
47.1269	20.5965
47.1732	21.5722
47.2547	12.2702
47.2856	32.3436
47.376	11.061
47.4028	37.386
47.4363	29.8632
47.4822	21.7666
47.5415	16.8708
47.6368	10.4941
47.6561	51.7277
47.7819	7.95127
47.8496	14.778
47.9095	16.675
47.9464	27.0827
48.0048	17.1327
48.0419	26.9426
48.0981	17.7873
48.1794	12.3083
48.2177	26.111
48.2743	17.6703
48.2898	64.4496
48.3458	17.8482
48.3964	19.7847
48.437	24.6039
48.5418	9.53907
48.6826	7.10399
48.7016	52.8095
48.8113	9.11394
48.9678	6.38863
48.9845	59.8229
49.0393	18.2648
49.0795	24.8497
49.1581	12.7304
49.2049	21.3675
49.2346	33.6157
49.3248	11.0823
49.3576	30.5027
49.3995	23.8572
49.46	16.5393
49.4989	25.7162
49.5768	12.8284
49.6111	29.1834
49.6918	12.3897
49.7169	39.8343
49.7487	31.4881
49.8059	17.4831
49.8897	11.9261
49.9105	48.1
49.9405	33.36
50.0275	11.4998
50.1297	9.77919
50.2606	7.63895
50.3806	8.33167
50.4842	9.654
50.5158	31.7158
50.5454	33.7724
50.6452	10.0142
50.6902	22.2133
50.8116	8.24307
50.8611	20.1727
50.9241	15.876
50.9834	16.8776
51.0236	24.8423
51.0548	32.0574
51.1319	12.9742
51.166	29.3118
51.1977	31.5537
51.3341	7.33116
51.3945	16.5689
51.4359	24.1092
51.5021	15.1185
51.5813	12.6186
51.6607	12.5919
51.6893	35.0287
51.7328	22.9917
51.7829	19.9457
52.0941	3.21403
52.1829	11.259
52.2494	15.0435
52.3824	7.51733
52.4616	12.6263
52.5187	17.5199
52.6548	7.34765
52.7511	10.3842
52.7768	38.7687
52.8266	20.1118
52.9118	11.7371
53.0287	8.55052
53.0695	24.5026
53.0857	61.9348
53.1435	17.298
53.2565	8.85206
53.2959	25.3331
53.5066	4.74753
53.5306	41.6771
53.6085	12.8274
53.6672	17.0311
53.761	10.6633
53.8488	11.3851
53.9306	12.2324
53.9812	19.7472
54.0215	24.8571
54.0618	24.7979
54.1205	17.0416
54.1471	37.5799
54.2212	13.4975
54.2984	12.95
54.3783	12.52
54.4445	15.0912
54.5044	16.6917
54.5628	17.1415
54.579	61.5233
54.6168	26.4424
54.6794	15.9841
54.7354	17.8597
54.7504	66.6667
54.7683	55.816
54.8271	17.0224
54.9068	12.5445
55.0005	10.6701
55.0747	13.4854
55.1337	16.9463
55.1678	29.3066
55.2061	26.1233
55.2897	11.9637
55.353	15.7813
55.4635	9.04863
55.512	20.6347
55.566	18.5329
55.7827	4.61374
55.7989	61.6371
55.8147	63.5647
55.9007	11.6185
55.9131	80.8669
56.0332	8.32834
56.0775	22.5378
56.1144	27.0959
56.2095	10.5245
56.2751	15.2346
56.3164	24.2107
56.4231	9.36909
56.4434	49.2223
56.4808	26.7566
56.5869	9.43058
56.6367	20.0827
56.6844	20.9354
56.7024	55.6669
56.7728	14.2001
56.8864	8.80111
56.926	25.2947
57.0365	9.05059
57.0753	25.7559
57.1157	24.7133
57.1788	15.8564
57.2624	11.9646
57.3892	7.88731
57.4064	58.072
57.5066	9.97765
57.5721	15.2625
57.615	23.3068
57.6923	12.949
57.7184	38.2088
57.796	12.8909
57.8115	64.4995
57.8425	32.281
57.9561	8.8053
58.0114	18.0865
58.1003	11.2483
58.1526	19.1088
58.231	12.7479
58.3005	14.3939
58.375	13.4257
58.4379	15.8988
58.5032	15.306
58.5431	25.1042
58.7546	4.72652
58.7809	38.1127
58.7886	128.502
58.8511	16.0179
58.8751	41.6354
58.891	62.8931
59.0922	4.97127
59.1721	12.5078
59.2233	19.516
59.332	9.20709
59.5659	4.27372
59.6461	12.476
59.697	19.6564
59.7067	102.944
59.7855	12.6868
59.8274	23.8538
59.9399	8.89031
60.0619	8.19887
60.1245	15.9811
60.2499	7.97448
60.2923	23.5605
60.3589	15.0164
60.409	19.9673
60.4652	17.7949
60.5388	13.5755
60.5733	29.0512
60.6304	17.5052
60.6592	34.6644
60.7271	14.7401
60.7722	22.169
60.8231	19.6425
60.8807	17.3575
60.9224	23.9808
60.9859	15.7515
61.0479	16.1249
61.1246	13.0443
61.1707	21.6647
61.2024	31.5418
61.2578	18.0629
61.2796	45.8001
61.3053	38.8954
61.3673	16.1467
61.5076	7.12372
61.5816	13.5281
61.6059	41.0206
61.6324	37.8358
61.6983	15.1639
61.7183	50.0801
61.7292	91.6758
61.9043	5.70972
61.9174	76.5931
61.9393	45.5373
61.996	17.661
62.0196	42.3334
62.0432	42.4304
62.1239	12.3787
62.2331	9.15952
62.2889	17.9115
62.3525	15.7337
62.3942	23.9601
62.4671	13.7186
62.5177	19.766
62.5364	53.6423
62.5529	60.3646
62.6004	21.0544
62.6413	24.4702
62.6845	23.1225
62.7275	23.3035
62.7638	27.5255
62.8054	24.05
62.9052	10.0148
62.9587	18.6825
63.002	23.0968
63.0731	14.0813
63.0994	37.9651
63.1317	30.91
63.1852	18.6993
63.2376	19.0847
63.4582	4.53342
63.4925	29.1324
63.5209	35.2808
63.6122	10.9519
63.6838	13.9657
63.7233	25.3216
63.8248	9.85028
63.8815	17.633
63.9341	19.0042
63.9618	36.0985
64.0014	25.2985
64.0664	15.3808
64.0827	61.3648
64.1119	34.174
64.172	16.6533
64.2934	8.23371
64.3433	20.0706
64.3766	30.003
64.4069	32.9902
64.4461	25.5154
64.5137	14.7859
64.5322	54.1653
64.5645	30.9732
64.5979	29.9222
64.7393	7.07084
64.765	38.959
64.8209	17.8846
64.8935	13.7821
64.9222	34.8165
64.9984	13.1172
65.0323	29.5194
65.114	12.2369
65.1344	48.9476
65.2251	11.0317
65.2583	30.0734
65.382	8.08473
65.4165	28.9956
65.5006	11.8971
65.5295	34.5925
65.6489	8.37437
65.6961	21.164
65.7464	19.891
65.7703	41.9287
65.8142	22.778
65.8927	12.7392
65.9665	13.5534
65.99	42.517
66.0661	13.1316
66.1157	20.1629
66.2225	9.36435
66.3163	10.6639
66.3917	13.258
66.4543	15.975
66.5041	20.0755
66.5754	14.0304
66.6126	26.8774
66.6333	48.2114
66.8068	5.76502
66.915	9.24642
66.961	21.7325
66.9828	45.8253
67.0008	55.4078
67.0935	10.7889
67.1162	44.0451
67.2148	10.1397
67.2809	15.1391
67.3403	16.8333
67.4679	7.83724
67.5909	8.13127
67.677	11.6152
67.8052	7.80129
67.8602	18.1574
67.9494	11.2158
68.054	9.55767
68.1166	15.9765
68.183	15.0639
68.2369	18.5618
68.2896	18.9523
68.4126	8.13524
68.5604	6.76215
68.5746	70.4424
68.5944	50.7357
68.7043	9.09653
68.8471	7.00192
69.0146	5.96901
69.1472	7.54523
69.183	27.8753
69.2249	23.8641
69.2641	25.5154
69.427	6.13964
69.477	20.0128
69.5209	22.7811
69.5699	20.3849
69.6032	30.0354
69.642	25.7759
69.7083	15.0939
69.7801	13.9214
69.9068	7.89366
69.9586	19.3102
70.0248	15.0912
70.069	22.6449
70.097	35.6735
70.1378	24.5351
70.1438	166.168
70.1575	72.812
70.2409	11.9921
70.2911	19.9243
70.3589	14.7493
70.4064	21.073
70.4664	16.6567
70.5208	18.3695
70.6251	9.59509
70.6616	27.3403
70.7388	12.9591
70.8292	11.0617
71.0592	4.349
71.0891	33.4068
71.1577	14.5841
71.1997	23.7756
71.2506	19.6564
71.2679	57.7101
71.3042	27.5573
71.3533	20.3699
71.4188	15.2765
71.4474	34.926
71.549	9.84562
71.6608	8.94134
71.7594	10.1385
71.7849	39.3082
71.8092	41.1828
71.8922	12.0476
71.9436	19.4228
71.9753	31.6316
71.982	148.28
72.1113	7.73323
72.1351	42.1088
72.1587	42.269
72.2075	20.4826
72.3578	6.65309
72.4968	7.19911
72.5219	39.7488
