# Supplementary material for: Dorsal and median raphe neuronal firing dynamics characterized by nonlinear measures
Source: PLoS Comput Biol. 2024 May 28;20(5):e1012111. doi: 10.1371/journal.pcbi.1012111 (PMC11161118; doi:10.1371/journal.pcbi.1012111)
Supplement: S1 Data — (ZIP) [file pcbi.1012111.s002.zip › data/N105_N10_100309.txt]

Event times and instantaneous frequencies between 9876.33 s and 10421.8 s on channel 401
Time	Inst freq
9884.93	0.000804099
9885.35	2.38584
9886.71	0.732692
9887.32	1.63996
9888.53	0.832307
9888.97	2.25652
9889.75	1.27319
9890.46	1.41086
9891.07	1.64303
9891.74	1.49584
9892.31	1.74639
9893.03	1.39419
9893.7	1.49551
9894.99	0.772457
9895.59	1.6744
9896.72	0.88892
9897.54	1.21895
9898.51	1.02546
9899.44	1.07459
9900.72	0.782411
9901.31	1.68149
9901.91	1.69125
9902.49	1.71647
9903.79	0.765843
9904.89	0.912684
9905.19	3.38581
9905.88	1.44246
9906.84	1.04483
9907.56	1.38825
9908.05	2.03649
9909.15	0.909537
9909.94	1.26309
9911.12	0.848817
9911.84	1.37312
9912.95	0.902397
9913.67	1.4028
9914.4	1.35366
9914.89	2.04019
9915.98	0.918966
9916.76	1.29034
9917.61	1.17902
9918.13	1.92186
9918.94	1.22496
9919.5	1.7944
9920.34	1.19587
9921.11	1.29383
9921.98	1.14565
9922.75	1.3068
9923.71	1.04
9924.47	1.30617
9925.23	1.3255
9925.85	1.61493
9926.46	1.62117
9927.4	1.07034
9928.32	1.09123
9928.72	2.45044
9929.56	1.18814
9930.51	1.0564
9931.09	1.73385
9932.22	0.884737
9933.04	1.22085
9934.13	0.911793
9934.81	1.47615
9935.84	0.972469
9936.83	1.01339
9937.75	1.08425
9938.37	1.59872
9939.04	1.49925
9939.65	1.65325
9940.22	1.73795
9941.09	1.15817
9941.4	3.19898
9942.37	1.03118
9943.16	1.2697
9943.49	2.97592
9944.45	1.04397
9945.42	1.03366
9945.99	1.74055
9947.15	0.863409
9948.08	1.07899
9948.67	1.6798
9949.92	0.800243
9950.83	1.0965
9951.77	1.06745
9952.48	1.39905
9953.3	1.22196
9954.08	1.28525
9954.61	1.89247
9955.1	2.02102
9955.83	1.36941
9956.61	1.28208
9956.83	4.61872
9957.91	0.926295
9958.6	1.45527
9959.47	1.15169
9959.92	2.1889
9961.03	0.902307
9961.81	1.28039
9962.57	1.31425
9963.12	1.81242
9964	1.13884
9964.77	1.29821
9965.31	1.86734
9966.23	1.0903
9967.03	1.23735
9967.58	1.82682
9968.24	1.51895
9969.11	1.1506
9969.93	1.21405
9970.97	0.967053
9972.09	0.891663
9972.88	1.27028
9973.66	1.27525
9974.19	1.90049
9974.91	1.39001
9975.75	1.17989
9976.21	2.20682
9977.11	1.10821
9977.83	1.38381
9978.52	1.44626
9979.77	0.804001
9980.44	1.48575
9980.87	2.34368
9982.07	0.831822
9982.94	1.14278
9983.73	1.27165
9984.38	1.53941
9985.1	1.38908
9985.53	2.3303
9986.26	1.3669
9986.82	1.77945
9987.58	1.32601
9988.26	1.4628
9988.83	1.74016
9989.8	1.03485
9989.97	5.79643
9990.86	1.1244
9991.94	0.929653
9992.78	1.18749
9993.21	2.34181
9994.13	1.08136
9994.54	2.45894
9995.36	1.21622
9996.38	0.976458
9997.31	1.07813
9998	1.45996
9998.91	1.09251
9999.22	3.23646
10000.2	1.04011
10000.8	1.6919
10001.1	3.42208
10002.1	1.00971
10002.5	2.31192
10003.1	1.5615
10004	1.09989
10004.6	1.88037
10005.1	1.83308
10006.1	1.02961
10006.5	2.49178
10007.6	0.879848
10008.3	1.50791
10009	1.48091
10009.6	1.52177
10010.6	0.984785
10011.1	2.03136
10011.8	1.57107
10012.7	1.02855
10013.2	2.08255
10014.2	0.969838
10014.9	1.4756
10015.6	1.58506
10016.2	1.5673
10017.2	0.998712
10017.9	1.33854
10018.7	1.38769
10018.9	3.59131
10019.5	1.66633
10020.3	1.30565
10021	1.36821
10021.7	1.59144
10021.9	4.10122
10023.1	0.845466
10023.7	1.57114
10024.4	1.58793
10024.9	1.92337
10025.6	1.38577
10026.4	1.18191
10027.1	1.55181
10027.8	1.36664
10028.4	1.76935
10029.3	1.06799
10030.1	1.27786
10030.3	4.97315
10031.1	1.25285
10032.3	0.862999
10032.8	1.83137
10033.5	1.5287
10034.4	1.12337
10035.1	1.29308
10035.6	2.04897
10036.5	1.11447
10037	2.15119
10038	1.01121
10038.7	1.44128
10039.3	1.57104
10039.7	2.30229
10040.6	1.09766
10041.4	1.35921
10041.8	2.18799
10042.4	1.82295
10043	1.53374
10043.9	1.21194
10045.2	0.776844
10045.4	3.54836
10046.2	1.35302
10046.8	1.53252
10047.5	1.54128
10047.9	2.15889
10048.6	1.4587
10049.5	1.08389
10050.4	1.13684
10050.9	2.02889
10051.7	1.29052
10052.4	1.46871
10053.4	0.99057
10054.3	1.14287
10054.8	1.71594
10055.6	1.36717
10056.8	0.823384
10057.4	1.65615
10057.9	2.06804
10059.1	0.835045
10059.5	2.1378
10060.2	1.47247
10061	1.29289
10061.7	1.36838
10062.4	1.49842
10063.4	1.03905
10063.8	2.42489
10064.5	1.44638
10065.4	1.0077
10066.2	1.36636
10066.7	2.00312
10067	3.38753
10067.8	1.24788
10068.3	1.86857
10069.2	1.07906
10069.9	1.45838
10070.5	1.72521
10071.2	1.36346
10071.7	1.96363
10072.5	1.26834
10073.1	1.70265
10074.1	1.03911
10074.8	1.41597
10075.4	1.5865
10076.2	1.2393
10077.1	1.20617
10077.7	1.59849
10078.3	1.70062
10079.1	1.20366
10080	1.1558
10081	1.00801
10081.5	1.82602
10082.2	1.47336
10083	1.17815
10083.7	1.39878
10084.6	1.18613
10085.3	1.36588
10085.7	2.53498
10087.1	0.728985
10087.8	1.49454
10088.8	0.918873
10089.6	1.4101
10090.3	1.29034
10091	1.45113
10091.8	1.281
10092.8	0.972763
10093.5	1.49363
10094.2	1.52732
10094.8	1.50577
10095.7	1.19634
10096.5	1.22281
10096.8	3.26403
10097.4	1.53088
10097.9	2.17694
10098.5	1.5823
10099.1	1.59696
10100.1	1.09305
10100.8	1.37603
10101.3	1.79524
10102.2	1.11891
10103	1.26204
10103.7	1.60174
10104.5	1.2173
10105.8	0.76205
10106.5	1.41657
10107.3	1.31418
10108.1	1.16199
10108.7	1.74981
10109.3	1.51522
10110.1	1.40345
10110.5	2.20726
10111.3	1.24895
10111.9	1.60684
10112.7	1.39061
10113.4	1.36521
10114	1.56661
10114.8	1.27797
10115.5	1.42195
10116.4	1.10656
10117.5	0.95595
10118.1	1.52332
10118.6	2.15787
10119.3	1.31017
10120.1	1.27277
10121.3	0.830779
10121.8	2.01337
10122.7	1.18759
10123.6	1.07769
10124	2.37147
10124.7	1.38976
10125.5	1.40046
10126.3	1.14834
10126.9	1.80515
10127.5	1.52372
10128.1	1.67151
10129	1.0975
10129.7	1.56279
10130.5	1.17188
10131.3	1.28353
10132	1.45056
10132.8	1.29339
10133.4	1.56823
10134.5	0.970167
10135.2	1.36715
10136	1.18988
10136.7	1.41383
10137.4	1.56245
10137.8	2.14257
10138.7	1.15922
10139.6	1.10659
10140.5	1.17711
10141.4	1.02457
10142.4	1.04467
10143.2	1.28347
10144	1.1945
10144.8	1.27863
10145.7	1.15499
10146.4	1.37261
10146.9	1.84754
10147.6	1.46222
10148.4	1.2009
10149.4	1.03234
10150.1	1.48467
10151.2	0.890099
10151.8	1.57048
10152.5	1.47874
10153.2	1.39249
10154	1.3339
10154.8	1.24507
10155.5	1.47104
10156	1.7534
10156.9	1.1383
10157.7	1.30203
10158.5	1.16835
10159.5	1.05499
10160.3	1.26826
10161.2	1.06563
10162	1.27168
10162.9	1.12406
10163.6	1.44862
10164.2	1.63303
10164.9	1.36269
10165.3	2.43475
10166.6	0.809448
10167.3	1.40469
10167.9	1.74746
10169.1	0.811333
10170.3	0.848356
10170.7	2.48595
10172.3	0.597443
10172.8	2.0893
10173.8	1.07771
10174.4	1.47406
10175.3	1.17299
10176.4	0.877324
10177.2	1.29619
10177.6	2.61609
10178.4	1.2173
10179.3	1.06752
10180.2	1.18044
10180.6	2.40321
10181.7	0.896507
10182.3	1.6266
10183.3	1.07272
10184.2	1.0912
10185.1	1.05782
10186.3	0.856803
10187.4	0.893775
10188.1	1.42025
10189.4	0.789042
10189.9	2.02947
10190.7	1.28259
10191.3	1.52186
10192.2	1.07147
10193.5	0.807461
10194.7	0.803994
10195.3	1.70923
10196.3	1.0439
10196.8	1.79228
10197.5	1.45766
10198	1.98586
10198.8	1.29727
10199.6	1.21244
10200.7	0.902837
10201.5	1.34929
10202.8	0.752712
10203.6	1.2397
10204.6	1.01898
10205.4	1.28424
10206.1	1.31537
10206.6	2.2416
10207.5	1.11035
10208.7	0.7818
10209.8	0.977078
10210.4	1.49867
10211.3	1.18799
10212.9	0.600096
10213.7	1.24835
10214.4	1.47575
10215.2	1.26216
10216.3	0.926046
10216.8	2.04507
10217.5	1.45847
10218.4	1.09183
10219.3	1.10266
10220.1	1.21049
10220.6	2.17609
10221.6	0.933567
10222.3	1.42201
10223	1.51083
10223.9	1.11448
10224.7	1.29911
10225.2	1.79285
10226.6	0.75655
10226.9	2.91783
10227.8	1.07571
10228.9	0.905543
10229.3	2.70358
10230.3	1.03772
10231.1	1.22436
10231.8	1.33885
10232.5	1.49336
10233.5	0.995718
10234.5	0.960523
10235	2.07185
10236	0.995144
10236.7	1.39749
10237.6	1.1487
10238.2	1.68802
10239	1.22558
10240	1.04399
10241	0.96567
10242.1	0.924283
10243.1	0.981345
10244	1.07674
10244.5	2.08429
10245.2	1.54157
10246.1	1.12959
10246.8	1.35342
10247.3	2.0671
10248.3	0.952953
10249.3	1.03201
10250.4	0.901339
10251.2	1.20635
10251.9	1.552
10253	0.887989
10254.1	0.942001
10254.5	2.50019
10255.2	1.31491
10256.5	0.807142
10257	1.93233
10257.7	1.3587
10258.5	1.27828
10259.2	1.5269
10260.3	0.850745
10261.3	1.07705
10261.8	1.96819
10262.6	1.20627
10263.5	1.10866
10264.1	1.70576
10264.9	1.2776
10265.6	1.37794
10266.3	1.53233
10267.3	0.979835
10268.1	1.27473
10268.9	1.23367
10270.1	0.845066
10270.8	1.28016
10271.9	0.904396
10272.8	1.15355
10274.1	0.770262
10274.7	1.58572
10275.7	1.02551
10276.7	0.964413
10277.5	1.26202
10278.2	1.59258
10279	1.17069
10280	1.02645
10280.6	1.63279
10281.4	1.31975
10282.6	0.816087
10283.2	1.57104
10283.9	1.55034
10285	0.896242
10285.4	2.19988
10286.1	1.54806
10286.9	1.24346
10287.6	1.36816
10288.5	1.17905
10289.5	0.982965
10290.4	1.11274
10290.9	2.05563
10291.8	1.04707
10292.4	1.79546
10293.5	0.89744
10294.6	0.887028
10295.5	1.11799
10296.6	0.933306
10297.3	1.49245
10298.2	1.10003
10299.4	0.814041
10300.3	1.09181
10301	1.42314
10301.9	1.09891
10302.6	1.61865
10303.2	1.43957
10304.1	1.10501
10304.9	1.36286
10305.7	1.22827
10306.7	0.989942
10307.6	1.07294
10308.8	0.837233
10309.5	1.61535
10310.1	1.45003
10310.8	1.4801
10312.2	0.717484
10313.3	0.893991
10314.1	1.24394
10315.3	0.887264
10315.6	3.06692
10316.4	1.26662
10317.3	1.0728
10318.2	1.13325
10319.2	0.978924
10320	1.3111
10320.9	1.058
10321.9	1.04564
10322.3	2.47568
10323.1	1.17356
10323.9	1.28
10324.7	1.20492
10325.6	1.21167
10327	0.722794
10327.5	1.74941
10328.7	0.860844
10329.4	1.49125
10330.4	0.935139
10331.6	0.839581
10333	0.735786
10333.8	1.23376
10334.9	0.865239
10336.2	0.794521
10337.1	1.17788
10338.3	0.792456
10339.2	1.18283
10339.9	1.40556
10340.5	1.59602
10341.1	1.65101
10341.6	1.86015
10342.7	0.924531
10343.5	1.22775
10344.1	1.66761
10345	1.09672
10346.6	0.657813
10347.8	0.822829
10349.2	0.703082
10350.1	1.17382
10350.8	1.41161
10351.5	1.31808
10351.9	2.73433
10352.9	1.04091
10353.5	1.51939
10354.4	1.12405
10355.3	1.1323
10356	1.48397
10357.1	0.861134
10357.6	1.98134
10358.9	0.793764
10360.3	0.719652
10360.8	1.81686
10361.7	1.18245
10362.6	1.03299
10363.9	0.763504
10364.8	1.2043
10366.5	0.594262
10367.4	1.03267
10368.1	1.44795
10368.9	1.34822
10370.4	0.649456
10371.4	0.989952
10372.5	0.930596
10373.3	1.15812
10374.4	0.938588
10375.1	1.47011
10376.2	0.934964
10376.8	1.50213
10378.4	0.620898
10379.2	1.28558
10380	1.25324
10380.8	1.21524
10382.1	0.775368
10383.1	1.00953
10384	1.15695
10385.2	0.807689
10386.2	1.05751
10386.8	1.52835
10387.8	1.01617
10388.7	1.16715
10390.3	0.627065
10391.3	0.950814
10392	1.5482
10393.1	0.893679
10394.3	0.79401
10395.2	1.15197
10396.6	0.714515
10397.7	0.924317
10398.7	1.02228
10399.2	1.88267
10400.3	0.874546
10401.2	1.15448
10402.5	0.778968
10403.1	1.62657
10404.4	0.76319
10405.8	0.734306
10406.8	0.956819
10408.4	0.651245
10409.3	1.10768
10410.2	1.03514
10411.4	0.867167
10412.4	1.01304
10413.4	0.931454
10414.1	1.45395
10414.7	1.73304
10416	0.789827
10416.7	1.32735
10417.3	1.67465
10417.8	1.89771
10419.6	0.560774
10420.3	1.53813
