# Supplementary material for: Dorsal and median raphe neuronal firing dynamics characterized by nonlinear measures
Source: PLoS Comput Biol. 2024 May 28;20(5):e1012111. doi: 10.1371/journal.pcbi.1012111 (PMC11161118; doi:10.1371/journal.pcbi.1012111)
Supplement: S1 Data — (ZIP) [file pcbi.1012111.s002.zip › data/N45_N4_121212.txt]

Event times and instantaneous frequencies between 669.21 s and 720.415 s on channel 402
Time	Inst freq
669.631	0.00149336
669.697	15.0534
669.754	17.6678
669.787	30.4785
669.815	35.2609
669.848	30.1568
669.894	21.7533
669.921	37.7929
669.957	27.3075
670.014	17.5963
670.11	10.4439
670.17	16.6445
670.24	14.1945
670.273	30.2206
670.347	13.5833
670.393	21.8293
670.43	26.738
670.452	46.2107
670.486	28.9519
670.517	32.6052
670.596	12.6646
670.632	28.1452
670.69	17.1438
670.748	17.1821
670.892	6.96864
670.951	16.7588
671.028	12.982
671.075	21.5054
671.125	20.0562
671.181	17.6429
671.226	22.5581
671.274	20.6016
671.333	16.952
671.382	20.5761
671.409	36.4166
671.442	30.7692
671.46	56.0852
671.476	61.1621
671.509	30.4321
671.54	31.6456
671.632	10.8992
671.73	10.2197
671.777	21.3721
671.827	20.024
671.907	12.5063
671.963	17.7936
671.997	29.7089
672.039	23.4302
672.217	5.6338
672.246	34.5901
672.284	25.9538
672.31	38.1679
672.33	49.975
672.351	49.2611
672.409	17.2951
672.455	21.45
672.511	17.9051
672.557	21.8914
672.609	19.2456
672.646	26.5322
672.693	21.4041
672.762	14.5985
672.915	6.52912
672.967	18.9681
673.022	18.3217
673.069	21.4408
673.088	52.5762
673.114	38.3289
673.135	46.7071
673.177	23.9808
673.266	11.1907
673.313	21.4961
673.358	22.2025
673.443	11.7028
673.493	20.2675
673.549	17.6211
673.575	38.3142
673.622	21.6263
673.689	14.9076
673.761	13.9121
673.82	16.7785
673.857	27.3673
674.047	5.25127
674.103	17.7809
674.156	19.2197
674.263	9.29627
674.368	9.52381
674.408	25.2717
674.478	14.2592
674.525	21.1461
674.564	25.6016
674.614	19.857
674.645	33.0469
674.695	19.755
674.72	40.3226
674.831	9.02446
674.878	21.4454
674.912	28.7853
674.94	36.7512
674.96	49.975
674.98	48.0307
675.015	28.8184
675.062	21.5239
675.106	22.748
675.15	22.6603
675.179	34.3879
675.266	11.4548
675.32	18.615
675.368	20.8986
675.428	16.4474
675.487	17.1939
675.509	44.7027
675.533	42.0698
675.565	30.7503
675.656	11.0644
675.709	18.8964
675.768	16.8464
675.86	10.8202
675.945	11.8371
675.967	44.6429
676.011	22.9938
676.045	29.4638
676.113	14.6671
676.172	17.0155
676.24	14.6156
676.315	13.2608
676.352	27.3823
676.376	41.9815
676.402	37.7501
676.457	18.1094
676.54	12.0861
676.612	13.8966
676.663	19.8295
676.707	22.3614
676.772	15.5497
676.819	21.1372
676.861	23.9923
676.902	23.8949
676.917	68.918
676.935	55.4631
677.02	11.7123
677.048	35.5999
677.119	14.2592
677.179	16.4501
677.21	32.9598
677.271	16.1865
677.325	18.6324
677.405	12.4969
677.489	11.8737
677.523	30.2024
677.552	34.2583
677.585	29.9491
677.612	37.0096
677.635	44.1696
677.67	28.1532
677.716	22.0167
677.777	16.3425
677.821	22.779
677.868	21.363
677.907	25.2461
677.943	27.5482
677.991	20.8986
678.087	10.4341
678.128	24.4858
678.152	41.6146
678.18	36.1011
678.227	21.1506
678.302	13.3156
678.362	16.7336
678.394	31.5956
678.441	21.2359
678.489	20.6484
678.576	11.4837
678.619	23.4247
678.704	11.7454
678.782	12.8584
678.819	27.137
678.861	23.8493
678.904	22.8415
678.93	38.5802
678.973	23.4302
679.087	8.75197
679.126	26.0688
679.184	17.1116
679.277	10.7388
679.332	18.3251
679.378	21.7344
679.399	47.2367
679.426	37.2301
679.445	51.3347
679.461	62.7746
679.482	48.1232
679.505	42.6076
679.577	13.9431
679.67	10.7492
679.739	14.4488
679.806	14.8987
679.858	19.4062
679.892	29.8151
679.958	15.0015
679.995	27.5179
680.061	15.1378
680.088	36.4564
680.11	46.49
680.187	12.9786
680.243	17.8699
680.294	19.2604
680.347	19.0658
680.368	47.824
680.426	17.322
680.475	20.1045
680.515	24.919
680.564	20.7211
680.623	16.9147
680.655	30.6185
680.705	20.3459
680.758	18.8147
680.794	27.7239
680.881	11.4969
680.933	19.2938
680.991	17.0853
681.045	18.6047
681.079	29.6824
681.1	46.9484
681.141	24.0616
681.232	11.0059
681.265	30.5437
681.31	22.4719
681.346	27.3373
681.41	15.7729
681.486	13.0685
681.618	7.5706
681.7	12.2699
681.778	12.8205
681.816	26.1097
681.838	44.8632
681.913	13.3976
681.95	27.1961
681.985	28.2486
682.018	30.5344
682.041	42.7533
682.068	37.4672
682.102	28.885
682.195	10.8554
682.295	10.009
682.346	19.3648
682.407	16.3934
682.445	26.6028
682.495	19.7589
682.7	4.88496
682.736	27.5103
682.767	32.4781
682.828	16.3934
682.865	27.4725
682.899	29.1886
682.915	60.5327
683.026	9.01063
683.087	16.518
683.116	33.9328
683.152	27.9408
683.185	30.581
683.226	24.0964
683.267	24.6853
683.327	16.559
683.372	22.3364
683.43	17.301
683.472	23.7079
683.6	7.79302
683.648	21.1685
683.698	19.8531
683.787	11.2057
683.827	25.2398
683.894	14.9745
683.945	19.3874
683.986	24.6792
684.01	41.6493
684.055	22.1533
684.104	20.2102
684.151	21.4823
684.199	20.7254
684.255	17.7525
684.366	9.03751
684.42	18.5874
684.465	22.2717
684.503	26.2812
684.618	8.65276
684.665	21.2721
684.704	25.8198
684.859	6.46831
684.883	41.7362
684.919	27.2183
684.959	25.1256
684.995	28.1294
685.03	28.3286
685.057	37.4672
685.109	19.305
685.188	12.6614
685.241	18.5494
685.307	15.3563
685.371	15.4154
685.431	16.9233
685.468	26.5604
685.564	10.4624
685.612	20.5719
685.659	21.5054
685.71	19.6967
685.81	10.014
685.863	18.875
685.92	17.5193
685.952	31.0752
686.024	13.8677
686.107	12.0496
686.152	22.3614
686.182	33.1455
686.232	19.8847
686.322	11.1284
686.38	17.2028
686.512	7.57289
686.578	15.1355
686.624	21.9202
686.689	15.2369
686.776	11.5942
686.82	22.3464
686.864	23.0468
686.9	27.8474
686.952	19.1388
687.099	6.79117
687.148	20.4499
687.219	14.1743
687.26	24.3962
687.294	29.4811
687.334	24.8942
687.384	19.8295
687.44	17.8699
687.484	22.553
687.508	41.9815
687.56	19.4024
687.592	30.931
687.671	12.6887
687.75	12.6614
687.784	29.2483
687.83	21.8771
687.875	21.9732
687.888	76.3359
687.992	9.6637
688.06	14.7341
688.085	39.9361
688.133	20.8768
688.212	12.6791
688.27	17.1556
688.31	24.6914
688.327	61.0501
688.357	32.8623
688.392	28.3849
688.415	43.7828
688.473	17.4734
688.513	24.4738
688.564	19.6696
688.609	22.5479
688.687	12.7616
688.731	22.8938
688.788	17.31
688.825	27.248
688.859	29.1206
688.912	18.9394
688.943	32.041
688.965	47.081
688.999	28.885
689.065	15.1309
689.158	10.7724
689.204	21.9154
689.233	34.1297
689.285	19.3013
689.318	30.1386
689.419	9.8824
689.488	14.6649
689.523	28.401
689.537	69.8812
689.554	58.7544
689.577	43.3463
689.614	27.2109
689.68	15.1906
689.722	23.3918
689.759	27.4952
689.896	7.27431
689.926	33.9559
689.949	42.6076
689.973	41.2882
690.085	9.00171
690.132	21.1015
690.175	23.2558
690.259	11.9161
690.287	35.6633
690.334	21.3584
690.398	15.4703
690.44	24.2014
690.485	22.0264
690.501	63.1313
690.523	44.6229
690.539	63.6537
690.571	30.931
690.594	44.9438
690.613	50.9424
690.64	37.1885
690.679	25.4388
690.728	20.6612
690.763	28.2167
690.803	25.0752
690.898	10.513
690.939	24.3013
690.967	35.6761
690.994	37.2162
691.03	27.9408
691.116	11.6863
691.201	11.7883
691.258	17.449
691.318	16.5426
691.344	39.093
691.389	22.0264
691.442	18.8929
691.469	37.0233
691.494	39.7772
691.522	36.1533
691.54	55.3097
691.585	22.2173
691.632	21.4777
691.65	53.6769
691.657	158.73
691.703	21.7486
691.732	33.9674
691.752	51.0465
691.811	16.8265
691.847	27.933
691.883	27.6396
691.904	46.5333
691.92	65.8762
691.952	30.6185
691.99	26.1986
692.054	15.7953
692.093	25.413
692.166	13.7024
692.209	23.4302
692.253	22.4921
692.297	22.8415
692.356	16.9262
692.44	11.8737
692.505	15.3657
692.572	15.0105
692.645	13.6911
692.702	17.5654
692.728	38.7447
692.748	49.7018
692.792	22.7842
692.828	27.9408
692.879	19.4024
692.896	58.2411
692.945	20.5297
693.002	17.4459
693.035	30.2939
693.082	21.263
693.141	16.9693
693.216	13.344
693.299	12.0366
693.378	12.6952
693.41	31.6957
693.461	19.3761
693.499	26.2674
693.597	10.2934
693.62	42.337
693.683	15.8856
693.765	12.1877
693.812	21.2314
693.826	73.3138
693.85	41.684
693.896	21.7628
693.958	16.0231
694.068	9.08678
694.145	13.0225
694.19	22.3015
694.252	15.9744
694.265	81.7661
694.315	19.7707
694.334	54.3478
694.377	23.1696
694.447	14.2106
694.479	31.3775
694.508	34.8068
694.53	45.2489
694.576	21.5008
694.645	14.5243
694.731	11.7247
694.767	27.3598
694.808	24.2777
694.836	35.5872
694.872	28.3607
694.892	48.3092
695.027	7.43218
695.116	11.2701
695.188	13.8754
695.236	20.8986
695.281	22.1582
695.326	21.8675
695.358	31.506
695.38	46.5983
695.416	27.3598
695.439	43.6491
695.472	29.994
695.566	10.6667
695.603	27.1813
695.631	35.1124
695.671	25.5689
695.706	28.2406
695.755	20.3625
695.82	15.3257
695.84	49.7265
695.872	31.4268
695.913	24.3368
695.953	25.4842
695.961	115.075
696.015	18.546
696.052	26.8889
696.07	57.3066
696.121	19.5046
696.169	21.0837
696.201	30.9119
696.242	24.4798
696.313	13.986
696.362	20.5044
696.396	29.6824
696.42	41.7188
696.463	23.0894
696.508	22.0604
696.614	9.41974
696.661	21.3812
696.745	11.9119
696.835	11.1458
696.87	28.8434
696.967	10.2965
697.013	21.7391
697.041	35.8551
697.071	32.6904
697.121	20.0361
697.211	11.1657
697.315	9.62001
697.389	13.4445
697.446	17.671
697.507	16.1655
697.538	32.8084
697.607	14.537
697.665	17.1174
697.694	34.1763
697.713	52.7426
697.744	32.8839
697.805	16.218
697.924	8.43739
697.97	21.5008
698.006	28.3849
698.026	48.2625
698.182	6.43128
698.225	23.2721
698.255	33.7268
698.305	19.7394
698.345	25.3614
698.38	28.2087
698.458	12.7926
698.476	55.371
698.499	44.843
698.526	36.4166
698.578	19.1644
698.642	15.6372
698.704	16.3052
698.728	40.5515
698.75	45.683
698.795	22.3015
698.854	16.8805
698.897	23.1696
698.942	22.4972
698.982	25.0125
699.052	14.2288
699.15	10.2114
699.18	33.4672
699.214	29.2056
699.235	48.8759
699.258	42.3191
699.287	34.3407
699.342	18.2249
699.428	11.6577
699.467	25.3357
699.523	17.8508
699.596	13.7703
699.643	21.245
699.693	20.016
699.717	42.4088
699.746	33.9674
699.792	21.5796
699.833	24.4918
699.879	21.901
699.982	9.72384
700.014	31.2598
700.042	35.8423
700.065	42.3729
700.106	24.325
700.161	18.4298
700.211	20.008
700.277	14.9903
700.382	9.56023
700.424	23.6016
700.466	23.7812
700.49	42.5351
700.523	29.7796
700.561	26.5393
700.615	18.4502
700.649	29.2997
700.687	26.7594
700.769	12.13
700.813	22.6963
700.854	24.777
700.905	19.3274
700.965	16.6611
701.026	16.6058
701.059	29.5596
701.076	61.3497
701.122	21.6685
701.167	21.9925
701.196	35.2237
701.233	26.688
701.301	14.7536
701.331	33.4896
701.372	24.5821
701.415	23.1481
701.447	30.8737
701.47	43.0663
701.5	33.5909
701.592	10.8992
701.62	35.3732
701.749	7.75134
701.807	17.3913
701.842	28.6779
701.863	46.4037
701.892	34.0948
701.955	15.9872
702.059	9.56663
702.102	23.3863
702.173	14.0746
702.223	20.2716
702.257	29.4031
702.292	28.0662
702.313	47.5059
702.349	28.0584
702.385	28.1373
702.416	31.9795
702.461	22.0897
702.504	23.4247
702.52	62.8931
702.546	37.3552
702.566	50.8906
702.616	19.996
702.656	24.8571
702.72	15.7134
702.756	27.3973
702.786	33.9559
702.818	31.4961
702.847	34.2349
702.87	42.3908
702.887	61.7665
702.991	9.54927
703.034	23.6128
703.063	34.65
703.088	39.2157
703.13	24.0616
703.174	22.3664
703.245	14.1503
703.26	65.6599
703.294	29.7089
703.328	29.5159
703.392	15.5207
703.45	17.328
703.494	22.8206
703.537	23.1642
703.569	31.4762
703.6	32.0718
703.645	22.3514
703.698	18.6359
703.724	39.0016
703.766	23.5294
703.794	36.8324
703.865	13.9237
703.888	44.5831
703.936	20.8638
703.973	26.6596
703.997	42.2654
704.041	22.6296
704.091	19.988
704.14	20.4541
704.15	103.95
704.241	10.9337
704.288	21.3995
704.313	39.9202
704.372	16.9005
704.403	31.7965
704.417	73.1529
704.447	33.7838
704.475	35.4359
704.535	16.7168
704.563	35.3482
704.599	27.5786
704.621	46.3177
704.688	14.8302
704.742	18.8147
704.785	23.0097
704.83	21.9925
704.851	47.7555
704.886	28.9771
704.93	22.6655
704.977	21.2857
705.106	7.75795
705.135	33.7838
705.164	34.7947
705.208	22.604
705.245	27.7085
705.282	26.9906
705.325	23.2721
705.338	75.0188
705.382	22.686
705.406	41.1184
705.43	41.7188
705.467	26.8745
705.515	21.2314
705.557	23.4082
705.616	17.1057
705.643	36.7107
705.66	59.8802
705.678	54.9451
705.717	25.7865
705.754	27.1444
705.821	14.8082
705.921	10.0553
705.954	29.6121
705.986	31.3873
706.105	8.38645
706.145	25.2398
706.184	25.6871
706.199	64.9773
706.26	16.3479
706.355	10.618
706.368	77.5194
706.374	148.588
706.43	18.0018
706.456	37.9219
706.482	39.1236
706.494	81.7661
706.54	21.6967
706.595	18.2715
706.625	32.6052
706.644	53.1067
706.667	44.7427
706.688	47.5964
706.735	21.263
706.809	13.43
706.865	17.7557
706.936	14.1543
706.965	34.1997
706.987	47.2813
707.043	17.6398
707.111	14.6886
707.137	39.0016
707.171	29.2056
707.226	18.2949
707.379	6.51296
707.413	29.7
707.441	36.1664
707.479	25.9943
707.521	23.8209
707.575	18.5494
707.597	45.7875
707.623	38.1679
707.675	19.1718
707.724	20.6356
707.753	34.662
707.774	47.4608
707.79	62.6174
707.82	32.7761
707.861	24.4081
707.904	23.2775
707.944	24.7709
707.993	20.7814
708.035	23.4412
708.058	44.0723
708.11	19.2271
708.167	17.4886
708.237	14.3431
708.283	21.7344
708.356	13.6017
708.419	15.9261
708.482	15.9642
708.529	21.0261
708.56	32.7439
708.58	50.6329
708.597	58.9971
708.618	47.7555
708.673	18.0636
708.707	29.4204
708.739	31.348
708.826	11.4233
708.861	28.4172
708.902	24.3962
708.935	30.8547
708.972	26.7523
709.052	12.5945
709.088	27.2851
709.125	27.2109
709.189	15.647
709.314	8.02568
709.354	24.5821
709.394	25.0815
709.519	8.00448
709.532	75.3012
709.565	30.4414
709.612	21.2089
709.706	10.6758
709.74	29.3686
709.803	15.8403
709.858	18.162
709.953	10.5296
709.968	67.3401
710.01	23.9636
710.083	13.6724
710.117	29.7796
710.149	31.1526
710.172	42.6439
710.186	72.6744
710.224	25.9
710.252	36.9413
710.279	36.0231
710.311	31.4762
710.349	26.1506
710.438	11.334
710.494	17.7746
710.561	14.782
710.581	50.226
710.599	58.072
710.612	72.3589
710.771	6.29802
710.807	27.972
710.84	30.1477
710.872	31.7259
710.905	30.303
711.002	10.2881
711.027	39.7298
711.043	63.7349
711.078	28.2566
711.105	37.2439
711.141	27.8629
711.181	24.7158
711.222	24.2483
711.24	58.1734
711.26	48.1
711.282	47.1032
711.299	58.1734
711.321	45.5373
711.359	26.0824
711.435	13.1441
711.466	32.1027
711.484	55.4017
711.517	30.3674
711.55	30.3122
711.599	20.6186
711.693	10.636
711.723	32.7869
711.744	49.1642
711.798	18.2615
711.84	24.1955
711.893	18.8111
711.928	28.4091
711.958	33.6361
711.981	43.7445
712.006	39.3701
712.048	23.9521
712.086	26.4201
712.207	8.22774
712.239	31.5756
712.26	48.3092
712.285	39.4789
712.354	14.5964
712.401	21.2811
712.443	23.5793
712.463	49.9002
712.499	28.1057
712.52	45.8716
712.577	17.6616
712.63	18.7899
712.674	22.6193
712.754	12.566
712.803	20.429
712.823	49.776
712.838	67.2495
712.864	38.7898
712.92	17.7525
712.972	19.3199
713.002	33.4784
713.022	49.1159
713.046	41.0846
713.078	31.2989
713.146	14.7907
713.177	32.6264
713.222	21.901
713.266	23.0256
713.291	39.8089
713.311	48.216
713.342	33.036
713.424	12.1242
713.465	24.2718
713.504	25.7599
713.535	32.144
713.575	24.9626
713.615	25.355
713.662	21.3995
713.767	9.44822
713.825	17.337
713.869	22.5785
713.91	24.8077
713.961	19.5618
714.004	23.2234
714.031	37.2995
714.058	36.4431
714.104	21.6216
714.159	18.3756
714.203	22.686
714.214	87.6424
714.249	28.885
714.288	25.5102
714.339	19.6194
714.461	8.19135
714.499	26.2055
714.513	70.8215
714.532	54.4662
714.554	44.3459
714.588	29.9133
714.65	16.1891
714.664	67.7507
714.685	48.6618
714.736	19.6117
714.78	22.5632
714.807	36.9959
714.865	17.4216
714.9	28.3607
714.939	25.2589
715.004	15.4131
715.022	58.1395
715.036	68.9655
715.053	60.1323
715.07	57.6369
715.102	30.8737
715.143	24.5881
715.274	7.64584
715.311	27.049
715.331	49.1642
715.352	48.0538
715.39	26.0078
715.465	13.3833
715.534	14.4279
715.579	22.2767
715.628	20.7168
715.75	8.18599
715.785	28.2805
715.834	20.2799
715.867	30.9215
715.88	73.8552
715.917	27.4348
715.95	30.1114
715.968	56.4334
715.995	36.6972
716.035	24.8262
716.064	34.5185
716.092	35.6888
716.162	14.4217
716.226	15.5569
716.283	17.5531
716.332	20.3459
716.388	17.762
716.432	22.6603
716.453	48.7329
716.476	42.6985
716.513	27.4424
716.538	39.2465
716.587	20.3252
716.627	25.2717
716.649	44.9438
716.709	16.7001
716.748	25.9
716.76	83.3333
716.788	36.049
716.842	18.5151
716.897	17.8699
716.945	20.8768
716.984	25.7865
717.006	46.5333
717.069	15.7505
717.115	21.9443
717.169	18.5632
717.193	40.4694
717.248	18.2983
717.301	18.8644
717.321	49.7018
717.351	33.8639
717.375	40.5022
717.397	46.1255
717.416	53.7346
717.44	40.404
717.469	34.3407
717.502	30.8356
717.54	26.469
717.616	13.1303
717.64	40.5844
717.679	26.0281
717.772	10.717
717.811	25.6345
717.852	24.2424
717.899	21.2721
718	9.90884
718.056	17.9083
718.102	22.0119
718.152	20
718.184	31.1042
718.231	21.322
718.316	11.7426
718.353	27.1297
718.408	18.2515
718.453	22.0897
718.482	34.8068
718.504	43.6681
718.53	39.7298
718.565	28.0662
718.626	16.518
718.654	35.461
718.686	31.4861
718.713	36.9549
718.732	51.0465
718.77	26.8384
718.84	14.1824
718.874	29.7442
718.926	19.279
718.939	77.2798
718.962	42.1053
718.994	31.837
719.126	7.58553
719.164	26.0349
719.201	26.8673
719.22	51.8672
719.27	20.1329
719.314	23.0097
719.342	35.1494
719.355	75.1315
719.371	63.6537
719.433	16.1082
719.483	20.012
719.519	28.1928
719.53	89.5255
719.543	76.746
719.602	16.7729
719.649	21.6216
719.68	32.2165
719.704	41.1015
719.72	63.9795
719.755	28.2406
719.786	32.2997
719.819	30.0481
719.883	15.7704
719.97	11.4666
720.009	25.4194
720.048	26.0078
720.092	22.7273
720.148	17.6149
720.171	43.956
720.206	28.5551
720.236	33.456
720.283	21.3402
720.324	24.6427
720.343	51.7866
720.381	26.434
