# Supplementary material for: Dorsal and median raphe neuronal firing dynamics characterized by nonlinear measures
Source: PLoS Comput Biol. 2024 May 28;20(5):e1012111. doi: 10.1371/journal.pcbi.1012111 (PMC11161118; doi:10.1371/journal.pcbi.1012111)
Supplement: S1 Data — (ZIP) [file pcbi.1012111.s002.zip › data/N83_N3_210318.txt]

Event times and instantaneous frequencies between 0 s and 177.868 s on channel 2001
Time	Inst freq
0.015999	62.5039
0.408435	2.54819
0.618054	4.77056
0.849093	4.32827
1.06328	4.66873
1.41761	2.82228
1.71213	3.3953
2.20215	2.04073
2.54924	2.88111
2.79822	4.01645
3.03146	4.28736
3.35357	3.10456
3.58104	4.3962
3.79522	4.66886
4.13864	2.91187
4.3869	4.02815
4.64133	3.93035
5.04938	2.45066
5.44505	2.52736
5.65972	4.65842
5.97156	3.2067
6.21521	4.10433
6.48444	3.71427
6.98658	1.99148
7.4067	2.38027
7.77971	2.68091
8.0731	3.40839
8.33555	3.81026
8.54242	4.83386
8.72992	5.33342
9.09933	2.70706
9.42032	3.11529
9.69638	3.62248
9.88905	5.19009
10.1246	4.24531
11.2028	0.927508
11.4983	3.38379
11.7831	3.51117
12.1061	3.09617
12.3063	4.99518
12.4671	6.21775
12.6143	6.79122
12.8412	4.40835
13.0505	4.77849
13.2343	5.43987
13.4587	4.45579
13.7032	4.09078
14.0384	2.98312
14.2615	4.48234
14.499	4.2096
14.7066	4.81842
15.2545	1.82494
15.6524	2.51347
16.0182	2.73376
16.232	4.6779
16.4688	4.22267
16.7128	4.09742
17.2652	1.81052
17.4954	4.34367
17.8257	3.02752
18.1678	2.92267
18.6306	2.16115
18.8847	3.93546
19.3124	2.33764
19.6479	2.98066
20.1944	1.82993
20.6342	2.27385
20.9201	3.49692
21.127	4.83491
21.4325	3.27324
21.7038	3.68593
22.0548	2.84922
22.2723	4.59688
22.436	6.10948
22.6415	4.8654
22.8798	4.19641
23.334	2.20192
23.6263	3.42077
23.8428	4.61981
24.3808	1.8587
24.54	6.2803
25.1897	1.53923
25.68	2.03923
25.9017	4.51115
26.1494	4.0382
27.5363	0.721031
27.8891	2.83415
28.1838	3.39374
28.5978	2.41523
29.1596	1.77985
29.4857	3.0668
29.7669	3.55635
30.1488	2.61875
30.5045	2.8109
30.6789	5.73398
31.2915	1.63243
31.47	5.60224
31.7828	3.19741
32.2132	2.32312
32.4826	3.71228
32.837	2.82173
33.1205	3.52652
33.3402	4.55255
33.5379	5.05794
33.9172	2.63625
34.1269	4.77015
34.6193	2.03091
34.9337	3.1806
35.5595	1.59776
35.8862	3.0617
36.3101	2.35891
36.5744	3.78392
36.8312	3.89394
37.1836	2.83748
37.5569	2.67905
37.8024	4.07309
38.0463	4.10009
38.3576	3.2126
38.5892	4.31773
38.8981	3.23653
39.1651	3.74624
39.3926	4.39418
39.768	2.66392
40.0394	3.68467
40.4176	2.64439
40.8102	2.54688
40.9687	6.30907
41.179	4.75491
41.3739	5.13081
41.597	4.48366
41.822	4.44326
42.2443	2.3682
42.9055	1.51224
43.2275	3.10606
43.6277	2.49896
43.9768	2.86457
44.2596	3.53549
44.967	1.41358
45.1145	6.7792
45.3079	5.17092
45.5687	3.83547
45.8212	3.95888
46.2234	2.48663
46.4362	4.69927
46.6435	4.82379
47.3443	1.42705
47.5819	4.20769
47.9443	2.7594
48.272	3.05147
48.4726	4.98487
48.7489	3.61961
49.2309	2.0747
49.615	2.6038
49.9449	3.03077
50.3227	2.6471
50.661	2.9554
50.9412	3.56941
51.0528	8.95672
51.2641	4.73317
51.5324	3.72789
51.8088	3.61772
54.482	0.374076
54.6738	5.21526
54.9278	3.93695
55.4562	1.89228
55.7751	3.13619
56.1049	3.03198
57.032	1.07865
58.9635	0.517741
59.2234	3.84774
59.5471	3.08856
59.7634	4.62327
60.0701	3.26049
60.3295	3.85553
60.8691	1.85319
61.3653	2.01554
61.6512	3.49729
62.2065	1.80073
63.4026	0.836092
63.9807	1.72982
64.3173	2.97051
64.6131	3.38128
65.0382	2.35206
65.3115	3.65959
66.0644	1.32806
66.1686	9.60117
66.6685	2.0006
67.0455	2.65241
67.4627	2.39655
67.7779	3.17291
68.1075	3.03433
68.406	3.34968
68.8535	2.23472
69.17	3.15899
69.403	4.29354
69.7239	3.11579
70.0524	3.04389
70.4358	2.60822
70.9864	1.81619
71.2935	3.25635
71.6051	3.20929
71.8824	3.60637
72.1485	3.75828
72.3937	4.07862
72.8627	2.1322
73.2547	2.55099
73.6083	2.82781
73.9447	2.97226
74.2839	2.94813
74.5204	4.22878
75.0944	1.74235
75.5574	2.15966
76.1531	1.67855
76.4106	3.88392
76.5945	5.43756
76.9106	3.16331
77.2045	3.40265
78.2216	0.983183
78.4988	3.60852
78.8817	2.61104
79.0999	4.58367
79.5801	2.08259
79.9249	2.90037
80.4588	1.87277
80.7282	3.71274
80.9749	4.05323
81.1546	5.56483
81.4652	3.2199
81.9518	2.05473
82.2493	3.36228
82.5586	3.2327
83.4542	1.11657
83.7602	3.26804
84.2216	2.16708
84.5379	3.16193
84.8302	3.42119
85.1823	2.84046
85.3523	5.88014
85.6722	3.12663
85.9515	3.57973
86.2227	3.68768
86.4803	3.88197
87.0199	1.85311
87.3238	3.29124
87.6137	3.4493
87.8348	4.52131
88.4565	1.60871
88.6771	4.53188
88.9337	3.89713
89.2661	3.00831
89.6161	2.85745
90.0139	2.51388
90.3995	2.59294
90.7448	2.89669
91.1456	2.49471
91.3674	4.50828
91.6886	3.11398
91.9331	4.08973
92.1687	4.24337
92.694	1.9038
92.882	5.31988
93.3023	2.37903
93.8183	1.93788
94.4888	1.49151
94.9164	2.33889
95.9683	0.950588
96.7547	1.27174
97.1112	2.80442
98.0951	1.01637
98.8829	1.26949
99.552	1.49444
99.8045	3.96104
100.204	2.50593
100.425	4.50566
100.844	2.38687
101.26	2.4046
101.88	1.61257
102.112	4.30914
102.511	2.5122
103.074	1.77597
103.314	4.16568
103.995	1.46759
104.402	2.45611
106.457	0.486713
106.782	3.0707
107.206	2.36319
108.211	0.995075
109.319	0.902293
110.212	1.12009
110.801	1.69708
111.49	1.45198
112.328	1.19204
112.593	3.78525
112.775	5.4793
114.006	0.812297
114.388	2.62019
114.691	3.29426
115.146	2.19894
115.53	2.60628
115.85	3.12473
116.269	2.38443
117.094	1.21311
117.469	2.66564
117.8	3.01798
118.391	1.69115
119.078	1.45743
119.44	2.75749
119.686	4.06911
121.295	0.621625
122.4	0.904455
123.163	1.31184
123.546	2.60741
124.002	2.19259
124.618	1.62284
125.062	2.25556
125.367	3.27256
125.692	3.08379
126.06	2.71792
126.394	2.9905
126.76	2.73556
127.423	1.50784
128.155	1.36625
128.546	2.55336
128.789	4.11386
129.547	1.31988
130.065	1.93092
130.408	2.91319
130.932	1.90773
131.431	2.00422
132.596	0.858905
132.897	3.32081
133.914	0.983426
134.505	1.69207
135.302	1.25326
135.5	5.06155
135.949	2.22781
136.855	1.10362
137.11	3.92286
137.847	1.35594
138.331	2.06706
138.864	1.87651
139.214	2.85914
139.717	1.98626
140.046	3.04528
141.059	0.987242
141.225	6.01609
141.746	1.91807
141.991	4.08297
142.408	2.39829
142.606	5.0528
142.893	3.48777
143.098	4.88122
143.564	2.14604
144.2	1.57142
144.564	2.74461
145.295	1.36907
145.744	2.22327
147.302	0.642041
147.56	3.87084
149.211	0.605857
150.076	1.15533
150.353	3.61796
150.602	4.01244
150.832	4.35798
151.062	4.33277
151.57	1.96861
151.851	3.56103
152.228	2.65218
152.736	1.96828
153.125	2.56916
154.238	0.898465
155.102	1.15852
155.496	2.53605
156.819	0.756024
157.268	2.22616
157.79	1.91559
158.075	3.50977
158.31	4.25735
158.535	4.43835
158.942	2.45836
159.31	2.7178
159.79	2.08215
159.987	5.08223
160.154	5.98691
160.749	1.68079
161.227	2.09002
161.387	6.26131
161.577	5.26235
161.923	2.89342
162.152	4.36603
162.874	1.38511
163.189	3.16833
163.422	4.2998
163.719	3.36877
164.207	2.04704
164.405	5.05809
164.669	3.79232
165.011	2.91635
165.766	1.32449
166.109	2.91957
166.555	2.24257
167.171	1.62432
167.378	4.82574
168.007	1.5892
168.345	2.95889
168.696	2.85246
168.95	3.93699
170.523	0.635591
170.957	2.30079
172.203	0.803097
172.635	2.31258
172.834	5.02152
173.267	2.31247
173.526	3.85776
174.53	0.995643
175.35	1.21953
175.907	1.79724
176.516	1.64195
176.752	4.22711
