# Supplementary material for: Dorsal and median raphe neuronal firing dynamics characterized by nonlinear measures
Source: PLoS Comput Biol. 2024 May 28;20(5):e1012111. doi: 10.1371/journal.pcbi.1012111 (PMC11161118; doi:10.1371/journal.pcbi.1012111)
Supplement: S1 Data — (ZIP) [file pcbi.1012111.s002.zip › data/N43_N2_121212.txt]

Event times and instantaneous frequencies between 1871.41 s and 1902.6 s on channel 401
Time	Inst freq
1871.46	0.000534343
1871.51	18.2448
1871.55	26.0417
1871.61	17.6429
1871.65	23.2992
1871.7	20.0481
1871.74	23.0468
1871.77	32.9164
1871.81	27.6549
1871.86	22.119
1871.92	16.8124
1871.98	16.8011
1872.01	25.5037
1872.07	16.7224
1872.13	19.3949
1872.18	20.2675
1872.22	20.2593
1872.28	19.0223
1872.34	16.6085
1872.41	13.0073
1872.47	16.5673
1872.54	14.8633
1872.59	19.2049
1872.64	24.0732
1872.68	24.4021
1872.72	21.6263
1872.77	20.202
1872.82	21.0659
1872.87	19.558
1872.92	21.363
1872.98	17.34
1873.03	18.0018
1873.1	13.6017
1873.17	14.3885
1873.24	16.0436
1873.28	21.7061
1873.34	16.0694
1873.38	25.2143
1873.43	22.4669
1873.47	21.7486
1873.53	18.8111
1873.57	25.5428
1873.61	22.9991
1873.66	18.3184
1873.73	15.7729
1873.78	21.45
1873.84	15.7729
1873.89	19.4628
1873.95	16.4366
1874.04	11.7536
1874.11	13.8351
1874.16	20.1654
1874.2	26.6099
1874.23	27.533
1874.27	27.3523
1874.3	33.0688
1874.34	23.7304
1874.38	28.7356
1874.43	19.1205
1874.49	16.5125
1874.55	15.3116
1874.61	17.7431
1874.67	18.0571
1874.73	16.0179
1874.77	24.4081
1874.81	21.6076
1874.87	17.5439
1874.94	15.3657
1874.98	21.8388
1875.03	20.4666
1875.08	21.2675
1875.12	22.8311
1875.17	19.2604
1875.23	17.6274
1875.29	16.8634
1875.33	24.079
1875.39	16.6058
1875.46	15.8705
1875.51	18.9
1875.55	22.4467
1875.59	24.5278
1875.62	35.5114
1875.66	24.6731
1875.7	23.7925
1875.75	22.8467
1875.78	27.6625
1875.82	26.476
1875.88	18.2415
1875.93	19.0585
1875.97	21.9925
1876.02	21.3265
1876.06	28.0741
1876.09	27.9096
1876.14	21.6123
1876.2	16.7701
1876.25	19.7589
1876.28	30.9789
1876.33	18.9358
1876.37	29.1121
1876.41	22.5836
1876.48	16.0979
1876.53	17.6647
1876.58	20.1369
1876.64	17.8412
1876.68	24.9563
1876.71	27.5028
1876.76	22.2717
1876.81	19.3386
1876.87	17.963
1876.91	20.6868
1876.96	20.7814
1877.01	20.7039
1877.05	27.3149
1877.09	24.5038
1877.12	27.3748
1877.17	24.8818
1877.19	35.8038
1877.23	25.1509
1877.27	28.9603
1877.29	37.037
1877.32	33.2779
1877.38	18.6637
1877.41	32.7869
1877.44	31.8471
1877.49	21.9443
1877.52	29.2826
1877.56	28.169
1877.59	25.1572
1877.63	27.571
1877.67	27.8087
1877.7	35.6252
1877.73	31.3676
1877.75	41.0678
1877.78	33.2779
1877.82	27.5406
1877.85	30.4785
1877.89	27.7778
1877.91	36.9822
1877.96	22.9568
1878	25.5232
1878.05	17.4338
1878.09	29.7265
1878.13	22.1386
1878.18	19.3611
1878.24	17.9695
1878.28	26.976
1878.32	24.9004
1878.35	26.5252
1878.38	34.7826
1878.41	36.7782
1878.45	28.1532
1878.48	29.4464
1878.52	27.6549
1878.56	22.5887
1878.6	24.3191
1878.63	32.2165
1878.67	29.0698
1878.71	23.753
1878.74	34.002
1878.78	25.7003
1878.82	23.6574
1878.86	23.1267
1878.9	25.5167
1878.95	19.8295
1879	23.596
1879.04	24.0964
1879.08	25.4259
1879.11	34.0252
1879.14	28.9352
1879.18	25.1319
1879.22	22.5073
1879.27	23.5128
1879.31	21.561
1879.35	27.9642
1879.39	23.7248
1879.43	23.9234
1879.47	28.547
1879.5	36.483
1879.53	31.5657
1879.57	26.1028
1879.6	26.8962
1879.65	22.8833
1879.68	28.2008
1879.71	30.012
1879.75	31.6556
1879.77	38.3436
1879.81	24.0906
1879.85	32.0205
1879.87	49.0677
1879.92	20.1735
1879.96	21.1149
1880.01	21.5657
1880.05	25.6082
1880.08	28.5633
1880.12	29.2312
1880.15	27.3898
1880.18	34.65
1880.22	26.5604
1880.25	32.4149
1880.3	20.8073
1880.33	28.8184
1880.37	25.3807
1880.41	26.4901
1880.46	20.8638
1880.5	22.0507
1880.55	23.6798
1880.6	19.7122
1880.65	20.4248
1880.68	28.777
1880.72	27.1076
1880.75	31.6857
1880.79	24.1371
1880.83	24.9439
1880.87	26.7165
1880.9	27.3149
1880.95	21.9058
1881	19.7316
1881.04	27.6091
1881.09	19.9322
1881.13	26.4271
1881.16	29.3083
1881.2	22.9885
1881.25	23.3918
1881.29	24.0848
1881.34	20.1329
1881.38	20.9293
1881.43	20.8247
1881.47	25.7268
1881.52	21.9443
1881.58	16.714
1881.62	22.482
1881.67	19.044
1881.73	16.592
1881.77	27.6702
1881.8	34.4709
1881.84	22.2668
1881.88	31.7662
1881.91	26.295
1881.96	23.7304
1881.99	32.8407
1882.04	19.0585
1882.07	32.4254
1882.11	25.8799
1882.16	19.7589
1882.19	34.5543
1882.22	30.7882
1882.28	15.9974
1882.33	20.6356
1882.37	23.1803
1882.42	22.7118
1882.46	25.9067
1882.51	20.1532
1882.55	25.974
1882.58	27.4574
1882.62	26.3992
1882.66	22.6296
1882.71	19.7941
1882.76	23.4742
1882.81	18.6498
1882.88	15.1492
1882.91	27.465
1882.95	29.9222
1882.99	25.5624
1883.03	20.6654
1883.08	20.1857
1883.13	20.7383
1883.17	27.0416
1883.21	22.7894
1883.25	25.113
1883.29	28.5959
1883.33	25.2717
1883.38	19.2197
1883.42	27.0051
1883.46	23.9636
1883.5	24.3962
1883.56	16.9405
1883.59	31.9795
1883.62	30.021
1883.66	25.6016
1883.69	29.9491
1883.76	15.5569
1883.81	20.9205
1883.85	20.9249
1883.91	18.843
1883.97	16.3319
1884.03	17.7336
1884.08	19.7824
1884.12	22.0507
1884.18	17.3762
1884.23	20.9996
1884.27	23.1803
1884.32	20.9424
1884.37	19.1975
1884.42	20.3791
1884.46	24.6366
1884.51	20.1207
1884.55	22.1582
1884.6	20.7512
1884.65	22.8311
1884.7	18.0571
1884.75	22.5785
1884.82	13.4789
1884.88	17.3822
1884.94	16.3132
1884.99	18.5391
1885.04	20.4666
1885.08	24.2248
1885.13	21.8962
1885.17	21.978
1885.21	30.2206
1885.25	23.2072
1885.28	31.2989
1885.32	25.0063
1885.36	26.6738
1885.4	23.7135
1885.45	21.3083
1885.49	23.2775
1885.57	12.3993
1885.63	17.5377
1885.67	23.9923
1885.72	20.3004
1885.79	14.2653
1885.83	23.3209
1885.87	24.8694
1885.94	14.9254
1885.99	21.5424
1886.06	14.0647
1886.12	16.6639
1886.16	23.4247
1886.2	25.4065
1886.24	25.7136
1886.28	24.6731
1886.32	26.4901
1886.36	23.0521
1886.4	27.5862
1886.45	20.4876
1886.49	20.3335
1886.54	23.3318
1886.59	20.2388
1886.63	22.9674
1886.68	21.4915
1886.72	21.6967
1886.77	22.1533
1886.81	24.3962
1886.85	23.4907
1886.89	24.6305
1886.92	35.5366
1886.97	20.0521
1887.01	24.6792
1887.04	37.7358
1887.07	28.2566
1887.11	26.5463
1887.14	38.625
1887.19	20.4625
1887.22	25.6148
1887.26	30.7787
1887.3	23.6072
1887.33	28.777
1887.37	32.0307
1887.4	29.3169
1887.44	22.0167
1887.48	25.4453
1887.54	18.8893
1887.57	30.3767
1887.62	19.755
1887.68	16.9924
1887.74	15.6006
1887.8	18.2349
1887.85	20.1654
1887.91	17.2622
1887.95	23.8322
1887.98	27.2257
1888.03	23.6351
1888.07	22.7376
1888.11	28.2406
1888.15	24.7586
1888.18	26.1986
1888.23	24.1196
1888.26	31.5856
1888.31	18.8324
1888.35	27.8707
1888.38	29.146
1888.42	28.2805
1888.46	22.3964
1888.51	20.9118
1888.55	25.0313
1888.6	21.0526
1888.64	24.4439
1888.68	23.7699
1888.71	31.506
1888.74	33.0797
1888.78	26.178
1888.82	24.57
1888.86	28.3447
1888.9	23.4082
1888.93	28.0899
1888.98	22.9885
1889.01	29.6121
1889.05	29.18
1889.08	25.2398
1889.13	23.7643
1889.17	25.9202
1889.2	29.1206
1889.25	21.9877
1889.28	25.6016
1889.32	28.1611
1889.35	35.6633
1889.38	27.8319
1889.42	26.1643
1889.47	19.1571
1889.53	19.6002
1889.58	20.1167
1889.61	26.1575
1889.64	32.7011
1889.68	27.894
1889.71	28.6451
1889.75	32.8731
1889.78	25.8065
1889.82	29.4811
1889.86	22.748
1889.9	24.1663
1889.95	23.2504
1889.98	27.3373
1890.03	23.3536
1890.07	23.663
1890.11	25.8665
1890.15	22.3514
1890.18	30.3122
1890.23	23.5183
1890.27	24.7709
1890.3	30.9885
1890.35	18.8182
1890.4	20.7512
1890.45	19.3986
1890.51	18.6498
1890.57	15.0602
1890.63	18.7441
1890.67	22.3414
1890.71	23.1535
1890.75	27.1961
1890.79	28.0978
1890.81	38.7147
1890.85	24.6853
1890.89	26.7023
1890.93	27.2183
1890.97	24.1196
1891	28.7604
1891.05	22.7583
1891.09	24.3427
1891.13	23.8152
1891.18	19.5046
1891.23	22.4115
1891.28	19.9322
1891.35	13.2363
1891.41	18.44
1891.45	23.5849
1891.48	28.7191
1891.51	32
1891.56	24.3132
1891.6	23.8892
1891.64	24.6063
1891.67	30.0752
1891.71	25.4259
1891.75	23.116
1891.8	21.164
1891.85	20.5381
1891.88	29.8151
1891.94	18.4298
1891.98	22.3264
1892.04	16.3586
1892.1	19.0186
1892.14	24.4978
1892.18	24.9377
1892.23	19.8177
1892.26	28.3206
1892.3	26.0485
1892.32	44.3066
1892.36	28.4252
1892.39	31.9898
1892.42	31.1042
1892.47	22.5428
1892.5	26.9687
1892.54	30.0752
1892.59	20.6228
1892.62	30.8452
1892.65	28.6779
1892.69	27.9955
1892.76	14.8038
1892.79	25.7865
1892.86	14.3637
1892.9	25.1953
1892.94	25.5689
1892.99	21.0438
1893.03	26.2123
1893.07	22.1239
1893.11	26.6241
1893.15	23.245
1893.18	36.6166
1893.22	27.9877
1893.27	20.3707
1893.31	21.6685
1893.36	21.3493
1893.4	26.9687
1893.45	17.4064
1893.51	18.8893
1893.54	26.7881
1893.58	24.7647
1893.63	22.7946
1893.67	26.5604
1893.7	25.7865
1893.74	29.8507
1893.78	21.9587
1893.82	25.1889
1893.88	18.7582
1893.92	23.7248
1893.97	18.2916
1894.02	21.901
1894.06	26.1301
1894.1	22.6501
1894.15	22.6091
1894.19	24.6853
1894.22	33.6927
1894.25	31.4961
1894.29	25.0125
1894.32	27.9642
1894.36	26.824
1894.4	28.6697
1894.43	29.8954
1894.48	20.3749
1894.51	31.0366
1894.55	28.5714
1894.59	25.2653
1894.62	26.2536
1894.66	29.0613
1894.7	24.8633
1894.75	19.216
1894.79	22.9253
1894.82	36.6166
1894.86	25.5624
1894.9	27.0051
1894.94	21.004
1894.99	20.4708
1895.03	24.3724
1895.08	21.395
1895.12	26.469
1895.15	28.9519
1895.19	25.0501
1895.23	30.8166
1895.28	17.8476
1895.32	23.6239
1895.37	23.0256
1895.41	26.1712
1895.47	14.9165
1895.51	25.1509
1895.56	19.7707
1895.61	22.9568
1895.67	15.1699
1895.71	26.7023
1895.75	25.0125
1895.79	24.1721
1895.82	32.144
1895.86	28.177
1895.89	36.7512
1895.93	25.1699
1895.97	24.1255
1896	32.0924
1896.03	27.1076
1896.08	22.5581
1896.13	19.6271
1896.17	26.976
1896.2	27.7085
1896.24	27.2851
1896.28	22.1828
1896.32	31.1139
1896.36	25.9605
1896.4	20.5002
1896.45	24.5339
1896.49	20.8681
1896.53	24.8385
1896.57	27.049
1896.61	27.5558
1896.63	36.3636
1896.66	38.3583
1896.7	27.8474
1896.74	22.5938
1896.77	29.2141
1896.83	19.3949
1896.87	22.6193
1896.9	29.8507
1896.94	26.7451
1896.97	30.0933
1897.02	22.1582
1897.07	20.2963
1897.12	19.2678
1897.17	18.5943
1897.21	25.9875
1897.25	28.2486
1897.28	35.2734
1897.31	31.0559
1897.34	33.0907
1897.36	39.9361
1897.39	33.7041
1897.42	33.7952
1897.45	42.5713
1897.49	21.9394
1897.52	32.175
1897.56	30.5157
1897.59	28.7936
1897.64	19.8138
1897.68	25.5885
1897.72	26.7594
1897.75	31.6957
1897.78	36.8732
1897.81	33.0907
1897.84	27.7932
1897.89	22.5989
1897.93	23.6239
1897.96	36.1011
1898	21.6779
1898.04	25.7334
1898.09	23.2342
1898.1	63.4518
1898.13	31.7158
1898.16	31.8979
1898.2	28.2566
1898.23	37.4672
1898.26	31.5457
1898.29	27.3373
1898.33	31.3185
1898.38	17.1821
1898.42	29.5946
1898.45	31.0945
1898.48	30.9119
1898.52	25.9403
1898.55	34.6981
1898.59	25.9202
1898.62	35.0877
1898.66	23.7699
1898.69	36.9686
1898.73	21.8723
1898.77	29.6824
1898.8	27.1887
1898.83	41.5628
1898.85	43.8404
1898.9	21.1238
1898.94	23.0362
1898.97	34.0483
1899.01	22.4467
1899.06	23.3046
1899.12	15.0286
1899.17	21.3812
1899.21	23.9751
1899.25	24.7341
1899.28	33.4001
1899.32	25.2016
1899.36	25.8331
1899.4	27.8396
1899.43	29.2312
1899.48	22.242
1899.52	24.8324
1899.55	33.6474
1899.6	17.7274
1899.63	33.9789
1899.67	27.894
1899.7	31.1818
1899.74	23.3155
1899.78	23.5018
1899.83	24.8385
1899.86	27.9252
1899.91	20.1654
1899.96	22.3264
1900.01	19.2308
1900.05	21.796
1900.1	21.4408
1900.15	20.8377
1900.2	18.2548
1900.25	20.3874
1900.3	19.2234
1900.34	26.5252
1900.38	23.4742
1900.43	21.4454
1900.46	30.3859
1900.51	22.9463
1900.55	25.1193
1900.59	22.7531
1900.64	21.3174
1900.68	22.4972
1900.71	32.7225
1900.76	21.263
1900.81	18.7793
1900.85	25.1319
1900.89	24.0327
1900.93	29.0023
1900.98	20.674
1901.03	19.478
1901.07	23.7812
1901.12	21.7014
1901.17	19.7122
1901.21	23.0468
1901.26	19.478
1901.3	25.0125
1901.33	41.2541
1901.36	27.0197
1901.4	25.4842
1901.45	19.5542
1901.5	23.0787
1901.54	24.2248
1901.58	22.8311
1901.62	27.6014
1901.65	34.8918
1901.7	20.247
1901.77	13.0976
1901.82	19.7863
1901.89	15.0128
1901.93	23.2775
1901.98	21.8055
1902.03	20.4541
1902.07	25.4972
1902.1	29.0107
1902.13	30.8356
1902.17	24.8633
1902.22	19.6812
1902.27	20.5297
1902.33	19.2938
1902.37	23.9464
1902.4	29.0613
1902.44	25.1067
1902.49	20.2963
