# Supplementary material for: Dorsal and median raphe neuronal firing dynamics characterized by nonlinear measures
Source: PLoS Comput Biol. 2024 May 28;20(5):e1012111. doi: 10.1371/journal.pcbi.1012111 (PMC11161118; doi:10.1371/journal.pcbi.1012111)
Supplement: S1 Data — (ZIP) [file pcbi.1012111.s002.zip › data/N161_N9_010413s.txt]

Event times and instantaneous frequencies between 1322.76 s and 1395.88 s on channel 401
Time	Inst freq
1323.17	0.000755761
1323.35	5.49692
1323.55	5.13954
1323.73	5.38097
1323.87	7.45156
1324.06	5.21431
1324.24	5.41594
1324.39	6.80828
1324.6	4.67333
1324.75	7.03383
1324.96	4.70633
1325.11	6.67289
1325.2	10.8331
1325.31	9.26612
1325.44	7.74413
1325.54	9.98004
1325.62	11.7
1325.73	9.46432
1325.84	9.20641
1325.91	14.3761
1326.09	5.55864
1326.29	4.95319
1326.44	6.40779
1326.69	4.04171
1327.16	2.12359
1327.38	4.62449
1327.57	5.15384
1327.79	4.64231
1327.9	8.89996
1328.03	7.70772
1328.17	7.05219
1328.29	8.66776
1328.55	3.85564
1328.81	3.75347
1328.97	6.49224
1329.13	6.2383
1329.32	5.3322
1329.43	8.86446
1329.56	7.37083
1329.72	6.21079
1329.83	9.34754
1329.98	6.86153
1330.21	4.23872
1330.44	4.33445
1330.56	8.81135
1330.67	9.25754
1330.85	5.28821
1330.98	7.68521
1331.2	4.73507
1331.36	6.21388
1331.47	8.66101
1331.76	3.52187
1331.88	8.01989
1332.05	5.83328
1332.28	4.46369
1332.43	6.60197
1332.58	6.59979
1332.68	9.79144
1332.79	9.58405
1332.9	8.44024
1333.14	4.15472
1333.3	6.27983
1333.37	16.2734
1333.48	9.06125
1333.58	9.36242
1333.76	5.74713
1333.91	6.63482
1334.13	4.53063
1334.28	6.52486
1334.44	6.30358
1334.57	8.00641
1334.68	8.68131
1334.81	7.43605
1334.95	7.45434
1335.15	5.06457
1335.36	4.63779
1335.59	4.40975
1335.69	9.53743
1335.83	7.46993
1335.94	9.00009
1336.03	10.5697
1336.13	10.2302
1336.27	7.42832
1336.68	2.38538
1336.92	4.20009
1337	12.8222
1337.12	8.3619
1337.2	12.5016
1337.28	12.6374
1337.35	14.4363
1337.46	8.66927
1337.6	7.44103
1337.73	7.62544
1337.82	11.6428
1337.92	9.72384
1338.05	7.83822
1338.1	18.7582
1338.17	14.7645
1338.35	5.51572
1338.46	8.76655
1338.61	6.69882
1338.73	8.78735
1338.85	7.95608
1338.95	10.1626
1339.04	11.3546
1339.21	5.82004
1339.34	7.73575
1339.45	9.15583
1339.56	9.30492
1339.67	8.94134
1339.79	7.95988
1339.85	17.5101
1339.96	9.51475
1340.03	12.8074
1340.1	14.0135
1340.26	6.61419
1340.32	16.2946
1340.39	14.1303
1340.49	9.59049
1340.56	14.4718
1340.64	12.2324
1340.76	8.28569
1340.83	15.1423
1340.94	9.08265
1341.06	8.26515
1341.18	8.23113
1341.61	2.31599
1341.74	7.69408
1341.88	7.49569
1342	8.371
1342.05	18.093
1342.19	7.2998
1342.3	9.34754
1342.41	8.61104
1342.54	7.85053
1342.66	8.08342
1342.84	5.546
1343	6.43376
1343.18	5.63253
1343.34	6.29763
1343.47	7.50582
1343.6	7.46102
1343.71	9.32401
1343.81	10.2176
1343.89	12.4704
1343.96	13.8313
1344.08	8.14664
1344.21	7.6599
1344.37	6.39141
1344.43	17.4825
1344.55	8.47601
1344.69	6.71321
1344.84	6.79163
1345	6.43004
1345.17	5.71788
1345.45	3.66113
1345.6	6.53723
1345.73	7.5815
1345.83	9.53471
1345.95	8.42957
1346	19.8452
1346.14	7.26691
1346.25	8.87154
1346.38	7.83147
1346.55	5.80013
1346.71	6.34921
1346.88	5.96837
1347.1	4.50877
1347.19	11.0497
1347.31	8.64528
1347.41	9.73805
1347.46	18.8501
1347.61	6.70781
1347.76	6.76133
1347.86	9.54745
1348.01	6.72631
1348.07	17.5901
1348.19	8.29119
1348.29	10.0573
1348.4	8.90155
1348.47	15.4871
1348.59	8.3605
1348.71	8.03406
1348.86	6.70286
1348.96	9.71157
1349.14	5.70093
1349.25	8.6423
1349.31	18.7935
1349.53	4.54711
1349.67	7.22961
1349.82	6.50703
1349.93	8.82223
1350.01	13.6203
1350.12	8.48392
1350.29	5.92207
1350.63	2.92594
1350.86	4.52018
1350.97	8.57927
1351.11	7.32332
1351.22	8.91504
1351.38	6.50957
1351.54	6.18353
1351.7	6.31273
1351.88	5.37692
1352.05	6.0831
1352.2	6.36456
1352.28	13.6277
1352.34	15.3139
1352.51	5.76901
1352.6	11.6023
1352.69	10.9123
1352.82	7.66107
1352.92	10.5031
1353.04	8.19202
1353.15	9.1391
1353.31	6.17284
1353.42	9.32227
1353.61	5.34217
1353.69	12.3747
1353.78	10.491
1353.88	9.995
1353.95	15.7159
1354.09	6.99545
1354.24	6.83854
1354.47	4.34953
1354.82	2.84059
1355.17	2.84212
1355.28	8.76501
1355.37	10.9745
1355.53	6.46914
1355.67	6.90036
1355.79	8.39349
1355.9	9.68804
1356.07	5.78704
1356.21	7.32869
1356.35	6.80967
1356.48	8.06517
1356.97	2.02368
1357.13	6.19157
1357.25	8.65951
1357.32	14.6843
1357.44	7.78089
1357.92	2.12179
1358.12	4.88162
1358.26	6.9185
1358.56	3.42618
1358.78	4.56413
1359.03	3.89681
1359.19	6.19042
1359.26	15.0921
1359.33	13.6893
1359.45	8.74202
1359.61	6.1565
1359.71	9.76086
1359.82	9.18695
1360.02	4.94047
1360.11	11.5247
1360.19	12.0671
1360.51	3.17158
1360.64	7.76578
1360.71	12.987
1360.89	5.84249
1361.21	3.03841
1361.36	6.67111
1361.56	5.1843
1361.75	5.09814
1362.04	3.5137
1362.24	5.00701
1362.36	8.51064
1362.64	3.47729
1362.81	6.00348
1363.03	4.5775
1363.33	3.30819
1363.45	8.70701
1363.58	7.56372
1363.74	6.06943
1363.83	11.2943
1363.9	14.041
1364.08	5.66155
1364.45	2.7239
1364.62	5.57911
1364.77	6.8278
1364.86	11.3417
1364.96	9.71723
1365.06	10.0412
1365.15	10.819
1365.21	17.9051
1365.32	8.71384
1365.4	13.8064
1365.47	12.8949
1365.59	8.38574
1365.78	5.39084
1365.91	7.96242
1366.05	7.08868
1366.25	4.86879
1366.5	4.06719
1366.72	4.5527
1366.88	6.08125
1367.07	5.25735
1367.31	4.16095
1367.44	7.81189
1367.51	14.2714
1367.57	16.3988
1367.72	6.80643
1367.82	10.2902
1367.97	6.36943
1368.14	5.84283
1368.43	3.47621
1368.56	7.54262
1368.7	7.51315
1368.78	11.6401
1369.03	3.98375
1369.27	4.26567
1369.53	3.75009
1369.88	2.9215
1370.04	6.11546
1370.18	7.16794
1370.33	6.87616
1370.43	9.25497
1370.67	4.29719
1371.04	2.70321
1371.56	1.89944
1371.9	2.99895
1372.05	6.32431
1372.14	11.8399
1372.93	1.26115
1373.18	4.02544
1373.41	4.29019
1373.65	4.22654
1373.9	4.04613
1373.95	18.4468
1374.12	5.88547
1374.44	3.1054
1374.81	2.71924
1375	5.22821
1375.11	9.42951
1375.26	6.77094
1376.19	1.06734
1376.53	2.95587
1376.72	5.2499
1377.22	2.01824
1377.52	3.32149
1377.7	5.50934
1377.83	7.44103
1377.96	7.71367
1378.06	10.7643
1378.4	2.8734
1378.48	13.4192
1378.57	11.1111
1378.68	8.78966
1378.85	5.94813
1379.18	3.06485
1379.35	5.85412
1379.48	7.36865
1379.57	11.2158
1379.67	10.101
1379.78	9.44644
1379.88	9.93246
1379.99	9.31099
1380.13	6.86153
1380.28	6.86719
1380.46	5.40015
1380.81	2.90892
1380.99	5.52059
1381.15	6.10389
1381.24	10.9039
1381.32	13.3869
1381.47	6.44288
1381.63	6.52231
1381.78	6.31473
1381.99	4.89141
1382.16	5.82683
1382.42	3.8046
1383.02	1.68677
1383.15	7.61673
1383.25	10.1585
1383.34	10.6112
1383.45	9.19118
1383.54	10.7573
1383.77	4.42811
1383.91	6.9377
1384.09	5.59597
1384.37	3.62043
1384.48	8.56825
1384.77	3.54246
1385.07	3.24034
1385.23	6.32351
1385.39	6.4512
1385.67	3.55543
1386.03	2.7471
1386.22	5.30757
1386.4	5.45227
1386.62	4.74316
1386.68	16.742
1386.88	4.914
1387	8.1367
1387.11	8.93735
1387.21	10.5563
1387.35	7.24638
1387.49	6.87805
1387.61	8.74355
1387.76	6.33232
1388.04	3.5671
1388.24	5.0813
1388.46	4.48873
1388.57	9.63484
1388.87	3.27654
1389.07	4.95909
1389.21	7.414
1389.35	7.33891
1389.65	3.26318
1389.77	8.70246
1389.85	11.5687
1390.1	4.04842
1390.56	2.16006
1390.79	4.39696
1390.92	7.85238
1390.99	14.0984
1391.06	14.243
1391.18	8.56751
1391.26	12.0091
1391.42	6.25782
1391.58	6.09682
1391.71	8.15395
1391.89	5.46179
1392.05	6.28338
1392.17	8.29807
1392.28	8.65576
1392.62	2.99249
1392.72	9.49668
1392.91	5.3984
1393.06	6.41519
1393.19	7.80701
1393.37	5.5212
1393.49	8.71232
1393.58	11.5727
1393.64	14.9678
1393.8	6.51084
1393.95	6.48088
1394.57	1.60862
1394.74	6.02519
1394.91	5.63476
1395.08	5.88859
1395.21	7.79606
1395.36	6.64584
1395.52	6.41355
1395.68	6.28694
