# Supplementary material for: Dorsal and median raphe neuronal firing dynamics characterized by nonlinear measures
Source: PLoS Comput Biol. 2024 May 28;20(5):e1012111. doi: 10.1371/journal.pcbi.1012111 (PMC11161118; doi:10.1371/journal.pcbi.1012111)
Supplement: S1 Data — (ZIP) [file pcbi.1012111.s002.zip › data/N18_N4_220212.txt]

Event times and instantaneous frequencies between 3255.73 s and 3449.37 s on channel 7
Time	Inst freq
3255.81	5.45048
3255.94	7.72977
3256.12	5.6224
3256.22	10.0462
3256.33	9.21065
3256.53	5.0984
3256.7	5.64748
3256.87	5.86166
3256.98	8.95095
3257.26	3.69822
3257.4	6.68583
3257.58	5.62905
3257.7	8.47961
3257.9	4.92927
3258.09	5.38764
3258.2	9.2885
3258.35	6.38121
3258.5	6.95894
3258.66	6.2818
3258.84	5.3697
3259.05	4.83512
3259.15	9.73805
3259.29	7.21657
3259.44	6.67601
3259.56	8.06777
3259.74	5.69346
3259.9	6.33633
3260.07	5.64589
3260.22	6.88705
3260.36	7.39317
3260.55	5.1261
3260.67	8.1666
3260.81	7.46157
3260.93	7.85608
3261.06	8.06257
3261.28	4.5104
3261.44	6.24805
3261.6	6.14628
3261.74	7.18236
3261.87	7.69349
3262.04	5.90842
3262.21	6.03027
3262.34	7.74293
3262.5	6.04961
3262.62	8.60141
3262.79	5.76502
3262.92	7.51597
3263.06	7.55059
3263.23	5.90947
3263.42	5.11247
3263.56	7.02691
3263.73	6.13648
3263.87	7.01508
3264.01	6.97447
3264.24	4.33463
3264.35	9.3214
3264.53	5.68408
3264.64	8.94935
3264.82	5.47046
3265.05	4.41872
3265.18	7.34646
3265.34	6.29445
3265.5	6.48088
3265.7	4.91232
3265.82	8.17327
3266.06	4.18218
3266.22	6.29366
3266.37	6.75311
3266.53	6.1121
3266.66	7.84621
3266.86	4.95099
3267.01	6.63394
3267.13	8.43739
3267.25	8.40054
3267.47	4.46867
3267.58	9.11162
3267.71	7.95862
3267.84	7.56773
3268.02	5.71461
3268.2	5.47166
3268.36	6.21427
3268.55	5.20291
3268.68	7.62486
3268.85	5.91366
3269.01	6.30835
3269.12	9.08513
3269.32	5.14456
3269.52	4.88305
3269.59	13.4898
3269.7	9.24214
3269.85	6.85401
3269.98	7.65873
3270.2	4.4962
3270.37	5.97836
3270.52	6.63482
3270.61	10.9254
3270.78	5.83942
3270.97	5.24411
3271.21	4.30219
3271.35	6.90322
3271.51	6.14779
3271.68	5.84556
3271.83	6.74946
3271.94	8.92538
3272.05	9.0009
3272.25	5.04541
3272.42	6.14968
3272.54	7.80945
3272.71	5.92803
3272.86	6.6357
3273.03	6.00673
3273.18	6.7769
3273.39	4.78149
3273.54	6.32791
3273.73	5.49239
3273.88	6.45453
3274.05	5.89275
3274.17	8.17862
3274.36	5.39986
3274.49	7.4206
3274.7	4.90436
3274.88	5.56143
3275.06	5.45256
3275.15	10.7759
3275.34	5.25624
3275.44	10.5164
3275.57	7.69112
3275.78	4.81788
3275.99	4.73844
3276.12	7.60341
3276.23	9.02446
3276.44	4.77373
3276.57	7.59359
3276.73	6.26096
3276.86	7.57289
3277.03	6.10054
3277.2	5.63984
3277.4	5.13373
3277.55	6.50111
3277.66	9.37295
3277.77	9.02772
3277.88	8.90234
3278.03	6.6313
3278.23	4.95835
3278.38	6.78979
3278.61	4.385
3278.76	6.50153
3278.88	8.48752
3279.09	4.74766
3279.32	4.4338
3279.42	10.2229
3279.57	6.4119
3279.7	7.69408
3279.9	5.14139
3280.06	5.99377
3280.21	6.58805
3280.37	6.62515
3280.58	4.60469
3280.72	7.48727
3280.84	7.97575
3281.04	5.13189
3281.25	4.70566
3281.39	7.34862
3281.57	5.55001
3281.7	7.70119
3281.89	5.18511
3282	9.31099
3282.17	5.77034
3282.26	10.6576
3282.45	5.35762
3282.6	6.71456
3282.75	6.74673
3282.89	6.95362
3283.08	5.13505
3283.24	6.57289
3283.47	4.3033
3283.64	5.78469
3283.85	4.89644
3284.06	4.78103
3284.15	10.2934
3284.27	8.48033
3284.46	5.23807
3284.72	3.88742
3284.87	6.45911
3285.08	4.88424
3285.32	4.19745
3285.44	8.10833
3285.54	10.02
3285.69	6.71321
3285.88	5.14007
3286.02	7.56372
3286.21	5.2626
3286.46	3.91481
3286.57	8.90631
3286.79	4.61744
3286.98	5.36136
3287.15	5.80653
3287.27	8.21085
3287.4	7.59821
3287.55	6.68628
3287.72	5.82276
3287.86	7.57404
3288.06	4.96327
3288.16	9.47957
3288.39	4.47788
3288.56	5.7169
3288.72	6.14666
3288.89	5.92874
3289.05	6.17894
3289.19	7.37191
3289.33	7.17875
3289.47	7.17927
3289.65	5.43331
3289.8	6.97447
3289.98	5.30195
3290.14	6.33312
3290.27	7.86535
3290.38	9.08595
3290.57	5.26593
3290.7	7.59013
3290.84	7.32977
3291.03	5.15517
3291.19	6.30955
3291.3	8.78966
3291.49	5.38996
3291.63	7.19217
3291.82	5.10465
3291.99	6.07238
3292.11	8.46955
3292.24	7.49513
3292.4	6.1736
3292.51	9.65437
3292.62	8.89759
3292.86	4.10307
3293.09	4.44662
3293.24	6.43542
3293.33	10.9457
3293.48	6.67601
3293.64	6.45494
3293.85	4.69748
3294	6.53125
3294.17	5.99988
3294.37	5.10751
3294.55	5.59754
3294.69	6.76453
3294.84	6.58285
3295.01	6.01938
3295.25	4.13172
3295.44	5.35992
3295.6	6.1931
3295.8	5.03069
3296.07	3.76478
3296.27	5.01153
3296.41	7.01115
3296.55	6.85824
3296.8	4.09668
3296.96	6.10426
3297.13	5.99808
3297.31	5.39491
3297.44	7.73814
3297.64	4.98828
3297.85	4.74226
3298.03	5.82208
3298.19	6.22394
3298.35	6.24337
3298.48	7.45156
3298.64	6.35526
3298.76	7.89391
3298.94	5.72246
3299.09	6.44164
3299.27	5.55586
3299.46	5.45108
3299.6	7.24323
3299.8	5.02917
3299.97	5.59159
3300.17	5.12689
3300.27	9.94629
3300.41	7.34808
3300.53	7.97512
3300.67	7.0368
3300.89	4.64706
3301.13	4.1658
3301.25	8.04246
3301.4	6.93963
3301.58	5.56112
3301.72	7.01557
3301.83	9.10664
3302.01	5.48306
3302.2	5.30983
3302.39	5.2615
3302.52	7.70594
3302.69	5.90249
3302.89	4.96229
3303	9.44644
3303.26	3.80793
3303.39	7.36323
3303.56	6.06796
3303.74	5.5537
3303.89	6.50195
3304.03	7.24323
3304.16	7.56258
3304.35	5.35762
3304.51	6.26488
3304.68	5.93718
3304.82	7.21137
3305.02	4.95368
3305.12	10.3103
3305.25	7.34107
3305.41	6.43376
3305.55	6.93049
3305.74	5.43892
3305.93	5.22766
3306.07	6.82734
3306.24	5.8651
3306.45	4.79524
3306.67	4.68691
3306.79	8.39631
3306.96	5.69152
3307.16	4.92635
3307.3	7.10783
3307.47	6.09645
3307.66	5.24054
3307.86	4.901
3308.03	6.15915
3308.2	5.85103
3308.42	4.38193
3308.6	5.58067
3308.75	7.07714
3308.91	6.23053
3309.03	8.2203
3309.11	11.7536
3309.37	3.861
3309.48	9.40911
3309.64	6.348
3309.79	6.36375
3309.94	6.99105
3310.18	4.11658
3310.31	7.6646
3310.41	9.50299
3310.59	5.712
3310.76	5.69476
3310.99	4.3501
3311.16	5.99484
3311.31	6.93337
3311.42	8.78966
3311.58	6.39836
3311.78	4.97785
3311.97	5.19534
3312.09	8.07103
3312.24	6.75721
3312.39	6.672
3312.55	6.222
3312.76	4.78973
3312.96	4.99825
3313.14	5.51238
3313.29	6.77415
3313.47	5.506
3313.58	9.02527
3313.74	6.48719
3313.94	4.81556
3314.06	8.32362
3314.24	5.72738
3314.4	6.32711
3314.58	5.56917
3314.71	7.36703
3314.89	5.7346
3315.02	7.51993
3315.17	6.77736
3315.34	5.84317
3315.48	7.0932
3315.64	6.25391
3315.85	4.69307
3316.03	5.64621
3316.2	5.7169
3316.34	7.55915
3316.48	7.01853
3316.69	4.81951
3316.83	6.85918
3317.02	5.36509
3317.16	7.24795
3317.34	5.48155
3317.54	4.97141
3317.69	6.75493
3317.84	6.57722
3318.02	5.66829
3318.14	7.92205
3318.35	4.82719
3318.53	5.57227
3318.66	7.74593
3318.82	6.08643
3319.09	3.73274
3319.26	5.82954
3319.4	7.20409
3319.53	7.95988
3319.69	5.97265
3319.87	5.57258
3320.04	5.8682
3320.15	9.2115
3320.48	3.08242
3320.63	6.72088
3320.84	4.584
3320.98	7.45823
3321.11	7.45601
3321.27	6.3484
3321.47	4.99127
3321.59	8.25423
3321.72	7.4912
3321.94	4.65614
3322.09	6.63614
3322.27	5.55525
3322.49	4.55934
3322.59	10.0664
3322.75	6.36254
3323.03	3.51679
3323.22	5.13136
3323.4	5.60099
3323.61	4.92611
3323.77	6.02228
3323.97	4.99002
3324.11	7.11946
3324.36	4.01349
3324.51	6.98422
3324.69	5.4942
3324.86	5.79979
3325.06	4.9843
3325.28	4.54587
3325.48	4.93316
3325.63	6.83387
3325.85	4.60236
3326	6.74491
3326.18	5.40103
3326.44	3.81956
3326.58	7.26586
3326.79	4.73575
3326.95	6.26841
3327.16	4.8398
3327.3	6.98178
3327.49	5.36136
3327.69	4.84825
3327.89	5.20481
3328.06	5.88028
3328.24	5.31547
3328.44	5.14562
3328.55	9.04323
3328.72	5.71396
3328.88	6.3597
3329.03	6.88042
3329.2	5.74746
3329.36	6.41355
3329.54	5.5057
3329.67	7.79606
3329.81	7.01311
3330.01	4.91521
3330.18	5.91331
3330.38	5.01278
3330.57	5.19832
3330.72	6.95072
3330.92	4.88019
3331.13	4.79962
3331.29	6.43501
3331.47	5.42182
3331.61	7.00525
3331.78	5.91331
3331.93	6.5703
3332.19	3.94898
3332.37	5.47375
3332.58	4.66832
3332.74	6.37024
3332.89	6.66933
3333.01	8.06842
3333.16	7.03235
3333.5	2.95604
3333.68	5.50995
3333.83	6.71998
3333.96	7.57691
3334.13	5.68666
3334.28	6.68181
3334.39	9.298
3334.58	5.41126
3334.76	5.5273
3334.97	4.72054
3335.19	4.47107
3335.48	3.5137
3335.59	8.52297
3335.84	4.01865
3335.97	7.83085
3336.11	7.33837
3336.34	4.22279
3336.68	2.97841
3336.86	5.58815
3336.99	7.44602
3337.13	7.48447
3337.25	8.22707
3337.52	3.66166
3337.69	6.08606
3337.84	6.52061
3338.06	4.53309
3338.16	9.53925
3338.52	2.78987
3338.7	5.69314
3338.89	5.19022
3339.08	5.18861
3339.26	5.74878
3339.51	3.91435
3339.66	6.8686
3339.89	4.22779
3340.06	6.05107
3340.25	5.41067
3340.43	5.45108
3340.65	4.54938
3340.79	7.10884
3341.04	4.04957
3341.22	5.51724
3341.34	8.13603
3341.49	6.88089
3341.73	4.11336
3341.89	6.18238
3342.09	4.90388
3342.32	4.40567
3342.55	4.45991
3342.73	5.55185
3342.88	6.5189
3343	8.43028
3343.26	3.7386
3343.46	5.04694
3343.67	4.81325
3343.85	5.71951
3344.04	5.17866
3344.17	7.92456
3344.37	4.88902
3344.49	8.5237
3344.61	8.19605
3344.8	5.22657
3344.99	5.16422
3345.15	6.55824
3345.31	6.17322
3345.57	3.86593
3345.71	6.9377
3345.91	5.01555
3346.03	8.64902
3346.29	3.75799
3346.44	6.74127
3346.55	9.54472
3346.73	5.44573
3346.94	4.69506
3347.08	7.17103
3347.27	5.29297
3347.42	6.48719
3347.62	5.09944
3347.85	4.3958
3348.01	6.17742
3348.17	6.07386
3348.34	5.99161
3348.47	7.63709
3348.67	5.04312
3348.96	3.5025
3349.15	5.0746
3349.28	7.8964
3349.45	5.85138
3349.7	4.07647
3349.84	6.78656
3350.05	4.92805
3350.21	6.22975
3350.38	5.89692
3350.52	6.74082
3350.7	5.56669
3350.86	6.63438
3351.04	5.36366
3351.2	6.33673
3351.4	5.08751
3351.55	6.65956
3351.73	5.44366
3351.89	6.24727
3352	9.16674
3352.21	4.84332
3352.37	5.93261
3352.5	7.86287
3352.67	6.00528
3352.81	6.94734
3352.99	5.64748
3353.12	7.4228
3353.27	6.83247
3353.42	6.45536
3353.65	4.40839
3353.76	9.02935
3353.89	7.87154
3354.09	4.8986
3354.28	5.38474
3354.37	10.8202
3354.54	6.09162
3354.77	4.2604
3354.91	7.18597
3355.07	6.16523
3355.2	7.60456
3355.43	4.38097
3355.56	7.7006
3355.71	6.71772
3355.82	9.24727
3356.08	3.84911
3356.26	5.3697
3356.36	10.5519
3356.52	6.41849
3356.67	6.27943
3356.86	5.40628
3356.98	8.39349
3357.14	6.15422
3357.28	6.99301
3357.43	6.64628
3357.62	5.25818
3357.78	6.36132
3357.96	5.76302
3358.14	5.50873
3358.28	7.03482
3358.43	6.43376
3358.69	3.88666
3358.86	5.89657
3359	7.1398
3359.18	5.49269
3359.31	8.188
3359.46	6.65115
3359.64	5.33305
3359.8	6.51593
3360.06	3.74209
3360.18	8.5034
3360.32	7.3888
3360.47	6.69792
3360.71	4.10341
3360.86	6.74809
3361.01	6.52231
3361.19	5.66444
3361.38	5.34874
3361.52	7.10884
3361.67	6.33714
3361.86	5.22903
3362.08	4.57436
3362.24	6.21736
3362.44	5.19751
3362.61	5.87751
3362.72	8.49907
3362.92	5.20535
3363.08	6.24259
3363.24	6.0957
3363.42	5.6993
3363.58	5.98731
3363.72	7.32493
3363.91	5.28625
3364.06	6.83153
3364.18	7.88706
3364.34	6.32551
3364.56	4.48531
3364.8	4.2461
3364.96	6.38325
3365.12	6.14364
3365.29	5.93401
3365.48	5.27816
3365.66	5.49269
3365.83	5.97265
3365.97	7.02395
3366.16	5.13848
3366.33	6.03901
3366.45	7.90576
3366.64	5.52639
3366.75	8.87942
3366.99	4.12473
3367.16	6.00565
3367.35	5.27704
3367.51	6.04412
3367.64	7.69527
3367.82	5.51937
3368.01	5.28318
3368.25	4.16528
3368.45	5.13663
3368.58	7.2722
3368.78	5.19427
3368.94	6.06318
3369.13	5.26954
3369.3	5.97979
3369.46	6.22161
3369.69	4.3367
3369.91	4.59221
3370.07	6.33312
3370.19	8.02826
3370.4	4.89572
3370.62	4.47868
3370.78	6.08606
3370.92	7.38389
3371.06	7.26164
3371.29	4.22458
3371.55	3.84571
3371.72	6.03027
3371.91	5.35705
3372.07	6.09199
3372.21	6.98666
3372.36	6.93049
3372.45	10.6918
3372.61	6.09942
3372.87	3.92434
3373.05	5.57849
3373.23	5.36625
3373.4	6.12595
3373.57	5.89866
3373.78	4.66048
3373.98	5.09191
3374.25	3.72967
3374.41	6.07644
3374.51	10.3093
3374.69	5.35103
3374.9	4.97166
3375.04	6.86719
3375.24	5.03753
3375.4	6.40697
3375.57	5.65291
3375.72	6.83995
3375.86	6.88895
3376.07	4.86594
3376.25	5.42299
3376.42	5.93754
3376.59	5.91436
3376.87	3.65872
3377.07	4.97636
3377.38	3.23551
3377.56	5.50267
3377.64	11.655
3377.8	6.34478
3378.01	4.86902
3378.14	7.25584
3378.31	6.16485
3378.45	7.0932
3378.63	5.56266
3378.79	6.21581
3378.93	6.96088
3379.1	6.03282
3379.34	4.19639
3379.49	6.53168
3379.64	6.39018
3379.83	5.48727
3380.02	5.22111
3380.19	5.83805
3380.36	5.73921
3380.57	4.76667
3380.82	4.08747
3381.02	5.06227
3381.29	3.70247
3381.4	8.56458
3381.52	8.63558
3381.73	4.75828
3381.96	4.40005
3382.15	5.11535
3382.31	6.30557
3382.45	7.36485
3382.71	3.84586
3382.92	4.69439
3383.07	6.80272
3383.21	6.90608
3383.44	4.41774
3383.59	6.74673
3383.74	6.35607
3383.92	5.69314
3384.16	4.13462
3384.36	5.09892
3384.5	6.8278
3384.72	4.61936
3384.89	5.70223
3385.01	8.45666
3385.25	4.18585
3385.39	7.06314
3385.57	5.70125
3385.8	4.38577
3386.03	4.36281
3386.17	6.73491
3386.33	6.30955
3386.51	5.63253
3386.71	4.95319
3386.83	8.28363
3386.96	7.78028
3387.12	6.3004
3387.41	3.47066
3387.58	5.87027
3387.72	7.08818
3387.89	5.73099
3388.01	8.4969
3388.2	5.35561
3388.33	7.48615
3388.49	6.33473
3388.8	3.22082
3389.01	4.77418
3389.15	7.18081
3389.39	4.21248
3389.59	5.04363
3389.75	6.14742
3389.92	5.68893
3390.06	7.22387
3390.35	3.43773
3390.49	7.4985
3390.66	5.91646
3390.77	8.45523
3390.92	6.91181
3391.17	3.92665
3391.34	5.87855
3391.58	4.28266
3391.68	9.72195
3391.82	7.14184
3391.96	6.95072
3392.11	6.75311
3392.3	5.26954
3392.48	5.50297
3392.64	6.16599
3392.79	6.77415
3392.96	6.13761
3393.14	5.31237
3393.29	6.79625
3393.45	6.46705
3393.61	6.11322
3393.83	4.5977
3394.01	5.33817
3394.18	5.97764
3394.35	5.8713
3394.51	6.37674
3394.77	3.85609
3394.96	5.07898
3395.12	6.23636
3395.29	6.11322
3395.55	3.78831
3395.72	5.92066
3395.95	4.30367
3396.14	5.43301
3396.32	5.54477
3396.53	4.67792
3396.65	8.32709
3396.82	6.00456
3397.23	2.41914
3397.46	4.41151
3397.61	6.7769
3397.81	4.9022
3397.98	5.86235
3398.17	5.39462
3398.38	4.58737
3398.62	4.15852
3398.78	6.59457
3399.13	2.83889
3399.34	4.77076
3399.56	4.52161
3400	2.25887
3400.15	6.64011
3400.31	6.53296
3400.46	6.6335
3400.65	5.15756
3400.9	3.97488
3401.07	5.77968
3401.38	3.23217
3401.55	6.12895
3401.96	2.41704
3402.14	5.59034
3402.38	4.20751
3402.68	3.31708
3402.86	5.39724
3403.06	5.24439
3403.21	6.61989
3403.35	6.81013
3403.81	2.18996
3404.38	1.74319
3404.57	5.38213
3404.76	5.18565
3404.96	4.95148
3405.36	2.49682
3405.56	5.12952
3405.85	3.4118
3406.04	5.25928
3406.36	3.19244
3406.55	5.09866
3406.77	4.56704
3407.12	2.83978
3407.35	4.45137
3407.51	6.08199
3407.73	4.52755
3407.92	5.4933
3408.04	7.7997
3408.32	3.58295
3408.49	5.88339
3408.62	7.85238
3408.85	4.3247
3409.09	4.18708
3409.23	7.22074
3409.46	4.35521
3409.75	3.44068
3409.91	6.11247
3410.03	8.76424
3410.42	2.56285
3410.55	7.23641
3410.74	5.34245
3410.92	5.52639
3411.11	5.34388
3411.26	6.80782
3411.43	5.71886
3411.62	5.4401
3411.78	5.93437
3412.05	3.78186
3412.33	3.61011
3412.48	6.37959
3412.67	5.43863
3412.82	6.61113
3412.96	6.77461
3413.14	5.71004
3413.27	7.62951
3413.62	2.90495
3413.81	5.06303
3414.07	3.92511
3414.18	8.74508
3414.48	3.31521
3414.67	5.43065
3414.86	5.32765
3415	7.09925
3415.17	5.65899
3415.4	4.49014
3415.84	2.25739
3415.99	6.73401
3416.16	5.82717
3416.37	4.70057
3416.66	3.52162
3416.93	3.68677
3417.15	4.41872
3417.38	4.34953
3417.64	3.86623
3417.8	6.45578
3417.99	5.22603
3418.2	4.78446
3418.32	7.99936
3418.64	3.14288
3418.84	4.99151
3419.03	5.27816
3419.2	5.93366
3419.4	5.04388
3419.56	6.27038
3419.75	5.04541
3419.91	6.31273
3420.07	6.20617
3420.3	4.45018
3420.54	4.20875
3420.66	8.24334
3420.8	7.06614
3421.08	3.54887
3421.25	5.89518
3421.47	4.65484
3421.62	6.44205
3421.85	4.38731
3422.03	5.58503
3422.22	5.19373
3422.43	4.66005
3422.59	6.56901
3422.75	6.25391
3422.92	5.61136
3423.11	5.3322
3423.38	3.68175
3423.49	9.43307
3423.68	5.27704
3423.81	7.68994
3424.05	4.17345
3424.21	6.12632
3424.4	5.45375
3424.53	7.45268
3424.73	4.89237
3424.98	3.99361
3425.16	5.76934
3425.34	5.54078
3425.55	4.80192
3425.71	5.96623
3425.88	5.96588
3425.99	9.29282
3426.17	5.42152
3426.34	5.9312
3426.52	5.77901
3426.77	3.85996
3426.93	6.63086
3427.12	5.26399
3427.39	3.6865
3427.53	6.90751
3427.7	6.03682
3427.88	5.52303
3428.05	5.68569
3428.25	5.20888
3428.42	5.69995
3428.56	7.23327
3428.81	3.93082
3429	5.38532
3429.15	6.87569
3429.29	6.98324
3429.48	5.30054
3429.69	4.70212
3429.86	5.77834
3430.01	6.90942
3430.26	3.8959
3430.49	4.46648
3430.62	7.54717
3430.75	7.7006
3430.9	6.5368
3431.17	3.78301
3431.34	5.76469
3431.56	4.56246
3431.72	6.42632
3432.06	2.94395
3432.18	8.08211
3432.48	3.34896
3432.64	6.01793
3432.87	4.50268
3433.19	3.10174
3433.44	4.05466
3433.55	8.95335
3433.72	5.65931
3433.93	4.80238
3434.21	3.60269
3434.39	5.39898
3434.6	4.86594
3434.79	5.35045
3435.09	3.32668
3435.19	10.005
3435.35	6.35324
3435.52	5.63889
3435.67	6.95797
3435.89	4.51651
3436.06	5.76901
3436.33	3.70453
3436.48	6.8055
3436.62	6.91419
3436.84	4.56955
3437.05	4.78057
3437.23	5.45554
3437.54	3.25956
3437.69	6.51126
3437.84	6.72766
3438.02	5.50237
3438.17	6.96233
3438.35	5.55216
3438.66	3.1954
3438.82	6.3008
3439.02	4.97512
3439.17	6.54622
3439.34	6.10501
3439.61	3.67539
3439.78	5.99664
3440.02	4.19129
3440.24	4.43538
3440.45	4.66853
3440.6	7.01311
3440.75	6.58285
3440.87	8.09389
3441	7.75494
3441.32	3.11828
3441.53	4.79226
3441.72	5.19265
3442.09	2.69491
3442.27	5.83363
3442.61	2.9135
3442.84	4.41599
3443.13	3.35593
3443.36	4.50836
3443.57	4.62043
3443.81	4.20221
3443.97	6.32791
3444.1	7.36431
3444.5	2.54188
3444.85	2.86747
3445.14	3.38742
3445.26	8.32986
3445.37	9.4038
3445.58	4.79157
3445.86	3.52435
3446.01	6.85495
3446.28	3.69222
3446.44	5.94495
3446.85	2.45821
3447.08	4.329
3447.24	6.39223
3447.8	1.77117
3448.11	3.26659
3448.64	1.88929
3448.82	5.41419
3449.2	2.65724
