# Supplementary material for: Dorsal and median raphe neuronal firing dynamics characterized by nonlinear measures
Source: PLoS Comput Biol. 2024 May 28;20(5):e1012111. doi: 10.1371/journal.pcbi.1012111 (PMC11161118; doi:10.1371/journal.pcbi.1012111)
Supplement: S1 Data — (ZIP) [file pcbi.1012111.s002.zip › data/N117_N1_030311s.txt]

Event times and instantaneous frequencies between 122.762 s and 139.303 s on channel 401
Time	Inst freq
122.78	39.0472
122.823	23.1965
122.857	29.4811
122.896	25.3872
122.952	17.7904
122.976	42.5713
123.041	15.3374
123.078	27.1592
123.113	28.2326
123.169	17.9953
123.206	26.9469
123.241	28.5225
123.281	25.0063
123.326	22.4618
123.369	23.0787
123.403	29.3169
123.46	17.5654
123.503	23.2504
123.547	22.8363
123.597	20.012
123.681	11.8977
123.713	31.3283
123.766	18.8076
123.802	27.4273
123.851	20.5634
123.892	24.1838
123.937	22.2767
123.985	20.9074
124.019	29.6472
124.051	30.553
124.121	14.4802
124.178	17.343
124.219	24.5459
124.26	24.4021
124.312	19.2382
124.372	16.7785
124.449	12.9299
124.5	19.5733
124.584	11.8441
124.631	21.5936
124.674	22.9148
124.728	18.546
124.767	25.7069
124.813	21.6826
124.872	17.1057
124.912	24.8942
124.959	21.1327
124.983	42.8633
125.058	13.3351
125.096	26.1165
125.17	13.5722
125.211	24.0906
125.261	20.1491
125.309	20.7383
125.368	16.9866
125.432	15.586
125.466	29.1375
125.496	33.3333
125.568	14.0076
125.6	30.9502
125.658	17.2414
125.686	35.4233
125.72	29.8686
125.77	19.861
125.813	23.3918
125.875	16.1057
125.927	19.0295
125.978	19.6117
126.029	19.8452
126.115	11.5314
126.164	20.8073
126.21	21.7486
126.237	35.791
126.285	20.8117
126.326	24.7341
126.371	22.2519
126.456	11.7261
126.496	25.0815
126.561	15.3799
126.602	24.4141
126.641	25.4972
126.719	12.8008
126.79	14.1183
126.862	13.9489
126.94	12.8766
126.99	19.7981
127.043	18.8679
127.084	24.7036
127.123	25.355
127.172	20.5634
127.209	26.6383
127.25	24.3902
127.298	21.0349
127.35	19.0042
127.428	12.8419
127.489	16.5207
127.564	13.2468
127.618	18.4604
127.668	19.9362
127.733	15.4464
127.81	13.0242
127.853	23.4962
127.918	15.3704
127.984	14.988
128.024	25.1889
128.085	16.3559
128.138	19.0694
128.176	26.1438
128.239	15.7233
128.284	22.4165
128.335	19.6194
128.4	15.3752
128.453	18.8324
128.502	20.3957
128.556	18.6324
128.609	18.8041
128.662	18.9072
128.747	11.7702
128.8	18.8573
128.871	13.9899
128.998	7.90014
129.041	23.4357
129.097	17.6491
129.134	26.9469
129.194	16.9119
129.245	19.4818
129.287	23.6128
129.335	20.9468
129.405	14.3123
129.549	6.96233
129.666	8.54044
129.73	15.4297
129.789	17.0387
129.844	18.1884
129.904	16.7645
129.96	17.696
130.012	19.2567
130.069	17.5562
130.124	18.3184
130.224	9.94629
130.329	9.58222
130.414	11.733
130.504	11.1049
130.569	15.3752
130.624	18.1192
130.703	12.6167
130.798	10.6191
130.883	11.685
130.943	16.7842
131.002	16.8265
131.055	18.8395
131.117	16.1447
131.206	11.2918
131.269	15.7803
131.32	19.7278
131.383	15.8604
131.427	22.6912
131.511	11.8624
131.632	8.26446
131.707	13.3262
131.789	12.216
131.91	8.28775
131.97	16.6528
132.081	9.00252
132.137	17.8891
132.214	12.9567
132.273	16.9492
132.375	9.7924
132.446	14.0845
132.526	12.5329
132.631	9.55019
132.698	14.8368
132.759	16.488
132.821	15.9236
132.872	19.7472
132.945	13.6593
133.027	12.276
133.1	13.7005
133.196	10.3445
133.365	5.93683
133.416	19.7278
133.479	15.7011
133.533	18.4945
133.589	17.9244
133.646	17.4459
133.699	18.9394
133.751	19.1571
133.857	9.50119
134.005	6.7331
134.075	14.2857
134.132	17.4642
134.179	21.395
134.256	13.0993
134.34	11.909
134.414	13.4953
134.495	12.3259
134.562	14.7623
134.663	9.94728
134.714	19.6541
134.745	31.9489
134.797	19.1424
134.879	12.2011
134.933	18.622
134.976	23.4852
135.009	29.6296
135.076	14.9858
135.154	12.8189
135.264	9.12659
135.351	11.5128
135.404	18.7196
135.502	10.176
135.55	20.9688
135.591	24.558
135.64	20.3046
135.691	19.3986
135.746	18.4638
135.851	9.50841
135.911	16.6778
135.967	17.7968
136.063	10.4384
136.132	14.5433
136.193	16.1943
136.23	27.0783
136.28	19.988
136.332	19.4439
136.382	20.0401
136.435	18.7126
136.485	20.1167
136.562	12.9702
136.634	13.9043
136.692	17.1409
136.761	14.5836
136.825	15.6006
136.864	25.7069
136.903	25.3872
136.942	25.3807
137.025	12.1359
137.066	24.42
137.101	28.1532
137.172	14.0627
137.221	20.6356
137.289	14.6284
137.347	17.2176
137.403	17.9147
137.465	16.1786
137.51	21.9925
137.585	13.4789
137.636	19.3836
137.696	16.603
137.743	21.3265
137.797	18.6811
137.868	14.1463
137.921	18.6811
137.967	21.6076
138.036	14.5307
138.09	18.5529
138.139	20.5339
138.196	17.5254
138.273	13.0191
138.333	16.5125
138.415	12.2234
138.468	18.8253
138.515	21.51
138.566	19.5733
138.613	21.2224
138.675	16.0617
138.735	16.65
138.829	10.6633
138.883	18.3722
138.945	16.2999
138.997	19.1388
139.047	19.9442
139.099	19.4024
139.141	23.7304
139.241	9.96711
139.283	23.8265
