# Supplementary material for: Dorsal and median raphe neuronal firing dynamics characterized by nonlinear measures
Source: PLoS Comput Biol. 2024 May 28;20(5):e1012111. doi: 10.1371/journal.pcbi.1012111 (PMC11161118; doi:10.1371/journal.pcbi.1012111)
Supplement: S1 Data — (ZIP) [file pcbi.1012111.s002.zip › data/N36_N4_210312.txt]

Event times and instantaneous frequencies between 8318.81 s and 8462.5 s on channel 401
Time	Inst freq
8318.99	0.000120207
8319.01	37.2995
8319.05	29.6209
8319.07	45.1875
8319.13	17.2354
8319.16	36.3769
8319.18	45.5789
8319.21	29.3427
8319.25	27.248
8319.27	43.7828
8319.29	53.3618
8319.32	31.5956
8319.35	36.9549
8319.37	39.4633
8319.41	30.4878
8319.46	19.2308
8319.48	58.6166
8319.5	40.4367
8319.53	39.9202
8319.55	34.7947
8319.58	45.1671
8319.59	60.9756
8319.62	41.1862
8319.64	50.6329
8319.66	47.5511
8319.68	41.7188
8319.71	32.2685
8319.74	32.0205
8319.78	29.0529
8319.8	38.3289
8319.83	34.9162
8319.88	22.6398
8319.9	42.6803
8319.94	26.5604
8319.97	32.1647
8319.99	42.9738
8320.03	29.4204
8320.05	37.0508
8320.09	26.6241
8320.11	42.6439
8320.15	32.3206
8320.17	48.2625
8320.19	40.568
8320.22	35.524
8320.25	32.041
8320.27	50.0501
8320.3	35.8551
8320.33	36.1011
8320.35	35.524
8320.4	20.8333
8320.43	42.3908
8320.45	50.0751
8320.48	27.571
8320.51	30.7314
8320.56	23.3427
8320.58	37.7501
8320.6	50.4541
8320.63	39.2157
8320.65	60.0962
8320.67	34.7102
8320.7	34.2114
8320.73	33.1016
8320.75	54.7945
8320.79	27.8862
8320.81	39.984
8320.83	46.0405
8320.85	50.2513
8320.89	29.976
8320.91	41.4766
8320.94	31.0174
8320.97	37.2024
8321	37.6932
8321.02	39.5257
8321.05	37.8072
8321.08	31.2305
8321.11	33.4784
8321.15	26.1986
8321.19	27.049
8321.22	30.8261
8321.24	38.8802
8321.29	21.6497
8321.33	27.4499
8321.36	30.5717
8321.4	27.9486
8321.42	39.0168
8321.45	30.6185
8321.48	33.6247
8321.51	34.662
8321.53	46.4684
8321.56	37.9363
8321.59	37.7644
8321.62	34.4353
8321.63	54.4959
8321.66	33.3
8321.68	59.952
8321.72	23.0521
8321.76	28.4657
8321.78	50.1505
8321.82	27.3523
8321.84	51.4403
8321.86	42.0168
8321.88	42.2476
8321.91	35.0754
8321.94	34.9895
8321.97	38.9864
8321.99	37.4251
8322.02	43.1406
8322.03	64.8929
8322.05	52.3834
8322.08	29.4811
8322.12	26.2812
8322.15	41.8936
8322.18	31.4663
8322.21	29.7885
8322.26	22.7946
8322.28	41.4766
8322.3	54.6747
8322.35	17.696
8322.38	35.7782
8322.41	32.3415
8322.46	22.4467
8322.48	40.8664
8322.5	49.6278
8322.54	27.8009
8322.57	30.7031
8322.59	59.8802
8322.61	38.6698
8322.63	53.3903
8322.67	25.5951
8322.7	35.9066
8322.73	32.2373
8322.75	40.2253
8322.78	35.4359
8322.81	40.1445
8322.84	36.9686
8322.86	37.2439
8322.89	32.8947
8322.92	38.1098
8322.96	26.6383
8322.98	36.7918
8323.02	28.177
8323.05	30.4971
8323.08	31.3185
8323.11	40.8831
8323.14	29.2997
8323.17	37.594
8323.2	34.2818
8323.22	38.6399
8323.24	47.4158
8323.27	42.1763
8323.29	41.4594
8323.31	46.7071
8323.35	29.9133
8323.38	29.0782
8323.41	39.1696
8323.43	41.2712
8323.46	33.2779
8323.49	34.188
8323.51	42.2119
8323.55	27.2183
8323.58	37.8931
8323.62	25.0564
8323.64	46.4468
8323.67	29.967
8323.71	29.036
8323.74	30.6843
8323.77	34.3525
8323.8	34.5901
8323.83	27.0124
8323.86	43.3088
8323.88	51.0465
8323.91	34.5185
8323.95	25.2461
8323.97	38.6698
8324	34.2818
8324.03	40.568
8324.05	42.1585
8324.09	25.5885
8324.12	29.4724
8324.15	37.4672
8324.18	35.6379
8324.22	24.3605
8324.25	35.8551
8324.27	35.1
8324.31	32.2893
8324.34	28.3768
8324.37	39.9042
8324.4	33.9098
8324.42	47.6417
8324.44	46.7946
8324.46	40.833
8324.5	28.2805
8324.52	39.984
8324.55	41.4422
8324.58	34.965
8324.6	46.3392
8324.64	25.9808
8324.66	47.7783
8324.68	36.2056
8324.71	33.9674
8324.74	40.8163
8324.77	30.248
8324.8	40.5515
8324.82	40.1929
8324.84	45.0248
8324.88	29.8329
8324.91	32.4781
8324.94	28.9939
8324.97	29.7708
8325	40.2901
8325.04	24.8324
8325.07	30.6185
8325.1	41.3394
8325.13	31.1139
8325.15	45.8926
8325.18	33.6247
8325.2	64.3087
8325.23	32.9164
8325.25	39.6197
8325.28	36.2976
8325.31	38.2995
8325.33	46.3177
8325.36	35.014
8325.38	35.2113
8325.41	45.977
8325.44	26.0213
8325.48	29.2826
8325.51	30.3582
8325.54	41.7711
8325.57	26.2467
8325.61	25.5037
8325.65	28.8517
8325.69	25.9943
8325.72	32.0102
8325.75	34.7222
8325.79	23.2342
8325.81	58.3431
8325.84	33.6247
8325.87	28.9855
8325.9	35.5745
8325.92	47.2813
8325.95	33.8409
8325.98	37.6648
8326	37.9219
8326.03	36.4299
8326.06	31.7158
8326.08	52.4109
8326.11	37.7786
8326.13	51.3875
8326.15	34.7464
8326.18	44.5831
8326.22	24.9501
8326.24	40.1606
8326.29	20.3915
8326.34	19.8177
8326.37	32.8407
8326.4	37.679
8326.43	30.2939
8326.45	47.0588
8326.48	39.3391
8326.51	32.8299
8326.53	49.554
8326.56	34.8068
8326.58	46.1255
8326.61	33.3222
8326.63	43.8789
8326.66	36.6972
8326.68	39.8089
8326.72	31.8471
8326.73	52.4109
8326.76	40.4204
8326.79	28.9855
8326.83	30.9981
8326.86	25.9134
8326.88	50
8326.9	64.5995
8326.93	32.4781
8326.97	23.2937
8327.01	31.0463
8327.03	39.9202
8327.05	44.843
8327.08	35.6633
8327.12	25.6608
8327.14	42.9369
8327.18	24.6245
8327.23	21.1461
8327.26	39.604
8327.29	28.5388
8327.32	38.0662
8327.34	45.2489
8327.36	46.5549
8327.39	35.4484
8327.41	52.3834
8327.43	49.2368
8327.46	39.4633
8327.49	26.4061
8327.53	30.4971
8327.55	39.5726
8327.57	42.3908
8327.61	29.18
8327.64	33.2557
8327.66	51.5464
8327.68	38.2263
8327.71	44.2282
8327.74	32.7011
8327.76	48.0538
8327.79	32.7332
8327.82	30.3859
8327.86	26.7308
8327.88	50.8647
8327.91	29.7708
8327.95	27.5482
8327.98	36.1925
8328.01	26.5745
8328.04	36.2056
8328.07	37.4532
8328.1	30.5064
8328.15	21.3311
8328.17	49.8008
8328.22	19.8886
8328.25	31.5956
8328.28	33.8066
8328.3	46.4037
8328.34	25.7069
8328.37	30.9119
8328.41	29.5421
8328.43	42.9185
8328.47	25.6674
8328.5	34.7584
8328.52	45.2694
8328.56	25.0501
8328.59	32.175
8328.61	43.7254
8328.64	36.7242
8328.66	48.5909
8328.68	43.802
8328.71	33.0688
8328.74	46.0193
8328.76	43.3088
8328.79	38.1971
8328.82	32.2373
8328.84	42.9738
8328.87	32.8947
8328.89	47.5511
8328.91	42.337
8328.94	33.0688
8328.97	37.4392
8328.99	54.2299
8329.01	42.735
8329.04	37.0645
8329.07	38.3289
8329.09	36.4033
8329.13	29.3513
8329.16	30.2755
8329.19	33.7952
8329.21	42.9738
8329.24	35.2237
8329.27	31.348
8329.32	20.6186
8329.36	27.533
8329.4	26.8889
8329.43	32.5415
8329.45	37.5799
8329.48	40.2576
8329.5	40.4531
8329.53	44.6429
8329.55	39.6825
8329.58	30.5717
8329.61	41.0509
8329.65	26.6951
8329.68	29.6209
8329.7	41.1015
8329.73	34.4471
8329.76	33.2005
8329.79	31.5259
8329.82	32.7547
8329.86	29.0529
8329.89	29.9491
8329.92	38.3289
8329.94	41.7188
8329.97	39.984
8329.99	49.14
8330.02	34.7464
8330.05	33.67
8330.07	37.0096
8330.1	35.2983
8330.12	48.4731
8330.15	33.4001
8330.18	42.0698
8330.2	41.3394
8330.22	40.5022
8330.26	29.2912
8330.28	51.0725
8330.32	25.9067
8330.34	43.611
8330.38	28.082
8330.42	23.4028
8330.45	33.4336
8330.48	30.3674
8330.52	27.7316
8330.55	35.0631
8330.57	48.4027
8330.6	27.3898
8330.63	32.5945
8330.67	31.25
8330.7	31.1429
8330.72	42.2119
8330.74	47.3261
8330.77	43.3088
8330.78	55.8036
8330.81	34.0599
8330.84	44.484
8330.86	34.1064
8330.9	27.115
8330.93	34.002
8330.96	33.1016
8330.98	42.6257
8331.02	30.2297
8331.05	35.7143
8331.06	53.4474
8331.09	35.4484
8331.11	50.4796
8331.14	43.2713
8331.15	53.7924
8331.18	44.6628
8331.2	37.1058
8331.24	28.9017
8331.26	49.334
8331.29	30.7598
8331.31	54.9753
8331.34	33.6474
8331.38	26.3644
8331.4	42.1053
8331.44	22.6398
8331.48	29.6121
8331.51	27.7085
8331.54	34.9284
8331.57	39.3391
8331.6	37.7358
8331.63	32.144
8331.66	31.9489
8331.7	22.9568
8331.74	25.1067
8331.76	42.7533
8331.8	31.5756
8331.82	37.9219
8331.85	36.9959
8331.87	39.4477
8331.9	36.6166
8331.94	24.2601
8331.97	43.0478
8331.99	43.4216
8332.01	39.6354
8332.03	55.4631
8332.06	31.5956
8332.09	47.8011
8332.11	40.1606
8332.14	36.1925
8332.18	24.5881
8332.2	41.7362
8332.22	48.3325
8332.25	42.5713
8332.29	24.7219
8332.31	46.4468
8332.34	34.5901
8332.36	38.8802
8332.38	46.7946
8332.43	24.1896
8332.46	25.8799
8332.5	26.0213
8332.52	48.3092
8332.56	29.5334
8332.58	41.9992
8332.61	34.9406
8332.63	46.1467
8332.66	36.3769
8332.7	22.7635
8332.73	32.1958
8332.76	40.8998
8332.78	43.63
8332.81	35.9583
8332.84	34.1647
8332.86	38.7297
8332.89	39.9521
8332.92	34.8675
8332.94	41.806
8332.96	45.7666
8333	24.9128
8333.04	31.1333
8333.06	41.7014
8333.09	37.5516
8333.11	40.568
8333.14	37.9219
8333.17	36.4166
8333.19	35.7398
8333.22	36.5898
8333.24	45.3104
8333.27	34.638
8333.3	41.8585
8333.32	39.093
8333.35	39.4477
8333.38	34.7102
8333.4	41.1353
8333.43	38.1534
8333.45	34.6981
8333.49	26.448
8333.53	30.5623
8333.55	35.5745
8333.6	20.2593
8333.63	42.6985
8333.66	28.5633
8333.69	40.833
8333.71	42.9
8333.73	45.6621
8333.76	29.3686
8333.78	56.5291
8333.82	25.6542
8333.84	43.573
8333.89	23.4357
8333.92	35.868
8333.94	45.5789
8333.97	31.0655
8334.01	27.1961
8334.04	28.082
8334.07	41.0678
8334.11	25.0376
8334.13	39.4011
8334.17	26.0281
8334.2	36.062
8334.22	47.8469
8334.24	43.1034
8334.26	43.5161
8334.3	27.2257
8334.34	28.4172
8334.36	44.8229
8334.39	31.5856
8334.42	39.6511
8334.44	47.5059
8334.47	29.2227
8334.49	46.49
8334.52	33.1675
8334.55	32.0513
8334.58	42.517
8334.6	46.6418
8334.62	54.2594
8334.65	35.7143
8334.67	36.6032
8334.69	48.852
8334.73	29.6736
8334.75	38.0807
8334.78	37.2578
8334.8	41.511
8334.82	54.7046
8334.84	44.6828
8334.88	32.4254
8334.9	33.9789
8334.93	37.2995
8334.96	40.1768
8335	24.1138
8335.03	29.6209
8335.07	27.6167
8335.09	40.2576
8335.13	23.9292
8335.15	50.1505
8335.19	32.3939
8335.21	35.2485
8335.24	32.9381
8335.27	39.9521
8335.29	43.8596
8335.33	29.9222
8335.35	45.4339
8335.38	31.506
8335.42	23.912
8335.46	28.5551
8335.48	44.7628
8335.51	28.3206
8335.54	33.0907
8335.58	28.8184
8335.61	32.4886
8335.63	59.5238
8335.65	39.9042
8335.68	38.8651
8335.71	28.6862
8335.74	34.3289
8335.77	37.0645
8335.8	34.9895
8335.83	31.5856
8335.85	44.964
8335.88	31.0655
8335.9	50.9424
8335.92	47.4158
8335.95	37.9075
8335.97	43.6681
8336	37.8931
8336.04	24.1779
8336.06	40.6174
8336.09	45.8505
8336.11	36.2188
8336.14	41.2882
8336.18	25.2845
8336.2	42.4268
8336.23	40.6504
8336.26	34.002
8336.31	18.0408
8336.34	30.5904
8336.37	33.761
8336.41	29.0276
8336.43	51.8135
8336.45	38.7747
8336.48	38.1534
8336.51	36.4431
8336.53	47.2367
8336.55	48.8281
8336.58	30.2024
8336.6	65.8762
8336.62	40.1284
8336.65	37.8931
8336.67	39.2927
8336.7	39.8248
8336.73	30.5998
8336.76	37.6648
8336.78	39.3391
8336.81	31.3775
8336.85	30.8928
8336.88	34.0483
8336.93	18.1488
8336.95	46.5766
8336.99	29.9581
8337.01	41.2882
8337.04	29.3341
8337.06	60.0962
8337.09	39.2619
8337.14	19.8807
8337.2	17.2206
8337.23	33.3333
8337.25	47.7555
8337.27	39.1696
8337.31	27.6472
8337.34	30.4692
8337.37	35.4862
8337.39	48.5909
8337.42	33.761
8337.45	34.8554
8337.47	44.0529
8337.49	41.841
8337.52	40.8831
8337.54	48.3092
8337.57	34.8189
8337.59	43.3463
8337.62	32.8515
8337.64	47.7099
8337.67	44.843
8337.69	37.9939
8337.71	43.4972
8337.74	35.0508
8337.78	24.7036
8337.82	27.4198
8337.84	44.9843
8337.88	28.8434
8337.9	36.5097
8337.93	37.2578
8337.95	42.0875
8338	21.8914
8338.03	40.4531
8338.06	26.9614
8338.1	28.5225
8338.13	26.8601
8338.16	47.5059
8338.18	39.4011
8338.22	26.2812
8338.25	32.9489
8338.28	38.4172
8338.3	47.8927
8338.32	43.4594
8338.34	44.8632
8338.37	42.2297
8338.39	33.7382
8338.43	30.6185
8338.45	39.1696
8338.48	36.4431
8338.51	39.7456
8338.53	34.1064
8338.57	28.8351
8338.59	50.9684
8338.63	26.9324
8338.66	26.2055
8338.69	36.9549
8338.72	38.6997
8338.75	29.0444
8338.78	39.1083
8338.8	49.95
8338.83	29.1545
8338.86	35.4988
8338.9	25.3678
8338.93	30.5064
8338.96	38.0807
8338.98	45.1671
8339.02	28.6779
8339.04	44.7828
8339.06	42.9923
8339.09	38.4763
8339.11	41.684
8339.13	62.1891
8339.16	32.9707
8339.18	39.7141
8339.21	31.25
8339.25	27.2257
8339.28	40.2091
8339.3	48.4262
8339.33	35.3732
8339.35	41.1862
8339.37	45.0045
8339.41	29.1971
8339.45	23.9177
8339.47	51.8672
8339.5	26.3019
8339.54	26.8817
8339.57	38.6698
8339.59	37.8215
8339.63	28.7356
8339.65	43.2713
8339.68	34.5304
8339.73	21.8103
8339.76	29.2056
8339.79	33.7041
8339.84	21.9443
8339.86	46.6418
8339.89	34.6861
8339.91	38.835
8339.94	39.7141
8339.97	32.3729
8340	36.5631
8340.02	47.5059
8340.04	54.8546
8340.06	49.6032
8340.08	37.6648
8340.1	52.7426
8340.12	53.135
8340.15	33.9674
8340.18	30.9406
8340.21	39.7931
8340.23	37.0645
8340.26	35.2734
8340.29	35.5492
8340.31	46.7727
8340.34	33.9559
8340.36	52.1376
8340.38	48.5909
8340.41	31.0078
8340.46	20.4123
8340.49	32.3834
8340.52	32.0513
8340.55	36.9686
8340.6	21.5889
8340.63	28.6451
8340.66	41.806
8340.7	23.9521
8340.72	42.6621
8340.75	39.4945
8340.77	36.483
8340.8	36.8868
8340.83	41.3394
8340.86	33.7838
8340.88	36.062
8340.9	45.4339
8340.94	33.1675
8340.96	40.568
8340.99	37.594
8341.01	48.7567
8341.03	35.4862
8341.06	37.7501
8341.1	29.2141
8341.12	44.2282
8341.16	23.4852
8341.19	30.9981
8341.22	35.8166
8341.26	27.7085
8341.3	22.4568
8341.33	35.9066
8341.35	55.0964
8341.37	47.7783
8341.39	45.7875
8341.41	42.0698
8341.44	35.0877
8341.47	32.2789
8341.51	31.1236
8341.54	34.0136
8341.57	29.4551
8341.6	30.4414
8341.63	42.6076
8341.66	31.25
8341.68	41.9111
8341.71	34.638
8341.73	48.4731
8341.76	35.1494
8341.79	33.1675
8341.82	38.0084
8341.84	42.7533
8341.86	42.0521
8341.89	35.3357
8341.92	37.8215
8341.96	22.8415
8341.99	40.3388
8342.03	22.2222
8342.07	25.3743
8342.1	39.968
8342.14	23.4632
8342.17	36.0881
8342.19	46.5549
8342.23	24.7647
8342.26	32.3625
8342.28	45.106
8342.3	43.4783
8342.35	22.0507
8342.38	32.0616
8342.41	38.1098
8342.44	27.5482
8342.48	27.972
8342.51	34.5781
8342.54	35.8551
8342.56	39.6983
8342.6	27.6014
8342.62	44.6628
8342.64	49.8008
8342.67	38.9257
8342.68	63.4518
8342.71	29.9222
8342.74	46.4253
8342.76	34.459
8342.8	29.0192
8342.83	36.4697
8342.85	54.4366
8342.87	38.1971
8342.89	43.2152
8342.93	30.2115
8342.95	38.1971
8343	22.9305
8343.03	34.0136
8343.06	31.0559
8343.09	36.4564
8343.12	30.656
8343.14	39.5257
8343.18	28.8184
8343.21	31.5756
8343.24	36.036
8343.28	22.7946
8343.31	36.3636
8343.34	31.7058
8343.36	42.9
8343.39	38.8651
8343.42	36.6032
8343.44	48.0538
8343.46	42.1941
8343.49	31.3775
8343.52	46.8384
8343.55	27.1076
8343.59	26.3435
8343.62	35.868
8343.64	46.6418
8343.67	32.9815
8343.69	52.1648
8343.72	37.2995
8343.74	35.1124
8343.78	31.736
8343.8	51.8672
8343.83	31.5259
8343.85	48.0538
8343.88	32.6264
8343.91	33.8295
8343.93	45.8926
8343.95	43.9947
8343.99	26.462
8344.01	49.8504
8344.04	38.6698
8344.06	37.4953
8344.12	19.1498
8344.14	39.4945
8344.18	23.1911
8344.23	23.5294
8344.25	40.7664
8344.29	28.0426
8344.31	50.6329
8344.33	43.9367
8344.36	34.7584
8344.38	40.1929
8344.41	35.2485
8344.44	36.5631
8344.46	41.4766
8344.49	36.7782
8344.52	38.5802
8344.54	33.9789
8344.58	29.1971
8344.6	45.0248
8344.62	45.4959
8344.66	30.7125
8344.68	37.7501
8344.71	43.1406
8344.73	38.3877
8344.75	44.1112
8344.78	46.9925
8344.8	35.5492
8344.86	17.1438
8344.9	29.9491
8344.92	38.0952
8344.96	25.9605
8344.99	30.9502
8345.02	38.0373
8345.05	30.4971
8345.08	32.7225
8345.1	46.1894
8345.13	40.2253
8345.15	42.4809
8345.17	43.802
8345.2	35.9583
8345.23	33.8983
8345.25	74.0192
8345.28	28.7522
8345.3	67.2495
8345.32	43.4216
8345.34	39.032
8345.37	34.9773
8345.4	43.1034
8345.43	28.2008
8345.47	26.4201
8345.5	33.7382
8345.53	30.012
8345.57	29.1121
8345.59	38.835
8345.62	40.3063
8345.65	35.2237
8345.68	27.571
8345.7	43.535
8345.73	35.2361
8345.76	34.2231
8345.79	39.9521
8345.82	30.3306
8345.85	30.5717
8345.88	31.837
8345.92	24.6609
8345.97	24.5278
8346	32.6797
8346.02	48.6855
8346.04	42.0521
8346.08	22.7118
8346.11	35.3982
8346.15	28.8684
8346.19	21.8198
8346.21	56.9152
8346.24	40.8497
8346.27	32.6904
8346.29	39.8406
8346.33	28.7853
8346.35	34.904
8346.38	40.7498
8346.41	36.3901
8346.44	33.5683
8346.46	35.4359
8346.49	38.61
8346.53	24.2483
8346.56	30.2663
8346.6	28.9184
8346.63	32.9707
8346.65	52.0021
8346.67	39.9521
8346.7	35.2734
8346.73	36.4166
8346.77	22.941
8346.82	23.3046
8346.85	26.0892
8346.88	43.6491
8346.91	31.7965
8346.93	38.3436
8346.98	24.2365
8347	38.3142
8347.03	41.6667
8347.05	37.3413
8347.08	40.1445
8347.1	56.4334
8347.12	38.1388
8347.15	34.7464
8347.18	32.2581
8347.21	37.0233
8347.23	48.2625
8347.25	50.9165
8347.28	29.6912
8347.31	40.5351
8347.35	22.237
8347.37	44.5633
8347.41	30.8166
8347.43	38.3142
8347.46	38.3583
8347.49	29.0782
8347.53	25.8465
8347.56	37.2717
8347.61	18.6672
8347.65	29.1375
8347.69	22.2618
8347.72	32.2685
8347.74	55.0964
8347.77	35.9324
8347.8	36.8868
8347.83	33.7724
8347.86	29.1971
8347.9	26.5252
8347.93	29.6648
8347.97	28.9352
8348.01	22.6655
8348.04	29.8418
8348.07	36.2713
8348.1	39.2465
8348.12	52.4659
8348.14	44.1112
8348.16	48.7329
8348.19	33.5345
8348.21	48.4966
8348.24	28.8434
8348.26	50.6842
8348.29	37.7786
8348.31	48.4966
8348.33	41.9287
8348.36	36.3108
8348.4	25.9943
8348.43	33.9905
8348.44	69.735
8348.47	38.9257
8348.51	26.2605
8348.54	33.7154
8348.57	27.3748
8348.6	33.5909
8348.63	37.5516
8348.65	45.045
8348.7	21.8388
8348.73	35.4108
8348.76	29.18
8348.81	22.6142
8348.83	42.2476
8348.86	27.9955
8348.88	51.4933
8348.91	38.6997
8348.94	39.0016
8348.97	28.5796
8349.01	28.4576
8349.03	49.776
8349.06	30.6185
8349.09	32.5521
8349.12	29.3772
8349.15	37.8215
8349.18	32.8299
8349.2	49.776
8349.22	42.7899
8349.24	55.2486
8349.27	41.3223
8349.31	22.2965
8349.35	29.1971
8349.39	23.7417
8349.42	33.8181
8349.44	36.6435
8349.48	32.352
8349.5	45.6413
8349.53	30.0933
8349.55	42.2476
8349.58	44.1112
8349.59	56.1167
8349.62	36.5097
8349.64	49.2854
8349.68	29.2569
8349.71	30.2389
8349.77	17.4581
8349.8	27.7008
8349.83	41.0172
8349.85	36.2845
8349.88	35.9583
8349.91	43.554
8349.94	28.5063
8349.96	45.9559
8349.98	45.3721
8350.01	36.1533
8350.05	29.6648
8350.06	72.5689
8350.1	27.533
8350.13	30.6279
8350.16	36.5898
8350.18	40.8998
8350.21	33.1126
8350.25	24.1604
8350.28	33.3667
8350.31	32.2893
8350.35	26.3852
8350.39	29.0529
8350.42	25.582
8350.45	35.1494
8350.48	40.568
8350.51	26.8097
8350.54	34.3879
8350.58	31.1526
8350.6	36.5764
8350.63	37.5799
8350.66	29.9581
8350.69	38.8199
8350.73	26.2881
8350.76	28.0191
8350.79	31.4465
8350.82	35.8038
8350.86	28.2885
8350.89	36.2713
8350.91	42.1763
8350.93	48.6381
8350.96	34.904
8350.97	59.4177
8351	33.7041
8351.03	38.2848
8351.07	24.6609
8351.1	36.7918
8351.12	48.6618
8351.14	41.3394
8351.18	24.6853
8351.22	29.7708
8351.24	43.3651
8351.26	46.5983
8351.3	27.6625
8351.33	28.5388
8351.37	27.6855
8351.4	28.7191
8351.44	30.5998
8351.46	47.9386
8351.49	29.5334
8351.52	31.5956
8351.55	32.1543
8351.59	26.6525
8351.63	24.0385
8351.66	34.3643
8351.69	41.425
8351.71	44.3262
8351.73	46.1681
8351.75	43.3276
8351.79	31.6857
8351.82	29.4118
8351.85	36.1272
8351.87	37.1747
8351.91	29.8686
8351.94	34.8432
8351.96	36.8053
8352	29.2398
8352.03	32.0102
8352.07	26.9614
8352.09	42.4989
8352.12	31.5457
8352.15	32.0513
8352.2	23.2992
8352.23	26.5534
8352.26	32.175
8352.29	35.9066
8352.33	26.3019
8352.35	45.7666
8352.38	40.0802
8352.4	44.1696
8352.42	39.9202
8352.45	35.8038
8352.5	20.404
8352.52	47.3709
8352.57	21.0261
8352.6	31.5557
8352.63	34.7947
8352.67	23.7079
8352.7	35.727
8352.72	44.484
8352.75	33.2889
8352.81	18.1719
8352.84	33.9328
8352.87	32.6371
8352.89	44.7427
8352.91	43.0478
8352.93	61.9195
8352.96	35.7143
8352.98	44.9843
8353.02	27.8319
8353.04	38.0662
8353.07	32.3415
8353.1	33.3333
8353.14	29.2398
8353.17	34.9284
8353.2	28.7522
8353.23	41.0678
8353.25	36.1533
8353.28	37.7074
8353.3	44.0141
8353.32	49.2611
8353.35	38.8802
8353.38	28.5714
8353.41	37.9363
8353.43	43.0849
8353.47	26.6809
8353.5	32.4992
8353.52	50.6329
8353.54	46.0193
8353.57	41.9111
8353.6	30.1477
8353.62	39.3236
8353.65	36.0231
8353.67	56.6251
8353.71	28.6944
8353.76	16.9233
8353.8	26.295
8353.83	35.8423
8353.85	53.9374
8353.88	28.3688
8353.91	44.4247
8353.93	38.6399
8353.96	38.85
8353.99	27.9252
8354.03	27.8474
8354.07	24.5881
8354.09	46.3822
8354.12	43.3651
8354.15	31.2793
8354.19	25.8264
8354.21	35.9971
8354.25	25.4842
8354.27	54.4366
8354.3	35.7782
8354.33	29.3427
8354.36	32.2477
8354.39	45.045
8354.42	34.8554
8354.45	32.5839
8354.47	51.0204
8354.49	36.2582
8354.52	33.1565
8354.55	42.1053
8354.57	42.2833
8354.59	44.2674
8354.62	37.3552
8354.65	32.457
8354.68	34.9284
8354.71	37.6223
8354.73	36.9004
8354.76	37.6648
8354.79	32.6264
8354.81	49.4071
8354.84	38.1534
8354.87	32.0307
8354.89	39.8565
8354.94	23.7473
8354.96	36.2319
8355.01	20.3832
8355.05	26.4971
8355.08	33.8983
8355.11	28.8184
8355.14	37.6648
8355.17	32.9164
8355.2	30.5437
8355.23	45.6204
8355.26	33.3667
8355.29	26.824
8355.31	45.045
8355.35	28.1373
8355.38	39.9361
8355.4	36.1664
8355.43	40.016
8355.45	46.0405
8355.48	28.6041
8355.51	42.0521
8355.54	34.7102
8355.56	45.1671
8355.58	51.3875
8355.62	27.0124
8355.64	36.3372
8355.68	27.9408
8355.71	30.0752
8355.74	33.2005
8355.77	42.6621
8355.79	37.3134
8355.81	49.554
8355.84	40.016
8355.86	42.6439
8355.89	38.1534
8355.91	44.9236
8355.94	31.2598
8355.97	34.1763
8356.01	28.5144
8356.04	27.9096
8356.08	25.7467
8356.11	36.1011
8356.15	25.208
8356.18	36.8868
8356.21	32.5203
8356.23	45.3926
8356.25	40.2739
8356.28	34.1997
8356.31	31.6356
8356.36	20.2593
8356.39	36.1533
8356.43	27.115
8356.45	42.123
8356.49	28.8184
8356.51	44.5831
8356.53	41.7362
8356.56	34.002
8356.59	32.9272
8356.62	43.8212
8356.64	39.8089
8356.67	39.0625
8356.69	38.7297
8356.72	39.8565
8356.75	28.8434
8356.78	31.6556
8356.81	38.6399
8356.83	54.8246
8356.86	33.389
8356.88	37.9651
8356.91	35.014
8356.95	28.0899
8356.97	39.8724
8357.01	28.7853
8357.03	42.8082
8357.05	42.5894
8357.09	26.3574
8357.12	30.4785
8357.17	21.1506
8357.21	29.5596
8357.24	26.0213
8357.27	41.9287
8357.29	47.5511
8357.33	26.1506
8357.36	28.7026
8357.39	32.352
8357.43	29.7885
8357.46	31.1624
8357.48	46.4037
8357.5	44.0529
8357.54	26.2605
8357.57	38.4468
8357.59	47.8469
8357.61	53.6769
8357.63	39.185
8357.65	50.9165
8357.68	31.2695
8357.72	26.3783
8357.76	23.2775
8357.81	20.6441
8357.85	28.3768
8357.87	38.2409
8357.91	25.9605
8357.94	31.9795
8357.97	46.9263
8357.99	40.0802
8358.01	47.4383
8358.04	37.6364
8358.07	37.2301
8358.09	34.6141
8358.12	39.2619
8358.15	32.9381
8358.17	56.1482
8358.21	22.2124
8358.24	34.9528
8358.26	49.456
8358.29	32.8731
8358.31	60.8273
8358.34	34.4709
8358.36	38.7898
8358.39	38.4468
8358.43	26.1438
8358.45	41.9815
8358.48	40.1445
8358.52	22.0022
8358.56	27.0051
8358.59	34.9406
8358.62	32.1958
8358.65	37.4392
8358.67	38.7747
8358.7	34.7222
8358.73	31.1721
8358.76	41.5455
8358.78	36.5097
8358.8	59.453
8358.84	23.2504
8358.87	34.5662
8358.93	17.2563
8358.95	48.1232
8358.98	30.6185
8359.02	30.9885
8359.04	38.5505
8359.07	32.6158
8359.09	51.573
8359.11	43.7445
8359.15	29.1121
8359.18	35.4359
8359.21	28.4738
8359.24	33.5458
8359.28	25.8799
8359.32	26.5182
8359.33	61.3874
8359.36	40.9836
8359.38	53.6193
8359.41	30.3398
8359.44	31.7864
8359.47	32.6691
8359.51	27.2554
8359.54	30.9598
8359.57	40.0962
8359.6	31.8878
8359.64	23.4852
8359.67	35.7654
8359.69	44.2087
8359.71	53.6769
8359.75	24.6488
8359.77	42.6985
8359.8	35.3857
8359.84	27.2628
8359.87	36.914
8359.89	38.5951
8359.92	31.2695
8359.95	35.868
8359.99	28.1294
8360.01	55.4631
8360.06	18.9179
8360.09	28.0741
8360.12	35.9324
8360.17	22.7066
8360.21	22.9991
8360.24	35.5619
8360.27	28.0426
8360.31	30.8452
8360.32	55.5247
8360.37	20.3169
8360.4	42.2476
8360.43	30.3767
8360.49	16.6611
8360.52	33.456
8360.55	30.7692
8360.59	23.084
8360.62	35.8038
8360.66	28.7439
8360.69	31.6056
8360.72	35.2734
8360.75	29.9222
8360.77	51.3875
8360.79	57.4713
8360.81	39.3546
8360.84	38.9257
8360.87	34.0368
8360.89	42.4628
8360.93	25.6213
8360.96	35.4233
8360.99	34.9406
8361.01	49.975
8361.05	24.2954
8361.08	29.985
8361.12	29.753
8361.15	26.4201
8361.18	38.432
8361.21	32.8192
8361.25	24.6124
8361.27	55.0661
8361.29	44.8833
8361.34	21.2359
8361.37	33.2779
8361.41	26.3852
8361.44	29.0613
8361.46	47.7555
8361.48	55.1268
8361.5	49.3097
8361.52	46.5766
8361.54	47.5285
8361.57	36.8324
8361.62	20.3252
8361.66	24.0442
8361.69	37.2162
8361.72	34.9284
8361.73	68.4463
8361.76	37.0645
8361.79	36.5097
8361.82	28.6779
8361.85	39.1236
8361.86	51.4139
8361.89	35.6761
8361.92	42.0698
8361.94	45.8505
8361.98	26.2743
8362.01	33.6814
8362.03	46.6418
8362.07	24.2424
8362.1	31.027
8362.15	20.4583
8362.19	26.3089
8362.23	24.1896
8362.28	19.216
8362.3	50.6329
8362.32	42.8633
8362.36	31.3873
8362.38	47.6872
8362.41	27.3898
8362.43	71.1238
8362.46	29.3686
8362.49	41.0678
8362.52	32.7654
8362.54	45.1467
8362.57	37.9507
8362.58	54.1419
8362.61	40.3063
8362.64	31.211
8362.66	41.632
8362.7	26.4901
8362.73	37.0782
8362.76	38.0228
8362.79	31.0945
8362.81	38.0807
8362.84	39.3236
8362.88	23.8322
8362.92	26.3366
8362.94	57.1429
8362.99	17.5223
8363.03	26.0078
8363.07	24.5038
8363.1	40.0481
8363.12	52.2466
8363.15	29.4985
8363.17	50.5306
8363.19	44.0917
8363.22	38.4172
8363.24	47.9386
8363.26	42.7533
8363.29	41.0846
8363.31	38.6399
8363.34	37.092
8363.37	32.5627
8363.41	29.5421
8363.43	48.3793
8363.45	36.483
8363.49	26.4201
8363.52	42.5351
8363.54	42.3729
8363.57	34.6981
8363.6	26.9906
8363.63	41.9463
8363.66	33.4001
8363.69	32.6691
8363.72	28.8184
8363.75	42.4088
8363.77	46.1042
8363.81	26.5252
8363.84	31.506
8363.86	41.425
8363.9	29.6648
8363.91	59.1366
8363.93	55.6483
8363.95	47.4158
8363.98	35.2983
8364.01	32.8299
8364.04	33.6247
8364.06	48.1696
8364.09	39.2465
8364.13	23.4467
8364.15	43.0849
8364.18	38.2995
8364.2	51.7866
8364.23	28.7109
8364.26	37.9075
8364.29	31.5756
8364.35	18.0701
8364.39	21.6263
8364.44	20.3376
8364.47	34.6141
8364.52	21.9443
8364.56	23.1535
8364.59	37.6223
8364.62	31.348
8364.65	28.3206
8364.68	37.9507
8364.71	34.662
8364.73	39.032
8364.77	31.0849
8364.79	43.535
8364.82	34.4709
8364.86	25.4453
8364.89	27.6243
8364.93	30.7787
8364.95	49.8008
8364.98	33.8066
8364.99	57.8035
8365.02	35.1494
8365.05	37.1058
8365.07	51.7866
8365.09	39.3236
8365.12	40.2901
8365.14	39.5101
8365.18	29.2141
8365.2	52.1648
8365.22	35.8551
8365.25	44.2478
8365.28	29.8151
8365.31	40.2901
8365.34	33.8868
8365.36	38.2117
8365.39	41.0846
8365.43	22.1828
8365.46	37.7501
8365.49	32.3834
8365.53	22.0313
8365.56	38.9257
8365.6	23.1589
8365.63	37.6364
8365.65	40.7166
8365.68	36.324
8365.72	25.0063
8365.75	34.965
8365.79	27.7778
8365.84	17.8603
8365.86	47.4608
8365.88	47.4383
8365.92	31.3087
8365.94	41.3052
8365.97	37.1885
8366	32.3311
8366.02	40.1768
8366.06	30.2297
8366.09	27.8707
8366.12	34.7584
8366.14	42.2654
8366.17	45.2694
8366.19	49.554
8366.21	46.8165
8366.24	29.5334
8366.27	33.5909
8366.3	35.4736
8366.32	45.106
8366.35	35.524
8366.38	30.8642
8366.41	40.5351
8366.43	40.3551
8366.47	29.9222
8366.49	46.5766
8366.52	28.7936
8366.54	43.611
8366.58	27.465
8366.61	31.0366
8366.65	30.553
8366.69	25.2143
8366.71	36.3504
8366.74	34.3171
8366.77	38.6399
8366.81	26.2812
8366.83	39.9521
8366.86	33.4784
8366.9	25.9943
8366.93	38.4468
8366.95	36.3636
8366.98	33.7838
8367.01	40.7332
8367.04	28.9855
8367.07	41.3223
8367.09	43.0293
8367.12	29.6824
8367.16	29.9222
8367.19	33.0688
8367.21	51.2558
8367.25	23.6798
8367.3	20.6101
8367.32	36.7107
8367.35	39.032
8367.39	27.2628
8367.41	51.9751
8367.43	48.852
8367.44	57.7701
8367.48	31.0752
8367.52	22.7428
8367.61	10.6135
8367.65	31.407
8367.68	33.0033
8367.72	20.8638
8367.75	32.5945
8367.81	19.2382
8367.84	30.1386
8367.86	46.3392
8367.9	24.8385
8367.92	55.4939
8367.94	50.4541
8367.97	38.0228
8368	28.3688
8368.04	29.0444
8368.07	26.8601
8368.1	42.0521
8368.12	40.6835
8368.14	46.0193
8368.16	53.9665
8368.19	37.9795
8368.21	37.0508
8368.24	46.7508
8368.27	30.722
8368.3	35.7398
8368.32	48.7092
8368.35	34.1647
8368.36	56.0538
8368.39	39.8883
8368.45	15.5958
8368.48	31.5856
8368.52	28.4576
8368.55	36.2845
8368.58	30.4136
8368.62	24.9813
8368.65	33.7496
8368.67	41.4938
8368.71	30.9406
8368.74	31.1915
8368.77	34.3407
8368.79	45.9137
8368.82	31.3185
8368.85	41.8585
8368.87	38.0228
8368.91	24.1663
8368.94	35.3357
8368.98	29.4898
8369.01	29.5946
8369.07	16.3185
8369.11	27.8707
8369.13	51.8672
8369.15	40.833
8369.18	36.9276
8369.21	31.6556
8369.23	45.1671
8369.26	30.4229
8369.29	45.5166
8369.31	34.0832
8369.35	27.4574
8369.38	32.3834
8369.41	34.662
8369.43	67.981
8369.45	38.2702
8369.49	25.6148
8369.52	40.5351
8369.56	21.1238
8369.6	25.8065
8369.63	35.9712
8369.66	32.3834
8369.69	31.8573
8369.71	51.1771
8369.75	25.8331
8369.77	42.337
8369.81	27.1518
8369.83	42.4088
8369.85	51.2295
8369.89	29.753
8369.91	40.783
8369.93	47.9846
8369.97	24.9377
8370	39.2927
8370.03	34.3761
8370.06	28.5633
8370.11	21.0837
8370.14	28.5307
8370.17	42.0698
8370.2	37.3134
8370.22	33.7952
8370.25	34.3407
8370.28	39.6197
8370.31	28.5144
8370.35	29.5596
8370.38	30.6091
8370.41	35.6125
8370.44	30.2847
8370.49	18.9358
8370.52	46.3392
8370.54	40.8497
8370.57	34.0832
8370.59	42.5713
8370.62	39.1696
8370.64	40.0802
8370.67	32.1543
8370.7	36.9004
8370.73	38.432
8370.77	26.8025
8370.79	41.9639
8370.82	37.6506
8370.85	33.0251
8370.87	35.8809
8370.9	42.2476
8370.93	31.4268
8370.95	42.8449
8370.99	26.3713
8371.04	19.7941
8371.07	34.65
8371.1	30.9023
8371.13	37.2856
8371.16	28.7687
8371.2	29.5421
8371.23	36.5097
8371.25	35.9971
8371.28	44.8833
8371.3	46.8165
8371.33	30.349
8371.36	31.8674
8371.39	33.2557
8371.42	32.2789
8371.45	40.4204
8371.47	45.8085
8371.5	33.6361
8371.53	33.3556
8371.57	22.2519
8371.6	34.626
8371.63	38.432
8371.66	32.2165
8371.68	42.2476
8371.72	30.3398
8371.74	36.6972
8371.77	37.4953
8371.79	45.7038
8371.82	33.8524
8371.85	32.6158
8371.88	31.1721
8371.9	61.0128
8371.93	29.6121
8371.97	30.6654
8372	32.7225
8372.04	21.9346
8372.09	21.3995
8372.11	48.1464
8372.14	31.5259
8372.18	25.9673
8372.21	36.483
8372.23	39.2927
8372.27	24.6731
8372.33	18.3959
8372.36	30.8642
8372.4	28.2008
8372.43	34.4828
8372.46	27.115
8372.49	39.6983
8372.51	45.4545
8372.54	32.9272
8372.57	37.7929
8372.6	30.9215
8372.63	29.5247
8372.66	41.6667
8372.68	36.9276
8372.71	33.2336
8372.75	30.03
8372.79	20.9908
8372.82	32.9489
8372.86	26.4061
8372.89	37.4672
8372.92	30.4136
8372.95	34.4234
8372.99	26.1575
8373.02	37.3832
8373.04	40.8497
8373.09	18.9538
8373.12	33.3111
8373.16	25.1572
8373.21	20.3335
8373.24	36.6569
8373.28	25.7334
8373.31	37.4251
8373.34	29.6033
8373.38	26.5675
8373.41	33.8295
8373.45	25.4388
8373.48	30.553
8373.51	34.1413
8373.54	31.7158
8373.58	25.9
8373.6	50.9424
8373.62	46.2535
8373.64	44.7027
8373.66	57.4053
8373.69	34.2936
8373.72	34.459
8373.75	30.7977
8373.77	40.4367
8373.81	30.2755
8373.83	43.611
8373.87	26.4201
8373.92	18.0245
8373.94	46.4253
8373.98	30.1296
8374.01	30.0933
8374.05	23.4412
8374.09	31.8878
8374.11	41.0509
8374.14	37.3413
8374.16	42.7168
8374.19	38.2263
8374.21	45.4959
8374.24	32.6477
8374.25	64.6412
8374.29	31.5358
8374.32	31.6056
8374.35	36.324
8374.37	35.9712
8374.4	33.1675
8374.42	61.8429
8374.44	42.3191
8374.47	34.2818
8374.51	23.7135
8374.54	32.4781
8374.58	30.2297
8374.62	23.8095
8374.67	18.3083
8374.71	29.8507
8374.74	30.5437
8374.77	31.5756
8374.8	44.405
8374.82	39.2311
8374.86	25.7069
8374.88	42.8082
8374.91	32.5627
8374.93	52.6593
8374.97	25
8375.03	16.7701
8375.06	41.7188
8375.1	23.9063
8375.13	30.6279
8375.15	41.7885
8375.18	36.4564
8375.21	33.4336
8375.26	21.8103
8375.29	27.1592
8375.32	37.2856
8375.35	34.6981
8375.38	38.8954
8375.41	29.9043
8375.44	35.2113
8375.47	29.3169
8375.5	37.8358
8375.52	41.58
8375.55	34.0599
8375.58	30.3306
8375.63	24.728
8375.66	32.3102
8375.68	37.1885
8375.71	43.9754
8375.73	46.62
8375.76	30.0391
8375.79	39.185
8375.82	31.25
8375.84	38.7147
8375.87	36.1272
8375.91	28.4819
8375.94	28.3366
8375.98	28.6369
8376	42.7899
8376.04	28.0112
8376.07	33.0907
8376.1	34.4828
8376.13	30.1023
8376.16	30.7314
8376.19	32.6904
8376.23	24.8818
8376.27	23.6518
8376.3	34.2466
8376.33	41.3394
8376.36	29.6736
8376.38	47.2813
8376.41	41.4422
8376.43	42.2476
8376.45	62.7353
8376.47	38.8199
8376.51	28.6041
8376.55	22.6757
8376.6	22.3714
8376.63	32.352
8376.66	28.6123
8376.69	32.2165
8376.73	28.1294
8376.75	37.6648
8376.78	33.761
8376.82	26.6241
8376.85	37.4813
8376.87	57.1102
8376.9	34.0483
8376.94	25.0438
8376.97	25.113
8377.01	26.0146
8377.05	24.4618
8377.08	41.1862
8377.1	50.7099
8377.13	27.8319
8377.16	34.8918
8377.19	37.2439
8377.21	52.356
8377.23	46.8384
8377.26	33.4225
8377.28	44.1501
8377.3	45.2694
8377.34	31.3972
8377.36	36.8868
8377.4	31.9285
8377.42	39.4633
8377.46	27.7624
8377.48	46.8823
8377.51	35.0018
8377.54	32.5733
8377.58	25.1762
8377.62	26.1028
8377.64	34.638
8377.67	38.835
8377.69	40.0962
8377.73	27.1444
8377.76	31.3578
[truncated: 2,728 more rows]
