# Supplementary material for: Dorsal and median raphe neuronal firing dynamics characterized by nonlinear measures
Source: PLoS Comput Biol. 2024 May 28;20(5):e1012111. doi: 10.1371/journal.pcbi.1012111 (PMC11161118; doi:10.1371/journal.pcbi.1012111)
Supplement: S1 Data — (ZIP) [file pcbi.1012111.s002.zip › data/N20_N7_220212.txt]

Event times and instantaneous frequencies between 664.979 s and 777.365 s on channel 5
Time	Inst freq
665.203	0.988856
665.534	3.02462
665.588	18.5151
665.92	3.00879
665.989	14.453
666.366	2.65689
666.436	14.1084
666.937	1.99892
666.94	272.48
667.011	14.1864
667.18	5.92171
667.423	4.10711
667.487	15.7356
667.505	53.9957
667.639	7.45768
667.826	5.34674
667.884	17.3491
667.968	11.919
668.111	7.00673
668.179	14.6994
668.352	5.77167
668.393	24.5519
668.425	31.2793
668.436	88.0282
668.489	18.8111
668.585	10.4679
668.638	18.8644
668.898	3.83921
668.921	44.0335
668.963	23.6407
669.137	5.76469
669.223	11.5781
669.363	7.1664
669.367	222.717
669.4	30.175
669.428	35.7143
669.553	7.99552
669.608	18.2515
669.643	28.9855
669.673	33.2336
669.877	4.895
669.905	36.2713
669.937	30.8547
670.188	3.97662
670.211	43.7254
670.247	28.082
670.278	32.144
670.323	22.4316
670.368	21.8198
670.511	7.02247
670.535	41.4766
670.569	29.0867
670.636	14.9031
670.689	19.1902
670.852	6.1297
670.891	25.4582
670.901	104.275
670.917	60.0601
670.993	13.1666
671.124	7.66871
671.542	2.38772
671.798	3.91099
672.054	3.90854
672.097	23.0734
672.294	5.08001
672.49	5.10699
672.554	15.4847
672.589	29.036
673.017	2.33372
673.043	38.5951
673.301	3.88063
673.534	4.28522
673.556	46.0617
673.709	6.52656
673.77	16.5453
673.957	5.35131
673.999	23.3481
674.021	46.7071
674.234	4.69859
674.26	38.6997
674.286	37.1058
674.474	5.33618
674.504	33.0579
674.555	19.8177
674.677	8.15927
674.725	20.9293
674.977	3.96967
675.026	20.2511
675.155	7.77545
675.209	18.4911
675.288	12.5849
675.429	7.12403
675.464	28.4414
675.512	20.6868
675.729	4.62065
675.77	24.1663
675.774	265.252
675.798	41.876
675.943	6.8861
676.005	16.1603
676.054	20.2388
676.097	23.1911
676.205	9.26956
676.26	18.2149
676.568	3.24939
677.156	1.7003
677.209	19.0114
677.67	2.16619
677.705	28.3688
678.124	2.39046
678.279	6.43087
678.305	38.8651
678.494	5.30026
678.761	3.74266
678.802	24.5339
678.985	5.44544
679.201	4.63392
679.23	34.002
679.265	29.274
679.423	6.32351
679.463	24.5881
679.966	1.9916
679.982	60.2047
680.02	26.2743
680.028	129.702
680.138	9.0465
680.184	22.0361
680.419	4.25532
680.443	40.6835
680.492	20.7512
680.502	97.9432
680.707	4.86808
681.033	3.06664
681.057	42.2297
681.105	20.79
681.474	2.70863
681.515	24.7036
681.759	4.09031
681.787	35.4988
681.846	17.0039
682.024	5.62019
682.054	33.3
682.267	4.69969
682.293	38.3436
682.334	24.2014
682.533	5.04617
682.855	3.0978
682.912	17.7904
682.938	37.7074
683.301	2.75391
683.469	5.95628
683.58	9.04814
683.929	2.86189
684.235	3.27279
684.52	3.50963
684.721	4.96574
684.754	30.0571
684.806	19.2086
684.963	6.39386
685.023	16.6889
685.196	5.75308
685.207	91.9118
685.457	4.00609
685.472	68.1199
685.515	22.9253
685.56	22.4669
685.707	6.78058
685.967	3.84941
685.989	44.7628
686.051	16.1238
686.242	5.23697
686.258	65.5308
686.306	20.8464
686.485	5.55895
686.524	25.582
686.762	4.2171
686.985	4.47027
687.014	34.5066
687.207	5.18108
687.281	13.6537
687.445	6.06538
687.485	25.3357
687.697	4.70832
687.729	31.6957
687.968	4.17519
687.996	35.727
688.189	5.20346
688.234	22.0604
688.404	5.87234
688.446	24.0211
688.696	3.98867
688.767	14.2308
689.357	1.69417
689.42	15.9312
689.841	2.37643
690.114	3.66019
690.284	5.87096
690.778	2.02286
690.82	24.3665
691.118	3.3475
691.171	18.9538
691.211	24.9377
691.313	9.85513
691.602	3.45961
691.637	27.9642
691.892	3.92974
692.048	6.38407
692.069	49.5786
692.125	17.9019
692.325	4.98629
692.346	47.259
692.373	37.3832
692.575	4.94315
692.639	15.5739
692.838	5.03677
692.899	16.4962
692.902	324.675
693.072	5.87889
693.146	13.4066
693.295	6.73129
693.343	20.8247
693.36	59.8444
693.408	20.6271
693.581	5.79878
693.624	22.8467
693.822	5.06406
693.867	22.3115
693.918	19.4894
694.043	8.01089
694.147	9.64227
694.251	9.5584
694.265	72.2022
694.328	15.8203
694.538	4.77236
694.612	13.4825
694.682	14.339
694.73	20.829
694.735	186.916
694.816	12.387
695.021	4.88281
695.046	39.1083
695.125	12.6984
695.514	2.57109
695.53	63.4115
695.966	2.29326
696.479	1.94981
696.518	25.4453
696.576	17.1497
696.713	7.31957
696.793	12.4922
696.981	5.32396
696.999	54.4959
697.212	4.69748
697.244	31.2695
697.276	31.4762
697.462	5.37461
697.506	22.3664
697.744	4.21372
697.781	27.0709
697.937	6.40779
697.998	16.2946
698.199	4.96796
698.433	4.28027
698.457	41.1692
698.484	37.6081
698.508	41.2882
698.661	6.5189
698.688	37.2024
698.742	18.7617
698.97	4.37656
699.008	26.4271
699.037	34.4828
699.132	10.5197
699.195	15.8278
699.228	30.8833
699.43	4.93852
699.49	16.787
699.517	36.2582
699.569	19.305
699.606	26.9251
699.612	186.22
699.696	11.9019
699.761	15.2835
699.806	22.4467
699.829	43.535
699.992	6.10612
700.007	69.6864
700.023	60.9013
700.05	37.0782
700.116	15.2462
700.307	5.23917
700.374	14.8787
700.385	91.1577
700.414	34.4947
700.528	8.78272
700.709	5.49602
700.904	5.13136
700.939	28.9184
700.975	27.9877
701.017	23.3973
701.165	6.75539
701.22	18.305
701.41	5.2521
701.423	78.6164
701.444	48.4966
701.504	16.7364
701.591	11.4508
701.604	74.7384
701.702	10.2807
701.738	27.2331
701.851	8.89759
701.893	23.6742
701.899	168.919
701.953	18.3083
702.054	9.90786
702.131	13.0361
702.151	50.9944
702.181	32.9489
702.203	45.045
702.363	6.25939
702.42	17.5439
702.618	5.04796
702.645	36.7242
702.656	89.6861
702.682	38.4615
702.711	34.7826
702.777	15.2138
702.841	15.6715
702.88	25.2016
702.902	46.0829
702.941	25.7268
702.997	17.7305
703.153	6.44205
703.171	55.1572
703.221	19.9322
703.25	34.27
703.292	23.9406
703.345	18.8857
703.402	17.5901
703.428	37.6364
703.441	79.6813
703.601	6.23014
703.611	104.822
703.63	52.5762
703.641	87.4126
703.671	33.9443
703.83	6.28536
703.835	189.036
703.863	35.7526
703.901	26.1233
703.924	44.2674
703.954	33.4784
703.968	73.3138
704.095	7.84191
704.098	350.877
704.114	60.4595
704.143	35.5114
704.338	5.12847
704.379	24.2601
704.401	45.7457
704.428	37.1885
704.45	45.5581
704.576	7.92079
704.597	46.3177
704.653	17.854
704.712	16.9119
704.829	8.56825
704.852	44.3656
704.892	24.8447
704.924	30.8642
705.118	5.15198
705.162	23.245
705.223	16.2443
705.332	9.2081
705.338	149.701
705.378	25.2589
705.401	44.1112
705.563	6.17055
705.603	24.8016
705.641	26.434
705.659	54.407
705.721	16.0746
705.856	7.40741
705.869	77.101
705.912	23.4742
705.938	38.9712
706.135	5.06509
706.147	85.6898
706.15	362.319
706.205	18.0734
706.219	69.3481
706.245	38.956
706.308	15.8504
706.378	14.2389
706.399	47.9157
706.429	33.0688
706.473	23.0203
706.504	31.6857
706.738	4.28872
706.779	24.325
706.81	31.6456
707.053	4.12269
707.197	6.92329
707.23	30.4414
707.489	3.85788
707.538	20.4499
707.581	23.2019
707.853	3.67918
707.955	9.85999
708.04	11.6686
708.076	28.2965
708.103	36.9822
708.299	5.10178
708.338	25.5167
708.368	33.1016
708.394	39.1236
708.511	8.49834
708.554	23.3863
708.587	30.0481
708.747	6.27117
708.786	25.4388
708.82	29.8329
708.83	98.6193
708.873	22.8415
709.046	5.79106
709.063	58.6166
709.078	69.3963
709.109	31.6957
709.15	24.5218
709.298	6.73854
709.317	54.4959
709.377	16.5153
709.491	8.80282
709.507	61.5385
709.568	16.3372
709.589	47.9386
709.76	5.86235
709.775	63.6132
709.791	62.5782
709.813	45.5581
709.818	236.967
709.843	39.6354
710.081	4.20168
710.12	25.4194
710.133	76.1035
710.161	36.5097
710.184	42.2654
710.307	8.14399
710.328	47.4158
710.385	17.4795
710.459	13.6258
710.473	71.9424
710.49	58.1058
710.519	34.3761
710.55	32.7225
710.577	36.6972
710.597	50.5561
710.624	36.6703
710.661	26.6241
710.755	10.6644
710.769	75.188
710.833	15.444
710.876	23.4412
711.015	7.19839
711.038	43.63
711.06	46.0405
711.082	43.7254
711.108	39.2773
711.135	36.4697
711.249	8.83158
711.27	47.3709
711.288	55.0055
711.29	390.625
711.323	30.656
711.423	9.96115
711.535	8.97908
711.557	43.956
711.562	205.339
711.579	61.9579
711.623	22.2965
711.691	14.8633
711.737	21.4731
711.759	46.6853
711.762	305.81
711.795	30.5344
711.824	33.5121
711.846	46.8604
711.881	28.1452
712.024	7.0279
712.037	72.5689
712.053	66.0939
712.07	58.1395
712.088	55.5556
712.117	34.2349
712.225	9.23873
712.266	24.6184
712.301	28.1849
712.311	107.875
712.338	35.9066
712.352	71.3267
712.387	28.9939
712.484	10.2891
712.509	40.0641
712.522	75.3012
712.528	172.712
712.531	421.941
712.587	17.6741
712.635	20.842
712.658	43.4216
712.668	99.7009
712.715	21.1909
712.736	47.6644
712.805	14.6434
712.813	118.064
712.833	50.8647
712.857	41.806
712.886	33.9098
712.925	26.001
712.939	68.3527
712.987	21.1282
713.029	23.3754
713.153	8.06387
713.184	32.4886
713.206	45.2489
713.23	41.6667
713.252	45.7038
713.277	39.6825
713.309	31.7259
713.333	40.9836
713.362	34.4116
713.384	46.0193
713.408	42.1941
713.452	22.5276
713.549	10.3114
713.644	10.5197
713.661	59.0667
713.89	4.3592
713.902	89.6861
713.933	31.7864
713.948	65.9196
713.97	46.7727
714.067	10.3157
714.121	18.4638
714.148	36.2582
714.161	78.7402
714.19	34.1763
714.419	4.37044
714.425	170.068
714.456	32.3415
714.497	24.1313
714.531	29.8418
714.586	18.2782
714.623	26.8312
714.662	25.3165
714.693	33.1236
714.731	26.062
714.864	7.51484
714.88	63.0915
714.892	80.7754
714.913	48.2393
714.939	38.0518
715.124	5.41126
715.143	53.2481
715.163	49.2611
715.167	255.754
715.169	431.034
715.207	26.1917
715.235	35.8295
715.35	8.73439
715.374	41.9992
715.413	25.7599
715.437	40.2576
715.527	11.1483
715.672	6.91085
715.688	61.8047
715.734	21.8388
715.765	32.4359
715.831	15.1149
715.883	19.0114
715.903	50.8388
715.946	23.3209
716.12	5.73625
716.142	46.9043
716.15	115.075
716.195	22.3564
716.388	5.19022
716.421	30.2572
716.432	87.6424
716.607	5.72935
716.64	29.8329
716.678	26.7023
716.704	37.9075
716.838	7.45823
716.871	29.9401
716.945	13.5117
717.058	8.87311
717.085	37.5235
717.104	51.9211
717.12	62.7353
717.166	21.9635
717.323	6.33914
717.352	35.1865
717.398	21.7391
717.601	4.91545
717.668	14.9321
717.871	4.93998
717.902	32.0821
717.932	32.9815
718.035	9.70874
718.069	29.4031
718.137	14.7798
718.294	6.36173
718.328	29.5159
718.37	23.5571
718.401	32.4359
718.517	8.65501
718.523	161.551
718.567	22.3664
718.6	30.8642
718.647	21.4225
718.797	6.6291
718.831	29.4031
718.858	37.2995
719.044	5.37432
719.064	51.2821
719.101	27.0563
719.137	27.8242
719.266	7.75074
719.295	34.7343
719.313	54.8246
719.336	42.1941
719.379	23.6518
719.541	6.14855
719.576	28.8434
719.593	60.423
719.638	21.9877
719.648	99.8004
719.692	22.941
719.856	6.10054
719.866	95.6938
719.879	74.9625
720.291	2.42895
720.318	37.1058
720.325	149.254
720.351	38.8048
720.564	4.68889
720.578	69.2521
720.581	347.222
720.613	31.0849
720.621	130.039
720.905	3.51976
720.952	21.4869
720.993	24.3191
721.214	4.5161
721.455	4.14766
721.684	4.3691
721.756	13.9451
721.9	6.93818
721.977	12.9132
722.13	6.54836
722.159	34.5901
722.184	39.5413
722.188	248.139
722.394	4.85861
722.414	51.7598
722.447	29.5247
722.653	4.86547
722.694	24.57
722.731	27.0856
722.75	52.6039
722.799	20.1979
722.81	93.1966
722.82	95.6023
722.85	33.9328
722.965	8.66551
722.987	46.5333
723.038	19.3573
723.124	11.7288
723.249	7.95165
723.306	17.6149
723.484	5.61735
723.494	104.275
723.541	21.2902
723.57	34.153
723.61	25.0815
723.713	9.64134
723.755	23.9808
723.794	25.7865
724.012	4.59348
724.044	30.9502
724.061	58.548
724.093	31.2402
724.107	71.9424
724.213	9.42863
724.23	60.0962
724.249	51.8672
724.283	29.0867
724.293	103.199
724.315	46.49
724.42	9.47239
724.502	12.2399
724.523	47.9386
724.582	16.9607
724.611	34.3289
724.633	44.5236
724.751	8.47889
724.758	155.763
724.803	22.168
724.991	5.30166
725.002	94.697
725.037	28.5633
725.061	41.9992
725.094	29.8775
725.221	7.8734
725.225	287.356
725.245	49.2854
725.281	27.8164
725.325	22.6142
725.433	9.31099
725.443	94.0734
725.501	17.2503
725.521	51.1771
725.527	162.338
725.551	40.8831
725.588	27.3523
725.718	7.69764
725.823	9.51113
725.851	34.965
725.987	7.37898
725.998	88.968
726.013	69.4444
726.049	27.4348
726.064	65.9631
726.263	5.02361
726.325	16.2734
726.406	12.2895
726.433	37.6648
726.516	11.9332
726.548	31.9693
726.67	8.21018
726.744	13.5044
726.777	29.6736
726.941	6.12295
726.977	27.4499
727.016	25.6805
727.164	6.76407
727.179	67.7966
727.272	10.6838
727.288	62.7353
727.44	6.5634
727.498	17.4125
727.707	4.79409
727.734	36.3901
727.758	41.8585
727.931	5.78938
727.95	52.356
728.252	3.30633
728.264	82.4402
728.476	4.72992
728.507	31.9081
728.564	17.5716
728.795	4.3352
728.798	262.467
728.825	37.1333
729.017	5.22302
729.187	5.87234
729.247	16.8152
729.42	5.77001
729.474	18.4536
729.499	40.3388
729.669	5.88374
729.742	13.5943
729.951	4.79386
729.976	39.6354
729.989	77.821
730.044	18.1389
730.182	7.25531
730.239	17.4551
730.458	4.58106
730.465	136.799
730.503	26.3158
730.711	4.81464
730.726	67.1592
730.759	29.7619
730.838	12.6936
730.853	65.8328
730.918	15.3728
730.933	65.4022
730.948	67.3401
731.062	8.80204
731.118	17.8253
731.203	11.7398
731.299	10.3896
731.35	19.755
731.36	104.932
731.418	17.1733
731.64	4.49944
731.74	10.0241
731.887	6.80689
731.891	221.239
731.911	51.6529
731.963	19.1351
732.079	8.61326
732.144	15.3846
732.189	22.2124
732.364	5.72902
732.386	45.4959
732.409	43.3651
732.615	4.85343
732.628	74.129
732.647	52.1376
732.717	14.2918
732.862	6.92665
732.906	22.5683
732.938	31.6456
732.972	29.3341
732.989	58.5823
733.156	5.99449
733.171	64.3915
733.201	33.6587
733.227	37.8644
733.317	11.0865
733.363	21.8866
733.425	16.1603
733.461	28.082
733.477	60.9385
733.505	36.0881
733.577	13.8122
733.609	31.0174
733.677	14.8743
733.71	29.4377
733.722	90.8265
733.776	18.3352
733.79	71.0227
733.879	11.2372
733.97	11.0607
734.021	19.6002
734.04	52.3834
734.066	37.8501
734.085	54.2005
734.122	26.3574
734.251	7.79606
734.267	61.9195
734.316	20.2184
734.346	34.27
734.467	8.22301
734.477	100.503
734.518	24.1488
734.598	12.5534
734.827	4.37235
734.838	87.7963
734.859	48.3793
734.877	56.4653
734.891	71.736
735.041	6.65956
735.045	233.645
735.065	49.8753
735.088	43.2339
735.133	22.2124
735.21	13.0941
735.385	5.71004
735.422	26.8456
735.564	7.05716
735.625	16.3399
735.661	27.3823
735.723	16.3106
735.75	36.4299
735.847	10.3595
735.881	29.3255
735.897	61.1621
735.907	99.8004
735.95	23.4852
736.004	18.2715
736.036	31.9898
736.089	18.7477
736.135	21.8388
736.195	16.714
736.234	25.5689
736.281	21.182
736.399	8.4832
736.451	19.3087
736.507	17.7054
736.532	40.1123
736.599	14.9365
736.614	64.5578
736.639	40.3388
736.871	4.30997
736.949	12.8783
737.09	7.09371
737.13	24.9813
737.307	5.64398
737.337	34.0368
737.562	4.43754
737.59	35.9842
737.636	21.6263
737.809	5.77868
737.834	40.5022
738.055	4.51345
738.074	54.3183
738.117	23.0044
738.131	73.3138
738.298	5.98158
738.326	35.6379
738.328	418.41
738.565	4.23048
738.583	55.8659
738.598	63.8162
738.739	7.10631
738.748	115.207
738.821	13.7155
738.853	30.4414
739.017	6.10687
739.057	25.1953
739.115	17.2741
739.178	15.7406
739.279	9.96016
739.32	24.3132
739.33	98.6193
739.333	336.7
739.502	5.91051
739.554	19.3723
739.749	5.113
739.787	26.3296
739.801	71.6846
739.804	374.532
739.985	5.51633
740.133	6.78887
740.265	7.54774
740.27	211.416
740.302	30.6843
740.318	64.433
740.489	5.82954
740.535	22.0897
740.55	65.5738
740.756	4.84097
740.761	228.311
740.788	37.092
740.862	13.4807
740.87	121.951
740.873	414.938
741.033	6.22937
741.203	5.89692
741.248	22.1533
741.255	138.504
741.27	68.306
741.436	6.02337
741.56	8.07754
741.57	91.4077
741.645	13.4012
741.926	3.56201
741.956	33.4336
742.141	5.3888
742.147	185.185
742.179	31.3381
742.208	34.2231
742.385	5.65419
742.39	193.424
742.42	33.4896
742.441	47.1476
742.616	5.71755
742.619	341.297
742.64	47.8698
742.689	20.0844
742.805	8.67077
742.835	33.1675
742.935	9.95025
742.972	27.2554
743.031	16.852
743.281	4.00737
743.326	22.2025
743.415	11.2918
743.458	23.0947
743.63	5.82751
744.047	2.39573
744.131	11.9204
744.188	17.5994
744.232	22.6501
744.256	41.1523
744.308	19.0913
744.435	7.8883
744.438	378.788
744.542	9.60523
744.562	51.2295
744.721	6.25352
744.76	25.8131
744.863	9.69932
744.914	19.8098
745.01	10.4091
745.047	26.7594
745.069	45.4339
745.27	4.97117
745.292	46.2535
745.306	72.9395
745.366	16.4718
745.49	8.11754
745.496	164.474
745.533	26.476
745.771	4.20398
745.802	32.9707
745.817	63.6132
745.846	35.5114
745.999	6.51042
746.024	39.5101
746.048	42.3549
746.066	56.1798
746.222	6.39386
746.248	38.6698
746.266	55.2181
746.298	31.25
746.328	33.3667
746.451	8.16327
746.624	5.77201
746.664	24.6975
746.67	179.856
746.791	8.25696
746.846	18.0603
746.898	19.478
746.919	46.2749
746.979	16.714
746.996	59.4884
747.072	13.101
747.156	11.9289
747.185	34.2583
747.388	4.92441
747.457	14.5138
747.464	145.138
747.498	29.8329
747.685	5.3268
747.763	12.865
748.03	3.75052
748.078	20.7082
748.092	71.4796
748.3	4.81325
748.341	24.564
748.377	27.3898
748.393	61.1995
748.591	5.05791
748.627	27.5634
748.65	44.0529
748.868	4.59707
748.908	24.9563
749.137	4.35806
749.155	55.2792
749.171	64.3915
749.208	26.9034
749.402	5.16582
749.467	15.2138
749.513	21.8818
749.62	9.30406
749.856	4.24178
750.098	4.1413
750.282	5.42005
750.325	23.4632
750.574	4.01494
750.585	88.1834
750.773	5.33476
751.047	3.64657
751.093	21.7344
751.241	6.7714
751.46	4.55913
751.491	31.9387
751.672	5.53863
751.686	72.9395
751.908	4.49216
752.134	4.43066
752.186	19.2049
752.354	5.95451
752.422	14.6434
752.623	4.97884
752.809	5.3888
752.86	19.6078
752.894	28.8767
753.058	6.11098
753.079	46.1467
753.111	31.8269
753.452	2.93118
753.475	43.0293
753.505	34.1297
753.529	40.7166
753.674	6.88753
753.704	34.0252
753.725	47.7099
753.947	4.50796
753.952	171.821
753.99	26.8025
754.169	5.58784
754.228	16.8691
754.423	5.11718
754.477	18.5977
754.48	352.113
754.737	3.88818
754.835	10.2145
754.858	44.3262
755.164	3.26392
755.372	4.81139
755.682	3.22248
755.711	34.1064
755.728	61.8429
755.761	30.3214
755.891	7.67519
756.129	4.20663
756.154	39.4322
756.179	40.4531
756.31	7.59532
756.337	37.6506
756.594	3.8838
756.614	51.6796
756.627	76.5697
756.631	219.298
756.789	6.34598
756.831	23.8039
757.061	4.33821
757.086	40.6835
757.116	33.5909
757.254	7.24113
757.282	35.3107
757.325	23.6239
757.508	5.4404
757.551	23.5239
757.582	31.7058
757.775	5.18592
757.799	42.0875
757.818	52.0021
757.84	46.1255
757.988	6.73537
758.049	16.4339
758.078	34.3171
758.101	43.7828
758.12	52.9661
758.368	4.03454
758.399	31.7158
758.437	26.9833
758.503	15.1286
758.57	14.8258
758.626	17.9147
758.661	28.401
758.693	31.6056
758.711	54.1419
758.747	27.6091
758.946	5.03322
759.136	5.26454
759.156	49.0918
759.416	3.85223
759.476	16.6694
759.493	57.4713
759.616	8.18398
759.647	31.9693
759.711	15.674
759.869	6.32551
760.145	3.61978
760.388	4.11269
760.421	30.3398
760.46	25.8065
760.479	53.7346
760.604	7.97003
760.606	429.185
760.622	64.0615
760.624	398.406
760.704	12.6008
760.944	4.15783
760.953	117.233
760.971	55.4017
761.039	14.7689
761.096	17.4551
761.171	13.328
761.407	4.23711
761.438	32.352
761.55	8.93735
761.734	5.43744
761.762	35.0018
761.843	12.3153
761.95	9.34056
762.019	14.5328
762.288	3.71982
762.312	42.5351
762.335	43.6681
762.541	4.84215
762.562	47.1698
762.623	16.5371
762.766	6.98373
762.806	24.8385
762.825	54.1419
763.02	5.11614
763.251	4.33013
763.278	37.6648
763.296	54.1419
763.453	6.38855
763.477	41.7885
763.489	79.5545
763.701	4.71631
763.746	22.1729
763.964	4.59221
764.246	3.55063
764.277	31.7158
764.322	22.3115
764.478	6.4222
764.505	36.1141
764.514	118.906
764.684	5.87993
764.725	24.5942
764.839	8.7382
764.879	25.1193
764.923	22.4215
765.013	11.1334
765.066	18.9358
765.171	9.53834
765.317	6.85495
765.39	13.6388
765.46	14.2349
765.512	19.3498
765.555	23.4907
765.712	6.33232
765.742	34.3407
765.883	7.05965
765.957	13.4935
765.986	35.2237
766.015	33.6474
766.051	27.7701
766.206	6.45953
766.241	28.6205
766.263	46.3392
766.467	4.8938
766.491	42.3012
766.58	11.212
766.664	11.9674
766.714	19.6502
766.771	17.6647
766.953	5.48035
767	21.427
767.168	5.94212
767.213	22.2668
767.402	5.3118
767.409	137.363
767.431	44.7027
767.621	5.25928
767.634	76.9231
767.641	149.477
767.882	4.14697
767.9	55.2486
767.933	30.8928
768.064	7.62195
768.108	22.7015
768.133	40.3226
768.183	19.7628
768.207	42.0521
768.4	5.18699
768.446	21.4731
768.481	28.8018
768.631	6.65823
768.659	35.5872
768.792	7.57518
768.849	17.4825
768.931	12.1124
769.123	5.22657
769.301	5.60036
769.33	34.5304
769.352	46.0829
769.404	19.0803
769.526	8.18867
769.57	22.9779
769.595	39.6197
769.758	6.12895
769.775	58.3771
769.815	25.3421
770	5.41331
770.027	36.4166
770.047	50.6073
770.12	13.6537
770.231	9.0082
770.29	17.0213
770.459	5.90249
770.478	54.2594
770.52	23.5738
770.684	6.09868
770.687	403.226
770.728	24.1196
770.752	41.4079
770.786	29.4985
770.912	7.93273
771.222	3.22279
771.251	35.0631
771.277	37.8644
771.49	4.69484
771.522	31.7058
771.557	28.4091
771.727	5.89102
771.731	218.818
771.803	14.0548
771.899	10.3907
771.942	23.3645
772.024	12.1183
772.078	18.5494
772.139	16.4258
772.182	23.015
772.213	32.2997
772.435	4.50227
772.473	26.6809
772.546	13.7382
772.605	16.8294
772.627	45.5166
772.656	34.0483
772.692	28.3688
772.814	8.1626
772.859	22.1386
772.996	7.31797
773.057	16.3399
773.482	2.35355
773.65	5.95096
773.689	25.7931
773.713	41.9111
773.748	28.5959
773.786	26.3574
774.011	4.43302
774.07	17.0911
774.107	27.0051
774.116	110.132
774.174	17.1939
774.198	40.9165
774.229	32.8731
774.245	60.9756
774.248	411.523
774.304	17.8923
774.406	9.73047
774.421	68.3527
774.45	34.3525
774.497	21.1104
774.542	22.5124
774.562	49.2368
774.595	30.1932
774.656	16.4718
774.679	43.2339
774.722	23.4412
774.757	28.0899
774.835	12.9149
774.991	6.41355
775.02	34.0599
775.06	24.9688
775.098	26.5675
775.142	22.8676
775.236	10.6293
775.245	106.61
775.258	78.6782
775.276	53.6193
775.333	17.6678
775.359	38.2702
775.56	4.96722
775.568	126.743
775.578	100.2
775.722	6.94589
775.745	43.63
775.823	12.8057
775.863	24.975
775.885	46.8384
775.944	16.975
775.949	203.252
775.963	70.5716
775.976	76.4526
776.026	19.7316
776.162	7.36865
776.339	5.66926
776.403	15.5087
776.423	48.852
776.456	30.7314
776.493	27.2331
776.502	104.058
776.651	6.73446
776.673	45.4545
776.693	49.0436
776.743	20.1572
776.841	10.1657
776.864	43.8789
776.871	142.045
776.91	25.4647
777.057	6.81199
777.072	66.6223
