# Supplementary material for: Dorsal and median raphe neuronal firing dynamics characterized by nonlinear measures
Source: PLoS Comput Biol. 2024 May 28;20(5):e1012111. doi: 10.1371/journal.pcbi.1012111 (PMC11161118; doi:10.1371/journal.pcbi.1012111)
Supplement: S1 Data — (ZIP) [file pcbi.1012111.s002.zip › data/N24_N5_280212.txt]

Event times and instantaneous frequencies between 2964.04 s and 3030.47 s on channel 401
Time	Inst freq
2964.18	0.000337362
2964.42	4.10425
2964.74	3.14832
2964.87	7.61151
2965.18	3.26691
2965.41	4.34254
2965.5	10.7666
2965.59	11.2397
2965.65	16.9377
2965.69	23.7361
2965.74	19.3723
2965.86	8.3091
2966.04	5.712
2966.08	21.8293
2966.33	3.99744
2966.6	3.79997
2966.75	6.33834
2966.83	13.53
2966.92	10.627
2967.15	4.40529
2967.46	3.22914
2967.93	2.09754
2968.02	11.8934
2968.1	12.387
2968.25	6.85777
2968.31	14.6951
2968.53	4.58779
2968.75	4.50369
2968.96	4.92029
2969.46	1.99017
2969.52	16.2893
2969.57	19.8847
2969.63	18.0897
2969.98	2.80536
2970.22	4.25152
2970.25	35.0385
2970.33	12.089
2970.42	11.4129
2970.46	22.1239
2970.66	5.16582
2970.72	16.0462
2970.93	4.77829
2971.03	9.54381
2971.25	4.66157
2971.33	12.0613
2971.53	5.09398
2971.98	2.22163
2972.07	11.1557
2972.14	13.9567
2972.22	11.3533
2972.51	3.51877
2972.61	9.87947
2972.69	13.0225
2972.75	15.9185
2972.93	5.44336
2973	14.2755
2973.26	3.96369
2973.47	4.66941
2973.53	17.4155
2973.61	11.7481
2973.73	8.6423
2974.1	2.68565
2974.17	13.7514
2974.3	8.1666
2974.34	22.4417
2974.51	6.02011
2974.62	8.51861
2974.69	15.3965
2975.03	2.93006
2975.1	15.108
2975.24	7.19166
2975.29	19.1022
2975.31	56.9152
2975.37	14.4781
2975.53	6.56383
2975.7	5.90214
2975.76	15.3374
2975.87	9.34579
2976.05	5.50418
2976.1	20.6356
2976.35	3.90168
2976.44	11.4194
2976.62	5.67086
2976.69	13.1165
2976.91	4.73956
2977.02	8.53752
2977.29	3.81417
2977.46	5.74317
2977.63	5.85652
2977.67	23.7699
2977.7	39.0168
2977.95	3.98661
2978.17	4.46329
2978.37	4.97884
2978.49	8.73286
2978.65	6.20925
2978.98	3.04164
2979.05	13.1787
2979.13	12.7162
2979.78	1.54571
2979.86	12.7356
2979.89	35.0018
2980.05	5.97229
2980.13	12.7405
2980.16	40.5351
2980.31	6.60022
2980.39	12.9634
2980.43	22.7118
2980.63	4.96648
2980.71	13.3085
2981	3.36055
2981.19	5.51146
2981.32	7.21917
2981.43	9.17431
2981.56	8.08931
2981.79	4.22155
2981.9	9.06125
2981.98	12.692
2982.05	14.8126
2982.2	6.80689
2982.32	7.94723
2982.44	8.80669
2982.64	4.80723
2982.87	4.45216
2982.97	10.2281
2983.05	12.1847
2983.13	12.875
2983.42	3.34907
2983.63	4.85037
2984.22	1.70259
2984.26	21.7155
2984.39	7.97067
2984.46	13.9626
2984.66	4.93072
2984.99	3.05567
2985.04	21.0748
2985.11	13.2048
2985.43	3.14752
2985.56	7.58553
2985.84	3.5657
2985.9	17.1821
2985.97	15.2625
2986.08	9.05223
2986.15	13.8831
2986.21	16.2575
2986.86	1.55509
2987.21	2.81033
2987.42	4.79823
2987.63	4.74293
2987.79	6.17513
2987.94	6.77507
2988.2	3.79032
2988.39	5.32879
2988.61	4.64857
2988.88	3.60373
2988.94	17.1851
2989.08	7.06215
2989.14	17.9211
2989.23	11.6537
2989.31	12.4146
2989.36	18.6741
2989.43	13.9295
2989.71	3.64219
2989.76	20.1126
2989.76	118.064
2989.94	5.64493
2990.07	7.60341
2990.19	8.30565
2990.51	3.19091
2990.56	19.3274
2990.64	12.3594
2990.7	17.059
2990.78	11.9346
2991.04	3.86578
2991.15	9.37295
2991.26	9.25155
2991.48	4.54133
2991.58	9.55749
2991.73	6.78702
2991.79	15.3492
2991.92	8.13935
2992.13	4.73866
2992.19	16.3639
2992.32	7.32279
2992.47	7.04771
2992.67	4.97884
2992.9	4.32769
2993.15	3.94602
2993.24	11.3727
2993.4	6.18659
2993.64	4.15835
2993.78	7.31154
2994.41	1.5919
2994.47	15.6323
2994.58	8.98473
2994.78	5.08544
2994.91	7.81494
2995.21	3.23845
2995.35	7.56945
2995.42	14.4739
2995.44	47.9846
2995.57	7.503
2995.7	7.92016
2995.99	3.39524
2996.18	5.19184
2996.46	3.60192
2996.73	3.69604
2996.97	4.13805
2997.03	16.5262
2997.18	6.78794
2997.26	12.5834
2997.56	3.31257
2997.69	7.74593
2998.41	1.38401
2998.48	14.6951
2998.55	14.2694
2998.71	6.36011
2998.75	24.4738
2998.85	9.6302
2998.99	7.26691
2999.16	6.08643
2999.24	11.6171
2999.33	11.2625
2999.44	8.967
2999.7	3.88757
2999.8	10.0361
3000.08	3.52647
3000.12	24.3605
3000.34	4.58253
3000.63	3.48566
3000.87	4.20045
3001.42	1.8163
3001.51	10.5164
3001.66	6.7792
3001.72	16.1655
3001.77	19.497
3001.94	5.93718
3001.98	25.6345
3002.12	7.12251
3002.22	9.69368
3002.4	5.54877
3002.57	5.89797
3002.85	3.65724
3003.08	4.2398
3003.3	4.67858
3003.76	2.14629
3003.91	6.61026
3004.11	5.1843
3004.57	2.15578
3004.71	7.22282
3004.78	14.9098
3004.81	27.7932
3005.02	4.74046
3005.06	29.9312
3005.19	7.45156
3005.36	6.09942
3005.61	3.89211
3005.94	3.05241
3005.98	23.7417
3006.39	2.42766
3006.5	9.41176
3006.78	3.62161
3007.28	1.97652
3007.43	6.64761
3007.51	13.4463
3007.56	17.3641
3007.85	3.45949
3007.93	13.5373
3007.99	14.8943
3008.28	3.48626
3008.33	21.2224
3008.38	21.4179
3009.02	1.56306
3009.13	8.84564
3009.31	5.40161
3009.47	6.56039
3009.57	9.62557
3009.85	3.53482
3010.15	3.39778
3010.58	2.33585
3010.91	2.94855
3010.97	18.1951
3011.14	5.71821
3011.36	4.53474
3011.45	11.3033
3011.64	5.35217
3011.7	18.1028
3011.83	7.21085
3011.94	9.02283
3012.03	11.6564
3012.24	4.74181
3012.52	3.61219
3012.65	7.6063
3012.73	12.4611
3012.8	13.3529
3012.89	11.2676
3013.04	7.05517
3013.36	3.10366
3013.55	5.19103
3014.03	2.06791
3014.13	10.6815
3014.3	5.74053
3014.34	25.3293
3014.49	6.66001
3014.53	24.4978
3014.76	4.32694
3014.87	9.32053
3014.98	8.80359
3015.12	7.14898
3015.24	8.71156
3015.43	5.17598
3015.45	49.7265
3015.5	20.4834
3015.68	5.5816
3015.78	9.66464
3015.88	10.8601
3016.17	3.40298
3016.51	2.96121
3016.55	21.0881
3016.78	4.45951
3016.88	9.90295
3016.94	17.8571
3017.3	2.7101
3017.39	11.439
3017.79	2.5052
3018.11	3.14475
3018.22	8.70853
3018.32	10.6826
3018.49	5.96872
3018.95	2.14694
3019.03	12.4224
3019.08	18.875
3019.25	6.08495
3019.3	18.6254
3019.51	4.76372
3019.62	9.0876
3019.78	6.40246
3019.83	21.4592
3019.98	6.59935
3020.09	8.63483
3020.14	19.9045
3020.38	4.19375
3020.5	8.40336
3020.61	9.26183
3020.66	18.5908
3020.96	3.32557
3021.18	4.67006
3021.34	6.28891
3021.53	5.28178
3021.65	7.94344
3021.72	13.8677
3021.78	18.7688
3021.83	18.6081
3022.05	4.50593
3022.4	2.8865
3023.06	1.50344
3023.15	11.8554
3023.21	17.1145
3023.24	27.972
3023.37	7.54603
3023.52	6.65823
3023.63	9.56938
3023.77	6.97058
3023.8	38.8954
3023.91	8.86368
3024.02	9.081
3024.11	11.1284
3024.35	4.17066
3024.5	6.77461
3024.57	13.6968
3024.78	4.69572
3025.02	4.29701
3025.11	10.3242
3025.22	9.20132
3025.29	16.1212
3025.36	12.9702
3025.51	6.8171
3025.57	16.5865
3026.05	2.09358
3026.08	26.8889
3026.19	9.13993
3026.34	6.97691
3026.54	4.995
3026.85	3.17793
3026.91	17.8795
3027.08	5.64972
3027.12	28.2965
3027.39	3.72564
3027.67	3.59712
3028.02	2.85984
3028.21	5.04694
3028.54	3.0774
3029.13	1.70544
3029.19	15.0534
3029.32	7.93462
3029.44	8.47961
3029.6	5.96374
3029.91	3.22466
3030.02	9.14829
