# Supplementary material for: Dorsal and median raphe neuronal firing dynamics characterized by nonlinear measures
Source: PLoS Comput Biol. 2024 May 28;20(5):e1012111. doi: 10.1371/journal.pcbi.1012111 (PMC11161118; doi:10.1371/journal.pcbi.1012111)
Supplement: S1 Data — (ZIP) [file pcbi.1012111.s002.zip › data/N11_N5_090611.txt]

Event times and instantaneous frequencies between 2590.61 s and 2819.75 s on channel 6
Time	Inst freq
2590.76	0.874845
2591.22	2.15151
2591.55	3.01923
2591.73	5.57072
2592.17	2.29553
2592.62	2.22435
2592.81	5.30898
2593.1	3.36712
2593.73	1.59056
2593.87	7.02642
2595.38	0.662177
2595.59	4.83559
2596.31	1.38744
2596.41	9.8912
2596.74	3.0206
2596.94	5.20806
2597.97	0.96595
2598.15	5.73296
2598.39	4.1324
2599.3	1.09946
2599.69	2.54246
2600.31	1.62575
2600.56	3.97078
2601.01	2.20415
2601.7	1.44753
2602.03	3.01559
2602.96	1.08429
2604.6	0.608043
2604.83	4.30552
2605.49	1.51341
2605.89	2.52819
2605.98	10.5053
2606.47	2.06347
2606.67	4.88902
2606.85	5.78202
2607.14	3.35638
2607.24	10.4319
2607.53	3.43112
2607.98	2.22119
2608.68	1.42306
2608.84	6.58241
2608.99	6.32311
2609.07	13.8064
2609.79	1.38215
2610.21	2.39401
2610.35	6.92713
2610.49	7.21241
2610.86	2.74018
2612.16	0.766812
2612.28	8.56311
2612.48	4.82393
2613.19	1.42104
2613.32	7.46826
2613.91	1.69993
2614.45	1.85412
2615.34	1.11956
2615.72	2.65287
2616.66	1.06355
2616.96	3.37781
2617.34	2.61869
2617.84	1.98641
2618.37	1.88324
2619.33	1.04739
2619.91	1.70993
2620.51	1.66758
2620.96	2.21779
2621.25	3.52796
2621.61	2.76656
2622.32	1.40019
2622.51	5.17706
2622.77	3.84453
2623.03	3.88063
2623.81	1.28418
2624.52	1.40166
2624.84	3.21916
2625.38	1.84577
2625.52	6.86295
2626.17	1.54667
2626.83	1.50727
2626.95	8.61772
2627.65	1.42025
2627.86	4.7934
2628.22	2.76266
2628.61	2.57248
2629.23	1.60599
2629.33	10.0644
2629.55	4.72389
2630.08	1.87234
2630.18	9.53471
2630.26	13.5227
2630.6	2.96261
2630.75	6.47501
2631.28	1.90396
2631.39	8.48104
2631.59	5.01932
2631.88	3.51222
2632.96	0.9262
2633.01	19.1388
2633.4	2.55317
2633.74	2.96103
2633.85	9.32662
2634.65	1.24822
2634.76	8.51281
2634.93	5.96374
2635.16	4.35901
2635.28	8.51644
2636.19	1.09451
2636.36	5.978
2636.77	2.42665
2637.52	1.33149
2637.68	6.23286
2638.11	2.32677
2638.22	9.32836
2638.62	2.48577
2639.34	1.39167
2639.52	5.61956
2639.92	2.48781
2640.99	0.93791
2641.12	7.33999
2642.16	0.965904
2642.29	7.94344
2642.79	1.96982
2642.93	7.17978
2643.03	10.661
2644.2	0.849416
2644.35	6.75174
2644.59	4.13548
2645.25	1.51172
2646.6	0.741268
2647.3	1.4375
2648.31	0.990011
2649	1.44071
2649.18	5.51694
2649.78	1.67224
2650.28	2.01341
2651.7	0.705308
2652.4	1.43271
2653.02	1.60197
2653.6	1.73635
2654.27	1.48023
2654.79	1.91073
2654.95	6.52912
2655.44	2.03
2656.08	1.55967
2656.49	2.42319
2656.66	6.08088
2656.83	5.72443
2657.64	1.23419
2658.25	1.64954
2658.34	10.6678
2658.49	6.8465
2658.89	2.51769
2659.39	1.968
2659.66	3.78458
2659.87	4.83138
2660.1	4.26894
2660.43	3.06091
2660.62	5.09191
2660.91	3.4323
2661.58	1.50921
2662.16	1.72762
2662.53	2.68817
2662.73	4.90461
2663.12	2.58144
2663.53	2.44894
2664.39	1.16436
2664.75	2.78334
2667.26	0.398344
2667.72	2.17396
2668.42	1.41195
2668.89	2.15457
2669.13	4.16372
2669.52	2.53024
2670.25	1.38414
2670.42	5.77934
2670.56	6.95265
2670.9	2.95133
2672.93	0.493827
2673.16	4.28633
2673.58	2.39561
2674.25	1.49457
2674.94	1.45121
2676.4	0.682575
2676.86	2.19313
2677.52	1.50693
2677.77	4.08614
2677.95	5.42182
2678.99	0.964609
2679.31	3.08737
2679.46	6.60022
2679.89	2.33465
2680.46	1.76938
2680.63	5.83158
2680.71	11.3533
2681.03	3.18959
2681.56	1.8864
2681.74	5.5371
2682.01	3.74195
2683.3	0.774006
2683.5	5.07151
2684.26	1.30446
2684.44	5.71592
2684.84	2.50056
2684.97	7.37735
2685.5	1.89865
2685.59	10.9866
2685.84	3.99696
2686.01	6.06134
2686.88	1.14064
2687.33	2.21205
2687.57	4.15628
2688.68	0.904086
2689.01	3.07182
2689.2	5.22958
2689.82	1.6177
2689.93	8.99847
2690.19	3.77586
2691.34	0.874577
2691.45	8.86997
2691.74	3.37484
2691.88	7.53636
2692.65	1.28645
2692.76	9.08926
2693.15	2.59114
2693.28	7.4184
2694.29	0.995639
2694.44	6.68092
2695.62	0.847206
2695.74	8.39631
2696.46	1.3803
2697.39	1.07633
2698.4	0.988953
2698.59	5.40804
2698.85	3.8552
2699.43	1.70552
2699.87	2.3006
2700.11	4.05712
2700.33	4.66701
2701.14	1.2269
2701.76	1.62707
2702.12	2.79322
2702.47	2.79322
2702.62	6.82547
2702.89	3.79204
2703.8	1.09533
2703.94	6.84088
2705.09	0.870587
2705.2	8.9662
2705.39	5.43892
2705.8	2.42548
2706.52	1.39599
2706.65	7.44491
2706.78	7.92205
2707.25	2.13675
2708.04	1.25625
2708.19	6.87947
2708.48	3.44816
2708.62	7.13776
2709.57	1.0445
2709.77	5.12926
2709.89	8.64528
2710.32	2.30144
2710.94	1.61548
2711.21	3.69208
2711.29	12.0992
2711.84	1.8383
2712.34	1.97114
2712.55	4.80261
2713.66	0.905658
2713.77	9.11245
2714.23	2.17141
2714.38	6.41849
2715.12	1.34818
2715.23	9.49127
2715.35	8.3382
2715.55	4.95761
2715.85	3.35492
2716.62	1.29924
2716.74	8.29738
2716.85	8.90155
2717.08	4.39097
2717.88	1.25343
2718.03	6.54922
2718.69	1.5169
2719.17	2.07922
2719.31	7.24375
2719.84	1.87035
2720.24	2.5201
2720.82	1.72396
2721.02	4.98579
2722.28	0.790926
2722.48	5.16929
2722.59	8.97989
2723.06	2.13945
2723.97	1.09949
2724.1	7.54034
2725.3	0.832189
2725.41	9.51928
2725.73	3.09463
2726.44	1.40027
2727.05	1.64309
2727.15	10.0817
2727.23	13.1372
2727.65	2.34516
2728.48	1.20325
2728.65	6.19771
2728.78	7.59705
2728.9	8.25491
2728.96	15.4631
2729.77	1.24535
2730.26	2.02466
2730.38	8.65801
2730.47	10.457
2731.48	0.994135
2731.56	12.7356
2731.64	11.9933
2731.72	12.832
2732.09	2.68572
2733.77	0.593976
2733.89	8.33681
2734.04	6.879
2735	1.04103
2735.16	6.03427
2735.59	2.36061
2736.54	1.05305
2736.65	9.0967
2736.88	4.32451
2737.12	4.1266
2738.36	0.806862
2738.47	8.95015
2738.58	9.40645
2739.23	1.53184
2740.49	0.79316
2740.62	7.75916
2740.71	11.3895
2741.13	2.37518
2741.69	1.79788
2742.02	3.02014
2742.56	1.83278
2742.72	6.29921
2743.75	0.976553
2744.42	1.48144
2744.7	3.58372
2744.83	7.6063
2745.36	1.88366
2745.47	9.29109
2745.73	3.79406
2745.92	5.44307
2746.43	1.96545
2747.12	1.44523
2747.33	4.61084
2747.48	6.65469
2747.88	2.53338
2748.61	1.37348
2748.76	6.66578
2749.23	2.12902
2750.33	0.903065
2750.42	11.3753
2751.48	0.947984
2751.57	10.2249
2751.81	4.24376
2751.92	9.02364
2752.8	1.13946
2752.98	5.43124
2753.12	7.40521
2754.35	0.813206
2754.53	5.5371
2754.61	11.9346
2755.56	1.05846
2755.66	10.0241
2756.07	2.42477
2757.34	0.78651
2757.87	1.89897
2758.35	2.05373
2758.78	2.34154
2758.97	5.1843
2759.61	1.57451
2759.98	2.73038
2760.82	1.18461
2761.28	2.19029
2761.39	8.65202
2761.79	2.48849
2762.52	1.38487
2762.84	3.10607
2762.97	7.39754
2763.76	1.27207
2764.04	3.54258
2764.3	3.84541
2764.4	9.63855
2764.5	10.1595
2764.87	2.6992
2764.96	11.6279
2765.64	1.46284
2766.19	1.82779
2766.31	8.19538
2766.64	3.01896
2766.82	5.72705
2768.49	0.598577
2768.96	2.14156
2769.05	10.6304
2769.16	8.82301
2769.32	6.49308
2769.71	2.55565
2770.33	1.60955
2770.79	2.18298
2770.93	7.10884
2771.4	2.13329
2771.94	1.83453
2772.1	6.24454
2772.39	3.45244
2773.16	1.2946
2773.69	1.90309
2774.84	0.869195
2775.06	4.63693
2775.29	4.30719
2776.12	1.19809
2776.26	7.1398
2776.48	4.53412
2776.91	2.35983
2778.25	0.745195
2778.37	8.16727
2778.62	4.10189
2779.14	1.88954
2779.23	12.1374
2779.78	1.81032
2780.38	1.6776
2780.48	9.94728
2780.75	3.61965
2780.93	5.72181
2781.72	1.26786
2782.09	2.69186
2782.33	4.1869
2782.44	8.46668
2782.61	5.93507
2783.16	1.8382
2783.64	2.06556
2783.81	6.04449
2784.03	4.57226
2785.66	0.610355
2785.96	3.37439
2786.94	1.02439
2787.1	6.16485
2787.51	2.44337
2788.08	1.74019
2788.59	1.95561
2789.12	1.91292
2789.21	10.2533
2789.33	8.44523
2789.57	4.22619
2790.11	1.84768
2790.72	1.6297
2790.85	8.1103
2791.28	2.28765
2791.95	1.50639
2792.78	1.19706
2793.19	2.44332
2793.64	2.2417
2794.4	1.31328
2794.55	6.79671
2795.11	1.78485
2795.25	6.80828
2795.64	2.62343
2795.76	7.91766
2796.78	0.985843
2796.95	5.77267
2798.77	0.548029
2798.85	12.7894
2799.4	1.82963
2799.98	1.71606
2800.11	7.72618
2800.42	3.22799
2801.39	1.03475
2801.6	4.66461
2801.95	2.85486
2802.67	1.40239
2802.86	5.14007
2803.1	4.22761
2803.97	1.13964
2804.08	9.09587
2804.58	1.99597
2804.79	4.93998
2805.51	1.3795
2805.68	5.8418
2806.17	2.07129
2807.35	0.844359
2807.7	2.83471
2807.85	6.95459
2808.27	2.33798
2808.73	2.18493
2808.87	7.26797
2809.17	3.32513
2809.83	1.50698
2810.49	1.51798
2811.12	1.60131
2811.57	2.20269
2811.98	2.46761
2813.07	0.917229
2813.78	1.39317
2814.17	2.57182
2814.29	8.88178
2814.43	6.95265
2815.58	0.872821
2816.02	2.24321
2816.34	3.11274
2817.15	1.24469
2817.46	3.23803
2818.05	1.67546
2818.54	2.0447
2818.67	7.9447
2818.83	6.24805
2819.16	2.98766
2819.39	4.4619
