# Supplementary material for: Dorsal and median raphe neuronal firing dynamics characterized by nonlinear measures
Source: PLoS Comput Biol. 2024 May 28;20(5):e1012111. doi: 10.1371/journal.pcbi.1012111 (PMC11161118; doi:10.1371/journal.pcbi.1012111)
Supplement: S1 Data — (ZIP) [file pcbi.1012111.s002.zip › data/N155_N2_190313.txt]

Event times and instantaneous frequencies between 525.466 s and 898.659 s on channel 401
Time	Inst freq
533.043	0.0802878
534.139	0.912509
534.995	1.16827
537.125	0.46949
539.835	0.369006
542.158	0.430474
543.549	0.718923
548.284	0.211182
552.493	0.237634
554.009	0.659265
556.409	0.416694
560.216	0.262712
561.984	0.565672
563.402	0.705064
565.73	0.429492
566.828	0.910689
596.65	0.0335326
599.394	0.364385
604.114	0.211888
605.907	0.557591
611.91	0.166603
616.438	0.22083
624.825	0.11923
637.372	0.0796989
639.244	0.534319
640.138	1.11857
644.764	0.216141
647.084	0.431168
655.639	0.116891
657.672	0.491773
658.948	0.783822
660.708	0.568204
662.621	0.522668
666.472	0.259678
668.144	0.598168
685.097	0.0589843
694.253	0.109227
695.461	0.827787
697.521	0.485439
698.981	0.68481
700.141	0.862195
701.876	0.576405
703.861	0.503682
704.875	0.986534
706.656	0.561303
710.218	0.280729
714.021	0.262991
715.481	0.684777
717.903	0.412928
723.373	0.182801
731.826	0.118308
738.9	0.141368
741.521	0.381484
742.758	0.808604
759.319	0.0603805
768.307	0.111257
770.751	0.409184
785.155	0.0694289
789.898	0.210799
804.413	0.0688969
812.351	0.125972
830.862	0.0540229
846.318	0.0646994
849.406	0.323794
871.741	0.0447724
878.239	0.153897
883.838	0.178599
887.434	0.278105
889.162	0.578881
