# Supplementary material for: Dorsal and median raphe neuronal firing dynamics characterized by nonlinear measures
Source: PLoS Comput Biol. 2024 May 28;20(5):e1012111. doi: 10.1371/journal.pcbi.1012111 (PMC11161118; doi:10.1371/journal.pcbi.1012111)
Supplement: S1 Data — (ZIP) [file pcbi.1012111.s002.zip › data/N163_N2_090413s.txt]

Event times and instantaneous frequencies between 1607.6 s and 1744.47 s on channel 401
Time	Inst freq
1607.61	0.000855292
1607.7	10.9601
1607.79	11.343
1607.89	10.4199
1607.95	15.1676
1608.08	8.09389
1608.14	14.6908
1608.26	8.81368
1608.33	14.861
1608.43	9.68335
1608.54	8.86918
1608.62	13.0599
1608.69	13.5044
1608.78	11.9204
1608.85	13.17
1608.95	10.174
1609.06	9.17263
1609.13	13.9919
1609.2	13.6799
1609.33	8.142
1609.43	9.85999
1609.54	8.89126
1609.62	12.216
1609.8	5.6773
1609.9	9.55657
1610.01	9.37119
1610.12	9.32836
1610.2	12.2399
1610.28	11.6077
1610.37	11.426
1610.44	15.7903
1610.53	10.9158
1610.62	11.0522
1610.73	8.56164
1610.85	8.80592
1610.95	9.43574
1611.05	10.4592
1611.17	8.65127
1611.26	10.9385
1611.36	9.22679
1611.46	10.0402
1611.54	12.4347
1611.64	10.1916
1611.71	14.7427
1611.79	12.1051
1611.89	10.4712
1611.97	11.8245
1612.08	9.33532
1612.15	14.1603
1612.25	9.78186
1612.43	5.6699
1612.54	8.7382
1612.66	8.63483
1612.74	12.0236
1612.9	6.52827
1613.01	8.47314
1613.13	8.71612
1613.25	8.17194
1613.37	8.26925
1613.48	9.53925
1613.56	12.1359
1613.7	7.30353
1613.79	11.0485
1613.89	10.008
1613.97	12.6199
1614.04	12.9618
1614.13	12.0279
1614.19	14.9054
1614.27	13.6761
1614.39	8.2352
1614.57	5.62905
1614.66	10.4145
1614.74	13.0293
1614.83	11.1297
1614.9	13.0976
1614.99	11.566
1615.08	11.7925
1615.16	12.0294
1615.25	10.5988
1615.37	8.50702
1615.44	14.3225
1615.53	11.6469
1615.61	12.2609
1615.71	9.79912
1615.81	9.73047
1615.92	9.62557
1615.99	13.6407
1616.06	13.6799
1616.16	9.89315
1616.23	14.758
1616.32	11.9474
1616.41	11.0193
1616.51	9.63206
1616.59	11.919
1616.68	11.1894
1616.76	12.7162
1616.88	8.31393
1616.96	13.0327
1617.04	13.238
1617.17	7.4239
1617.24	14.2308
1617.32	12.1536
1617.38	16.8124
1617.52	7.15768
1617.61	10.8932
1617.71	10.0321
1617.8	11.3225
1617.89	10.7262
1617.98	11.3289
1618.06	12.3824
1618.16	10.9004
1618.27	8.71764
1618.38	9.50029
1618.49	8.3605
1618.57	14.2531
1618.66	11.0132
1618.7	24.0038
1618.79	10.9721
1618.9	8.66701
1618.99	11.6836
1619.08	11.0193
1619.17	11.7813
1619.25	11.7675
1619.35	10.268
1619.45	10.0472
1619.54	10.4822
1619.6	16.8095
1619.68	12.8254
1619.77	11.2689
1619.86	10.7078
1619.95	10.7805
1620.03	12.5376
1620.14	9.86972
1620.21	12.8403
1620.33	8.9823
1620.44	8.87942
1620.5	16.4853
1620.64	7.2982
1620.7	16.5755
1620.81	8.45237
1620.93	8.80359
1621.03	10.0929
1621.15	8.3654
1621.23	12.2309
1621.33	10.0806
1621.41	11.9417
1621.52	8.97747
1621.6	12.7291
1621.69	11.1545
1621.78	11.5982
1621.86	11.485
1621.97	9.80104
1622.05	12.1124
1622.14	10.8909
1622.23	11.0108
1622.33	9.86485
1622.45	8.18666
1622.58	8.13008
1622.66	12.2684
1622.8	7.07364
1622.88	12.012
1622.98	10.1184
1623.07	10.8826
1623.18	9.46163
1623.27	10.7585
1623.34	14.3637
1623.45	9.3423
1623.56	9.4162
1623.65	10.7481
1623.77	8.12546
1623.92	6.88658
1624	12.427
1624.08	11.7772
1624.2	8.25287
1624.36	6.42467
1624.46	10.0796
1624.56	9.67492
1624.65	10.8755
1624.76	9.31793
1624.85	11.6198
1624.95	9.40026
1625.04	11.78
1625.13	10.4624
1625.27	7.40631
1625.38	9.3633
1625.49	9.01795
1625.62	7.6365
1625.7	12.9467
1625.81	9.05633
1625.89	11.3173
1626	9.23873
1626.11	9.0465
1626.23	8.67905
1626.34	8.89759
1626.44	10.0291
1626.53	11.1907
1626.62	10.4811
1626.75	8.22098
1626.83	11.6414
1626.94	9.71534
1627.04	9.81162
1627.13	10.5831
1627.22	11.655
1627.34	7.98021
1627.44	10.3563
1627.55	9.31099
1627.65	9.95223
1627.77	8.45809
1627.88	8.69792
1627.94	17.094
1628.06	8.05607
1628.15	10.9926
1628.22	15.8253
1628.3	11.9474
1628.4	9.80392
1628.5	9.97009
1628.61	9.29541
1628.67	15.9821
1628.81	7.11845
1628.9	11.8189
1628.99	10.6576
1629.11	8.83939
1629.2	10.9902
1629.31	8.79121
1629.38	14.817
1629.45	13.9704
1629.52	14.4781
1629.62	9.59601
1629.75	8.07298
1629.83	11.3173
1629.89	16.8862
1629.99	10.7585
1630.08	10.2041
1630.26	5.85377
1630.37	8.61623
1630.47	9.84931
1630.57	10.2997
1630.65	11.9275
1630.78	7.91264
1630.89	8.82924
1631	9.35979
1631.09	10.6895
1631.18	11.9332
1631.27	10.9027
1631.41	7.05069
1631.48	14.4279
1631.62	7.26691
1631.74	8.57045
1631.85	8.93096
1631.96	8.84095
1632.1	7.1541
1632.17	14.0687
1632.33	6.16789
1632.43	10.8436
1632.57	6.88895
1632.66	10.7538
1632.78	8.59254
1632.86	12.1168
1632.94	12.3472
1633.1	6.42715
1633.19	10.9975
1633.29	9.73805
1633.41	8.78657
1633.5	10.6067
1633.63	7.86473
1633.73	9.78091
1633.84	9.0465
1633.96	8.66476
1634.07	9.04977
1634.15	12.1566
1634.2	18.315
1634.3	10.5075
1634.43	7.55401
1634.56	8.05153
1634.62	16.4204
1634.73	8.97585
1634.86	7.78877
1634.95	10.8637
1635.07	8.50123
1635.18	8.65576
1635.36	5.71559
1635.44	11.9346
1635.56	8.13471
1635.69	7.99041
1635.78	10.8131
1635.9	8.6783
1636	9.522
1636.1	9.60892
1636.22	8.98715
1636.31	10.5108
1636.41	9.65531
1636.52	9.63577
1636.65	7.68226
1636.76	8.97344
1636.84	11.9446
1636.93	11.4521
1637.01	13.151
1637.09	12.6871
1637.19	10.014
1637.29	9.36593
1637.4	9.10581
1637.49	11.1259
1637.59	10.3231
1637.72	7.90764
1637.81	10.2617
1637.95	7.28597
1638.06	9.21319
1638.15	10.6838
1638.24	11.4508
1638.37	7.414
1638.45	13.5999
1638.57	8.259
1638.66	10.8425
1638.77	9.68242
1638.83	16.65
1638.91	11.1894
1639.03	8.53388
1639.16	7.84991
1639.23	14.0174
1639.32	11.4521
1639.42	9.46611
1639.52	10.3918
1639.6	12.2926
1639.73	7.69764
1639.79	18.3117
1639.88	10.533
1639.97	11.6347
1640.05	12.0005
1640.16	9.27214
1640.26	9.76086
1640.35	11.3895
1640.44	11.1222
1640.51	13.0276
1640.6	12.2145
1640.67	13.8562
1640.77	9.64878
1640.85	12.2011
1640.92	14.7623
1641.01	11.8511
1641.11	9.81258
1641.19	11.6023
1641.27	13.077
1641.35	13.4409
1641.41	14.6649
1641.5	11.1982
1641.6	10.5108
1641.67	14.1924
1641.77	9.43307
1641.87	10.6067
1641.94	13.725
1642.03	11.279
1642.14	8.88178
1642.24	10.2701
1642.33	11.6063
1642.39	16.4718
1642.49	10.0898
1642.58	11.0619
1642.64	14.7929
1642.74	10.8601
1642.81	12.9216
1642.89	12.39
1643.01	8.34376
1643.12	9.19963
1643.2	13.0719
1643.29	10.591
1643.42	8.1686
1643.53	8.79585
1643.62	11.5701
1643.77	6.65159
1643.92	6.66667
1643.98	15.7754
1644.1	8.26925
1644.22	8.72753
1644.31	10.5798
1644.42	9.08843
1644.51	11.6225
1644.61	9.86388
1644.7	11.2931
1644.78	11.3058
1644.88	10.8354
1644.98	9.25669
1645.08	10.2987
1645.27	5.3801
1645.44	5.8418
1645.56	8.01603
1645.66	10.1317
1645.75	11.0278
1645.83	12.6582
1645.98	6.58762
1646.06	12.4208
1646.21	7.02691
1646.31	9.90884
1646.44	7.66518
1646.51	13.231
1646.63	8.41184
1646.75	8.28363
1646.89	7.12301
1647.06	6.14137
1647.25	5.23149
1647.38	7.84191
1647.48	9.35279
1647.6	8.49762
1647.67	13.4246
1647.77	10.2807
1647.87	9.72195
1647.99	8.61475
1648.12	7.63184
1648.23	9.50751
1648.34	8.68734
1648.47	7.97003
1648.6	7.60919
1648.76	6.19157
1648.87	8.95335
1648.99	8.51209
1649.09	10.1297
1649.21	8.47745
1649.26	18.7021
1649.4	6.90274
1649.51	9.70685
1649.63	8.4538
1649.71	11.5794
1649.85	7.21241
1650	6.79256
1650.12	8.30289
1650.23	8.92299
1650.33	10.0959
1650.4	13.5044
1650.53	8.00705
1650.65	8.50196
1650.74	10.805
1650.92	5.65131
1651	12.5549
1651.13	7.54091
1651.26	7.64292
1651.34	11.812
1651.42	13.4318
1651.49	13.1874
1651.62	7.76036
1651.72	10.02
1651.81	10.9469
1651.91	9.95322
1652.03	8.65127
1652.09	16.239
1652.18	11.3186
1652.28	9.93838
1652.39	8.83236
1652.48	11.5075
1652.57	10.6123
1652.65	13.1961
1652.76	9.02446
1652.87	8.89601
1652.97	10.008
1653.08	9.12076
1653.17	11.1
1653.3	7.81128
1653.39	10.7712
1653.49	10.016
1653.59	9.98004
1653.67	12.5156
1653.77	10.1061
1653.89	8.24131
1653.99	11.0072
1654.06	12.9182
1654.15	11.0497
1654.25	10.4015
1654.35	9.44912
1654.45	10.6247
1654.55	9.71062
1654.65	9.93246
1654.77	8.2905
1654.88	9.27128
1655	8.58295
1655.11	9.19033
1655.18	12.8304
1655.3	8.99685
1655.41	9.13325
1655.47	16.0539
1655.58	8.90631
1655.67	11.0742
1655.75	12.3762
1655.87	8.23249
1655.98	9.53016
1656.11	7.66754
1656.21	9.45448
1656.33	8.57486
1656.44	9.20556
1656.53	11.0522
1656.61	11.9005
1656.71	10.4406
1656.8	10.7805
1656.87	15.4847
1657	7.2685
1657.09	11.8835
1657.19	9.44555
1657.27	12.6486
1657.37	10.3799
1657.48	8.97022
1657.6	8.15594
1657.68	12.9853
1657.79	9.33968
1657.92	7.63825
1658.05	7.77303
1658.15	9.71345
1658.29	6.90369
1658.38	11.9789
1658.54	6.34961
1658.61	14.0036
1658.73	8.3696
1658.9	5.80788
1659.03	7.82534
1659.12	10.7388
1659.26	7.31582
1659.37	8.48824
1659.43	16.6973
1659.55	8.41114
1659.65	10.8389
1659.75	9.18189
1659.87	8.49257
1659.99	8.47386
1660.09	10.421
1660.15	15.6323
1660.25	9.71251
1660.39	7.22074
1660.54	6.70196
1660.62	12.288
1660.8	5.72443
1660.98	5.54662
1661.1	8.19874
1661.29	5.2776
1661.38	11.3753
1661.5	7.79241
1661.59	11.3727
1661.73	7.347
1661.88	6.78979
1662	7.86535
1662.12	8.62069
1662.25	7.85916
1662.39	7.15308
1662.47	11.8413
1662.55	12.5818
1662.65	10.2208
1662.78	7.31368
1662.91	8.1473
1663	10.7596
1663.06	17.1939
1663.19	7.6858
1663.28	10.627
1663.41	7.98594
1663.51	9.65344
1663.58	15.3965
1663.66	11.3443
1663.8	7.65287
1663.87	14.1603
1663.96	10.4965
1664.03	14.0449
1664.19	6.16789
1664.28	11.3353
1664.36	13.1839
1664.46	10.2596
1664.59	7.72857
1664.69	9.64134
1664.79	9.80392
1664.87	12.7975
1664.99	8.3724
1665.07	12.6406
1665.19	8.45237
1665.27	11.8273
1665.36	11.2511
1665.45	10.8838
1665.56	9.02039
1665.68	8.3703
1665.78	10.5031
1665.88	9.68429
1666.07	5.2615
1666.18	9.24984
1666.3	7.99808
1666.41	9.21829
1666.53	8.17261
1666.65	8.31808
1666.79	7.58783
1666.93	6.7331
1667.09	6.60633
1667.17	11.2537
1667.3	8.31117
1667.41	8.81213
1667.54	7.49963
1667.66	8.7184
1667.75	10.9661
1667.87	8.12084
1667.97	10.1895
1668.09	8.42957
1668.15	16.6445
1668.25	9.60707
1668.32	15.4512
1668.45	7.77122
1668.54	10.9325
1668.62	12.2115
1668.71	11.562
1668.81	9.39673
1668.92	9.04323
1669.01	11.8287
1669.11	9.32488
1669.2	11.2322
1669.31	9.77804
1669.43	7.7918
1669.52	12.1359
1669.59	13.2275
1669.69	9.96711
1669.8	9.31185
1669.91	8.69112
1670.09	5.84522
1670.17	12.3047
1670.25	11.5915
1670.37	8.4246
1670.47	10.2585
1670.56	10.9769
1670.64	12.9651
1670.81	5.9446
1670.93	7.80457
1671.04	9.81451
1671.15	8.44309
1671.26	9.54472
1671.35	11.409
1671.44	10.7782
1671.58	7.373
1671.66	11.3921
1671.76	10.7538
1671.88	7.78331
1672.03	6.71321
1672.12	11.4338
1672.24	8.61772
1672.36	7.89827
1672.53	5.95132
1672.67	7.38498
1672.77	9.9226
1672.91	6.9604
1673.1	5.194
1673.21	9.49758
1673.32	9.14578
1673.42	9.56663
1673.54	8.52152
1673.63	10.879
1673.71	12.9366
1673.79	11.7578
1673.91	8.87233
1674	11.0084
1674.1	9.85416
1674.21	8.78117
1674.29	12.4502
1674.41	8.82924
1674.52	8.53679
1674.64	8.56825
1674.73	11.2196
1674.86	7.96559
1674.97	8.65951
1675.09	8.63632
1675.17	11.7578
1675.31	7.15564
1675.43	8.54263
1675.56	7.63359
1675.66	10.0675
1675.75	11.2727
1675.86	9.15416
1675.96	9.86388
1676.11	6.55136
1676.25	7.07414
1676.36	8.92299
1676.49	7.85608
1676.62	7.61557
1676.69	14.041
1676.74	20.284
1676.82	13.3067
1676.87	18.9609
1676.98	9.58038
1677.1	8.10307
1677.25	6.76041
1677.34	10.8378
1677.44	9.81836
1677.55	9.32575
1677.66	8.68734
1677.78	8.52297
1677.87	11.1321
1677.98	9.21659
1678.07	11.0889
1678.16	10.9063
1678.27	9.12909
1678.36	11.6306
1678.5	6.84041
1678.61	9.30665
1678.72	9.07935
1678.8	12.1773
1678.89	11.8694
1679.07	5.47016
1679.15	12.3716
1679.22	13.988
1679.33	9.31966
1679.42	11.2892
1679.52	10.008
1679.63	9.11245
1679.75	8.0032
1679.87	8.85818
1680	7.53409
1680.13	7.45712
1680.24	9.32836
1680.31	14.2491
1680.42	8.96057
1680.54	8.66776
1680.65	8.47099
1680.79	7.63184
1680.88	10.408
1681.04	6.35809
1681.16	8.29256
1681.25	11.0023
1681.36	9.52472
1681.49	7.48727
1681.65	6.24064
1681.75	9.56114
1681.86	9.04814
1681.98	8.72524
1682.07	11.1383
1682.18	8.77578
1682.32	7.54489
1682.44	8.12018
1682.53	11.1807
1682.63	9.97904
1682.74	9.21489
1682.85	8.56164
1682.96	9.60615
1683.09	7.34592
1683.18	10.9457
1683.33	6.90322
1683.45	8.54993
1683.59	6.76911
1683.65	16.7001
1683.79	7.27802
1683.9	8.99119
1683.98	12.8766
1684.09	9.18442
1684.27	5.66091
1684.36	10.6678
1684.48	8.259
1684.58	10.3745
1684.69	9.07771
1684.83	7.07214
1684.98	6.63922
1685.07	11.3636
1685.16	10.9601
1685.27	8.89205
1685.38	8.92777
1685.46	12.7226
1685.58	8.62962
1685.67	10.3114
1685.79	9.0269
1685.97	5.42859
1686.04	14.0865
1686.15	8.91345
1686.23	13.0531
1686.3	13.6556
1686.39	10.9866
1686.51	8.37591
1686.67	6.25508
1686.84	5.93859
1686.96	8.19807
1687.08	8.26037
1687.18	10.457
1687.27	10.8802
1687.4	7.59648
1687.52	8.87942
1687.63	8.84564
1687.75	8.21828
1687.84	11.152
1687.93	10.9745
1688.04	9.32488
1688.13	10.5831
1688.24	9.05797
1688.32	13.0839
1688.52	5.05791
1688.64	8.17461
1688.72	11.9062
1688.84	8.70625
1688.98	7.04126
1689.09	8.93895
1689.21	8.45166
1689.35	7.16897
1689.48	8.01989
1689.61	7.32064
1689.7	12.0207
1689.77	13.0124
1689.86	11.2841
1689.98	8.67303
1690.1	8.15794
1690.22	8.00448
1690.31	11.8273
1690.47	6.26723
1690.57	9.47418
1690.69	8.23045
1690.78	11.2057
1690.89	9.24129
1691.01	8.62664
1691.11	9.65997
1691.2	11.0351
1691.29	11.0595
1691.4	9.39496
1691.5	10.2365
1691.59	10.9806
1691.69	9.47059
1691.78	11.5247
1691.88	9.83284
1691.96	13.6556
1692.03	12.7779
1692.15	8.67002
1692.3	6.8106
1692.37	12.7
1692.47	10.4932
1692.58	9.34492
1692.74	6.27077
1692.82	12.3671
1692.94	8.18733
1693.09	6.61857
1693.24	6.57635
1693.33	11.609
1693.47	7.19269
1693.57	9.32227
1693.72	6.74582
1693.85	7.7238
1694.04	5.2776
1694.14	9.7371
1694.29	6.73446
1694.41	8.67679
1694.52	9.28505
1694.61	10.247
1694.73	8.51571
1694.86	7.68462
1694.98	8.66852
1695.1	8.3689
1695.16	14.5624
1695.29	8.20277
1695.41	8.24606
1695.53	8.53315
1695.69	6.24844
1695.79	9.73615
1695.94	6.7254
1696.04	9.22679
1696.2	6.57938
1696.34	6.93433
1696.5	6.45245
1696.68	5.45524
1696.79	8.65801
1696.93	7.48671
1697.02	10.636
1697.16	7.11896
1697.31	6.77323
1697.41	10.1564
1697.56	6.57592
1697.73	5.78235
1697.82	11.1794
1697.96	7.38334
1698.1	7.18288
1698.26	5.99952
1698.47	4.76644
1698.61	7.62951
1698.74	7.71486
1698.84	9.48947
1698.95	9.20726
1699.13	5.65163
1699.24	8.52297
1699.36	8.54847
1699.47	8.8129
1699.6	7.93588
1699.7	10.3423
1699.77	13.7118
1699.85	11.8092
1699.99	7.24953
1700.12	7.66636
1700.2	13.7438
1700.29	10.9601
1700.41	7.86349
1700.51	10.2302
1700.61	10.1399
1700.72	8.94614
1700.89	6.10538
1701.04	6.61244
1701.22	5.50661
1701.32	9.79912
1701.41	11.3456
1701.49	12.2459
1701.59	9.7229
1701.67	13.2066
1701.81	7.33999
1701.89	11.4012
1702.02	7.84068
1702.09	14.1543
1702.25	6.31313
1702.34	10.6998
1702.41	15.2742
1702.5	10.866
1702.58	12.4486
1702.7	8.47817
1702.8	10.3605
1702.9	9.19963
1702.96	16.7084
1703.07	9.59877
1703.17	9.75895
1703.25	13.1822
1703.33	11.3482
1703.41	14.2045
1703.51	9.93443
1703.6	10.5452
1703.68	12.8057
1703.74	15.1012
1703.87	7.96559
1704	7.77907
1704.1	9.56023
1704.19	11.8036
1704.29	9.51022
1704.37	12.3047
1704.45	13.4427
1704.55	9.82994
1704.68	7.97957
1704.77	10.5396
1704.85	12.8966
1704.91	16.2681
1705	11.4574
1705.07	13.5281
1705.16	11.1123
1705.3	7.26956
1705.39	10.5809
1705.52	8.04505
1705.7	5.62841
1705.82	8.31393
1705.92	9.85319
1705.98	16.9463
1706.07	10.6394
1706.21	7.15052
1706.32	9.24727
1706.48	6.03136
1706.59	9.5338
1706.71	7.99233
1706.8	11.6509
1706.9	10.3605
1707.01	9.18105
1707.18	5.68569
1707.33	6.78887
1707.43	9.71062
1707.55	8.54336
1707.65	9.78474
1707.78	7.53864
1707.95	6.08902
1708.02	14.1263
1708.2	5.45316
1708.28	12.0337
1708.37	11.7883
1708.53	6.31313
1708.64	9.01632
1708.8	6.141
1708.93	7.99361
1709.03	9.55566
1709.15	8.7858
1709.24	10.553
1709.39	6.80411
1709.46	13.9451
1709.64	5.6494
1709.72	11.4811
1709.83	9.68992
1709.93	9.62186
1710.08	6.87096
1710.22	6.95797
1710.35	7.77786
1710.45	9.78186
1710.54	10.5731
1710.66	8.91583
1710.78	8.11425
1710.88	9.57488
1711.02	7.49008
1711.13	8.93735
1711.28	6.75904
1711.39	8.83392
1711.51	8.07754
1711.68	5.96445
1711.81	8.11425
1711.94	7.36106
1712.03	10.8284
1712.14	9.4679
1712.29	6.85166
1712.4	8.79972
1712.52	8.51354
1712.63	8.61401
1712.77	7.34916
1712.86	10.7124
1712.93	14.0252
1713.05	8.5266
1713.11	15.7629
1713.28	6.20848
1713.37	10.2291
1713.51	7.32493
1713.61	9.67024
1713.74	7.81189
1713.82	12.7551
1713.89	14.2531
1713.99	10.1399
1714.05	14.9993
1714.17	8.93176
1714.29	7.96178
1714.4	8.87311
1714.53	8.11688
1714.63	9.64599
1714.77	7.36703
1714.85	11.6959
1714.96	9.5338
1715.03	14.7016
1715.16	7.38607
1715.26	9.87264
1715.34	12.5031
1715.48	7.03482
1715.61	8.03213
1715.73	8.37731
1715.8	14.4238
1715.99	5.27955
1716.1	9.09256
1716.19	11.1719
1716.34	6.44704
1716.45	9.59049
1716.53	11.4012
1716.63	9.90491
1716.75	8.35422
1716.9	7.11896
1717	9.3006
1717.1	9.98602
1717.18	12.6151
1717.28	10.1235
1717.37	11.212
1717.47	10.017
1717.55	12.9316
1717.65	9.89022
1717.73	11.5727
1717.87	7.31154
1717.99	8.69943
1718.06	13.8198
1718.16	10.2976
1718.26	9.99001
1718.44	5.43124
1718.55	8.95576
1718.66	8.89442
1718.77	9.03914
1718.88	9.60523
1718.97	10.7423
1719.12	6.93914
1719.25	7.56773
1719.33	11.8793
1719.44	9.56663
1719.53	11.2765
1719.68	6.33312
1719.84	6.52103
1720	6.10203
1720.1	10.144
1720.18	12.0584
1720.27	11.6023
1720.39	8.20749
1720.53	7.14592
1720.67	7.34916
1720.78	9.17179
1720.94	5.997
1721.08	7.30727
1721.19	9.00495
1721.31	8.24063
1721.46	6.70826
1721.59	7.7991
1721.7	9.3214
1721.83	7.61789
1721.96	7.48447
1722.16	4.98828
1722.32	6.29327
1722.42	10.1626
1722.61	5.16796
1722.77	6.21465
1722.9	7.57404
1723.02	8.99604
1723.17	6.59457
1723.29	8.45666
1723.38	10.2344
1723.5	8.80747
1723.6	9.82029
1723.72	8.14067
1723.86	7.18391
1724.01	6.89085
1724.1	10.5988
1724.16	16.9664
1724.24	11.9104
1724.33	11.8036
1724.43	9.62464
1724.53	10.627
1724.65	7.86906
1724.75	10.3799
1724.83	11.9962
1724.95	8.83002
1725.07	7.94786
1725.23	6.23675
1725.4	5.95841
1725.56	6.31034
1725.67	9.14913
1725.8	7.43163
1725.95	6.79625
1726.09	7.0368
1726.22	7.70832
1726.32	10.0654
1726.43	8.91345
1726.54	9.37734
1726.69	6.85589
1726.8	9.03587
1726.92	7.9164
1727.02	10.0715
1727.13	8.93256
1727.26	8.18063
1727.42	6.02991
1727.53	9.21574
1727.62	10.7388
1727.76	7.494
1727.87	9.01551
1728.05	5.40278
1728.15	9.86777
1728.33	5.84044
1728.47	7.15359
1728.61	7.00918
1728.79	5.45762
1728.88	10.9158
1729.01	8.17461
1729.09	11.609
1729.19	10.2417
1729.3	9.02201
1729.41	8.97102
1729.6	5.41389
1729.71	8.83392
1729.79	11.9374
1729.97	5.80316
1730.09	8.03729
1730.2	9.3791
1730.35	6.70376
1730.45	9.5048
1730.54	10.9975
1730.69	6.91276
1730.81	8.39208
1730.97	5.95664
1731.07	10.5452
1731.21	7.04027
1731.31	9.95619
1731.48	5.7501
1731.56	14.0667
1731.68	8.09717
1731.76	12.0149
1731.85	11.6891
1731.99	6.93722
1732.16	6.0518
1732.28	7.83883
1732.38	10.4178
1732.49	8.82145
1732.58	11.2397
1732.72	7.50807
1732.87	6.35243
1733.01	7.56258
1733.15	6.79579
1733.26	9.58681
1733.4	7.02297
1733.52	8.66401
1733.63	8.70625
1733.73	10.1864
1733.87	6.86389
1733.94	14.5836
1734.1	6.36943
1734.18	12.1788
1734.31	7.56258
1734.45	7.34268
1734.57	8.34864
1734.69	8.20546
1734.82	7.97512
1734.92	9.87362
1735.01	10.4069
1735.12	9.37207
1735.23	9.20132
1735.28	18.3016
1735.45	6.01431
1735.57	8.50702
1735.69	8.27541
1735.81	8.10767
1735.96	6.61726
1736.05	11.5996
1736.17	8.02311
1736.28	9.78282
1736.39	9.18949
1736.54	6.42013
1736.65	8.82301
1736.78	7.88644
1736.87	11.0144
1736.97	9.77708
1737.05	13.2679
1737.15	10.2354
1737.21	15.8856
1737.31	10.0959
1737.41	10.0908
1737.54	7.63009
1737.64	9.89805
1737.75	9.18105
1737.85	10.099
1737.99	7.21605
1738.17	5.58878
1738.3	7.63534
1738.42	7.8604
1738.57	6.91037
1738.64	13.3103
1738.74	10.1163
1738.83	12.1492
1738.91	12.3594
1739.03	7.99872
1739.13	10.445
1739.23	9.79432
1739.31	11.8652
1739.41	10.0735
1739.49	13.6893
1739.59	9.51475
1739.7	9.07276
1739.86	6.222
1740.03	5.9004
1740.14	9.46342
1740.28	6.93577
1740.4	8.18197
1740.55	6.63438
1740.65	10.1978
1740.81	6.19348
1740.95	7.46491
1741.07	8.10504
1741.22	6.78104
1741.3	12.8833
1741.41	8.44595
1741.53	8.31601
1741.6	15.6764
1741.7	10.1678
1741.79	10.7308
1741.91	8.1011
1742.03	8.3612
1742.15	8.80824
1742.24	10.4058
1742.39	6.97496
1742.57	5.40745
1742.7	7.62544
1742.81	9.38262
1742.9	11.4692
1743.02	7.98786
1743.14	8.75657
1743.22	11.5821
1743.37	6.57289
1743.48	9.50932
1743.69	4.81417
1743.81	7.83576
1743.9	11.6333
1743.98	11.8357
1744.08	10.101
1744.17	11.4129
