# Supplementary material for: Dorsal and median raphe neuronal firing dynamics characterized by nonlinear measures
Source: PLoS Comput Biol. 2024 May 28;20(5):e1012111. doi: 10.1371/journal.pcbi.1012111 (PMC11161118; doi:10.1371/journal.pcbi.1012111)
Supplement: S1 Data — (ZIP) [file pcbi.1012111.s002.zip › data/N04_N16_220710.txt]

Event times and instantaneous frequencies between 9239.51 s and 9570.31 s on channel 401
Time	Inst freq
9239.67	0.00171835
9239.71	20.5761
9239.75	25.9538
9239.81	16.0359
9239.87	18.3016
9239.97	10.2944
9240.04	13.3174
9240.14	10.2891
9240.19	18.7688
9240.27	12.3548
9240.34	14.988
9240.42	12.2264
9240.47	21.1775
9240.64	5.82886
9240.68	23.6295
9240.78	10.1317
9240.83	22.5836
9240.9	13.5281
9240.96	15.2439
9241.06	10.0301
9241.11	24.3605
9241.15	23.4412
9241.29	7.3078
9241.32	26.1165
9241.41	10.9517
9241.47	16.8606
9241.52	19.8649
9241.58	18.9502
9241.62	23.753
9241.68	17.449
9241.76	12.4549
9241.85	10.694
9241.9	20.7987
9241.93	30.4229
9242.05	8.39419
9242.11	18.3251
9242.27	6.10911
9242.39	8.52442
9242.48	11.147
9242.52	20.3542
9242.58	18.044
9242.63	21.0482
9242.69	17.0126
9242.75	15.7604
9242.8	18.3385
9242.85	23.0256
9242.92	13.7874
9243.02	10.5374
9243.06	20.8899
9243.13	15.1745
9243.18	18.3016
9243.24	18.9215
9243.31	13.2802
9243.42	9.49577
9243.47	19.2827
9243.53	16.4015
9243.65	8.50629
9243.75	10.2302
9243.87	8.03084
9243.94	14.7493
9244	14.9723
9244.06	16.8577
9244.11	20.5761
9244.18	15.0421
9244.23	20.8073
9244.29	16.8549
9244.33	21.0305
9244.47	7.25058
9244.57	10.725
9244.62	19.3611
9244.68	15.8705
9244.72	24.0442
9244.79	14.3864
9244.85	15.9236
9244.9	21.8484
9244.95	20.7987
9245.11	6.17856
9245.19	12.3183
9245.26	15.3941
9245.34	11.538
9245.39	20.5804
9245.5	9.0269
9245.56	17.191
9245.62	16.4096
9245.68	17.9888
9245.76	12.3213
9245.82	16.4772
9245.93	9.21999
9246.15	4.54483
9246.2	17.4246
9246.25	23.6686
9246.31	16.3239
9246.35	21.3493
9246.5	6.943
9246.57	14.7362
9246.67	9.94926
9246.77	9.8174
9246.89	8.07298
9246.99	10.5175
9247.15	6.2135
9247.21	15.5304
9247.31	10.5831
9247.41	9.91867
9247.49	12.0034
9247.58	11.8371
9247.67	11.0156
9247.73	16.1316
9247.81	12.0005
9247.88	13.7571
9247.92	26.6099
9248.02	9.82801
9248.08	16.9377
9248.22	7.22022
9248.29	13.7608
9248.34	22.4719
9248.4	15.1172
9248.47	14.4823
9248.59	8.49834
9248.65	16.3666
9248.76	9.20048
9248.83	14.3554
9248.91	12.4704
9248.96	19.2901
9249.16	5.08569
9249.24	12.4595
9249.29	19.6541
9249.33	24.4678
9249.4	13.6986
9249.56	6.5937
9249.65	10.6383
9249.74	11.4364
9249.86	8.45094
9249.91	18.5908
9249.96	21.5564
9250.02	14.6177
9250.17	7.07664
9250.24	13.0107
9250.3	18.018
9250.35	20.4499
9250.47	8.38153
9250.54	13.1909
9250.65	9.08513
9250.7	19.0767
9250.77	14.5582
9250.83	17.7117
9250.89	15.569
9251.01	8.76194
9251.08	13.0873
9251.15	14.4509
9251.22	16.0746
9251.28	17.0155
9251.3	35.0631
9251.44	7.10985
9251.52	13.0344
9251.62	10.2944
9251.67	18.4502
9251.79	8.76117
9251.88	10.2606
9251.93	20.3459
9252.02	11.7578
9252.07	18.8253
9252.13	15.9236
9252.19	18.8786
9252.27	11.8596
9252.31	23.3918
9252.38	15.5642
9252.45	14.3678
9252.55	9.64227
9252.61	16.6196
9252.74	7.95608
9252.79	18.1917
9252.9	9.40911
9253	10.017
9253.06	16.1057
9253.33	3.68419
9253.41	13.3138
9253.46	19.6425
9253.53	14.6951
9253.66	7.73874
9253.74	11.2246
9253.86	8.54628
9253.92	17.0619
9254	12.8469
9254.09	11.0558
9254.18	10.7365
9254.25	15.163
9254.39	6.93866
9254.47	12.3122
9254.56	12.1065
9254.68	8.18197
9254.71	28.7604
9254.81	10.6383
9254.98	5.61892
9255.05	15.9388
9255.12	14.039
9255.17	17.7715
9255.23	17.1762
9255.32	11.4469
9255.39	14.7951
9255.5	8.86132
9255.61	9.19287
9255.69	12.1743
9255.76	14.341
9255.88	8.24538
9255.93	21.6123
9255.99	15.1906
9256.02	35.0631
9256.11	11.9446
9256.22	9.20132
9256.39	5.66508
9256.51	8.44381
9256.6	10.7204
9256.69	11.1832
9256.82	7.67695
9256.88	19.1939
9256.93	17.8699
9257	15.321
9257.07	13.8696
9257.24	5.79643
9257.35	9.2285
9257.44	11.6401
9257.54	9.46611
9257.69	6.81292
9257.73	22.4215
9257.8	15.625
9257.84	22.3814
9257.95	9.04404
9258.01	16.1838
9258.08	14.3451
9258.14	19.0404
9258.19	19.0042
9258.24	20.0682
9258.29	19.459
9258.35	15.456
9258.53	5.62493
9258.69	6.37552
9258.78	11.1744
9258.86	12.3671
9258.96	9.90786
9259.04	12.5834
9259.12	11.7619
9259.17	21.7723
9259.25	13.0242
9259.31	16.4718
9259.38	14.3123
9259.45	13.9938
9259.49	23.5018
9259.57	12.5929
9259.62	19.4062
9259.69	15.1768
9259.75	16.1082
9259.94	5.31096
9259.99	19.0295
9260.06	14.1143
9260.15	10.9123
9260.33	5.64748
9260.48	6.95991
9260.54	16.1057
9260.62	11.526
9260.72	10.0291
9260.8	12.9685
9260.88	12.7714
9261	8.5034
9261.1	9.29023
9261.27	6.1736
9261.33	16.0205
9261.45	8.21018
9261.58	7.7226
9261.62	26.3783
9261.68	16.9377
9261.77	10.8802
9261.9	7.81922
9261.99	10.7089
9262.07	12.5471
9262.13	16.7196
9262.22	11.5487
9262.27	20.429
9262.34	12.9066
9262.47	7.99105
9262.59	8.4717
9262.64	17.3491
9262.77	7.63242
9262.95	5.71853
9263.06	9.4304
9263.1	21.0128
9263.2	10.2135
9263.29	11.3856
9263.35	15.7803
9263.44	10.9782
9263.5	16.372
9263.54	25.9403
9263.63	11.0144
9263.72	11.1259
9263.8	12.5628
9263.87	14.8699
9263.93	15.8529
9264	16.0077
9264.07	14.4655
9264.12	17.6149
9264.19	14.0469
9264.29	9.81451
9264.37	13.1044
9264.45	12.9333
9264.5	19.9442
9264.58	12.458
9264.67	10.9194
9264.73	16.6003
9264.81	12.4688
9264.88	14.0135
9265	8.60807
9265.03	33.2336
9265.1	13.6537
9265.15	20.9293
9265.23	12.4766
9265.33	10.3778
9265.42	10.694
9265.51	11.0816
9265.58	14.8655
9265.72	6.86625
9265.78	17.135
9265.86	12.8568
9265.92	15.2161
9266.16	4.27844
9266.24	12.3107
9266.33	11.6279
9266.4	13.9101
9266.47	13.1839
9266.53	17.8253
9266.61	12.7486
9266.68	14.2755
9266.73	19.0259
9266.83	9.93049
9266.89	17.322
9266.99	10.3864
9267.09	9.31793
9267.17	12.6358
9267.24	15.2975
9267.31	12.9904
9267.39	13.8351
9267.45	14.6284
9267.51	17.3671
9267.61	10.4439
9267.71	9.52835
9267.8	12.0034
9267.9	9.24813
9267.96	16.7645
9268.08	8.93975
9268.15	13.6036
9268.23	13.1285
9268.27	21.9106
9268.33	15.6814
9268.41	12.6231
9268.47	18.6393
9268.55	11.5194
9268.66	9.87167
9268.77	8.44381
9269.01	4.26021
9269.09	12.8304
9269.17	12.7698
9269.36	5.2687
9269.46	9.58773
9269.52	16.4636
9269.59	13.7344
9269.69	10.4167
9269.77	11.9204
9269.84	15.9337
9269.89	17.9211
9270.02	7.97257
9270.11	10.4471
9270.27	6.3004
9270.38	8.99038
9270.44	16.0282
9270.57	7.9783
9270.67	9.65251
9270.73	19.3911
9270.78	17.8923
9270.86	12.5612
9270.94	12.1625
9271.04	9.92556
9271.13	12.213
9271.19	15.8103
9271.33	7.18236
9271.43	9.71534
9271.51	12.8535
9271.64	7.66812
9271.71	15.015
9271.82	8.94534
9271.88	17.2265
9271.93	17.9727
9272	15.2022
9272.1	9.44912
9272.22	8.25014
9272.31	11.0865
9272.36	21.4087
9272.47	8.97827
9272.55	13.1996
9272.6	20.7039
9272.67	13.1527
9272.73	17.2354
9272.8	13.5943
9272.91	9.63484
9272.99	11.9617
9273.16	5.8418
9273.22	18.8822
9273.29	12.8783
9273.34	19.7083
9273.42	12.8949
9273.59	5.91436
9273.7	9.17011
9273.76	17.0911
9273.82	16.581
9273.95	7.62777
9274.08	7.48335
9274.14	17.4581
9274.27	7.47831
9274.32	24.2307
9274.41	10.8944
9274.49	11.8751
9274.58	11.1907
9274.68	10.3093
9274.73	20.5044
9274.85	8.23995
9274.91	17.1116
9275.04	7.57805
9275.13	10.8038
9275.19	17.8412
9275.3	8.8574
9275.38	11.976
9275.47	11.4903
9275.56	11.8315
9275.64	11.7606
9275.73	11.5955
9275.77	20.7598
9275.89	8.47817
9275.95	18.8218
9276.02	12.9971
9276.1	12.5078
9276.18	12.9416
9276.26	11.9232
9276.3	24.2424
9276.36	18.8041
9276.42	16.0539
9276.46	23.2504
9276.56	10.3616
9276.66	9.69838
9276.74	13.0107
9276.79	18.3925
9276.9	9.04241
9277	10.3918
9277.09	11.212
9277.29	4.99476
9277.35	17.2652
9277.42	13.7798
9277.49	14.2816
9277.57	12.1095
9277.64	14.4092
9277.69	21.3904
9277.74	20.4708
9277.81	13.6799
9277.89	12.95
9277.96	13.3923
9278.04	12.3885
9278.19	7.00722
9278.26	14.1004
9278.32	15.0038
9278.4	13.0531
9278.46	15.7778
9278.54	13.9392
9278.59	18.2448
9278.64	19.6078
9278.72	13.0174
9278.76	24.2836
9278.84	12.7681
9278.91	14.1884
9279	10.8731
9279.12	8.57339
9279.18	15.4536
9279.24	17.1703
9279.29	19.9681
9279.34	18.4264
9279.45	9.76753
9279.55	9.98502
9279.67	7.95545
9279.71	25.3485
9279.8	11.4181
9279.86	17.5254
9279.93	13.8715
9280.23	3.34459
9280.3	14.7384
9280.41	9.16003
9280.47	15.5424
9280.56	11.4064
9280.66	9.6609
9280.73	14.4321
9280.94	4.81696
9281	16.2127
9281.08	13.0685
9281.14	15.4059
9281.2	15.9744
9281.31	9.83284
9281.39	11.5075
9281.46	15.7729
9281.52	15.9898
9281.63	8.66701
9281.75	8.64678
9281.81	16.0282
9281.89	13.282
9281.94	17.8859
9281.99	20.4207
9282.05	17.1969
9282.13	11.8008
9282.21	13.1337
9282.29	12.5565
9282.35	15.921
9282.45	10.3402
9282.48	28.6451
9282.58	10.9818
9282.64	14.6735
9282.7	18.8893
9282.74	22.0459
9282.83	11.773
9282.89	15.8529
9282.95	17.3551
9283.01	14.9454
9283.07	16.8124
9283.14	16.2285
9283.23	11.1099
9283.29	16.2522
9283.34	20.6143
9283.38	24.3843
9283.52	6.8157
9283.59	15.9261
9283.69	10.0766
9283.73	22.7324
9283.78	19.2419
9283.88	10.6135
9283.98	9.57854
9284.04	16.1473
9284.09	21.1954
9284.15	15.6789
9284.22	13.986
9284.3	13.2996
9284.48	5.41682
9284.55	14.9298
9284.62	14.8787
9284.69	14.298
9284.75	15.9515
9284.81	18.031
9284.84	31.3972
9284.91	13.9743
9284.96	19.604
9285.02	18.0083
9285.07	17.3943
9285.16	11.5221
9285.21	21.631
9285.33	8.43597
9285.45	7.82473
9285.5	19.4212
9285.55	24.667
9285.6	20.004
9285.65	17.449
9285.79	7.13878
9285.88	11.7165
9285.94	16.7196
9286	16.1368
9286.07	13.4807
9286.13	16.8265
9286.2	16.1786
9286.24	21.245
9286.3	17.8031
9286.35	21.3584
9286.45	9.84349
9286.57	8.38785
9286.63	16.7954
9286.73	9.71723
9286.8	13.7344
9286.87	14.4446
9286.96	10.9697
9287	23.2775
9287.08	13.3227
9287.14	17.5593
9287.18	25.3421
9287.25	14.3102
9287.31	15.4799
9287.37	17.9372
9287.43	15.2905
9287.49	17.1585
9287.54	22.2965
9287.59	18.5254
9287.63	27.7393
9287.68	17.6866
9287.75	14.3513
9287.83	13.1096
9287.93	9.9453
9288	14.839
9288.07	14.2268
9288.13	15.1217
9288.21	13.3815
9288.29	12.6582
9288.36	14.3823
9288.39	29.6824
9288.42	28.6779
9288.48	18.3352
9288.54	16.0077
9288.62	11.999
9288.7	14.0292
9288.72	38.432
9288.8	12.9719
9288.85	18.5254
9288.88	31.9489
9288.96	13.541
9289.02	16.0772
9289.13	9.41708
9289.23	9.73899
9289.29	17.5716
9289.34	19.2308
9289.43	10.6986
9289.6	5.82886
9289.65	23.5627
9289.71	15.6814
9289.74	31.1721
9289.79	18.9322
9289.86	15.9413
9289.91	18.3117
9289.96	22.6244
9290.02	15.5424
9290.11	10.812
9290.17	18.2116
9290.28	8.93096
9290.33	17.9147
9290.4	15.1999
9290.47	15.3894
9290.52	20.1735
9290.57	17.9986
9290.63	17.1204
9290.67	25.1004
9290.71	23.3699
9290.78	15.5739
9290.85	13.2066
9290.9	18.9934
9290.97	16.0077
9291.06	10.6417
9291.12	18.3993
9291.23	8.50847
9291.34	9.07606
9291.39	21.3038
9291.46	14.9678
9291.51	17.9437
9291.57	18.4672
9291.64	12.9483
9291.73	12.1936
9291.8	13.6743
9291.87	15.015
9291.91	20.9644
9292.05	7.52842
9292.09	24.7036
9292.13	22.9568
9292.17	22.5175
9292.27	11.0241
9292.34	13.1389
9292.4	18.3486
9292.44	21.9732
9292.53	11.0473
9292.6	14.8346
9292.7	9.76372
9292.81	9.34929
9292.86	20.7987
9292.93	13.9334
9292.99	15.4583
9293.06	15.5715
9293.16	10.1215
9293.28	8.1706
9293.35	14.5349
9293.42	14.2857
9293.53	9.24214
9293.63	9.27472
9293.71	12.486
9293.76	21.1595
9293.81	21.0881
9293.9	10.7504
9293.99	10.9457
9294.06	14.2005
9294.15	12.0555
9294.26	8.88573
9294.34	12.0279
9294.4	16.6085
9294.49	10.9493
9294.69	5.02033
9294.77	12.5929
9294.84	14.6327
9294.94	9.55932
9295.01	15.3233
9295.06	19.459
9295.13	13.6036
9295.19	18.6951
9295.29	9.84349
9295.36	14.3225
9295.41	20.2799
9295.5	11.0877
9295.55	18.8573
9295.6	22.4669
9295.68	12.7291
9295.75	13.5007
9295.79	24.6792
9295.86	14.4718
9295.93	13.7363
9296.01	13.6631
9296.07	14.4134
9296.12	21.925
9296.16	24.325
9296.27	9.2081
9296.33	17.5162
9296.41	11.9861
9296.46	19.3911
9296.52	16.3159
9296.61	11.8652
9296.71	10.1978
9296.79	11.443
9296.86	14.8082
9296.93	15.23
9296.99	16.7364
9297.09	9.45448
9297.13	24.0558
9297.2	14.6908
9297.26	18.1818
9297.32	16.5207
9297.42	9.47957
9297.51	11.0558
9297.56	20.7641
9297.61	20.1126
9297.75	6.94734
9297.82	15.361
9297.92	9.88631
9298.03	9.49577
9298.13	10.001
9298.18	17.1233
9298.23	22.92
9298.28	20.3791
9298.33	17.9695
9298.4	15.2486
9298.51	8.83236
9298.59	12.8518
9298.72	7.87402
9298.76	23.2342
9298.83	13.7193
9298.92	11.4077
9298.99	13.4608
9299.15	6.48719
9299.22	13.3245
9299.33	9.75324
9299.47	6.93674
9299.56	10.9361
9299.65	11.4903
9299.7	17.7904
9299.75	21.6873
9299.84	11.8147
9299.91	14.0135
9299.99	12.4611
9300.05	16.2127
9300.11	17.5316
9300.19	11.3058
9300.28	12.2205
9300.34	16.8294
9300.39	19.2976
9300.44	19.0223
9300.5	15.54
9300.57	16.1108
9300.64	14.5075
9300.7	15.9566
9300.8	9.72195
9300.87	14.2268
9300.93	16.3586
9300.99	17.6866
9301.06	14.0885
9301.11	20.7598
9301.18	13.1666
9301.28	10.5652
9301.33	18.6986
9301.4	13.9237
9301.47	15.916
9301.53	16.65
9301.74	4.64857
9301.81	14.1663
9301.87	17.2563
9302.03	6.19233
9302.09	18.6498
9302.14	19.2012
9302.25	8.55871
9302.32	14.4342
9302.38	17.9888
9302.45	13.8889
9302.51	16.9492
9302.59	12.387
9302.7	9.32401
9302.75	20.9161
9302.83	12.1936
9302.9	14.2369
9302.94	25.8799
9303.05	8.55139
9303.09	25.6213
9303.18	11.4181
9303.26	13.0976
9303.34	12.7861
9303.42	12.282
9303.55	7.77968
9303.61	16.0179
9303.65	24.7709
9303.74	11.4025
9303.79	17.4825
9303.84	22.0702
9303.89	20.0481
9303.97	11.936
9304.02	19.802
9304.07	19.6734
9304.13	18.4162
9304.2	13.289
9304.25	22.6347
9304.33	11.6212
9304.37	27.5862
9304.43	17.55
9304.47	21.2269
9304.6	7.98531
9304.66	17.4978
9304.75	10.1379
9304.81	16.9319
9304.88	14.1643
9304.94	16.3961
9305.01	16.6334
9305.05	21.3493
9305.21	6.20771
9305.3	11.8343
9305.35	20.4708
9305.39	20.6101
9305.46	15.6201
9305.54	12.7291
9305.58	26.4131
9305.63	18.5254
9305.68	18.018
9305.73	20.3004
9305.81	12.3503
9305.87	17.1204
9305.93	16.4582
9305.99	19.2864
9306.03	21.7533
9306.14	9.57121
9306.2	15.4059
9306.27	15.0807
9306.37	9.40645
9306.45	13.3049
9306.53	12.0729
9306.62	11.8624
9306.68	15.6031
9306.73	22.3664
9306.76	28.2725
9306.8	23.0362
9306.85	19.8531
9306.93	12.4039
9306.98	20.2347
9307.03	21.901
9307.1	13.7514
9307.19	11.5035
9307.24	18.4366
9307.3	19.3125
9307.35	18.0963
9307.46	9.43485
9307.5	21.1999
9307.57	16.1681
9307.62	17.0678
9307.7	12.4332
9307.77	15.5594
9307.82	19.658
9307.98	6.1459
9308.04	16.2022
9308.09	22.9674
9308.14	20.8117
9308.19	20.008
9308.24	20.0682
9308.31	14.2349
9308.35	20.9074
9308.4	23.31
9308.47	14.4844
9308.57	9.63855
9308.63	15.8253
9308.68	19.6078
9308.78	10.4613
9308.84	15.2812
9308.94	10.2722
9308.99	20.6782
9309.09	10.3018
9309.14	19.857
9309.19	19.1131
9309.24	20.5888
9309.29	17.9759
9309.37	13.1631
9309.44	14.4509
9309.47	36.6166
9309.54	13.725
9309.57	31.8674
9309.62	20.429
9309.68	15.6104
9309.78	10.1143
9309.88	10.6259
9309.96	11.5128
9310.02	17.5531
9310.09	13.678
9310.14	22.3115
9310.29	6.73854
9310.34	19.0803
9310.39	20.8507
9310.5	8.60733
9310.58	13.816
9310.68	9.38879
9310.75	14.4991
9310.79	25.5558
9310.85	18.2116
9310.92	13.3601
9311.02	10.143
9311.09	13.4735
9311.15	19.1791
9311.18	33.6814
9311.25	13.4971
9311.39	6.9808
9311.44	23.3046
9311.48	24.3546
9311.54	16.5317
9311.59	17.5747
9311.65	16.442
9311.73	13.2943
9311.84	9.08513
9311.9	15.7828
9311.94	28.2725
9312	16.4069
9312.06	16.9319
9312.1	25.5558
9312.17	14.2714
9312.23	17.2147
9312.29	16.4069
9312.34	17.322
9312.41	16.5235
9312.48	14.0193
9312.53	18.1554
9312.59	17.7117
9312.68	11.1707
9312.74	16.65
9312.8	15.3139
9312.86	19.2012
9312.98	7.91327
9313.07	11.8469
9313.16	10.3381
9313.21	21.0571
9313.27	17.8827
9313.31	20.6782
9313.41	10.6496
9313.47	15.2952
9313.55	13.3833
9313.62	14.1483
9313.68	17.7022
9313.76	11.5527
9313.82	18.6986
9313.87	18.4162
9313.93	17.3641
9313.99	16.3079
9314.03	21.7391
9314.26	4.40567
9314.32	15.9185
9314.4	13.1423
9314.52	8.3703
9314.57	18.577
9314.63	16.6003
9314.69	17.304
9314.76	15.7803
9314.87	8.92937
9314.92	19.0476
9315.03	8.75733
9315.09	19.4628
9315.13	20.7555
9315.21	12.5881
9315.27	16.2259
9315.32	20.3004
9315.36	25.2525
9315.42	16.4096
9315.49	15.2091
9315.55	15.5909
9315.63	13.3583
9315.71	11.9632
9315.76	20.7168
9315.83	14.4175
9315.89	18.1159
9316	8.60882
9316.1	10.2145
9316.17	14.7754
9316.27	9.61446
9316.35	11.9818
9316.39	25.1067
9316.51	8.53898
9316.59	12.5502
9316.64	19.6657
9316.7	16.9176
9316.76	15.8028
9316.8	26.448
9316.84	27.3448
9316.89	21.1864
9316.95	16.4069
9317.01	17.1999
9317.07	15.4488
9317.13	16.0746
9317.18	21.4225
9317.29	8.79662
9317.37	12.2085
9317.51	7.57691
9317.57	14.9142
9317.64	14.1985
9317.72	13.0548
9317.8	13.1337
9317.86	17.0097
9317.94	11.3443
9317.99	22.7635
9318.06	13.3458
9318.11	21.4133
9318.24	7.75555
9318.28	24.3902
9318.31	33.8753
9318.39	12.3153
9318.47	11.8078
9318.53	19.0658
9318.58	20.6398
9318.63	19.6117
9318.7	14.5328
9318.75	17.9565
9318.82	14.4425
9318.89	14.758
9318.96	13.113
9319.03	14.5476
9319.08	20.3791
9319.14	16.2127
9319.19	24.3072
9319.26	12.5502
9319.32	19.7161
9319.38	14.9903
9319.44	16.8833
9319.48	23.4357
9319.55	14.7885
9319.62	15.0921
9319.68	16.559
9319.75	14.2369
9319.84	10.717
9319.92	13.5135
9319.98	14.9611
9320.03	22.9095
9320.08	19.3986
9320.15	13.9801
9320.21	16.5344
9320.26	21.2585
9320.29	27.3598
9320.35	18.1587
9320.39	25.4259
9320.44	18.1587
9320.49	23.7699
9320.57	11.685
9320.67	10.5263
9320.73	15.361
9320.82	10.6428
9320.91	11.4903
9320.97	15.8053
9321.02	20.5465
9321.07	20.9688
9321.11	25.2334
9321.18	15.0693
9321.23	20.7684
9321.26	26.9397
9321.32	16.8833
9321.39	13.9431
9321.44	21.7486
9321.49	19.755
9321.56	13.4499
9321.65	11.2208
9321.71	17.1116
9321.76	20.496
9321.81	20.0884
9321.88	14.5582
9321.96	13.0497
9322.01	19.5656
9322.08	13.9919
9322.16	13.0276
9322.22	15.0602
9322.28	17.7368
9322.33	17.7809
9322.4	16.3854
9322.44	23.6855
9322.47	27.2257
9322.56	12.3701
9322.6	21.3767
9322.66	17.8763
9322.7	21.6123
9322.78	13.6444
9322.87	11.2271
9322.93	16.197
9322.98	20.7254
9323.05	13.9938
9323.15	9.98602
9323.19	21.6544
9323.28	11.2625
9323.35	14.7232
9323.39	24.5821
9323.45	18.6776
9323.53	12.4922
9323.57	21.725
9323.62	19.425
9323.66	23.8892
9323.78	8.75964
9323.86	12.3107
9323.91	20.8812
9324.02	9.07771
9324.09	14.8765
9324.15	16.2681
9324.2	18.5219
9324.25	19.8689
9324.36	9.48047
9324.4	25.0752
9324.45	18.9358
9324.51	16.4096
9324.58	14.7493
9324.63	19.073
9324.67	24.7525
9324.72	18.7723
9324.77	22.6706
9324.83	15.6177
9324.92	11.9432
9324.96	23.4687
9325.04	12.025
9325.08	26.8817
9325.13	17.8731
9325.2	15.1172
9325.25	20.4625
9325.29	26.0485
9325.33	21.4869
9325.39	17.4917
9325.48	11.1259
9325.58	10.0604
9325.64	17.4886
9325.7	15.6593
9325.74	23.9349
9325.81	15.2509
9325.87	17.4672
9325.92	18.2149
9325.97	21.9491
9326.08	8.70398
9326.13	20.842
9326.2	14.8522
9326.27	13.4989
9326.3	39.1083
9326.38	11.861
9326.42	24.1022
9326.48	18.6706
9326.55	13.9723
9326.6	18.0213
9326.71	9.65065
9326.78	13.8696
9326.9	8.28844
9326.94	25.5885
9326.99	17.9759
9327.04	23.0947
9327.11	14.1044
9327.2	11.3714
9327.26	15.1837
9327.33	14.6542
9327.38	18.7231
9327.44	19.6889
9327.51	13.6556
9327.59	12.3198
9327.64	19.9521
9327.7	17.9019
9327.73	28.0505
9327.77	25.7268
9327.84	15.1446
9327.89	17.3461
9327.95	16.4853
9328.01	18.5563
9328.07	17.2592
9328.16	10.1605
9328.21	21.3812
9328.28	14.7037
9328.34	17.2891
9328.52	5.34817
9328.62	10.5208
9328.68	17.8859
9328.77	11.1123
9328.84	13.8045
9328.92	12.6791
9328.98	16.4609
9329.05	14.1303
9329.12	14.5518
9329.18	15.2858
9329.23	21.0084
9329.27	22.3514
9329.36	11.6537
9329.43	15.3586
9329.45	37.1333
9329.51	18.7723
9329.55	21.51
9329.59	25.355
9329.65	16.0694
9329.71	19.1791
9329.78	14.2633
9329.83	17.3491
9329.97	7.0932
9330.01	32.4254
9330.11	9.98303
9330.15	23.4467
9330.19	24.2954
9330.29	10.0949
9330.34	19.084
9330.41	14.241
9330.49	13.2188
9330.63	7.17309
9330.7	14.0272
9330.77	13.6017
9330.84	14.6199
9330.91	13.5814
9330.96	19.7785
9331.05	12.1271
9331.14	11.121
9331.2	14.7427
9331.27	14.8236
9331.34	13.6911
9331.4	17.5809
9331.46	17.2741
9331.51	19.3686
9331.56	20.9952
9331.62	15.3304
9331.75	7.92456
9331.78	33.6927
9331.94	6.30994
9331.98	21.6497
9332.03	21.3038
9332.06	31.7864
9332.11	22.477
9332.19	11.9303
9332.26	13.6073
9332.37	9.28678
9332.42	20.4541
9332.47	22.3164
9332.53	15.3139
9332.58	21.097
9332.64	16.4339
9332.72	12.7129
9332.78	16.6058
9332.82	22.3115
9332.89	14.1383
9332.97	13.3529
9333.06	10.8155
9333.12	17.7968
9333.16	21.3174
9333.28	8.98876
9333.32	23.7699
9333.42	9.80296
9333.48	16.1421
9333.52	24.0558
9333.57	21.0526
9333.63	17.4734
9333.74	8.57118
9333.79	20.1979
9333.85	18.5288
9333.91	17.3732
9334	10.4384
9334.04	26.6383
9334.1	15.3775
9334.16	18.7547
9334.25	11.1694
9334.34	10.201
9334.38	29.1121
9334.47	10.7654
9334.53	17.8031
9334.59	15.2486
9334.65	18.8359
9334.78	7.33407
9334.87	12.0671
9334.92	19.1168
9334.98	16.4501
9335.01	28.2087
9335.08	15.5788
9335.12	25.1193
9335.2	12.5063
9335.28	11.8203
9335.34	16.5563
9335.38	24.42
9335.56	5.78469
9335.62	16.9808
9335.66	20.8117
9335.71	23.872
9335.78	13.574
9335.86	12.0337
9335.96	10.7135
9336	20.829
9336.12	8.79044
9336.21	10.7608
9336.27	16.0798
9336.39	8.63632
9336.47	11.7702
9336.52	22.4065
9336.56	21.8818
9336.65	12.21
9336.7	20.3583
9336.76	16.0694
9336.8	21.2089
9336.84	27.7778
9336.91	13.5777
9336.94	47.1254
9337.01	12.7372
9337.1	11.4969
9337.15	20.7125
9337.27	8.61401
9337.32	20.0642
9337.37	19.2567
9337.5	7.2881
9337.57	15.9109
9337.6	26.8745
9337.63	33.7952
9337.69	17.9276
9337.75	15.5788
9337.8	20.2306
9337.86	18.6185
9337.94	12.0569
9338	15.7134
9338.12	8.87154
9338.21	10.866
9338.33	8.13603
9338.41	12.87
9338.49	12.9938
9338.55	15.5545
9338.59	23.5516
9338.7	8.97424
9338.8	9.94728
9338.86	19.5236
9338.99	7.19217
9339.05	18.577
9339.11	17.337
9339.17	15.4107
9339.25	12.4285
9339.31	17.8667
9339.4	10.7388
9339.45	21.8723
9339.49	22.553
9339.53	24.3427
9339.59	16.9808
9339.69	10.2239
9339.77	11.6809
9339.86	11.9847
9339.93	14.243
9339.96	28.0584
9340.04	12.4008
9340.09	20.6954
9340.12	31.9183
9340.21	11.3817
9340.27	17.188
9340.37	10.0614
9340.46	11.0791
9340.53	14.6349
9340.62	11.26
9340.64	39.1083
9340.72	13.5814
9340.78	15.1492
9340.89	8.91186
9341	9.42596
9341.16	6.37918
9341.24	12.1168
9341.31	15.193
9341.4	11.1458
9341.45	19.5771
9341.5	17.5408
9341.57	14.3062
9341.63	16.197
9341.73	10.3648
9341.83	10.015
9341.88	18.8857
9341.92	27.6243
9342	13.1735
9342.08	11.422
9342.14	17.0126
9342.19	22.6809
9342.25	15.2579
9342.42	5.95309
9342.48	16.0617
9342.6	8.26651
9342.66	18.7126
9342.74	11.8427
9342.81	14.6284
9342.84	31.7058
9342.93	11.1657
9343	14.2349
9343.08	11.9818
9343.16	12.7226
9343.22	17.8348
9343.3	12.7828
9343.37	13.0873
9343.47	10.4559
9343.58	8.80127
9343.65	15.8403
9343.7	19.4894
9343.74	26.5604
9343.85	8.39278
9343.91	18.3554
9343.96	18.2349
9344.03	15.6666
9344.09	15.2045
9344.23	7.17309
9344.38	6.72902
9344.5	8.23588
9344.55	19.1314
9344.65	10.563
9344.78	7.82167
9344.85	13.344
9344.92	13.986
9345.04	8.97827
9345.09	16.8691
9345.19	10.3167
9345.42	4.42635
9345.54	8.41751
9345.63	10.819
9345.68	21.0793
9345.76	12.1788
9345.84	12.4054
9345.93	11.526
9345.99	14.5201
9346.04	20.3915
9346.14	9.99001
9346.19	21.4638
9346.24	20.7641
9346.36	7.92016
9346.43	14.2126
9346.51	12.945
9346.55	24.266
9346.67	8.8881
9346.72	17.6429
9346.81	11.5955
9347.08	3.70934
9347.21	7.46436
9347.31	10.0918
9347.35	24.9813
9347.41	18.1653
9347.49	12.1124
9347.58	11.1247
9347.72	7.04027
9347.82	10.3072
9348	5.35189
9348.05	20.3874
9348.13	12.3442
9348.2	15.1286
9348.25	20.8507
9348.3	20.903
9348.34	25.4388
9348.4	15.2648
9348.45	19.5503
9348.52	14.9142
9348.64	7.98913
9348.71	16.5071
9348.75	21.9635
9348.82	14.6263
9348.88	15.4895
9348.95	14.9209
9349.02	13.8619
9349.09	14.881
9349.2	8.9214
9349.24	28.1294
9349.36	8.33889
9349.41	19.1755
9349.46	20.7254
9349.56	9.88728
9349.64	12.1492
9349.73	11.5075
9349.81	12.3062
9350	5.14245
9350.12	8.3956
9350.16	25.974
9350.22	16.8976
9350.31	11.9048
9350.37	16.6528
9350.41	20.1248
9350.5	11.3753
9350.56	16.8322
9350.65	10.8613
9350.72	16.0282
9350.82	9.82511
9350.88	17.4978
9350.94	14.9723
9351.24	3.32381
9351.28	24.0674
9351.34	18.0018
9351.41	15.1355
9351.46	19.4363
9351.51	20.2881
9351.58	13.5318
9351.63	19.015
9351.74	9.49758
9351.79	17.8859
9351.88	11.854
9351.98	10.3199
9352.09	9.16926
9352.18	10.1245
9352.24	18.8041
9352.34	9.87069
9352.41	13.1631
9352.48	15.6838
9352.58	10.2923
9352.63	19.0295
9352.69	17.31
9352.83	7.1398
9352.91	11.7606
9352.97	15.9084
9353.04	15.2648
9353.09	20.7771
9353.18	10.8992
9353.23	17.9211
9353.36	7.90326
9353.41	22.6655
9353.47	15.9008
9353.51	25.74
9353.61	9.80296
9353.71	10.0291
9353.82	9.22509
9353.97	6.55695
9354.03	17.6647
9354.12	10.7055
9354.22	9.70591
9354.38	6.17398
9354.46	13.7514
9354.52	17.3762
9354.61	11.0951
9354.65	21.2179
9354.72	15.8428
9354.82	9.4304
9354.93	9.4518
9355.03	10.1215
9355.17	7.19632
9355.27	9.49577
9355.41	7.40741
9355.45	25.2717
9355.53	11.4639
9355.59	16.8691
9355.66	15.4727
9355.75	10.4297
9355.83	12.1389
9355.9	16.3773
9355.97	14.241
9356.04	12.7845
9356.1	16.7757
9356.15	22.9779
9356.22	14.4676
9356.27	17.1409
9356.35	12.4595
9356.43	12.8008
9356.56	7.94849
9356.62	15.3163
9356.7	13.0907
9356.79	10.7481
9356.84	19.9045
9356.9	17.6991
9357.01	8.90789
9357.1	11.711
9357.18	11.7827
9357.24	17.6897
9357.3	16.4258
9357.37	14.9054
9357.42	20.0924
9357.53	8.93815
9357.59	15.8053
9357.68	10.9146
9357.76	13.3761
9357.86	9.55749
9358	7.56888
9358.13	7.59705
9358.21	11.4982
9358.29	12.9483
9358.34	22.2321
9358.46	8.32362
9358.54	12.3001
9358.59	19.4363
9358.63	22.6912
9358.7	14.9031
9358.75	19.3349
9358.81	17.1497
9358.93	8.02761
9359.03	10.9842
9359.13	9.57396
9359.26	7.96052
9359.32	15.2555
9359.39	15.5715
9359.43	20.3417
9359.58	7.01804
9359.71	7.48783
9359.82	8.87469
9359.94	8.51426
9360.02	12.2504
9360.12	10.4613
9360.23	8.96941
9360.52	3.41799
9360.61	11.5247
9360.66	20.6441
9360.74	12.0627
9360.86	8.17327
9360.92	17.2503
9361.07	6.68405
9361.18	9.34492
9361.23	19.5963
9361.3	14.9209
9361.38	12.0685
9361.43	18.2282
9361.51	12.427
9361.6	11.3973
9361.68	12.6678
9361.74	17.4734
9361.8	16.6445
9362.06	3.87207
9362.1	22.0361
9362.16	18.0865
9362.24	12.5047
9362.38	7.17566
9362.43	19.7863
9362.53	10.0563
9362.61	12.3274
9362.76	6.46078
9362.89	7.96559
9362.94	18.5254
9363	15.6789
9363.07	16.3961
9363.22	6.52997
9363.29	14.6563
9363.33	21.8055
9363.4	14.2187
9363.48	13.5263
9363.59	8.53534
9363.7	9.30406
9363.79	12.0019
9363.84	18.8964
9363.89	17.6398
9364	9.3835
9364.08	11.9861
9364.12	26.1986
9364.2	13.708
9364.26	14.9254
9364.32	16.3693
9364.42	10.543
9364.49	13.2732
9364.58	12.1655
9364.67	10.337
9364.81	7.45823
9364.85	22.5124
9364.91	17.7431
9365.03	8.41538
9365.11	11.8694
9365.16	19.6696
9365.23	14.1203
9365.4	5.92452
9365.47	14.4739
9365.55	12.5534
9365.64	11.2233
9365.73	11.0461
9365.83	10.3242
9365.91	12.6727
9365.97	15.9337
9366.03	15.5739
9366.14	9.66744
9366.2	15.6079
9366.25	19.5656
9366.36	9.04895
9366.46	9.96512
9366.56	10.3983
9366.69	7.32386
9366.73	25.7998
9366.78	19.6002
9366.89	9.94728
9366.95	14.7601
9367.07	8.66401
9367.15	11.5714
9367.24	11.6063
9367.37	7.89328
9367.44	13.7722
9367.54	9.56663
9367.64	10.1153
9367.77	8.18331
9367.82	17.5285
9367.89	15.1515
9367.94	19.2901
9367.99	18.615
9368.07	13.4463
9368.2	7.5959
9368.31	9.49758
9368.41	9.88924
9368.46	17.6274
9368.57	9.81643
9368.65	12.161
9368.75	9.51656
9368.84	11.722
9368.92	11.9732
9369.04	8.74432
9369.09	20.4165
9369.22	7.37354
9369.28	16.8719
9369.34	15.9898
9369.41	13.9198
9369.53	8.65351
9369.57	24.3902
9369.62	19.1791
9369.67	19.9681
9369.77	10.0786
9369.83	16.247
9370	5.84419
9370.09	12.2609
9370.21	8.06192
9370.27	17.8253
9370.33	16.6141
9370.37	21.3083
9370.43	16.5865
9370.5	14.6135
9370.65	6.82175
9370.8	6.45745
9370.94	7.17206
9371.03	11.5513
9371.13	10.226
9371.18	17.8891
9371.27	11.4929
9371.37	9.6367
9371.48	9.06454
9371.55	15.4345
9371.64	10.8155
9371.71	15.7332
9371.81	9.14913
9371.94	7.77605
9372.02	13.5667
9372.07	19.5122
9372.13	17.2147
9372.22	10.5932
9372.43	4.879
9372.48	18.9645
9372.58	9.45001
9372.71	7.91891
9372.84	7.53693
9372.93	11.0266
9372.99	16.5262
9373.08	11.6618
9373.16	12.3062
9373.22	16.8464
9373.29	14.1223
9373.4	9.07194
9373.51	9.1416
9373.58	15.1446
9373.77	5.3056
9373.87	9.79432
9373.95	12.0409
9374.04	11.3097
9374.14	10.0261
9374.27	7.60572
9374.33	15.5933
9374.42	11.2057
9374.5	13.4807
9374.6	9.39055
9374.71	9.11743
9374.92	4.81024
9375.03	9.46253
9375.15	8.38012
9375.26	9.03424
9375.35	11.1222
9375.41	15.5569
9375.49	12.3778
9375.64	6.7331
9375.71	15.0761
9375.79	12.5408
9375.9	9.1617
9375.99	10.8672
9376.11	8.15328
9376.2	11.2689
9376.31	9.00576
9376.37	15.9847
9376.52	7.03235
9376.68	6.02664
9376.78	10.3918
9376.93	6.47836
9377.03	10.5519
9377.16	7.67931
9377.22	16.6973
9377.27	18.4775
9377.34	13.8619
9377.44	10.5419
9377.49	19.4326
9377.68	5.34988
9377.82	7.1582
9377.96	7.06115
9378.13	5.77167
9378.19	16.1499
9378.31	8.61846
9378.39	13.0702
9378.45	15.8028
9378.57	8.51789
9378.62	18.4604
9378.72	10.268
9378.86	6.87002
9378.93	14.2106
9378.98	21.8818
9379.04	17.4398
9379.21	5.6373
9379.26	20.8117
9379.35	11.0072
9379.48	8.00064
9379.62	6.93145
9379.72	10.7875
9379.77	17.4795
9379.87	9.92457
9380.04	5.91646
9380.1	18.4536
9380.16	16.2311
9380.25	11.5009
9380.33	11.542
9380.39	18.2882
9380.47	12.0875
9380.53	17.0126
9380.57	25.2653
9380.65	11.5181
9380.72	16.1499
9380.81	11.0339
9380.87	15.9515
9380.96	10.784
9381.06	10.4603
9381.17	9.29195
9381.3	7.49344
9381.39	10.8026
9381.45	15.9413
9381.54	11.9119
9381.6	15.8253
9381.74	7.26744
9381.8	15.4727
9381.86	19.3911
9381.94	11.1757
9382.1	6.37105
9382.17	14.1764
9382.24	13.7552
9382.29	23.4028
9382.35	15.8278
9382.43	13.4553
9382.49	15.2184
9382.6	8.98553
9382.65	20.35
9382.76	9.16674
9382.81	18.9609
9382.9	12.13
9382.96	15.9693
9383.11	6.61857
9383.2	10.5955
9383.27	15.8278
9383.34	13.3014
9383.41	14.4134
9383.56	6.65336
9383.65	11.4273
9383.75	9.64506
9383.82	13.9626
9383.89	15.3257
9383.99	9.67773
9384.08	12.1921
9384.15	12.9988
9384.23	13.6166
9384.31	11.2524
9384.37	18.5117
9384.46	10.4811
9384.52	18.8288
9384.6	12.5125
9384.64	22.553
9384.77	8.02633
9384.85	11.9204
9384.95	10.0766
9385.07	7.99041
9385.23	6.48046
9385.26	35.2734
9385.3	25.2016
9385.35	17.2801
9385.42	14.4259
9385.51	11.6009
9385.63	8.55578
9385.7	13.3815
9385.78	12.639
9385.84	16.9033
9385.91	14.9903
9386.08	5.65291
9386.16	13.7268
9386.22	15.3421
9386.36	7.0497
9386.45	11.2982
9386.52	14.2207
9386.61	11.0705
9386.8	5.34588
9386.84	22.3864
9386.91	15.0602
9387.08	5.79945
9387.15	15.4464
9387.22	13.7344
9387.31	11.5513
9387.39	12.2745
9387.44	18.0668
9387.53	11.2587
9387.63	10.4877
9387.68	18.843
9387.79	9.42507
9387.83	21.8293
9387.92	11.7454
9388	12.9853
9388.2	4.87163
9388.27	13.3869
9388.32	23.4412
9388.4	12.3962
9388.51	8.81057
9388.56	20.2963
9388.62	16.2602
9388.69	14.8765
9388.75	16.3693
9388.8	20.6954
9388.88	12.8883
9388.92	22.9621
9388.97	20.0642
9389.02	20.4207
9389.17	6.44122
9389.22	20.3459
9389.31	11.1235
9389.37	17.9662
9389.47	9.58957
9389.54	15.5424
9389.58	23.4357
9389.67	11.5075
9389.79	8.18599
9389.89	9.88631
9389.95	17.7841
9390.05	10.1225
9390.11	14.7863
9390.18	14.6908
9390.25	15.4059
9390.32	13.4626
9390.4	11.9005
9390.46	19.1314
9390.52	16.116
9390.62	9.45358
9390.73	9.16003
9390.86	7.93021
9390.93	13.8966
9391.01	12.9803
9391.07	17.0474
9391.16	10.4188
9391.22	16.3881
9391.27	23.2342
9391.32	17.4703
9391.36	26.5604
9391.45	11.1995
9391.55	9.77135
9391.64	11.8245
9391.69	18.3453
9391.76	15.1561
9391.87	9.25926
9391.93	17.1792
9391.97	22.1729
9392.06	10.8026
9392.14	13.8677
9392.29	6.32151
9392.42	8.17595
9392.5	12.6056
9392.56	15.977
9392.65	10.4537
9392.71	18.3385
9392.75	23.5793
9392.8	20.8812
9392.87	14.3513
9392.98	9.06783
9393.18	4.83723
9393.24	17.671
9393.33	11.8161
9393.4	12.7356
9393.48	12.6374
9393.54	18.2682
9393.59	18.0018
9393.67	12.6342
9393.76	11.5207
9393.82	15.8453
9393.88	17.1028
9393.93	20.1288
9393.98	21.4087
9394.05	13.132
9394.09	24.6427
9394.23	7.52106
9394.3	13.1683
9394.46	6.27038
9394.54	12.2609
9394.62	12.6871
9394.66	26.2123
9394.75	10.7968
9394.83	12.5094
9394.87	24.7402
9394.96	11.4233
9395.04	12.7796
9395.16	8.22707
9395.23	15.6495
9395.35	8.33889
9395.4	17.7588
9395.5	9.72479
[truncated: 2,414 more rows]
