# Supplementary material for: Dorsal and median raphe neuronal firing dynamics characterized by nonlinear measures
Source: PLoS Comput Biol. 2024 May 28;20(5):e1012111. doi: 10.1371/journal.pcbi.1012111 (PMC11161118; doi:10.1371/journal.pcbi.1012111)
Supplement: S1 Data — (ZIP) [file pcbi.1012111.s002.zip › data/N60_N3_130514.txt]

Event times and instantaneous frequencies between 0 s and 423.655 s on channel 5
Time	Inst freq
4.08288	0.244925
13.4117	0.107194
16.7525	0.299331
20.515	0.26578
22.9502	0.410652
23.4508	1.99744
26.6761	0.310051
26.8931	4.60825
27.2561	2.75487
27.6095	2.82946
30.3073	0.370671
30.4077	9.96512
30.5092	9.85261
30.6887	5.56929
30.8735	5.41336
33.6852	0.355658
33.9776	3.41943
35.1268	0.870172
35.3751	4.02752
35.5805	4.86931
36.1461	1.76793
36.5604	2.41364
37.0459	2.05965
37.5241	2.0912
39.5268	0.499331
41.5548	0.493104
45.0932	0.282609
46.9613	0.535324
47.0594	10.1837
47.1995	7.14051
47.5982	2.5083
47.798	5.00425
47.9549	6.37251
48.1156	6.22378
48.2642	6.73074
48.7369	2.11519
48.9455	4.79451
49.1346	5.28849
49.524	2.5679
50.1989	1.48182
50.4784	3.57784
50.7458	3.73994
50.9184	5.79247
51.0562	7.25395
51.1964	7.13318
51.3794	5.46448
51.6405	3.82992
51.8228	5.48733
52.013	5.25563
52.1931	5.55296
52.6302	2.28777
52.7949	6.07386
54.4791	0.593737
54.9708	2.03388
56.2949	0.755238
57.1236	1.2067
58.4203	0.771194
58.6171	5.0813
58.7238	9.36909
59.1217	2.51299
59.2981	5.66932
59.4274	7.73611
59.5675	7.1399
59.8762	3.23908
60.206	3.03174
61.1776	1.02921
61.3275	6.672
61.5925	3.77441
64.528	0.340653
65.2392	1.40615
65.4302	5.23352
66.1811	1.33187
67.702	0.657473
67.8178	8.6405
67.9573	7.16908
68.6439	1.45628
68.8922	4.02878
69.4324	1.85093
69.6017	5.90786
69.8254	4.46995
69.9681	7.00958
70.0465	12.7528
70.2997	3.94945
70.5015	4.95442
70.6169	8.66927
70.7172	9.96929
70.8994	5.48878
71.1834	3.52071
71.2787	10.4927
71.9588	1.47033
72.1493	5.24967
72.2745	7.98556
72.5611	3.48923
72.7731	4.71743
73.1721	2.5063
74.0434	1.14769
74.4803	2.28897
75.0226	1.84392
75.5824	1.78654
76.5933	0.989184
76.8037	4.75348
76.9855	5.50019
77.0756	11.1022
77.1636	11.3649
77.2419	12.7587
77.8359	1.68347
78.0797	4.10287
78.2377	6.32943
78.4634	4.42956
78.6938	4.33983
79.1086	2.41099
80.1447	0.96521
80.3042	6.26896
80.415	9.01925
80.5168	9.83168
80.8163	3.33794
81.2216	2.46778
81.3297	9.2459
81.5563	4.41314
81.8584	3.3101
82.0131	6.46371
82.2302	4.60749
82.5692	2.94964
82.712	7.00339
83.1143	2.48567
84.0338	1.08758
85.4015	0.731122
86.074	1.48695
86.274	5.0002
87.6342	0.73518
88.1455	1.95591
88.2362	11.0302
88.3568	8.28775
88.5327	5.68634
88.7167	5.43419
89.9115	0.836978
90.0979	5.36509
90.1728	13.3408
90.3451	5.80578
90.4957	6.64011
91.2495	1.32653
91.6517	2.48623
92.0144	2.7576
92.7155	1.42623
93.1072	2.5533
94.4028	0.771844
94.7543	2.84482
94.8222	14.7219
95.0142	5.20882
95.4846	2.12596
95.6123	7.82693
97.4848	0.534044
97.601	8.60748
98.4814	1.13583
98.6547	5.77301
98.8327	5.6164
98.9313	10.144
99.0492	8.4809
100.178	0.885969
100.335	6.34727
100.453	8.48522
100.528	13.4626
100.71	5.48805
100.758	20.9118
100.796	26.189
100.858	16.1577
100.945	11.4943
101	17.9482
101.123	8.14478
101.223	9.97168
101.328	9.55657
101.557	4.3614
102.778	0.818981
102.995	4.62077
103.198	4.92572
103.674	2.10035
103.848	5.75725
103.939	10.9412
104.293	2.82855
105.517	0.816997
105.629	8.88415
105.826	5.07403
106.11	3.5301
106.319	4.76626
106.471	6.57877
106.733	3.8151
107.455	1.38622
108.064	1.64042
108.189	8.02478
108.351	6.17719
108.704	2.82898
108.967	3.80987
111.8	0.352937
111.979	5.58441
112.175	5.10762
112.5	3.07958
113.66	0.861727
114.1	2.2724
114.403	3.30813
114.51	9.33132
114.65	7.10793
114.784	7.48828
114.895	9.02266
114.973	12.8541
115.038	15.1888
115.142	9.67642
115.24	10.1856
115.342	9.83168
115.47	7.78707
115.943	2.11517
116.51	1.76315
117.796	0.777886
118.534	1.35385
118.762	4.38978
119.312	1.8173
119.986	1.48433
120.243	3.88455
120.527	3.52413
120.847	3.13013
120.996	6.71772
121.791	1.25658
121.953	6.19763
122.407	2.20205
122.544	7.26945
122.683	7.23568
123.11	2.34076
124.011	1.10958
124.133	8.20089
124.498	2.74046
124.69	5.20801
124.874	5.42747
125.067	5.1784
125.362	3.39367
125.548	5.37426
126.018	2.12626
126.335	3.15764
126.426	11.0448
126.556	7.68864
126.781	4.44243
127.157	2.6588
127.384	4.40346
127.65	3.76214
127.823	5.75984
127.935	8.93703
128.289	2.83066
128.518	4.34854
128.663	6.91477
129.211	1.82526
131.894	0.372653
132.578	1.46331
133.876	0.770399
134.988	0.898778
135.093	9.60559
135.976	1.13145
136.586	1.64144
136.867	3.55101
137.089	4.51463
137.302	4.69444
137.692	2.56028
137.987	3.39471
138.224	4.21397
138.456	4.3102
139.257	1.24934
139.705	2.2307
140.412	1.41431
140.548	7.3564
140.69	7.03027
140.809	8.39588
141.427	1.61825
141.559	7.56269
141.691	7.61209
141.96	3.7089
142.253	3.4153
142.67	2.39705
142.863	5.20151
143.037	5.75228
143.224	5.32328
143.597	2.68635
143.832	4.25409
143.928	10.3359
144.236	3.24899
144.429	5.18065
146.119	0.59194
146.265	6.83789
146.816	1.81556
147.304	2.04931
147.739	2.29581
148.722	1.01777
150.162	0.694523
150.248	11.5173
150.388	7.16107
151.11	1.3852
151.758	1.54238
152.845	0.920017
152.958	8.88652
153.186	4.37514
153.436	4.00391
153.725	3.46356
153.911	5.37461
154.178	3.74886
154.385	4.82337
154.697	3.20008
154.898	4.97691
155.095	5.08487
155.237	7.06245
155.379	7.01193
155.636	3.90083
155.793	6.35938
155.949	6.39525
156.172	4.49127
156.32	6.76627
156.524	4.8916
156.681	6.37471
157.081	2.49725
157.259	5.64245
157.559	3.32542
158.499	1.06388
159.277	1.28514
159.491	4.68823
159.707	4.61361
160.289	1.72093
160.482	5.18033
160.683	4.96386
161.052	2.71342
161.213	6.18865
161.705	2.03123
161.88	5.71422
162.019	7.19352
162.313	3.40846
162.523	4.76572
162.859	2.96951
163.059	5.0005
163.282	4.49357
163.438	6.39133
163.535	10.403
164.889	0.738133
165.034	6.90074
165.141	9.34283
165.937	1.25655
166.623	1.4581
166.743	8.35548
166.988	4.07289
167.196	4.81849
167.803	1.64562
167.904	9.93483
168.117	4.70093
168.259	7.02998
168.609	2.8552
168.75	7.11794
169.787	0.963999
170.157	2.70054
171.092	1.06969
171.665	1.74524
172.194	1.89239
172.861	1.49732
173.349	2.05181
173.811	2.16223
174.129	3.15233
174.228	10.019
174.426	5.06078
174.629	4.93681
174.761	7.53704
174.889	7.82914
175.344	2.19935
175.53	5.3532
175.703	5.80397
175.866	6.141
176.221	2.81133
176.392	5.85864
176.601	4.78611
176.896	3.39036
177.025	7.74653
177.275	4.00237
177.437	6.16599
177.58	6.9773
177.743	6.15779
178.604	1.16122
178.927	3.0922
179.153	4.43321
179.231	12.8235
179.326	10.5106
179.473	6.80744
179.556	12.0939
179.709	6.53083
180.18	2.12066
180.346	6.01945
180.627	3.56888
180.701	13.4041
180.787	11.5934
180.892	9.52599
181.244	2.84065
181.413	5.9255
181.553	7.16045
181.724	5.8457
181.893	5.90765
182.127	4.27712
182.248	8.25573
182.33	12.1406
182.397	14.9638
182.461	15.753
182.587	7.90301
183.03	2.26114
183.297	3.7396
183.728	2.32075
183.941	4.68784
184.142	4.98614
184.281	7.17494
184.359	12.9109
184.686	3.05368
184.772	11.6249
185.02	4.02966
185.319	3.34605
185.534	4.65069
185.765	4.32182
185.927	6.19256
186.033	9.46539
186.261	4.37664
186.507	4.0589
186.713	4.85965
186.849	7.37822
187.036	5.34874
187.226	5.25116
187.475	4.01829
187.682	4.83905
187.801	8.36134
188.004	4.93827
188.214	4.7562
188.442	4.39082
189.019	1.73286
189.535	1.93805
189.868	2.99766
190.066	5.06724
190.394	3.04375
191.012	1.61811
191.216	4.90976
191.406	5.26427
191.537	7.64877
191.793	3.89563
192.023	4.35025
192.708	1.46017
192.896	5.32311
193.068	5.82099
193.5	2.316
193.648	6.73074
193.796	6.76791
193.936	7.13868
194.178	4.13904
194.28	9.80104
194.441	6.18521
194.91	2.13421
195.004	10.6022
195.26	3.90943
195.384	8.04104
195.665	3.55798
195.869	4.91396
196.221	2.83591
196.376	6.45295
196.542	6.03843
196.692	6.65495
196.903	4.75606
197.064	6.18016
197.215	6.63773
197.448	4.29963
197.564	8.61237
197.738	5.7505
197.915	5.63711
198.054	7.17834
198.354	3.33187
198.515	6.21775
198.718	4.92689
198.869	6.63376
199.083	4.67574
199.181	10.1434
199.413	4.31924
199.643	4.34707
199.743	9.95263
200.16	2.39863
200.277	8.56986
200.567	3.45209
200.827	3.83768
200.987	6.25602
201.156	5.90807
201.295	7.22878
201.484	5.28145
201.761	3.61212
201.968	4.83863
202.23	3.80709
202.796	1.76784
202.937	7.08948
203.145	4.81014
203.354	4.77528
203.681	3.06525
203.863	5.49058
204.058	5.12096
204.629	1.75006
204.937	3.24633
205.249	3.20827
205.438	5.30245
205.666	4.37147
206.33	1.50621
206.482	6.59909
206.692	4.76259
206.857	6.04412
207.882	0.976263
208.078	5.10183
208.282	4.88286
208.531	4.01645
208.707	5.69528
208.844	7.31315
209.121	3.60345
209.56	2.28032
209.754	5.14642
209.995	4.14418
210.119	8.11741
210.288	5.90619
210.946	1.51992
211.256	3.22685
211.49	4.27318
211.616	7.92933
211.876	3.84202
212.138	3.8221
212.249	9.01242
212.347	10.1589
212.602	3.92138
212.731	7.74905
213.08	2.86576
213.311	4.33949
213.474	6.11284
213.563	11.3271
213.775	4.71422
213.983	4.79409
214.084	9.87713
214.376	3.42499
214.543	5.99585
214.654	9.00901
214.748	10.6605
214.913	6.0743
215.062	6.68003
215.199	7.32601
215.389	5.27193
215.618	4.36643
215.942	3.08339
216.075	7.52004
216.25	5.70464
216.512	3.81563
217.014	1.99131
217.186	5.83546
217.32	7.47585
217.552	4.30697
217.784	4.31142
217.987	4.92426
218.304	3.15078
218.692	2.57866
218.919	4.40824
219.027	9.21676
219.158	7.67271
219.271	8.81135
219.79	1.92874
220.568	1.28513
220.709	7.09099
220.904	5.13326
221.116	4.70664
221.555	2.27992
221.703	6.75749
222.231	1.89273
222.345	8.77932
222.756	2.43295
222.869	8.81601
223.032	6.13083
223.172	7.18453
223.314	6.9978
223.529	4.6594
223.945	2.40206
224.091	6.85674
224.307	4.6371
224.395	11.358
224.591	5.09544
224.817	4.43817
224.962	6.88933
225.19	4.37514
225.44	4.00343
225.583	7.00045
225.71	7.8698
226.573	1.15836
227.132	1.78835
227.478	2.89739
227.611	7.4866
227.873	3.81362
228.01	7.34441
228.26	3.99144
228.476	4.63542
229.268	1.26213
229.379	8.98618
229.55	5.86297
229.723	5.76941
230.004	3.5627
230.144	7.11734
230.543	2.51012
230.766	4.48982
230.876	9.06931
231.092	4.62603
231.425	3.0016
231.669	4.10549
231.792	8.10517
232.089	3.37375
232.318	4.35992
232.467	6.71962
232.78	3.18772
232.9	8.34168
233.039	7.21251
233.247	4.8064
233.398	6.62111
233.656	3.87624
233.91	3.93843
234.053	6.97554
234.137	11.9397
234.203	15.0857
234.372	5.93627
234.468	10.4356
234.622	6.48609
234.713	11.012
234.903	5.2434
235.039	7.35478
235.264	4.44599
235.379	8.67784
235.582	4.92878
235.751	5.93078
235.92	5.90368
236.035	8.7146
236.35	3.17104
236.598	4.03708
236.849	3.98324
237.104	3.92721
237.335	4.31824
237.49	6.48408
237.607	8.51209
237.674	14.8452
237.752	12.8383
237.851	10.112
238.093	4.13216
238.194	9.93601
238.384	5.25961
238.643	3.86258
238.836	5.18807
239.003	5.95813
239.093	11.2302
239.295	4.94413
239.749	2.19935
239.912	6.1358
239.99	12.881
240.056	15.1681
240.133	13.0698
240.248	8.65936
240.383	7.39492
240.577	5.16028
240.657	12.4573
240.865	4.82309
241.043	5.60299
241.165	8.22477
241.364	5.02856
241.491	7.83871
241.564	13.7344
241.665	9.89178
241.88	4.65653
241.992	8.87374
242.113	8.30924
242.212	10.0426
242.336	8.06517
242.561	4.45478
242.713	6.58267
242.805	10.7833
242.959	6.49621
243.152	5.1934
243.262	9.0624
243.364	9.87128
243.449	11.7661
243.597	6.74518
244.018	2.37245
244.181	6.14711
244.294	8.87044
244.39	10.3894
244.577	5.35131
244.732	6.4492
244.867	7.40017
245.021	6.4813
245.143	8.21301
245.289	6.86351
245.423	7.4628
245.557	7.45879
245.713	6.39133
245.92	4.8475
246.046	7.89403
246.204	6.36181
246.32	8.59461
246.433	8.82441
246.579	6.83873
246.797	4.60227
246.944	6.76764
247.034	11.2218
247.193	6.29168
247.547	2.82424
247.677	7.68722
247.852	5.71148
248.031	5.5678
248.223	5.22433
248.308	11.682
248.375	14.949
248.548	5.78001
248.651	9.72782
248.843	5.22368
249.154	3.2126
249.627	2.11286
249.931	3.29557
250.034	9.63893
250.249	4.66292
250.347	10.1843
250.575	4.39209
250.762	5.33367
250.994	4.31992
251.201	4.83274
251.356	6.42707
251.486	7.72642
251.715	4.3557
251.9	5.40056
252.643	1.34707
252.951	3.24804
253.125	5.73506
253.31	5.3927
253.546	4.2425
253.756	4.77199
254.527	1.29678
254.888	2.76556
255.429	1.84961
256.684	0.796492
256.768	11.9904
257.26	2.03212
257.49	4.34923
258.326	1.19555
258.565	4.18803
258.92	2.81817
262.713	0.263623
263.65	1.0677
265.044	0.71717
267.186	0.466899
268.699	0.661053
288.363	0.0508538
293.888	0.180994
300.674	0.147373
301.044	2.69774
301.244	5.00997
302.177	1.07186
302.904	1.37565
303.619	1.39867
304.162	1.83957
304.53	2.71825
304.756	4.42439
305.311	1.80083
305.476	6.07563
305.759	3.53609
306.388	1.59051
307.586	0.834589
308.457	1.14774
314.521	0.16492
314.687	6.00211
323.182	0.117713
323.887	1.41921
324.264	2.65068
324.458	5.15421
324.602	6.97321
325.244	1.55752
325.654	2.43886
325.92	3.76384
330.499	0.218378
331.507	0.991603
332.372	1.15621
333.58	0.827709
335.076	0.66875
337.787	0.368818
339.961	0.460004
340.727	1.30491
340.982	3.92628
341.831	1.1772
342.464	1.58075
342.683	4.55872
343.071	2.57906
343.47	2.50559
344.486	0.984643
344.621	7.40214
344.92	3.34827
345.426	1.97334
346.003	1.73542
346.165	6.17147
346.328	6.10501
346.896	1.76141
347.123	4.40975
347.628	1.98108
347.856	4.37882
347.974	8.45294
348.1	7.94142
348.222	8.23615
349.757	0.651296
350.053	3.38403
350.265	4.70597
350.685	2.38044
350.873	5.32754
351.116	4.11157
351.326	4.75294
351.634	3.25623
351.797	6.11441
352.015	4.59922
352.321	3.26714
352.582	3.82509
353.116	1.87178
353.494	2.64454
353.985	2.03714
354.237	3.97943
355.271	0.966385
355.435	6.11958
356.413	1.02191
356.64	4.41162
356.973	2.99992
357.182	4.78364
357.859	1.47837
358.06	4.96002
358.495	2.30136
359.016	1.91975
359.229	4.70186
359.553	3.08032
360.86	0.765168
361.177	3.1598
362.543	0.731835
364.9	0.424285
365.094	5.16476
365.328	4.27241
365.676	2.87104
366.636	1.04137
367.185	1.82231
367.493	3.24355
368.342	1.17803
370.794	0.407926
371.117	3.09106
371.293	5.66758
371.455	6.18682
371.755	3.33747
372.127	2.68436
372.636	1.96573
372.867	4.3244
373.15	3.53048
373.374	4.47668
373.644	3.69828
374.264	1.61481
375.729	0.6823
376.606	1.14075
378.462	0.53879
379.292	1.20522
379.928	1.57166
380.055	7.88469
380.492	2.28881
381.117	1.59852
381.243	7.96153
381.366	8.13405
381.517	6.62585
381.928	2.43199
382.056	7.79508
382.207	6.61008
382.338	7.64561
383.002	1.50695
383.288	3.49128
383.599	3.21248
384.102	1.99167
384.392	3.43827
384.676	3.52488
384.972	3.3821
385.553	1.72059
385.969	2.40604
386.254	3.50162
386.735	2.07892
386.835	9.9962
387.337	1.99479
387.483	6.83789
388.092	1.64179
388.595	1.98848
388.886	3.43834
389.2	3.18473
389.629	2.32944
390.013	2.59982
390.555	1.84824
391.125	1.75226
391.304	5.58534
394.067	0.362024
394.201	7.4345
394.675	2.10992
395.788	0.898821
396.098	3.21632
396.32	4.50645
396.711	2.55741
397.284	1.74606
397.439	6.47601
397.94	1.99395
398.274	2.99502
398.778	1.98564
399.215	2.28414
399.359	6.96767
399.543	5.43845
399.8	3.89363
400.124	3.07798
400.284	6.25227
400.519	4.26203
400.847	3.04898
401.134	3.48872
401.362	4.37836
401.614	3.9641
402.369	1.3254
402.483	8.74294
402.707	4.4762
402.827	8.33083
403.003	5.68266
403.187	5.42199
403.412	4.45216
403.745	3.00057
404.023	3.59893
404.256	4.28559
404.407	6.63403
404.747	2.93691
405.243	2.01551
405.457	4.68916
405.671	4.65771
405.838	5.99068
406.003	6.08117
406.192	5.29369
406.434	4.12735
406.905	2.12306
407.051	6.84491
407.346	3.39665
407.812	2.14326
408.198	2.58819
408.3	9.8666
408.4	9.9944
408.73	3.03262
409.059	3.03544
409.264	4.87714
409.657	2.54251
409.761	9.64618
409.996	4.26105
410.163	5.9673
410.311	6.77369
410.614	3.30026
410.786	5.82506
411.126	2.93769
411.371	4.08187
411.547	5.69781
411.687	7.1451
411.949	3.80657
412.623	1.48354
412.823	5.01917
413.285	2.16394
414.217	1.07218
414.843	1.59883
415.271	2.33512
416.069	1.25373
416.321	3.97014
416.711	2.5628
416.869	6.31816
417.037	5.96965
417.407	2.6991
417.8	2.54426
417.955	6.47124
418.318	2.75091
418.923	1.65378
419.23	3.25241
419.434	4.89951
419.602	5.97393
419.765	6.10657
420.128	2.76171
421.09	1.03893
421.252	6.19556
421.393	7.08617
421.569	5.66277
421.743	5.75407
422.412	1.49379
422.797	2.59836
422.998	4.9836
423.193	5.13484
423.421	4.3756
