# Supplementary material for: Dorsal and median raphe neuronal firing dynamics characterized by nonlinear measures
Source: PLoS Comput Biol. 2024 May 28;20(5):e1012111. doi: 10.1371/journal.pcbi.1012111 (PMC11161118; doi:10.1371/journal.pcbi.1012111)
Supplement: S1 Data — (ZIP) [file pcbi.1012111.s002.zip › data/N87_N2_130618.txt]

Event times and instantaneous frequencies between 0 s and 206.657 s on channel 5
Time	Inst freq
0.230274	4.34265
0.487338	3.89008
0.62415	7.3093
0.795354	5.84099
0.950592	6.44172
1.09749	6.80744
1.25713	6.26413
1.46691	4.76694
1.65431	5.33615
1.76132	9.3444
1.92225	6.21392
2.10708	5.41055
2.2438	7.31411
2.50894	3.77151
2.70402	5.12615
2.83865	7.42771
3.05215	4.68388
3.3259	3.65293
3.5419	4.62976
3.77224	4.34146
3.96546	5.17542
4.21183	4.0589
4.43939	4.39446
4.72556	3.49435
4.99035	3.77659
5.32276	3.00831
5.52003	5.0694
5.84914	3.03845
6.05779	4.79278
6.24636	5.30313
6.41879	5.79942
6.61429	5.11506
6.88525	3.69062
7.09777	4.70544
7.38343	3.50067
7.66447	3.55821
7.88085	4.62141
8.62367	1.34622
8.87681	3.95029
9.02354	6.81552
9.23928	4.63523
9.41217	5.78392
9.63539	4.47993
9.7833	6.76091
9.98498	4.9584
10.2854	3.32831
10.6337	2.87168
10.8326	5.02538
11.0166	5.43712
11.2728	3.90329
11.437	6.09039
11.7024	3.76754
11.8365	7.45762
12.1008	3.78332
12.2617	6.2138
12.4474	5.38529
12.6254	5.61867
12.78	6.46584
12.9281	6.75365
13.064	7.36046
13.2045	7.11749
13.3299	7.97257
13.4761	6.8414
13.6377	6.1859
13.7799	7.03636
13.9614	5.50955
14.0962	7.41565
14.2277	7.60531
14.3269	10.0839
14.4702	6.97759
14.646	5.68877
14.8416	5.11271
14.9709	7.7318
15.0868	8.62686
15.2472	6.23379
15.443	5.1073
15.547	9.62112
15.7439	5.0765
15.875	7.63301
16.0085	7.4898
16.2034	5.12931
16.3789	5.70025
16.5253	6.83004
16.654	7.77055
16.8111	6.36472
16.9874	5.67192
17.1397	6.5653
17.2851	6.87782
17.418	7.52276
17.6094	5.22491
17.755	6.86818
17.8176	15.9711
18.0011	5.4509
18.1357	7.42937
18.2706	7.41449
18.3897	8.39483
18.5015	8.94638
18.6699	5.93828
18.7662	10.3745
18.9466	5.54567
19.0908	6.93534
19.2714	5.53609
19.4136	7.03146
19.5484	7.41977
19.6665	8.46711
19.7881	8.22132
19.9468	6.3012
20.1117	6.06524
20.256	6.929
20.4246	5.93268
20.6102	5.38633
20.8127	4.93922
20.9431	7.67077
21.112	5.91972
21.3004	5.3071
21.4735	5.77701
21.6477	5.74228
21.792	6.92957
22.0095	4.59707
22.192	5.47876
22.3384	6.83242
22.4816	6.98256
22.6365	6.45644
22.7655	7.7523
22.9208	6.43625
23.0413	8.2991
23.162	8.28858
23.2798	8.48651
23.3901	9.07128
23.5232	7.50801
23.6774	6.48521
23.8018	8.04259
23.9462	6.92324
24.0622	8.62374
24.1841	8.20331
24.3134	7.73377
24.3945	12.3338
24.5275	7.51462
24.6837	6.40238
24.865	5.51794
25.1389	3.64985
25.3417	4.9314
25.5511	4.77712
25.7717	4.53151
26.1091	2.96423
26.3473	4.19847
26.5391	5.21216
26.8201	3.55852
26.9995	5.57591
27.2018	4.94274
27.3481	6.83508
27.5051	6.36995
27.7148	4.76906
27.8716	6.37592
28.0372	6.04029
28.2128	5.69518
28.3778	6.06039
28.7118	2.99386
29.0967	2.59808
29.2282	7.60167
29.4402	4.71683
29.5997	6.27262
29.7656	6.025
29.9987	4.29061
30.1793	5.53839
30.3411	6.17879
30.4414	9.96661
30.5911	6.68257
30.747	6.41556
30.9117	6.06888
31.0617	6.66653
31.2176	6.41741
31.3946	5.6479
31.5202	7.96286
31.6902	5.88325
31.8943	4.8998
32.0751	5.52892
32.1956	8.30303
32.3203	8.01822
32.5066	5.36855
32.6475	7.09552
32.7826	7.39886
32.8903	9.29152
33.0162	7.93972
33.1713	6.44708
33.3659	5.13999
33.4717	9.44796
33.6583	5.36026
33.7866	7.79599
33.9347	6.74805
34.0856	6.6306
34.2928	4.8249
34.6106	3.14673
34.7687	6.32379
34.927	6.32007
35.0527	7.95165
35.2145	6.18062
35.3145	10.0049
35.4379	8.10104
35.5879	6.66667
35.6892	9.87186
35.8331	6.94879
35.9271	10.6418
36.0574	7.67148
36.2123	6.45945
36.3583	6.84899
36.5792	4.52702
36.7308	6.59283
36.8772	6.83228
37.0164	7.18329
37.1667	6.65323
37.2759	9.15801
37.4017	7.94862
37.4944	10.7917
37.5471	18.962
37.7852	4.19953
37.9229	7.26533
38.064	7.08813
38.1967	7.53381
38.3016	9.53634
38.4155	8.77979
38.5447	7.73772
38.685	7.12708
38.8143	7.73611
38.9554	7.08376
39.2766	3.11361
39.4652	5.30279
39.6121	6.80856
39.7438	7.59301
39.9342	5.251
40.0675	7.50244
40.1816	8.76755
40.3896	4.80723
40.6257	4.23496
40.829	4.91932
41.0097	5.53305
41.2245	4.6564
41.4046	5.55139
41.5594	6.4597
41.6794	8.33083
41.9323	3.95455
42.1066	5.73891
42.2415	7.41383
42.3992	6.34063
42.5548	6.42719
42.7489	5.15023
42.9271	5.61101
43.0682	7.08692
43.3399	3.6808
43.6333	3.40866
43.7869	6.51067
43.9186	7.59319
44.1218	4.91976
44.2869	6.05796
44.4541	5.98197
44.5511	10.3068
44.7031	6.57916
44.8559	6.54583
44.9842	7.79144
45.1488	6.07552
45.258	9.15625
45.3938	7.36323
45.5887	5.13152
45.7202	7.60774
45.8397	8.36764
46.0136	5.7506
46.2066	5.18145
46.3393	7.53347
46.4893	6.66547
46.8109	3.10934
47.0295	4.5753
47.2839	3.93091
47.4955	4.72579
47.6521	6.3846
47.7621	9.09628
47.8945	7.55105
48.0325	7.24449
48.176	6.97058
48.326	6.66627
48.4531	7.86924
48.6077	6.46797
48.7474	7.15661
48.9299	5.4811
49.0613	7.61
49.184	8.14896
49.3403	6.39722
49.4945	6.48508
49.741	4.05712
49.9129	5.81602
49.9708	17.264
50.1977	4.40853
50.3207	8.1283
50.4678	6.79981
50.6283	6.231
50.748	8.34836
50.9223	5.73733
51.0622	7.15108
51.1573	10.5156
51.2676	9.06166
51.4337	6.02228
51.6207	5.34599
51.7524	7.59457
51.9361	5.44369
52.1458	4.76885
52.2792	7.49502
52.416	7.31122
52.5668	6.63231
52.6836	8.5593
52.7813	10.2341
52.9214	7.13929
53.065	6.96476
53.1989	7.46915
53.3679	5.91405
53.5351	5.98369
53.8021	3.74427
53.9667	6.07607
54.1372	5.86669
54.344	4.83512
54.5474	4.91744
54.826	3.58844
55.0735	4.0408
55.2519	5.60526
55.3811	7.73898
55.6051	4.46558
55.8072	4.94597
55.9871	5.56112
56.2143	4.40032
56.3382	8.07533
56.4937	6.43004
56.6775	5.4404
56.8554	5.62151
57.0058	6.64593
57.112	9.41673
57.2549	6.9981
57.3902	7.39164
57.5509	6.2246
57.7447	5.15812
57.9567	4.71743
58.1686	4.7207
58.339	5.86813
58.5576	4.57442
58.7632	4.86355
58.938	5.72148
59.1697	4.31466
59.3196	6.67027
59.5441	4.45502
59.8284	3.51807
60.0184	5.26227
60.2515	4.29078
60.5526	3.32105
60.8207	3.72889
61.1451	3.08262
61.3688	4.47109
61.4966	7.82473
61.7013	4.88408
62.1089	2.45347
62.3312	4.49843
62.4949	6.11094
62.8308	2.97643
63.0301	5.01819
63.176	6.85518
63.3254	6.69492
63.4989	5.76342
63.6574	6.30668
63.892	4.26323
64.0873	5.11946
64.2833	5.10152
64.5415	3.8743
64.7384	5.07813
65.0389	3.32784
65.2548	4.63098
65.4721	4.60138
65.6731	4.97698
65.7889	8.62977
65.9691	5.54917
66.1687	5.0117
66.3255	6.37617
66.4514	7.9437
66.6561	4.88622
66.8694	4.68751
67.0358	6.00969
67.2832	4.04119
67.4215	7.2316
67.5533	7.58852
67.677	8.08434
67.8169	7.14878
67.9812	6.0865
68.156	5.7202
68.3723	4.62359
68.5356	6.12182
68.6713	7.36909
68.7798	9.22007
68.9751	5.12104
69.1419	5.99283
69.2572	8.67491
69.4166	6.27203
69.5217	9.51647
69.6746	6.54082
69.8354	6.22076
69.9508	8.66071
70.1383	5.33427
70.2753	7.29906
70.3841	9.19236
70.5185	7.44181
70.6112	10.7847
70.7359	8.01552
70.8871	6.6152
71.006	8.41199
71.2088	4.93126
71.4237	4.65315
71.5774	6.50572
71.7488	5.83322
71.9327	5.43712
72.0596	7.88544
72.184	8.03426
72.3205	7.3273
72.5133	5.18645
72.6578	6.92137
72.7931	7.38984
72.9286	7.37969
73.0763	6.76984
73.218	7.06125
73.3164	10.1549
73.4283	8.93607
73.5813	6.53954
73.7187	7.27627
73.8575	7.20596
73.9944	7.30385
74.1754	5.52334
74.3159	7.11992
74.4262	9.06635
74.5856	6.27156
74.7208	7.39951
74.8789	6.32295
75.1859	3.25794
75.3752	5.28237
75.5586	5.4509
75.7332	5.72964
75.845	8.94087
75.964	8.4052
76.1221	6.32319
76.2491	7.8778
76.4304	5.51466
76.6105	5.55259
76.7718	6.20028
76.9112	7.17463
77.0577	6.82207
77.2132	6.43265
77.3496	7.33229
77.4968	6.79329
77.6454	6.7302
77.8202	5.71961
77.968	6.76503
78.1103	7.02731
78.2577	6.7861
78.432	5.73526
78.6497	4.59384
78.7715	8.21038
78.9922	4.53059
79.1917	5.01268
79.3316	7.15047
79.4768	6.88833
79.629	6.56853
79.8095	5.54161
79.9722	6.1453
80.1458	5.75954
80.3409	5.12686
80.5056	6.07098
80.6461	7.11779
80.8523	4.85018
81.0082	6.41063
81.206	5.0564
81.4122	4.84961
81.5844	5.80902
81.7448	6.23449
81.9593	4.66187
82.12	6.2196
82.2674	6.78748
82.4168	6.69411
82.5362	8.37458
82.7068	5.8606
82.9127	4.85562
83.0866	5.75119
83.2293	7.00869
83.376	6.81496
83.4831	9.33681
83.7193	4.23426
83.867	6.76888
83.9598	10.7826
84.0831	8.10655
84.2062	8.12968
84.3073	9.88562
84.4631	6.41952
84.6716	4.7963
84.8003	7.76693
85.0099	4.77206
85.1723	6.15813
85.324	6.58931
85.4259	9.8201
85.5673	7.07189
85.7436	5.67038
85.9158	5.80933
86.0165	9.93068
86.2485	4.31036
86.4511	4.93571
86.7286	3.6036
86.8563	7.82785
87.0191	6.14473
87.1702	6.61625
87.3564	5.37167
87.7105	2.82378
87.8568	6.83508
88.1359	3.58342
88.4355	3.33684
88.8792	2.25408
89.1073	4.38435
89.3468	4.17554
89.6068	3.84561
89.8432	4.23044
90.0043	6.20675
90.1364	7.57146
90.3467	4.75532
90.498	6.60864
90.6453	6.78859
90.7996	6.48004
90.9311	7.60341
91.1008	5.89407
91.2408	7.14265
91.3434	9.74516
91.5069	6.11654
91.5858	12.681
91.6497	15.6392
91.7501	9.95798
91.8803	7.6812
91.9651	11.7923
92.0515	11.5757
92.1226	14.0659
92.2223	10.0284
92.3096	11.4583
92.4346	7.99591
92.5576	8.13385
92.6696	8.92817
92.7988	7.74186
93.0121	4.68619
93.127	8.70845
93.2719	6.90045
93.4013	7.72947
93.5331	7.588
93.698	6.06215
93.9706	3.66925
94.1503	5.56455
94.3013	6.6223
94.4835	5.4876
94.6282	6.90989
94.9424	3.18309
95.1078	6.04664
95.2948	5.34651
95.5157	4.52769
95.6999	5.42764
95.9261	4.42104
96.0712	6.89303
96.2751	4.90384
96.4372	6.16724
96.581	6.95676
96.6552	13.4696
96.6967	24.0917
96.7415	22.3474
96.7578	61.297
96.8265	14.5554
96.9293	9.72384
97.0061	13.0234
97.1481	7.04141
97.2918	6.95938
97.3478	17.8568
97.3744	37.618
97.4234	20.4261
97.5354	8.92483
97.6479	8.88818
97.7872	7.17772
97.9084	8.25164
98.0546	6.84182
98.2653	4.74584
98.5461	3.56156
98.7354	5.28304
98.8671	7.59146
98.989	8.2021
99.1018	8.86501
99.2471	6.88307
99.4086	6.19302
99.575	6.0099
99.7933	4.5797
99.932	7.21173
100.029	10.3257
100.121	10.8088
100.249	7.85719
100.357	9.2109
100.43	13.6909
100.546	8.62508
100.655	9.17717
100.8	6.90875
100.955	6.42707
101.104	6.72002
101.199	10.5733
101.329	7.7025
101.439	9.02926
101.548	9.19769
101.649	9.91473
101.807	6.34413
101.965	6.32319
102.137	5.79438
102.263	7.93689
102.37	9.39258
102.493	8.10104
102.603	9.1117
102.708	9.49911
102.934	4.43245
103.086	6.55858
103.437	2.85066
103.653	4.63871
103.788	7.38853
104.069	3.5589
104.248	5.57983
104.455	4.83667
104.675	4.54696
104.842	6.00417
104.956	8.74914
105.11	6.49228
105.239	7.75284
105.409	5.88159
105.615	4.85258
105.803	5.30988
106.02	4.61988
106.186	6.01869
106.355	5.92414
106.562	4.82924
106.703	7.10353
106.829	7.90301
106.96	7.61974
107.132	5.83679
107.509	2.64659
107.723	4.68046
107.941	4.57951
108.143	4.95118
108.451	3.25661
108.755	3.27932
108.957	4.95206
109.141	5.44689
109.407	3.76074
109.595	5.30955
109.777	5.48679
109.982	4.88279
110.245	3.80857
110.377	7.56081
110.632	3.91825
110.87	4.20642
111.021	6.6339
111.184	6.1115
111.389	4.89311
111.945	1.79771
112.102	6.38252
112.515	2.42114
112.733	4.58739
112.884	6.59152
113.074	5.27276
113.388	3.1886
113.764	2.65975
113.987	4.47385
114.172	5.41442
114.352	5.5406
114.648	3.38227
115.015	2.7218
115.339	3.08622
115.655	3.16911
115.825	5.88907
116.01	5.39261
116.333	3.0972
116.495	6.18946
116.762	3.74679
117.034	3.66857
117.26	4.42227
117.382	8.21807
117.644	3.8155
117.86	4.64136
118.373	1.94847
118.554	5.53058
118.805	3.98038
118.955	6.65788
119.094	7.18422
119.241	6.83102
119.421	5.54816
119.538	8.55842
119.654	8.59749
119.755	9.94075
119.914	6.27699
120.016	9.78694
120.161	6.89974
120.27	9.20556
120.403	7.49215
120.507	9.65512
120.612	9.48344
120.736	8.06419
120.871	7.42043
120.989	8.49582
121.08	10.9931
121.189	9.17616
121.282	10.6735
121.387	9.56508
121.502	8.70936
121.584	12.181
121.695	8.97553
121.839	6.95909
121.955	8.57515
122.081	7.97315
122.202	8.27335
122.33	7.77545
122.457	7.87836
122.579	8.2122
122.719	7.13593
122.818	10.1673
122.955	7.30002
123.102	6.79787
123.224	8.17615
123.327	9.67165
123.426	10.0894
123.529	9.74687
123.667	7.27437
123.779	8.90765
123.887	9.21167
123.972	11.7454
124.072	10.0061
124.248	5.69888
124.414	6.01576
124.607	5.19049
124.75	6.99545
124.879	7.73359
124.982	9.66744
125.202	4.54746
125.355	6.55033
125.574	4.56953
125.746	5.80245
125.941	5.123
126.124	5.47408
126.262	7.26011
126.559	3.36541
126.778	4.57373
127.021	4.10055
127.214	5.18387
127.412	5.05924
127.568	6.40705
127.743	5.73112
127.869	7.91202
128.026	6.38643
128.221	5.12663
128.362	7.07909
128.471	9.1744
128.622	6.61901
128.751	7.772
128.898	6.798
129.035	7.26106
129.159	8.07103
129.3	7.12114
129.448	6.74532
129.597	6.7092
129.75	6.53275
129.89	7.16877
130.031	7.06245
130.153	8.23839
130.293	7.11354
130.466	5.77201
130.615	6.73836
130.734	8.37816
130.962	4.39615
131.104	7.03784
131.32	4.625
131.483	6.12452
131.669	5.3886
131.825	6.39084
131.992	6.01034
132.104	8.88391
132.378	3.64729
132.602	4.46935
132.836	4.28592
133.014	5.60281
133.193	5.60083
133.323	7.65421
133.486	6.15074
133.604	8.45594
133.744	7.15814
133.864	8.29043
134.037	5.79771
134.153	8.61059
134.327	5.75248
134.473	6.82836
134.702	4.37497
134.86	6.3328
134.994	7.43003
135.131	7.31235
135.325	5.14649
135.485	6.25215
135.754	3.71804
135.885	7.65052
136.021	7.33843
136.157	7.37806
136.344	5.33632
136.51	6.04062
136.645	7.36811
136.801	6.41482
136.928	7.89609
137.073	6.88919
137.241	5.96944
137.416	5.69304
137.579	6.14553
137.708	7.78144
137.806	10.2018
137.935	7.7082
138.104	5.94304
138.277	5.78041
138.423	6.82445
138.621	5.0502
138.767	6.85843
138.938	5.8497
139.183	4.08242
139.361	5.62019
139.607	4.06073
139.809	4.96135
139.998	5.29017
140.146	6.72925
140.374	4.38475
140.558	5.44502
140.741	5.47022
140.858	8.49972
141.038	5.55991
141.233	5.12978
141.482	4.01989
141.635	6.51844
141.76	7.99859
141.872	8.93799
141.993	8.27253
142.107	8.7974
142.201	10.6455
142.371	5.87807
142.497	7.95868
142.695	5.03411
142.797	9.79355
142.964	6.00893
143.074	9.02657
143.203	7.77526
143.362	6.29489
143.502	7.15062
143.611	9.15173
143.775	6.0855
143.959	5.4525
144.049	11.079
144.269	4.54046
144.419	6.69048
144.542	8.08826
144.665	8.1882
144.871	4.84912
145.087	4.63362
145.252	6.05257
145.485	4.29625
145.73	4.07478
145.968	4.19577
146.113	6.91577
146.24	7.88041
146.361	8.2199
146.507	6.86931
146.683	5.6727
146.929	4.07782
147.13	4.95538
147.355	4.44978
147.497	7.05378
147.719	4.51017
147.863	6.92382
148.069	4.85633
148.257	5.32822
148.442	5.40108
148.648	4.84665
148.78	7.55789
148.912	7.5918
149.152	4.16417
149.314	6.1959
149.433	8.37226
149.579	6.86705
149.722	6.98241
149.928	4.85251
150.102	5.74594
150.285	5.46753
150.41	7.97964
150.582	5.81591
150.737	6.43923
150.897	6.28149
151.026	7.72786
151.148	8.16993
151.259	9.0371
151.37	9.02706
151.46	11.1
151.596	7.36502
151.796	4.98845
151.932	7.36551
152.103	5.83363
152.243	7.15369
152.333	11.1673
152.443	9.04175
152.566	8.12691
152.678	8.92459
152.811	7.56115
152.924	8.85324
153.084	6.23589
153.113	34.3324
153.297	5.43916
153.43	7.54404
153.587	6.35829
153.758	5.84621
153.87	8.93871
153.98	9.09256
154.164	5.44218
154.308	6.91577
154.421	8.82745
154.56	7.22408
154.732	5.81044
154.914	5.50491
155.097	5.44734
155.333	4.23792
155.5	5.98627
155.691	5.24084
155.869	5.62474
156.064	5.12529
156.177	8.87563
156.269	10.8528
156.404	7.39722
156.558	6.47589
156.704	6.84406
156.949	4.09646
157.173	4.45347
157.337	6.08472
157.589	3.97986
157.758	5.91279
157.904	6.85321
158.091	5.34522
158.262	5.8271
158.45	5.34068
158.624	5.72807
158.862	4.19921
159.039	5.65422
159.266	4.41513
159.384	8.48889
159.57	5.35063
159.765	5.13207
159.885	8.33792
160.14	3.92586
160.384	4.10413
160.552	5.95185
160.728	5.66181
160.862	7.44912
161.055	5.18548
161.214	6.30692
161.432	4.59168
161.626	5.13619
161.893	3.75194
162.048	6.46245
162.184	7.32649
162.316	7.58783
162.476	6.25285
162.643	5.99089
162.773	7.69166
162.99	4.60532
163.196	4.85329
163.328	7.56115
163.517	5.29411
163.713	5.09131
163.979	3.76546
164.151	5.80882
164.305	6.51105
164.504	5.02553
164.748	4.09299
165.095	2.88012
165.329	4.28064
165.605	3.62331
165.92	3.17179
166.09	5.89522
166.263	5.78302
166.445	5.49973
166.591	6.85265
166.705	8.71938
166.847	7.05258
166.988	7.07579
167.129	7.0916
167.37	4.1495
167.597	4.40288
167.758	6.20941
167.914	6.42905
168.101	5.34608
168.336	4.24872
168.471	7.42027
168.681	4.7664
168.859	5.60488
169.115	3.91512
169.242	7.88171
169.382	7.11278
169.576	5.15804
169.815	4.18803
170.048	4.28989
170.37	3.10412
170.59	4.5515
170.85	3.84987
171.041	5.22466
171.375	2.99343
171.719	2.90525
171.92	4.98935
172.047	7.86089
172.198	6.62796
172.346	6.76901
172.599	3.94356
172.719	8.36533
172.936	4.60838
173.144	4.80494
173.339	5.13318
173.53	5.2218
173.713	5.48345
174	3.47244
174.156	6.42397
174.351	5.12064
174.481	7.74527
174.636	6.43575
174.775	7.19368
174.904	7.77381
175.386	2.07489
175.6	4.66938
175.723	8.12671
175.823	10.0124
175.961	7.21876
176.211	4.00458
176.415	4.90362
176.559	6.93924
176.667	9.27523
176.775	9.26904
176.864	11.1449
177.035	5.87299
177.319	3.51766
177.558	4.18503
177.732	5.74653
177.909	5.63111
178.075	6.03723
178.284	4.78975
178.509	4.44545
178.745	4.23463
178.913	5.96516
179.301	2.5718
179.425	8.12137
179.679	3.92901
179.865	5.36933
180.023	6.35405
180.147	8.01301
180.31	6.17124
180.435	7.97162
180.621	5.36769
180.754	7.55498
180.946	5.20882
181.061	8.67288
181.202	7.08255
181.307	9.52055
181.428	8.24531
181.556	7.84111
181.664	9.28971
181.802	7.23505
181.938	7.31861
182.104	6.03002
182.249	6.89332
182.339	11.1078
182.47	7.67978
182.6	7.69272
182.751	6.58814
182.948	5.09279
183.056	9.27859
183.196	7.09809
183.343	6.82487
183.467	8.03949
183.603	7.373
183.708	9.48749
183.871	6.1628
184.013	7.00604
184.167	6.52431
184.304	7.26327
184.434	7.69663
184.552	8.48695
184.706	6.51665
184.83	8.01667
184.96	7.68634
185.072	8.91957
185.15	12.8705
185.268	8.5008
185.414	6.81984
185.554	7.15538
185.678	8.06283
185.836	6.32307
186.012	5.70454
186.196	5.42358
186.36	6.10859
186.498	7.24323
186.659	6.22099
186.799	7.11111
186.979	5.55093
187.131	6.59439
187.297	6.0163
187.52	4.49133
187.702	5.48183
187.908	4.85753
188.052	6.9313
188.306	3.94982
188.523	4.60373
188.668	6.8754
188.826	6.32331
188.989	6.16348
189.131	7.01444
189.341	4.77015
189.46	8.38216
189.599	7.19725
189.744	6.90474
189.83	11.6554
190.02	5.26252
190.171	6.60419
190.295	8.08434
190.451	6.3917
190.602	6.62282
190.731	7.75356
190.848	8.57493
190.985	7.27167
191.101	8.64118
191.263	6.1773
191.456	5.17984
191.668	4.70836
191.845	5.66932
191.961	8.57449
192.096	7.42721
192.263	5.9965
192.417	6.50635
192.682	3.77321
192.867	5.38077
193.035	5.97297
193.172	7.27532
193.329	6.39047
193.48	6.61074
193.666	5.36596
193.801	7.40658
193.953	6.61153
194.102	6.68096
194.261	6.3178
194.376	8.66228
194.513	7.2847
194.628	8.68938
194.742	8.81858
194.913	5.82965
195.089	5.69752
195.261	5.80053
195.401	7.18004
195.595	5.1335
195.733	7.26074
195.858	7.98556
195.998	7.16676
196.213	4.65562
196.339	7.9017
196.459	8.32397
196.601	7.03621
196.759	6.35526
196.901	7.02968
197.047	6.86705
197.229	5.48228
197.433	4.91468
197.606	5.7501
197.899	3.42344
198.109	4.75627
198.303	5.14141
198.43	7.90864
198.589	6.26885
198.727	7.28136
198.862	7.41169
198.984	8.16453
199.12	7.37937
199.289	5.90472
199.48	5.23352
199.649	5.90922
199.789	7.1717
200.013	4.45448
200.202	5.2958
200.319	8.53497
200.472	6.55549
200.617	6.87767
200.873	3.90407
201.005	7.58748
201.105	10.0296
201.241	7.32971
201.394	6.54634
201.555	6.19268
201.731	5.67975
201.891	6.25567
202.082	5.24464
202.293	4.74287
202.447	6.489
202.628	5.51338
202.769	7.09975
202.976	4.83976
203.17	5.1519
203.31	7.14679
203.43	8.34543
203.533	9.6353
203.662	7.7838
203.806	6.92454
203.94	7.48189
204.043	9.70205
204.145	9.78895
204.338	5.18686
204.457	8.37521
204.588	7.67324
204.766	5.59303
204.917	6.64196
205.095	5.63263
205.201	9.3733
205.333	7.57576
205.453	8.371
205.547	10.6225
205.655	9.28867
205.841	5.35992
205.981	7.12494
206.135	6.52188
206.308	5.75904
206.468	6.26272
206.655	5.34411
