# Supplementary material for: Dorsal and median raphe neuronal firing dynamics characterized by nonlinear measures
Source: PLoS Comput Biol. 2024 May 28;20(5):e1012111. doi: 10.1371/journal.pcbi.1012111 (PMC11161118; doi:10.1371/journal.pcbi.1012111)
Supplement: S1 Data — (ZIP) [file pcbi.1012111.s002.zip › data/N94_N1_011008.txt]

Event times and instantaneous frequencies between 6079.48 s and 6470.82 s on channel 9
Time	Inst freq
6081.04	0.000164445
6081.1	17.9437
6081.18	12.1996
6081.28	10.6667
6081.34	16.1551
6081.46	8.30358
6081.55	11.3662
6081.62	13.1666
6081.81	5.22493
6081.91	10.1585
6082.1	5.36308
6082.17	13.7912
6082.43	3.84246
6082.5	14.7145
6082.6	9.65531
6082.72	8.76347
6083.09	2.71769
6083.14	17.4398
6083.25	9.39673
6083.42	5.75076
6083.51	11.9062
6083.62	8.78735
6083.71	11.7675
6083.81	9.80008
6083.88	13.2961
6084.08	5.03145
6084.16	12.6263
6084.23	15.1953
6084.39	6.19042
6084.57	5.46388
6084.7	7.95355
6084.82	8.40195
6084.9	12.2549
6084.96	15.328
6085.05	11.2841
6085.17	8.12744
6085.31	7.21657
6085.57	3.88048
6085.74	5.89588
6085.88	6.98129
6086.1	4.65008
6086.25	6.48172
6086.36	9.26698
6086.46	10.2386
6086.62	6.0154
6086.82	5.18645
6086.93	8.70171
6087.07	7.03235
6087.18	9.62649
6087.29	9.22765
6087.38	10.725
6087.51	7.92644
6087.63	8.30358
6087.72	11.0327
6087.8	12.1212
6087.89	10.9806
6087.99	10.203
6088.05	15.1791
6088.15	11.0387
6088.25	9.58957
6088.42	5.96267
6088.5	11.6077
6088.58	13.3923
6088.67	10.408
6088.77	10.0604
6088.86	11.1371
6088.95	11.7855
6089.05	9.37471
6089.19	7.51371
6089.28	10.4976
6089.38	10.1688
6089.46	12.1197
6089.62	6.6177
6089.78	5.93859
6089.9	8.7727
6090.04	7.02642
6090.23	5.33305
6090.36	7.82167
6090.54	5.55586
6090.65	8.62143
6090.8	6.89845
6090.89	10.2754
6091.08	5.22848
6091.17	11.7523
6091.29	8.67378
6091.48	5.24521
6091.62	6.71276
6091.76	7.15205
6091.88	8.61846
6092.03	6.51508
6092.16	7.65404
6092.28	8.85504
6092.39	8.98876
6092.47	12.8916
6092.57	9.80584
6092.66	11.0963
6092.76	9.64599
6092.85	11.8624
6092.98	7.60052
6093.12	7.11541
6093.29	5.81091
6093.41	8.22978
6093.61	5.01756
6093.74	7.6746
6093.87	7.92707
6094.03	6.05364
6094.2	6.0584
6094.3	9.79528
6094.41	9.51203
6094.5	10.6815
6094.58	13.1285
6094.67	10.2669
6094.77	10.1317
6094.86	11.2133
6094.97	9.36242
6095.09	8.35213
6095.21	8.17394
6095.31	10.3702
6095.46	6.63702
6095.59	7.3524
6095.74	7.0028
6095.87	7.47719
6095.98	9.38438
6096.05	14.2898
6096.14	10.3842
6096.2	16.9119
6096.3	10.2155
6096.37	14.8302
6096.46	10.3595
6096.55	11.157
6096.66	9.72384
6096.73	13.8389
6096.8	13.1909
6096.9	10.0281
6097	10.6598
6097.11	8.90631
6097.22	9.2773
6097.35	7.6693
6097.41	15.5958
6097.51	10.4932
6097.61	10.142
6097.76	6.57203
6097.89	7.50075
6097.97	12.4332
6098.17	4.95123
6098.43	3.95366
6098.6	5.7277
6098.69	10.8719
6098.76	15.3941
6098.85	10.9721
6099.02	5.73132
6099.13	9.20048
6099.21	12.76
6099.31	10.5064
6099.42	9.00333
6099.57	6.55394
6099.68	8.68432
6099.81	7.86782
6099.92	9.5057
6100.02	9.99101
6100.13	8.79894
6100.19	15.5424
6100.29	10.3896
6100.37	13.1752
6100.48	8.85975
6100.62	7.18494
6100.77	6.81106
6100.94	5.75639
6101.03	11.0779
6101.14	9.41088
6101.25	8.72296
6101.37	8.38082
6101.47	10.1163
6101.6	7.7694
6101.7	9.75229
6101.78	12.012
6101.86	13.0548
6102.08	4.5819
6102.18	9.39938
6102.35	6.21504
6102.46	8.52442
6102.6	7.39754
6102.71	8.77809
6102.82	9.04977
6103.03	4.81556
6103.2	5.82615
6103.33	7.70297
6103.49	6.33513
6103.61	8.48752
6103.8	5.29745
6103.88	12.0409
6103.96	11.8793
6104.07	9.67118
6104.19	8.30358
6104.27	11.632
6104.43	6.36173
6104.53	10.5252
6104.69	6.08236
6104.82	7.64409
6104.96	7.06864
6105.07	8.95175
6105.19	8.93735
6105.27	11.7014
6105.45	5.65995
6105.57	8.09323
6105.73	6.37796
6105.93	5.07074
6106.04	8.56971
6106.13	11.1123
6106.29	6.35243
6106.36	14.1643
6106.46	9.87947
6106.57	9.56297
6106.65	12.5031
6106.76	9.05961
6106.96	4.83933
6107.12	6.25743
6107.26	7.10732
6107.39	8.10833
6107.47	12.4008
6107.58	9.28419
6107.76	5.49179
6107.83	13.3887
6107.91	12.1477
6108.1	5.43124
6108.22	8.24538
6108.31	11.1334
6108.41	10.3242
6108.56	6.42096
6108.74	5.7607
6108.88	6.7815
6109	8.30082
6109.15	7.00084
6109.23	11.9847
6109.35	8.28706
6109.46	8.99928
6109.53	13.947
6109.63	9.90197
6109.71	12.8337
6109.83	8.259
6109.93	9.83284
6110.02	11.6482
6110.12	9.71345
6110.23	9.05961
6110.34	9.0465
6110.4	17.0271
6110.52	8.48104
6110.56	24.6427
6110.76	5.12531
6110.86	9.91179
6110.91	20.6782
6111.03	7.79362
6111.14	9.31099
6111.22	12.9349
6111.33	9.34929
6111.46	7.39481
6111.65	5.21921
6111.76	9.59601
6111.89	7.49681
6112	9.26355
6112.13	7.76639
6112.3	5.77201
6112.44	7.08115
6112.55	9.42507
6112.65	10.1153
6112.77	8.17728
6112.87	9.78665
6112.98	9.55201
6113.08	9.9552
6113.2	8.04246
6113.3	9.86388
6113.48	5.60727
6113.57	10.5955
6113.65	13.2118
6113.74	11.7911
6113.81	12.5945
6113.89	13.224
6114	8.72905
6114.1	10.7735
6114.21	8.98311
6114.34	7.72439
6114.48	7.26375
6114.61	7.55059
6114.68	14.6391
6114.79	9.12076
6114.9	8.98069
6115.04	7.15103
6115.15	8.82068
6115.24	11.3392
6115.36	8.52006
6115.49	7.35781
6115.6	9.56663
6115.74	7.0205
6115.84	10.3573
6115.94	9.2885
6116.07	7.64818
6116.23	6.35687
6116.37	7.27273
6116.45	12.8783
6116.52	13.1631
6116.65	8.09979
6116.75	9.32488
6116.83	13.6407
6116.9	13.4989
6117	10.1256
6117.11	8.90313
6117.21	10.248
6117.37	6.36659
6117.46	11.2284
6117.56	9.91768
6117.66	9.26269
6117.75	11.3727
6117.89	7.21605
6118	9.53107
6118.12	7.88768
6118.25	7.89827
6118.34	10.5064
6118.45	9.3932
6118.56	9.3791
6118.63	13.6575
6118.75	8.52006
6118.84	10.523
6118.96	8.42389
6119.05	11.1099
6119.15	10.5921
6119.23	12.4039
6119.32	10.5175
6119.43	9.47239
6119.51	12.1521
6119.66	6.62032
6119.74	12.054
6119.88	7.16178
6119.99	9.758
6120.14	6.62734
6120.26	8.00512
6120.34	12.8337
6120.48	6.95604
6120.62	7.10833
6120.74	8.62813
6120.87	7.74473
6120.99	8.04246
6121.08	11.2032
6121.2	8.76732
6121.28	11.7412
6121.43	6.68628
6121.52	11.655
6121.58	16.6917
6121.69	9.10581
6121.78	10.5042
6121.89	9.0269
6122.03	7.18288
6122.17	7.23641
6122.26	10.686
6122.4	7.43494
6122.5	9.95917
6122.62	8.54409
6122.71	10.3498
6122.84	8.04764
6122.96	8.44381
6123.1	7.00673
6123.18	12.2654
6123.28	9.62927
6123.4	8.23927
6123.51	9.10664
6123.63	8.8129
6123.75	7.97703
6123.87	8.44167
6123.96	11.7536
6124.05	10.9039
6124.14	11.0132
6124.29	6.68539
6124.38	10.6553
6124.48	10.5641
6124.55	13.2153
6124.67	8.95736
6124.74	12.6454
6124.82	12.8189
6124.9	12.95
6125.02	8.35911
6125.1	13.009
6125.2	9.24727
6125.28	13.1874
6125.36	12.21
6125.44	12.2309
6125.52	13.4318
6125.62	9.38967
6125.71	11.1819
6125.8	11.3289
6125.88	12.8107
6125.97	10.8483
6126.03	18.9897
6126.1	13.4391
6126.19	10.4888
6126.26	14.2735
6126.37	9.1083
6126.43	17.7274
6126.53	10.3831
6126.6	14.1064
6126.68	12.4054
6126.76	12.335
6126.87	9.44198
6127.02	6.41725
6127.11	11.1545
6127.23	8.56898
6127.32	10.3939
6127.41	11.6686
6127.48	14.9076
6127.55	13.1165
6127.7	6.66711
6127.84	7.41455
6127.91	13.224
6128.03	8.72676
6128.08	18.2749
6128.16	13.6556
6128.23	13.7817
6128.35	8.18264
6128.45	9.72763
6128.55	10.201
6128.61	17.4155
6128.73	8.53679
6128.82	10.2501
6128.92	10.9529
6129	11.2816
6129.12	8.63483
6129.23	9.4402
6129.42	5.20806
6129.62	4.90388
6129.77	6.87521
6129.95	5.54139
6130.08	7.82228
6130.18	9.17515
6130.33	6.84041
6130.46	7.4355
6130.6	7.61615
6130.71	8.48824
6130.83	8.98392
6130.91	11.8765
6131.03	8.13008
6131.12	11.236
6131.25	7.59821
6131.35	10.7158
6131.43	11.7661
6131.54	8.90155
6131.64	10.8921
6131.75	8.46597
6131.83	13.0599
6132	6.02337
6132.08	12.0482
6132.19	9.28678
6132.34	6.38121
6132.43	11.121
6132.53	10.5152
6132.61	12.8866
6132.72	9.18864
6132.78	14.7667
6132.86	12.4146
6132.96	10.1605
6133.04	12.0366
6133.15	9.40203
6133.28	7.75434
6133.39	9.10332
6133.52	7.95988
6133.61	10.5463
6133.78	5.99988
6133.86	12.1832
6133.94	12.9887
6134.02	12.4162
6134.11	11.0803
6134.25	6.95749
6134.38	7.60977
6134.53	6.84229
6134.69	6.1546
6134.79	9.73141
6134.86	15.1012
6135.03	5.72935
6135.2	6.02845
6135.31	8.86918
6135.41	10.7032
6135.5	10.8684
6135.63	7.42556
6135.71	13.0582
6135.81	10.4515
6135.87	14.861
6136.02	6.74263
6136.17	6.86483
6136.28	8.97183
6136.35	13.1027
6136.4	20.3707
6136.5	10.0685
6136.58	12.5455
6136.67	11.1645
6136.75	12.3077
6136.86	8.98796
6136.93	15.0807
6137.05	8.66476
6137.16	9.06536
6137.34	5.45019
6137.43	10.9541
6137.52	10.7043
6137.63	9.40822
6137.73	10.6383
6137.82	10.0553
6137.94	8.56238
6138.03	10.7666
6138.1	14.2878
6138.18	13.3779
6138.32	7.2982
6138.42	9.44733
6138.61	5.19076
6138.86	4.04957
6139.02	6.4914
6139.1	11.1844
6139.26	6.53552
6139.37	8.63409
6139.49	8.30772
6139.56	14.8566
6139.68	8.44809
6139.76	13.289
6139.85	10.3972
6139.95	9.74279
6140.05	10.2438
6140.14	10.9685
6140.22	12.4023
6140.32	10.9099
6140.42	9.12992
6140.51	11.2145
6140.6	11.0302
6140.71	9.15583
6140.8	10.9769
6140.94	7.44713
6141.04	9.91867
6141.13	11.3934
6141.24	9.1659
6141.35	8.82223
6141.46	9.51565
6141.58	8.33264
6141.67	10.4701
6141.84	5.88235
6141.93	11.162
6142.05	8.31739
6142.12	13.8812
6142.26	7.15871
6142.39	7.5523
6142.54	6.66223
6142.81	3.80329
6142.87	16.0179
6142.96	10.9206
6143.06	10.3799
6143.15	10.4319
6143.24	11.0681
6143.35	9.30579
6143.51	6.47836
6143.6	10.4515
6143.74	7.00574
6143.83	11.7454
6143.96	7.7226
6144.03	14.9231
6144.15	8.02182
6144.3	6.76544
6144.4	10.1041
6144.55	6.47165
6144.66	9.62186
6144.74	11.8385
6144.83	11.0828
6144.95	8.70171
6145.05	10.0341
6145.15	9.76753
6145.31	6.07165
6145.38	14.1663
6145.46	12.2609
6145.56	10.8861
6145.67	8.86997
6145.77	10.2145
6145.84	14.2653
6145.95	8.80592
6146.09	7.13929
6146.23	6.97496
6146.35	8.99119
6146.46	8.56678
6146.57	9.62835
6146.74	5.88547
6146.86	8.11557
6146.94	12.8419
6147	16.0953
6147.24	4.09802
6147.35	9.40734
6147.44	11.0059
6147.55	9.52018
6147.65	9.92851
6147.72	13.2258
6147.87	6.90226
6147.97	9.68054
6148.09	8.35981
6148.17	12.108
6148.25	12.7551
6148.39	7.08366
6148.48	11.2752
6148.55	15.2579
6148.65	9.7144
6148.75	9.51565
6148.95	5.19561
6149.05	9.99001
6149.25	4.97785
6149.34	10.7887
6149.43	10.9517
6149.58	6.68405
6149.67	11.3869
6149.81	7.25953
6149.92	8.88336
6150.03	9.12659
6150.1	14.4781
6150.2	9.80681
6150.29	11.6918
6150.37	11.4312
6150.49	8.84877
6150.56	12.692
6150.63	15.0173
6150.69	17.5223
6150.79	10.2166
6150.88	11.1062
6150.96	11.6632
6151.05	10.9314
6151.17	8.86525
6151.24	12.832
6151.31	15.2788
6151.46	6.84744
6151.6	6.84791
6151.72	8.61549
6151.79	13.2328
6151.86	14.7016
6151.95	11.207
6152.07	8.65651
6152.16	10.1051
6152.27	9.69462
6152.42	6.37959
6152.51	12.054
6152.65	7.11136
6152.75	9.4697
6152.85	10.2135
6153.08	4.39792
6153.17	10.4493
6153.25	12.8189
6153.4	6.94203
6153.54	7.16435
6153.61	13.9373
6153.72	8.68961
6153.82	10.5753
6153.89	13.2802
6153.96	15.2672
6154.08	8.45594
6154.16	12.6072
6154.23	14.1603
6154.33	10.0381
6154.41	11.5741
6154.5	11.7702
6154.6	9.58681
6154.68	13.0514
6154.8	8.0782
6154.93	7.59186
6155	14.3287
6155.1	10.8755
6155.16	14.5645
6155.27	9.31272
6155.37	9.98004
6155.45	12.1197
6155.57	9.03424
6155.64	12.5802
6155.77	8.2203
6155.87	9.86388
6156	7.84129
6156.11	8.55359
6156.32	4.83699
6156.48	6.40902
6156.61	7.68167
6156.67	16.1212
6156.79	8.22639
6156.98	5.27454
6157.11	7.40521
6157.23	8.91981
6157.39	6.08902
6157.55	6.19003
6157.66	8.97908
6157.81	6.81245
6157.95	7.38116
6158.08	7.32869
6158.17	11.1932
6158.27	9.64506
6158.38	9.91375
6158.51	7.50751
6158.62	9.27386
6158.76	7.20409
6158.85	10.6101
6158.96	9.25326
6159.02	14.9813
6159.1	14.1643
6159.17	12.639
6159.27	10.1174
6159.34	14.68
6159.44	10.5252
6159.55	9.16086
6159.63	11.5287
6159.76	7.78574
6159.88	8.08211
6160.02	7.22491
6160.08	17.0097
6160.22	7.17515
6160.37	6.72766
6160.45	12.6103
6160.59	7.22439
6160.76	5.94212
6160.88	8.18934
6161.01	7.49625
6161.12	9.03342
6161.27	6.58025
6161.37	10.2659
6161.53	6.13723
6161.67	7.33945
6161.77	10.1389
6161.9	7.6864
6162.03	7.48055
6162.14	9.24556
6162.29	6.74536
6162.38	10.4156
6162.51	8.22368
6162.61	9.26012
6162.68	14.7232
6162.82	7.18959
6162.92	10.1194
6163.04	8.27952
6163.15	8.79817
6163.25	10.381
6163.38	7.70119
6163.49	8.90551
6163.57	13.2855
6163.71	7.20669
6163.84	7.70713
6163.96	8.40336
6164.09	7.53523
6164.24	6.67468
6164.43	5.33419
6164.49	14.7667
6164.61	8.30634
6164.73	8.4969
6164.86	7.96813
6165	6.87947
6165.13	7.94723
6165.22	11.3585
6165.33	8.98876
6165.42	10.3498
6165.51	11.7938
6165.64	7.65228
6165.76	8.57559
6165.89	7.27484
6165.98	12.2324
6166.06	11.4142
6166.13	14.2288
6166.21	13.2961
6166.34	7.55858
6166.5	6.26488
6166.59	11.2145
6166.75	6.22007
6166.87	8.39419
6166.95	13.1874
6167.03	11.9775
6167.13	10.017
6167.23	9.44644
6167.32	11.6809
6167.43	9.52381
6167.5	14.3554
6167.6	9.67961
6167.68	12.8667
6167.78	10.021
6167.88	9.54016
6168	8.31255
6168.1	10.5843
6168.19	10.395
6168.26	14.7275
6168.37	9.29282
6168.45	12.1773
6168.58	7.47719
6168.73	7.02543
6168.85	8.25151
6169	6.32911
6169.1	10.143
6169.21	9.46522
6169.3	11.2854
6169.4	9.7704
6169.54	7.32386
6169.66	8.22707
6169.74	11.5194
6169.91	6.13158
6170.01	9.40203
6170.15	7.40521
6170.24	11.1944
6170.41	5.71265
6170.54	7.85855
6170.69	6.49098
6170.83	7.19166
6170.97	7.37028
6171.08	9.23702
6171.2	8.21153
6171.36	6.10874
6171.56	5.12978
6171.67	8.99928
6171.76	11.4784
6171.91	6.46454
6172.07	6.37349
6172.2	7.47552
6172.35	6.65735
6172.45	10.009
6172.57	8.31048
6172.66	11.711
6172.78	8.1248
6172.83	20.9512
6172.92	11.5327
6173.02	9.67492
6173.16	6.95362
6173.31	6.91324
6173.47	6.17856
6173.56	11.5487
6173.63	12.7307
6173.74	9.14244
6173.89	7.04821
6174.03	6.88279
6174.13	10.3638
6174.25	8.24266
6174.37	8.25151
6174.44	14.3062
6174.59	6.75904
6174.68	10.9709
6174.76	12.2429
6174.86	10.4373
6174.95	11.1086
6175.11	5.93507
6175.3	5.51177
6175.4	9.42863
6175.53	7.61673
6175.63	10.7262
6175.74	8.52006
6175.83	11.0448
6175.93	10.812
6176.08	6.49224
6176.19	9.09587
6176.28	10.8342
6176.37	11.1819
6176.48	9.40999
6176.65	5.78369
6176.79	7.47552
6176.9	8.52152
6177.04	7.07064
6177.17	8.2149
6177.29	8.07363
6177.41	8.65127
6177.49	12.3031
6177.59	9.8174
6177.68	11.5594
6177.76	11.8441
6177.86	10.0513
6177.99	7.43384
6178.11	8.42957
6178.21	10.5296
6178.29	12.6534
6178.37	11.9275
6178.45	12.5329
6178.55	9.79912
6178.66	9.35366
6178.72	16.8947
6178.81	11.1185
6178.92	9.35454
6178.97	18.3857
6179.08	8.67604
6179.2	8.89442
6179.35	6.57203
6179.45	9.82608
6179.56	8.86839
6179.66	10.8731
6179.75	10.1802
6179.9	6.92329
6180	9.53016
6180.1	10.7055
6180.23	7.35781
6180.34	9.51475
6180.46	8.33542
6180.54	12.4023
6180.68	7.18701
6180.75	13.6836
6180.84	10.9087
6180.93	11.5433
6181.02	11.0791
6181.13	9.3835
6181.26	7.27749
6181.33	15.4416
6181.51	5.63253
6181.59	11.7495
6181.74	6.71592
6181.88	7.13623
6181.97	11.6822
6182.02	18.162
6182.12	10.353
6182.21	10.784
6182.33	8.10176
6182.4	15.1837
6182.54	6.88421
6182.65	9.64134
6182.78	7.59878
6182.91	7.39262
6183.04	7.82656
6183.15	8.89601
6183.24	11.8133
6183.35	8.67152
6183.45	10.5664
6183.54	10.6146
6183.61	15.5376
6183.71	10.1947
6183.79	11.2651
6183.93	7.46603
6184.03	10.3316
6184.14	8.68056
6184.22	13.3779
6184.31	10.5708
6184.43	8.35561
6184.57	7.18597
6184.62	18.2715
6184.76	7.4129
6184.89	7.90264
6184.97	11.6768
6185.08	8.7804
6185.16	14.0726
6185.23	14.0489
6185.3	13.6612
6185.44	7.26111
6185.56	8.47027
6185.68	7.86782
6185.81	8.07689
6185.95	6.90179
6186.13	5.49541
6186.2	15.3775
6186.35	6.74263
6186.45	9.58865
6186.58	7.67931
6186.68	9.83284
6186.77	11.9076
6186.82	17.4459
6186.96	7.58323
6187.11	6.39427
6187.29	5.7857
6187.38	10.4275
6187.45	13.9412
6187.56	9.34929
6187.64	13.1389
6187.72	11.7911
6187.84	8.61104
6187.98	7.19839
6188.11	7.34646
6188.26	6.61726
6188.36	10.7112
6188.45	10.6906
6188.55	10.5097
6188.66	8.80204
6188.75	11.6374
6188.85	9.17936
6188.96	9.27128
6189.06	10.0918
6189.19	7.66754
6189.31	8.726
6189.41	9.55019
6189.51	9.81547
6189.61	9.78186
6189.73	8.41822
6189.91	5.65515
6190.06	6.82361
6190.24	5.34588
6190.46	4.7201
6190.62	6.19694
6190.78	5.97015
6190.9	8.87311
6191.03	7.31475
6191.11	12.9702
6191.23	8.37872
6191.33	10.202
6191.47	7.04424
6191.56	10.609
6191.64	12.9182
6191.78	7.28332
6191.86	12.9349
6191.94	11.8977
6192.02	11.9818
6192.13	9.09587
6192.23	10.175
6192.34	9.67586
6192.43	10.3605
6192.53	10.5097
6192.66	7.71069
6192.74	12.3047
6192.84	9.59233
6192.97	8.04959
6193.06	11.2499
6193.15	10.9135
6193.25	9.52835
6193.35	10.0756
6193.47	8.47386
6193.58	9.24385
6193.69	8.89601
6193.78	11.4351
6193.89	8.77655
6193.99	10.2354
6194.06	13.837
6194.14	12.0977
6194.24	10.8507
6194.35	8.93096
6194.43	12.8866
6194.54	8.78272
6194.65	9.14411
6194.7	18.7336
6194.85	6.90894
6194.97	8.03794
6195.1	7.77242
6195.19	11.162
6195.31	8.62366
6195.41	9.23702
6195.54	8.26446
6195.64	9.82125
6195.77	7.65931
6195.86	11.3173
6195.96	9.60061
6196.02	17.328
6196.13	8.75964
6196.24	9.69744
6196.32	11.8892
6196.44	8.285
6196.54	10.3605
6196.63	10.2912
6196.73	10.174
6196.8	13.8639
6196.89	11.6822
6196.98	10.8554
6197.07	10.846
6197.14	15.9261
6197.22	11.7261
6197.3	12.9182
6197.43	7.65755
6197.53	10.469
6197.64	8.90155
6197.73	11.4982
6197.85	7.93273
6197.96	9.50751
6198.05	11.1495
6198.15	9.41354
6198.33	5.70711
6198.44	9.21574
6198.56	7.94407
6198.7	6.98861
6198.84	7.18959
6198.93	12.2654
6199.01	11.8708
6199.12	9.48497
6199.23	9.05059
6199.3	13.4499
6199.4	10.0442
6199.5	9.54016
6199.63	7.97003
6199.72	11.0546
6199.79	13.574
6199.9	9.61538
6200	10.1122
6200.09	11.0607
6200.14	19.279
6200.23	11.2423
6200.32	10.5899
6200.45	7.87216
6200.58	7.5683
6200.69	9.37207
6200.77	12.7243
6200.98	4.6183
6201.19	4.91039
6201.29	10.0503
6201.42	7.63126
6201.54	8.46955
6201.68	6.73083
6201.79	9.57304
6201.88	10.7043
6201.98	10.5474
6202.1	7.84745
6202.23	7.97639
6202.34	9.26784
6202.46	7.93714
6202.62	6.44496
6202.75	7.44657
6202.84	12.0034
6203	6.28378
6203.14	6.76727
6203.27	8.17127
6203.37	9.78282
6203.58	4.71431
6203.69	9.32314
6203.8	8.82457
6203.98	5.69573
6204.1	8.10767
6204.36	3.86937
6204.46	9.85707
6204.56	9.91768
6204.64	12.8733
6204.78	7.22074
6204.91	7.60456
6205.01	9.42596
6205.09	13.6129
6205.19	9.59417
6205.27	12.9032
6205.34	15.1286
6205.46	7.99936
6205.53	15.2532
6205.65	7.7997
6205.75	10.0513
6205.95	5.07846
6206.05	10.0685
6206.14	10.627
6206.25	9.76658
6206.38	7.25584
6206.52	7.42776
6206.65	7.54831
6206.82	5.81395
6206.93	9.38262
6207.04	9.4509
6207.1	15.3965
6207.23	7.6599
6207.31	13.4862
6207.39	12.1892
6207.49	9.85902
6207.58	10.4199
6207.67	12.0598
6207.78	8.57927
6207.91	7.89266
6207.99	13.1096
6208.11	8.24742
6208.22	9.04077
6208.39	5.8099
6208.5	8.96138
6208.59	11.5354
6208.9	3.17793
6209	10.367
6209.23	4.33727
6209.44	4.86121
6209.6	6.24181
6209.8	4.81951
6209.92	8.40972
6210.07	6.8278
6210.17	10.2428
6210.26	11.2701
6210.32	15.2858
6210.44	8.13935
6210.55	9.61169
6210.67	8.42389
6210.76	10.4373
6210.87	9.60984
6210.95	12.1153
6211.02	13.344
6211.17	6.71276
6211.34	6.04412
6211.43	11.0011
6211.56	7.88146
6211.62	15.6152
6211.72	9.98203
6211.85	8.05802
6212.08	4.24683
6212.24	6.16561
6212.33	10.8802
6212.42	12.3533
6212.56	6.78748
6212.64	13.1148
6212.82	5.49722
6212.92	9.76658
6213.06	7.28544
6213.17	9.09008
6213.27	9.96115
6213.4	7.68285
6213.56	6.16067
6213.65	11.6401
6213.77	8.21625
6213.88	8.97505
6213.96	12.3183
6214.07	9.19033
6214.22	6.79163
6214.35	7.62369
6214.46	9.37998
6214.55	11.2613
6214.64	11.2196
6214.79	6.52146
6214.86	14.6434
6215.06	4.97537
6215.18	8.55139
6215.24	14.6434
6215.35	8.99281
6215.45	10.6986
6215.57	8.28981
6215.7	7.77968
6215.87	5.74383
6216.05	5.45316
6216.33	3.61965
6216.47	6.96767
6216.62	6.90274
6216.72	10.4264
6216.82	10.0462
6216.91	10.5175
6217.11	5.05638
6217.2	10.3455
6217.33	7.68994
6217.47	7.35619
6217.68	4.74451
6217.76	13.421
6217.87	8.68056
6218.03	6.33633
6218.13	10.2135
6218.33	4.98082
6218.58	3.9142
6218.73	6.84229
6218.81	11.8399
6218.99	5.5457
6219.16	5.85103
6219.36	5.07975
6219.46	10.5319
6219.63	5.7169
6219.81	5.50843
6219.98	6.12445
6220.06	11.5835
6220.21	6.99594
6220.38	5.84898
6220.48	9.84155
6220.59	9.10249
6220.69	9.49487
6220.83	7.11592
6220.91	12.4782
6221.04	8.05412
6221.16	8.51426
6221.29	7.17772
6221.5	4.98058
6221.62	8.37521
6221.86	4.14559
6221.99	7.249
6222.09	9.995
6222.18	11.5727
6222.32	7.26216
6222.53	4.68143
6222.62	11.8821
6222.75	7.65638
6222.84	11.0266
6222.96	7.84991
6223.1	7.42335
6223.2	9.54016
6223.31	9.62279
6223.39	12.7747
6223.51	8.19471
6223.59	13.0293
6223.7	8.75733
6223.78	12.5423
6223.86	12.207
6223.94	12.1315
6224.02	12.8783
6224.16	7.25111
6224.32	6.13196
6224.47	6.75128
6224.6	7.82534
6224.71	9.12242
6224.79	12.1581
6224.92	7.90264
6224.99	13.177
6225.07	13.6054
6225.19	8.21693
6225.3	9.18189
6225.36	15.3398
6225.45	11.1408
6225.62	5.88582
6225.75	7.62951
6225.88	8.07689
6226.01	7.50525
6226.14	7.47272
6226.31	5.83703
6226.4	11.6904
6226.52	8.0952
6226.63	9.43396
6226.72	10.8944
6226.84	8.1182
6226.92	12.9803
6227	13.0582
6227.08	12.865
6227.2	8.40477
6227.28	11.8948
6227.39	9.41708
6227.48	10.533
6227.59	9.48137
6227.68	10.2428
6227.76	13.9043
6227.83	13.6818
6227.92	11.4051
6227.99	13.3618
6228.11	8.08081
6228.23	8.66927
6228.39	6.31752
6228.47	12.1095
6228.54	15.1999
6228.62	11.9904
6228.7	12.5016
6228.81	9.17852
6228.97	6.22432
6229.09	8.14332
6229.23	7.21917
6229.32	11.4916
6229.44	8.27541
6229.59	6.54922
6229.68	11.6618
6229.78	9.43485
6229.89	9.28678
6229.97	12.5755
6230.14	5.81362
6230.29	6.88848
6230.41	8.01732
6230.52	9.3835
6230.63	9.36067
6230.73	9.32836
6230.81	13.2433
6230.93	8.41043
6231	13.2485
6231.11	9.68804
6231.22	8.84564
6231.28	15.2277
6231.4	8.69112
6231.51	8.76962
6231.6	11.3456
6231.71	9.72195
6231.8	10.7677
6231.97	5.70809
6232.05	12.475
6232.15	10.8755
6232.23	11.6577
6232.35	8.40124
6232.45	10.0412
6232.56	8.78194
6232.78	4.71165
6232.86	11.7096
6232.95	11.6537
6233.01	14.8192
6233.12	9.46253
6233.22	9.97805
6233.31	11.5354
6233.4	10.9505
6233.48	11.8301
6233.62	7.45935
6233.68	16.284
6233.79	9.05633
6233.91	8.49041
6234.03	7.92016
6234.16	7.71129
6234.23	13.8658
6234.29	16.5782
6234.37	12.5282
6234.5	7.86782
6234.62	8.44666
6234.71	10.9794
6234.8	11.909
6234.87	14.2552
6234.96	10.8448
6235.05	11.2969
6235.14	10.9158
6235.21	13.0787
6235.35	7.52502
6235.49	7.09572
6235.58	10.8838
6235.67	10.8554
6235.73	17.6616
6235.87	6.99399
6235.98	9.22254
6236.1	8.55652
6236.23	7.35132
6236.37	7.30567
6236.54	6.03209
6236.68	6.96913
6236.78	9.96612
6236.89	8.91027
6237.02	8.09454
6237.12	9.26355
6237.27	6.72314
6237.34	14.8588
6237.42	11.8273
6237.51	11.3289
6237.66	6.57203
6237.8	7.57174
6237.95	6.47082
6238.05	9.76658
6238.18	7.85299
6238.27	10.9505
6238.35	13.5501
6238.46	8.63334
6238.6	7.3046
6238.76	6.29921
6238.85	10.2375
6239.07	4.67071
6239.2	7.53523
6239.32	8.65876
6239.39	13.6426
6239.49	10.5219
6239.62	7.43771
6239.72	10.2712
6239.8	12.216
6239.92	8.34585
6240.01	10.694
6240.14	7.95355
6240.24	10.2438
6240.37	7.30887
6240.46	11.0241
6240.63	5.94248
6240.76	7.78331
6240.96	5.08156
6241.07	8.92618
6241.19	8.2713
6241.34	6.749
6241.44	10.1729
6241.56	8.23452
6241.64	11.7454
6241.81	5.93014
6242.08	3.65617
6242.2	8.38293
6242.29	11.3662
6242.47	5.78269
6242.61	7.13674
6242.68	12.7877
6242.82	7.23484
6242.91	11.9246
6243.01	9.8912
6243.12	8.71612
6243.2	12.4285
6243.31	9.27472
6243.42	9.4518
6243.52	9.42329
6243.61	11.8554
6243.71	9.46522
6243.81	10.3552
6243.93	8.28706
6244.03	10.1989
6244.14	8.83626
6244.3	6.2282
6244.39	11.0767
6244.53	7.32708
6244.64	8.5419
6244.74	10.5541
6244.89	6.53595
6245.03	7.23694
6245.14	9.47957
6245.24	9.21574
6245.32	12.8866
6245.5	5.49722
6245.6	10.4167
6245.71	8.94374
6245.82	9.32227
6246.03	4.71231
6246.15	8.63558
6246.23	11.6239
6246.29	16.3506
6246.41	8.47027
6246.53	8.86211
6246.61	11.4495
6246.74	7.76759
6246.85	8.99847
6247.01	6.39386
6247.14	7.63068
6247.29	6.72224
6247.39	9.65158
6247.52	8.05932
6247.64	8.39631
6247.69	19.8452
6247.78	10.3541
6247.91	7.63475
6248.02	9.63763
6248.15	7.68521
6248.23	12.1803
6248.32	10.6633
6248.5	5.78737
6248.59	10.1153
6248.69	10.6056
6248.76	13.7627
6248.89	8.05348
6248.97	11.5647
6249.05	12.5534
6249.19	7.35294
6249.3	8.56458
6249.45	6.79163
6249.55	10.3509
6249.68	7.45212
6249.79	9.28678
6249.98	5.1488
6250.15	5.95735
6250.28	8.09913
6250.41	7.28704
6250.56	6.6912
6250.68	8.56458
6250.77	10.5608
6250.97	5.07975
6251.08	8.92061
6251.18	10.7945
6251.28	9.18105
6251.42	7.17309
6251.63	4.90364
6251.81	5.63539
6251.9	10.502
6251.98	12.5929
6252.11	7.95545
6252.22	8.967
6252.36	7.22022
6252.45	10.1317
6252.54	12.1551
6252.67	7.42942
6252.77	9.74564
6252.93	6.5634
6253.06	7.40192
6253.18	8.31808
6253.3	8.15328
6253.44	7.56601
6253.52	12.6406
6253.61	10.2365
6253.71	10.0969
6253.81	10.6067
6253.92	8.53534
6254.03	9.49487
6254.12	11.2613
6254.26	7.26216
6254.37	9.05059
6254.49	7.86102
6254.68	5.45852
6254.87	5.08104
6254.99	8.27404
6255.09	10.2669
6255.21	8.62738
6255.36	6.6212
6255.45	11.5075
6255.6	6.33834
6255.7	9.95718
6255.81	9.56023
6255.88	13.7043
6255.98	9.62557
6256.08	10.9397
6256.2	7.88768
6256.29	11.8245
6256.4	8.7382
6256.51	9.19794
6256.68	5.90005
6256.83	6.8348
6256.94	8.4868
6257.04	9.997
6257.15	9.27214
6257.3	6.93049
6257.45	6.64673
6257.54	11.1321
6257.66	8.34376
6257.79	7.48783
6257.91	8.10176
6257.98	14.1603
6258.07	11.5221
6258.17	10.2459
6258.3	7.57002
6258.43	7.89453
6258.51	12.773
6258.63	8.18331
6258.76	7.64994
6258.87	9.22765
6258.99	8.12018
6259.09	10.2987
6259.19	9.3668
6259.29	10.9027
6259.37	11.9175
6259.47	9.87557
6259.54	13.6091
6259.64	10.7262
6259.73	10.7643
6259.82	10.7643
6259.93	9.47059
6260.05	8.38715
6260.17	8.12942
6260.27	10.3627
6260.43	6.18047
6260.56	7.42776
6260.64	12.76
6260.72	13.6649
6260.82	9.20048
6260.93	9.34842
6261.01	12.3671
6261.09	12.6326
6261.17	13.2608
6261.27	9.8912
6261.33	15.6691
6261.41	12.2504
6261.51	10.1554
6261.6	11.5407
6261.7	9.40822
6261.83	7.92205
6261.94	9.01388
6262.06	8.39419
6262.2	7.44158
6262.29	11.1483
6262.39	9.92162
6262.47	11.9818
6262.54	13.7836
6262.63	11.5647
6262.73	10.2585
6262.84	8.99038
6262.94	9.6609
6263.04	10.1348
6263.12	11.9232
6263.19	14.0213
6263.28	11.6768
6263.4	8.16927
6263.5	9.77708
6263.64	7.28704
6263.72	12.8205
6263.8	12.4054
6263.9	10.5955
6263.96	16.2866
6264.04	11.6428
6264.1	17.322
6264.17	14.8236
6264.3	7.81739
6264.38	12.3793
6264.48	9.80488
6264.54	15.0421
6264.66	8.66476
6264.78	8.29738
6264.86	12.655
6264.96	9.86582
6265.05	10.9385
6265.14	11.4116
6265.22	12.3426
6265.33	9.27558
6265.41	12.4456
6265.5	11.3494
6265.57	14.1283
6265.69	8.54701
6265.77	11.4155
6265.85	12.6358
6265.96	9.54927
6266.04	12.3854
6266.09	20.7814
6266.14	18.9
6266.26	8.28363
6266.33	14.3968
6266.44	8.97827
6266.54	9.59417
6266.65	9.59969
6266.76	8.72753
6266.85	11.9232
6267	6.48971
6267.13	7.65345
6267.26	7.75314
6267.34	12.5455
6267.41	14.2755
6267.49	11.8231
6267.56	14.7929
6267.66	10.6689
6267.77	8.54701
6267.86	11.6537
6267.94	12.8222
6268.02	12.0963
6268.13	9.05059
6268.2	14.2592
6268.3	10.0735
6268.37	13.9841
6268.46	11.4548
6268.58	8.37872
6268.71	7.44325
6268.84	7.56487
6268.93	12.2549
6269.05	8.05737
6269.12	14.6886
6269.19	13.4753
6269.27	13.3156
6269.36	10.3821
6269.46	9.93345
6269.55	12.1581
6269.61	14.8346
6269.67	17.3521
6269.82	6.96913
6269.88	15.5788
6269.96	12.012
6270.02	18.8715
6270.1	11.7869
6270.19	11.4482
6270.27	12.1095
6270.38	8.95095
6270.47	11.8934
6270.52	18.3722
6270.64	8.20075
6270.7	16.7056
6270.84	7.14745
6270.96	8.42176
6271.08	8.34864
6271.19	9.47329
6271.28	10.9421
6271.38	9.72573
6271.46	13.1182
6271.55	10.9194
6271.64	10.9649
6271.75	8.91266
6271.84	11.8892
6271.94	9.57946
6272.03	11.2385
6272.13	9.95322
6272.21	11.8455
6272.33	8.34585
6272.43	9.9681
6272.53	10.8495
6272.64	8.46955
6272.74	10.4888
6272.83	10.879
6272.92	11.0595
6273.01	11.3804
6273.13	8.33194
6273.23	10.0918
6273.33	10.4417
6273.41	11.3161
6273.5	12.1286
6273.6	9.4688
6273.7	9.85416
6273.8	10.3627
6273.88	12.273
6273.96	12.2399
6274.05	11.0951
6274.14	11.5754
6274.21	14.7885
6274.32	8.87626
6274.38	17.3461
6274.46	12.1256
6274.53	13.4644
6274.61	14.043
6274.69	12.0715
6274.78	11.0619
6274.87	10.791
6274.96	11.5048
6275.04	12.3931
6275.14	9.41176
6275.21	15.9923
6275.31	9.53107
6275.42	9.24727
6275.53	9.52018
6275.64	8.66701
6275.74	10.1133
6275.83	10.9349
6275.91	12.8883
6275.99	12.0817
6276.11	8.1473
6276.22	9.25326
6276.29	13.9237
6276.36	14.6113
6276.48	8.55505
6276.59	9.26526
6276.68	11.3379
6276.83	6.3955
6276.93	9.76467
6277.02	11.2347
6277.08	16.4123
6277.15	14.1683
6277.21	17.2028
6277.32	9.09504
6277.4	13.611
6277.52	8.3703
6277.6	11.6104
6277.7	10.2438
6277.77	14.0135
6277.87	10.5552
6277.94	13.9743
6278.05	9.05551
6278.15	10.0402
6278.31	6.23014
6278.39	12.0977
6278.49	10.1543
6278.66	5.94283
6278.76	9.77613
6278.9	7.09774
6279.05	6.58892
6279.19	7.5171
6279.29	9.86388
6279.4	8.68508
6279.54	7.10985
6279.61	14.3287
6279.71	9.93937
6279.8	11.3443
6279.91	8.80359
6279.99	12.7324
6280.12	8.09848
6280.24	7.9466
6280.38	7.46102
6280.47	10.5186
6280.57	10.5219
6280.67	9.68711
6280.78	8.77424
6280.92	7.48335
6280.99	12.9921
6281.06	15.6814
6281.15	10.6045
6281.31	6.52061
6281.39	11.3173
6281.45	17.8827
6281.61	6.39918
6281.69	11.7261
6281.8	9.01307
6281.9	10.7112
6281.97	12.6984
6282.06	11.1769
6282.17	9.05879
6282.29	8.84643
6282.38	10.7331
6282.54	6.1954
6282.68	7.08165
6282.8	8.58516
6282.88	13.0378
6283	8.30703
6283.11	8.64454
6283.25	7.05368
6283.35	10.6315
6283.43	12.3274
6283.53	9.59877
6283.58	19.8768
6283.69	9.80392
6283.79	9.67961
6283.88	10.5053
6284.01	7.97321
6284.11	9.69274
6284.22	9.17263
6284.32	10.717
6284.41	10.8566
6284.51	9.31359
6284.64	8.0186
6284.8	6.22549
6284.93	7.75194
6284.99	15.3894
6285.11	8.8199
6285.21	9.46074
6285.31	10.7735
6285.54	4.2416
6285.7	6.19502
6285.81	9.27386
6285.91	9.87362
6286	11.0583
6286.35	2.90563
6286.48	7.70475
6286.66	5.56855
6286.79	7.71188
6287.03	4.05581
6287.15	8.74049
6287.26	8.70549
6287.43	6.02918
6287.54	9.07359
6287.64	10.1379
6287.77	7.75074
6288.03	3.77686
6288.14	8.7858
6288.27	7.8734
6288.37	9.96711
6288.47	10.7009
6288.56	10.7968
6288.69	7.55344
6288.78	11.685
6288.9	8.1215
6289.02	8.31186
6289.15	7.44491
6289.34	5.25873
6289.45	9.06372
6289.56	9.64599
6289.66	10.0402
6289.86	4.92078
6289.99	7.54603
6290.12	7.97321
6290.3	5.53618
6290.43	7.6858
6290.53	10.0929
6290.66	7.72082
6290.8	7.09673
6290.92	8.47458
6291.08	6.30795
6291.19	8.5918
6291.27	12.0802
6291.44	6.17055
6291.53	10.5296
6291.61	12.6968
6291.72	9.243
6291.89	5.82751
6292.1	4.76576
6292.2	10.3178
6292.28	12.288
6292.35	13.9548
6292.52	5.99844
6292.6	11.773
6292.77	5.87406
6292.97	5.16716
6293.11	7.02543
6293.28	5.85857
6293.37	11.4929
6293.45	11.6212
6293.65	5.02816
6293.77	8.18934
6294.05	3.62937
6294.19	7.18288
6294.34	6.40246
6294.52	5.64621
6294.63	9.29627
6294.72	10.8295
6294.78	16.0565
6294.86	12.364
6295.01	6.82547
6295.16	6.69031
6295.28	7.98021
6295.38	10.9278
6295.47	11.1247
6295.6	7.4549
6295.74	7.13878
6295.83	10.7388
6296.15	3.15796
6296.27	8.04376
6296.44	6.04339
6296.63	5.17491
6296.8	6.0551
6296.9	9.6302
6297.03	7.64
6297.13	10.1616
6297.25	8.38926
6297.33	13.0446
6297.46	7.29554
6297.8	3.00336
6298.18	2.59269
6298.41	4.49014
6298.52	8.55213
6298.69	5.93754
6298.86	5.87855
6298.97	9.44733
6299.09	8.0457
6299.22	7.84129
6299.39	5.75142
6299.49	10.1574
6299.61	8.21963
6299.73	8.57633
6299.85	8.60882
6300.05	4.87377
6300.19	7.16743
6300.37	5.57507
6300.51	7.373
6300.61	9.20556
6300.73	8.285
6300.82	11.3045
6300.93	9.03506
6301.15	4.60532
6301.23	12.4688
6301.34	9.15583
6301.47	7.71069
6301.6	7.96369
6301.78	5.39171
6301.94	6.33152
6302.07	7.82411
6302.17	9.81451
6302.27	9.51656
6302.37	9.92457
6302.56	5.43774
6302.65	10.3853
6302.77	8.30496
6302.86	12.2279
6303.02	6.17971
6303.1	12.21
6303.22	8.22571
6303.43	4.76327
6303.55	8.62143
6303.68	7.32601
6303.86	5.72377
6303.97	8.91424
6304.1	7.68994
6304.21	8.99928
6304.38	6.04741
6304.53	6.71321
6304.72	5.18215
6304.89	5.9891
6305.05	6.14251
6305.17	7.97957
6305.44	3.78401
6305.55	9.36067
6305.62	14.0292
6305.76	6.81849
6305.93	6.03427
6306.06	7.93651
6306.17	8.74508
6306.28	9.1878
6306.37	11.0473
6306.46	10.5843
6306.59	8.24334
6306.75	5.94177
6306.9	6.79763
6306.99	10.7782
6307.09	10.2533
6307.2	9.42685
6307.37	5.71167
6307.58	4.76259
6307.75	6.11023
6307.85	9.44733
6307.96	9.30752
6308.03	14.1243
6308.14	8.89363
[truncated: 1,311 more rows]
