# Supplementary material for: Dorsal and median raphe neuronal firing dynamics characterized by nonlinear measures
Source: PLoS Comput Biol. 2024 May 28;20(5):e1012111. doi: 10.1371/journal.pcbi.1012111 (PMC11161118; doi:10.1371/journal.pcbi.1012111)
Supplement: S1 Data — (ZIP) [file pcbi.1012111.s002.zip › data/N28_N8_020312.txt]

Event times and instantaneous frequencies between 1045.78 s and 1178.75 s on channel 401
Time	Inst freq
1046.26	0.00135172
1046.34	13.4517
1046.38	23.5849
1046.42	22.3514
1046.47	23.8892
1046.49	46.5766
1046.52	32.2581
1046.56	25.2717
1046.59	34.3525
1046.64	20.5719
1046.68	23.9177
1046.72	26.5816
1046.76	23.5018
1046.78	36.8596
1046.84	19.6155
1046.89	19.2308
1046.92	27.4952
1046.98	19.0295
1047.02	21.0659
1047.09	15.2486
1047.12	33.4113
1047.17	20.004
1047.23	15.3257
1047.29	17.1262
1047.35	17.8635
1047.39	22.0946
1047.45	18.3217
1047.5	18.8041
1047.54	24.4499
1047.58	26.4271
1047.62	23.5183
1047.66	24.7525
1047.7	25.8933
1047.73	41.3052
1047.75	35.6888
1047.79	29.656
1047.81	45.7666
1047.85	24.8385
1047.89	24.8447
1047.92	30.175
1047.97	23.5627
1047.99	38.0952
1048.05	17.4459
1048.08	31.7662
1048.14	16.4015
1048.16	67.4309
1048.19	27.3373
1048.23	28.4495
1048.29	17.0358
1048.35	14.9231
1048.41	19.5084
1048.47	16.9233
1048.51	20.3542
1048.62	9.89609
1048.69	12.9971
1048.76	14.2045
1048.83	15.328
1048.85	39.7298
1048.9	19.4553
1048.95	22.6142
1049	19.72
1049.04	27.6932
1049.07	26.2674
1049.1	31.9387
1049.14	26.3296
1049.17	34.7102
1049.21	26.3158
1049.25	24.3665
1049.31	18.1686
1049.35	25.2525
1049.43	11.1907
1049.49	17.9276
1049.56	14.3823
1049.62	15.9464
1049.68	17.2414
1049.77	11.2271
1049.83	17.301
1049.94	9.09339
1049.99	20.517
1050.02	33.3222
1050.06	20.9249
1050.1	26.4201
1050.14	24.667
1050.2	18.5839
1050.24	24.6427
1050.28	22.9568
1050.32	23.5682
1050.39	15.0512
1050.45	15.6177
1050.5	20.9908
1050.56	18.0505
1050.63	13.488
1050.73	9.94827
1050.77	23.1696
1050.89	8.87942
1050.96	12.9383
1051.02	16.6251
1051.08	18.4945
1051.12	24.4081
1051.16	25.9875
1051.2	22.5683
1051.24	25.3678
1051.28	25.9605
1051.34	17.6554
1051.41	13.1406
1051.49	13.0497
1051.54	18.2882
1051.62	12.9769
1051.71	11.5674
1051.76	19.6502
1051.84	12.2055
1051.91	14.2531
1051.99	12.8172
1052.09	9.76467
1052.21	8.66701
1052.25	21.1551
1052.31	17.31
1052.37	16.4745
1052.39	56.1482
1052.42	32.5203
1052.47	18.8395
1052.51	30.1568
1052.56	17.325
1052.63	14.6349
1052.72	11.1882
1052.83	8.99361
1052.88	23.116
1052.96	11.966
1053.03	14.9768
1053.07	22.1239
1053.12	21.6732
1053.16	22.5225
1053.23	14.339
1053.38	6.59065
1053.49	9.82511
1053.54	18.423
1053.59	18.943
1053.63	27.8707
1053.66	33.5458
1053.7	22.3864
1053.71	98.2318
1053.76	22.9621
1053.81	20.829
1053.84	26.0892
1053.89	21.2179
1053.96	13.7212
1054.02	18.1159
1054.13	8.95015
1054.24	9.51384
1054.33	10.3595
1054.38	19.1902
1054.47	11.9389
1054.55	12.7113
1054.63	12.2579
1054.72	11.4666
1054.81	10.1143
1054.96	6.84041
1055.03	14.7449
1055.08	21.2993
1055.12	21.3265
1055.16	26.7308
1055.21	19.0985
1055.24	36.0231
1055.29	18.7406
1055.34	22.9358
1055.37	31.5457
1055.42	20.8594
1055.44	47.1476
1055.48	22.2767
1055.55	14.6606
1055.59	23.1803
1055.66	15.2695
1055.77	9.31619
1055.81	21.3265
1055.86	23.8493
1055.91	19.0078
1055.95	25.4259
1055.98	34.0483
1056.06	12.3305
1056.12	16.889
1056.21	10.5664
1056.28	15.5788
1056.36	11.8287
1056.41	20.6441
1056.44	32.7332
1056.49	21.1954
1056.53	25.5493
1056.57	25.355
1056.6	26.1301
1056.64	29.0192
1056.68	21.9394
1056.72	24.426
1056.78	18.3621
1056.83	18.3824
1056.87	24.6245
1056.92	24.0154
1056.98	16.469
1057.05	14.2328
1057.1	17.3551
1057.16	16.7532
1057.27	9.5813
1057.33	15.1561
1057.38	22.2916
1057.45	14.455
1057.5	18.0766
1057.64	7.44934
1057.7	14.9432
1057.74	25.2461
1057.8	16.5728
1057.86	19.7746
1057.91	19.6618
1057.94	31.6756
1057.96	45.9559
1058.01	21.9394
1058.06	19.8728
1058.09	32.7011
1058.13	21.6123
1058.16	31.5557
1058.23	15.3657
1058.26	31.8573
1058.3	25.4518
1058.34	22.3564
1058.37	37.7929
1058.41	22.6655
1058.47	19.7355
1058.53	16.1943
1058.56	33.1565
1058.62	15.2695
1058.69	15.6863
1058.73	21.7628
1058.82	11.8793
1058.9	12.655
1058.95	17.5932
1059.07	8.65127
1059.12	17.6929
1059.23	9.81258
1059.32	10.6975
1059.42	9.90197
1059.51	11.3572
1059.63	8.11886
1059.69	18.7266
1059.74	18.3587
1059.76	41.684
1059.81	21.3995
1059.83	53.2765
1059.85	43.7063
1059.91	16.1865
1059.96	24.5278
1060	23.6574
1060.05	17.9051
1060.09	27.2183
1060.13	28.1057
1060.16	28.4091
1060.21	21.182
1060.24	28.0191
1060.3	19.3798
1060.33	26.2674
1060.38	19.9601
1060.43	21.9106
1060.49	16.6168
1060.57	13.0719
1060.66	10.367
1060.77	9.27988
1060.83	15.9337
1060.88	23.6463
1060.94	16.7084
1060.98	20.4207
1061.04	16.5728
1061.1	17.3551
1061.21	9.23276
1061.26	20.4332
1061.3	21.9684
1061.35	21.9202
1061.39	23.3481
1061.41	53.6193
1061.45	28.6779
1061.49	21.1551
1061.52	44.3066
1061.56	22.3914
1061.6	24.8077
1061.64	26.9978
1061.68	25.0063
1061.72	22.9938
1061.76	24.4559
1061.79	39.1696
1061.85	17.3581
1061.89	23.2342
1061.94	19.2493
1062	16.4772
1062.11	9.24727
1062.2	11.2108
1062.26	16.1629
1062.3	27.2331
1062.34	25.5689
1062.37	33.3222
1062.44	13.7118
1062.48	24.1663
1062.54	16.3292
1062.58	24.3487
1062.64	19.3162
1062.68	21.9106
1062.73	21.7155
1062.8	14.5096
1062.85	16.9348
1062.9	21.4731
1062.97	13.8122
1063.04	14.622
1063.11	15.6177
1063.21	9.33532
1063.27	17.8063
1063.42	6.76407
1063.47	19.6928
1063.54	13.3103
1063.6	16.3854
1063.64	26.9469
1063.69	22.0313
1063.71	48.7567
1063.73	37.092
1063.79	19.2567
1063.82	28.6615
1063.86	26.5675
1063.9	23.7192
1063.94	28.4091
1063.99	19.5198
1064.04	20.9556
1064.09	16.7308
1064.16	16.1082
1064.21	17.5131
1064.33	8.34098
1064.41	13.2503
1064.48	14.8832
1064.6	8.35771
1064.72	8.088
1064.84	8.39419
1064.95	9.34929
1065.16	4.70965
1065.2	26.1301
1065.25	18.2149
1065.3	20.7426
1065.35	21.5703
1065.38	29.1886
1065.41	31.9387
1065.46	19.4894
1065.51	21.9587
1065.55	26.455
1065.61	14.6263
1065.66	20.9732
1065.71	21.3675
1065.83	8.5237
1065.9	13.6986
1066	9.7229
1066.11	9.52018
1066.31	4.95589
1066.44	7.70535
1066.53	10.4058
1066.69	6.49899
1066.71	39.4477
1066.74	39.8724
1066.8	16.8663
1066.84	21.8771
1066.88	32.3415
1066.93	19.4137
1066.97	25.3743
1067	27.5786
1067.05	20.0965
1067.11	16.2866
1067.18	14.0154
1067.24	19.4439
1067.28	21.0571
1067.35	15.1676
1067.45	10.1698
1067.53	11.9689
1067.6	14.3143
1067.74	7.31957
1067.83	11.1297
1067.93	9.76181
1068.08	6.69299
1068.14	17.7399
1068.17	32.3729
1068.23	14.9701
1068.27	26.469
1068.32	20.7727
1068.38	17.5162
1068.44	14.9454
1068.48	26.4201
1068.54	17.9533
1068.59	18.162
1068.65	16.3693
1068.73	13.5925
1068.78	18.4877
1068.88	10.2965
1068.95	13.8581
1069.04	10.8719
1069.1	17.6803
1069.15	17.8987
1069.22	16.5017
1069.31	10.7747
1069.36	19.3013
1069.39	33.4784
1069.42	29.0867
1069.5	14.0885
1069.55	18.6532
1069.64	10.6338
1069.72	12.2264
1069.78	17.934
1069.83	20.7168
1069.88	19.2308
1069.91	29.9312
1069.95	30.722
1069.98	31.4268
1070.05	14.4886
1070.07	40.7498
1070.16	11.9574
1070.24	12.2941
1070.28	21.45
1070.31	31.9285
1070.35	26.976
1070.39	25.7202
1070.41	50.6586
1070.46	18.8893
1070.51	19.9362
1070.56	22.3164
1070.64	13.0225
1070.67	26.9107
1070.71	28.7687
1070.76	19.8138
1070.78	37.4813
1070.81	35.3732
1070.88	15.456
1070.93	18.4332
1070.99	17.9179
1071.07	11.9918
1071.12	18.7723
1071.19	14.6434
1071.28	11.2259
1071.33	20.016
1071.37	26.6241
1071.42	21.0349
1071.48	15.9337
1071.51	30.7977
1071.56	20.496
1071.6	26.462
1071.62	39.8406
1071.66	28.6697
1071.7	25.3229
1071.73	27.027
1071.77	25.9134
1071.81	26.462
1071.85	27.2777
1071.87	40.5186
1071.9	35.3732
1071.96	16.5536
1072.02	16.65
1072.09	14.6735
1072.15	17.6211
1072.25	9.5813
1072.31	16.3239
1072.34	34.7947
1072.38	23.1267
1072.45	14.5751
1072.49	25.1319
1072.53	29.2483
1072.56	27.4725
1072.61	21.164
1072.67	17.5316
1072.71	20.8551
1072.8	11.7869
1072.91	9.08183
1072.97	16.1786
1073.06	11.7481
1073.15	10.2491
1073.21	18.7723
1073.26	20.2634
1073.3	25.2972
1073.35	20.2143
1073.39	23.6855
1073.42	30.2297
1073.46	28.7274
1073.54	12.6088
1073.57	30.7314
1073.65	12.9467
1073.75	9.84155
1073.79	23.4302
1073.87	12.4766
1073.97	9.5584
1074.06	11.0681
1074.21	6.95652
1074.27	15.3539
1074.32	22.3464
1074.36	22.5683
1074.41	19.9045
1074.46	22.6655
1074.5	24.6366
1074.55	17.9308
1074.61	18.7512
1074.68	12.9049
1074.75	14.652
1074.83	13.4553
1074.88	18.5185
1074.95	13.8141
1074.99	24.2248
1075.03	28.082
1075.1	14.4949
1075.19	10.7021
1075.28	10.8519
1075.36	12.8551
1075.46	10.5988
1075.52	17.0823
1075.55	25.1762
1075.6	20.4415
1075.65	23.1267
1075.71	15.2999
1075.75	26.6596
1075.78	29.8597
1075.83	23.3973
1075.88	19.6078
1075.91	35.5114
1075.95	22.7894
1076	19.4212
1076.05	19.0694
1076.09	26.5957
1076.16	14.7493
1076.22	16.818
1076.34	8.51571
1076.42	11.854
1076.48	15.4536
1076.52	30.3582
1076.57	18.379
1076.66	11.7841
1076.74	12.025
1076.82	12.4704
1076.92	10.142
1077.04	8.07103
1077.1	16.5728
1077.16	16.7084
1077.19	36.2056
1077.23	23.3481
1077.27	28.777
1077.31	22.3614
1077.38	15.5207
1077.42	24.5761
1077.46	26.7523
1077.5	24.3132
1077.55	18.7056
1077.61	15.6642
1077.68	14.2167
1077.74	18.0375
1077.8	17.3581
1077.83	27.2554
1077.9	15.8881
1077.97	14.5328
1078.08	8.55578
1078.16	13.3458
1078.23	14.0964
1078.32	11.2322
1078.38	16.728
1078.48	9.35191
1078.55	14.1343
1078.59	26.6028
1078.64	20.5677
1078.69	20.8638
1078.73	26.3644
1078.76	27.6932
1078.81	23.5018
1078.84	25.8398
1078.89	21.1999
1078.94	22.1582
1078.98	23.3699
1079.01	31.8878
1079.08	15.4488
1079.14	16.6806
1079.18	20.5339
1079.26	12.7259
1079.32	16.8947
1079.36	24.5038
1079.39	36.062
1079.43	26.8456
1079.48	19.8413
1079.52	24.2542
1079.55	34.3879
1079.6	20.0763
1079.65	21.0837
1079.7	16.8691
1079.78	13.2135
1079.81	31.6256
1079.88	15.7431
1079.96	11.861
1080.02	16.6141
1080.11	11.7702
1080.14	26.6312
1080.27	7.73814
1080.34	14.0331
1080.38	27.3973
1080.42	24.7709
1080.46	23.0627
1080.5	30.1023
1080.53	29.4551
1080.58	21.7675
1080.62	24.8447
1080.65	34.5185
1080.67	44.5831
1080.71	25.9134
1080.73	46.1255
1080.79	16.1394
1080.83	27.1665
1080.87	25.1446
1080.93	17.1145
1080.97	20.8855
1081.01	28.8517
1081.06	20.842
1081.1	20.8943
1081.16	16.6722
1081.25	11.5314
1081.36	9.38791
1081.49	7.70119
1081.56	13.0497
1081.69	7.73874
1081.78	11.5861
1081.82	23.7304
1081.91	11.4561
1081.94	36.7647
1081.98	23.5571
1082.01	30.8737
1082.1	11.7028
1082.12	39.6668
1082.16	24.5519
1082.22	18.0963
1082.25	26.6099
1082.31	18.8501
1082.35	24.4021
1082.42	14.8412
1082.46	25.0313
1082.51	18.352
1082.59	12.3274
1082.66	13.9005
1082.77	9.6768
1082.87	10.1399
1082.98	9.11743
1083.04	16.4636
1083.07	25.6213
1083.11	32.8407
1083.16	18.8466
1083.19	27.6167
1083.26	16.1394
1083.31	17.2951
1083.37	19.1571
1083.42	18.4809
1083.47	18.4911
1083.52	21.6967
1083.61	11.4129
1083.69	12.6727
1083.81	8.47529
1083.96	6.55996
1084.01	17.5531
1084.07	18.1752
1084.11	24.9377
1084.23	8.51789
1084.26	32.6904
1084.31	20.8594
1084.33	42.123
1084.4	14.8038
1084.45	19.7746
1084.51	16.818
1084.55	26.1165
1084.61	16.3026
1084.68	13.6519
1084.77	11.0193
1084.85	12.038
1085	6.96427
1085.09	11.0852
1085.25	6.06575
1085.34	12.0077
1085.37	26.0485
1085.42	20.903
1085.46	27.1518
1085.5	23.7756
1085.53	34.3053
1085.58	18.6986
1085.63	23.7699
1085.67	21.7061
1085.79	8.57265
1085.88	10.4091
1085.95	16.4501
1085.98	26.0213
1086.04	18.8573
1086.08	23.4412
1086.11	32.2581
1086.18	14.6156
1086.21	27.6778
1086.3	11.4574
1086.38	13.4445
1086.44	14.7319
1086.56	8.7604
1086.66	9.90589
1086.72	17.3491
1086.77	18.615
1086.84	15.0761
1086.91	13.7703
1086.97	17.2891
1087.03	15.7381
1087.09	16.8294
1087.13	27.1961
1087.24	8.74891
1087.31	15.0534
1087.39	13.009
1087.47	12.0511
1087.59	8.39419
1087.64	18.7617
1087.69	20.3046
1087.74	20.6654
1087.78	25.1572
1087.84	15.3351
1087.91	15.4083
1087.98	14.7623
1088.05	13.3298
1088.12	13.8217
1088.21	11.3033
1088.31	10.3466
1088.34	27.9252
1088.43	12.3213
1088.46	25.5102
1088.51	19.8926
1088.53	50.3271
1088.6	14.9276
1088.64	24.9128
1088.68	24.0674
1088.72	25.5689
1088.76	27.4725
1088.84	12.0467
1088.89	20.028
1088.97	12.8717
1089.05	12.5597
1089.15	9.51294
1089.26	9.10498
1089.44	5.69801
1089.52	12.8551
1089.57	19.98
1089.61	21.9684
1089.65	27.9486
1089.7	17.934
1089.74	30.2115
1089.78	22.6757
1089.84	18.3117
1089.88	21.7344
1089.93	22.4568
1089.96	32.8084
1090	22.0507
1090.07	15.625
1090.11	22.5734
1090.16	20.6441
1090.2	25.0689
1090.25	21.7533
1090.31	16.3239
1090.43	8.23588
1090.5	14.5964
1090.58	12.3946
1090.7	8.28226
1090.81	8.72448
1090.91	10.6758
1090.94	33.456
1090.98	21.8055
1091.02	24.5158
1091.05	32.5309
1091.07	55.7103
1091.1	30.303
1091.18	14.0786
1091.21	31.7763
1091.26	17.9501
1091.31	21.7344
1091.36	19.9322
1091.4	26.4901
1091.43	28.7853
1091.48	20.9644
1091.55	14.2005
1091.61	16.5948
1091.66	20.903
1091.7	23.2288
1091.77	13.9978
1091.84	14.7514
1091.91	13.9606
1091.98	15.1953
1092.1	8.44951
1092.21	9.081
1092.28	13.2996
1092.35	15.1538
1092.47	8.00769
1092.63	6.20347
1092.77	7.31957
1092.86	11.6117
1092.9	20.4708
1092.95	20.8681
1092.98	43.0663
1092.99	60.024
1093.03	25.4907
1093.07	24.919
1093.11	27.8629
1093.17	16.4962
1093.21	24.1663
1093.25	26.1097
1093.3	20.0723
1093.35	20.3832
1093.41	15.3116
1093.48	14.1764
1093.55	13.8102
1093.62	15.4967
1093.7	13.0907
1093.78	12.2669
1093.86	12.5078
1093.91	17.9727
1093.97	17.1497
1094.01	24.6975
1094.04	31.746
1094.09	20.4332
1094.13	23.7812
1094.18	21.2224
1094.21	37.3413
1094.26	20.1329
1094.32	17.0126
1094.36	24.7463
1094.42	15.4178
1094.47	20.2675
1094.55	12.6566
1094.62	15.1561
1094.71	10.5585
1094.81	9.63763
1094.94	7.96305
1095.04	9.72952
1095.14	10.6826
1095.2	16.2602
1095.25	19.1718
1095.3	19.4137
1095.33	30.3859
1095.38	24.0964
1095.42	20.9205
1095.48	19.084
1095.54	16.1394
1095.58	25.1572
1095.63	19.1241
1095.71	12.3977
1095.8	11.5674
1095.85	20.3832
1095.87	38.9105
1095.96	10.8178
1096.04	12.875
1096.23	5.23862
1096.36	7.69882
1096.43	14.6929
1096.48	19.2864
1096.55	14.8038
1096.6	19.3648
1096.64	23.6351
1096.72	13.4735
1096.77	18.1061
1096.83	19.2641
1096.86	31.4961
1096.9	25.6476
1096.95	19.9442
1097	18.205
1097.03	40.4858
1097.07	23.015
1097.12	18.457
1097.2	12.9082
1097.31	9.17347
1097.43	8.67453
1097.56	7.62369
1097.63	13.837
1097.75	8.49545
1097.86	9.03506
1098.03	5.72312
1098.11	13.0617
1098.16	19.459
1098.2	26.2261
1098.24	23.3536
1098.28	23.7982
1098.32	28.7439
1098.35	28.9268
1098.4	21.5378
1098.44	22.2618
1098.52	13.519
1098.58	14.9499
1098.68	10.7527
1098.8	8.42744
1098.86	16.3881
1098.98	8.42531
1099.12	6.87711
1099.22	9.8912
1099.29	13.9723
1099.33	27.0783
1099.37	25.7268
1099.43	15.9974
1099.48	20.028
1099.55	14.4739
1099.59	26.6241
1099.67	12.9149
1099.7	28.2885
1099.79	10.9999
1099.85	19.1718
1099.89	21.164
1099.95	16.072
1100.01	18.6916
1100.08	14.0489
1100.17	10.755
1100.28	9.51746
1100.38	9.38703
1100.55	6.14779
1100.59	22.4014
1100.65	17.4825
1100.69	22.6963
1100.75	16.4339
1100.79	25.4777
1100.84	19.7589
1100.89	20.7598
1100.95	18.4775
1100.99	20.5128
1101.06	15.9008
1101.12	15.7085
1101.17	18.5048
1101.24	15.2393
1101.3	17.8923
1101.4	9.56023
1101.52	8.25627
1101.72	5.09321
1101.86	7.19166
1101.93	13.4012
1102	13.7061
1102.05	22.1533
1102.11	16.7616
1102.15	25.8398
1102.2	21.2359
1102.25	19.5656
1102.29	22.9516
1102.34	18.622
1102.41	15.8907
1102.48	13.624
1102.55	15.1561
1102.64	10.6542
1102.73	11.1259
1102.88	6.52188
1102.97	11.8036
1103.1	7.58323
1103.22	8.25832
1103.37	6.595
1103.43	16.3132
1103.49	19.5122
1103.52	26.3227
1103.56	27.8319
1103.6	23.4852
1103.65	22.5124
1103.68	29.4291
1103.73	21.6263
1103.77	23.4852
1103.82	21.4454
1103.9	11.6225
1103.96	16.3506
1104.08	8.54117
1104.25	5.82242
1104.36	9.35979
1104.53	5.66508
1104.6	14.8368
1104.78	5.67634
1104.87	11.4969
1104.9	27.4952
1104.93	38.5356
1104.98	18.1422
1105.05	15.23
1105.11	17.4611
1105.22	9.0876
1105.27	19.0006
1105.31	23.6798
1105.36	18.8182
1105.42	18.6359
1105.45	27.9799
1105.6	6.74445
1105.69	11.9104
1105.78	10.6011
1105.91	7.75374
1106.03	8.03213
1106.21	5.62493
1106.25	25.4712
1106.34	10.7481
1106.39	21.8579
1106.44	19.5198
1106.48	24.9688
1106.52	24.9875
1106.56	26.6809
1106.63	14.1443
1106.67	25.1193
1106.72	17.8063
1106.77	24.6427
1106.83	15.7778
1106.9	14.2959
1106.96	15.5812
1107	23.6239
1107.07	15.748
1107.14	14.4467
1107.26	8.07689
1107.37	9.41354
1107.55	5.52944
1107.64	10.5675
1107.68	26.3992
1107.73	20.3417
1107.78	20.5044
1107.82	22.2173
1107.9	13.563
1107.94	23.596
1108.03	10.7388
1108.09	17.4246
1108.15	16.756
1108.2	18.3117
1108.31	9.60154
1108.41	9.77899
1108.52	9.19709
1108.64	8.64977
1108.69	19.5427
1108.74	18.1028
1108.79	19.5618
1108.85	16.818
1108.9	21.5983
1108.96	17.0503
1109.01	19.1828
1109.08	15.2393
1109.18	9.13576
1109.23	24.1546
1109.32	10.6349
1109.39	13.5575
1109.49	10.269
1109.62	7.48783
1109.72	10.6202
1109.78	17.4095
1109.84	15.6201
1109.89	22.3714
1109.93	20.202
1109.98	21.9635
1110.03	18.6916
1110.06	34.662
1110.13	15.4847
1110.19	16.2549
1110.31	8.2203
1110.39	12.0525
1110.47	12.7389
1110.57	10.2638
1110.66	10.8885
1110.74	13.5026
1110.75	56.0538
1110.81	17.0911
1110.85	29.0444
1110.9	19.9164
1110.94	23.6407
1110.99	19.6002
1111.03	22.899
1111.11	12.5376
1111.19	13.2767
1111.28	11.4995
1111.34	16.0772
1111.41	13.4644
1111.49	12.0077
1111.6	9.93739
1111.72	7.98085
1111.79	13.9645
1111.86	15.7159
1111.9	21.7817
1111.95	22.6398
1111.98	28.9017
1112.03	20.5508
1112.07	23.7699
1112.1	32.6158
1112.16	16.2127
1112.21	22.2816
1112.3	10.4833
1112.36	17.2921
1112.4	23.3809
1112.45	24.2542
1112.49	24.7831
1112.53	25.4323
1112.56	27.972
1112.59	31.3873
1112.69	10.3778
1112.75	16.38
1112.81	15.9464
1112.87	16.5673
1112.93	17.0126
1113	14.9813
1113.08	11.7316
1113.12	25.3036
1113.18	17.671
1113.22	24.3309
1113.27	19.7707
1113.33	17.6087
1113.38	21.1372
1113.41	31.8979
1113.48	13.8793
1113.53	18.7512
1113.59	17.6866
1113.64	20.938
1113.68	24.5158
1113.74	16.3827
1113.79	20.7254
1113.84	20.7512
1113.9	15.8203
1113.97	13.563
1114.03	18.0865
1114.11	11.6023
1114.19	13.5483
1114.24	17.7242
1114.36	8.93096
1114.41	19.4288
1114.43	52.356
1114.49	16.5536
1114.52	32.4781
1114.57	19.2345
1114.61	23.1965
1114.65	26.688
1114.69	25.5558
1114.75	17.2236
1114.78	29.4204
1114.84	17.9921
1114.89	18.4911
1114.96	14.9589
1115.04	11.538
1115.08	26.6099
1115.28	5.05485
1115.32	23.2234
1115.36	26.8673
1115.41	18.6116
1115.47	17.819
1115.5	32.3102
1115.56	18.6498
1115.6	24.9501
1115.64	23.6855
1115.69	19.3874
1115.75	16.8805
1115.82	14.4655
1115.89	14.1163
1115.98	10.4526
1116.08	10.0361
1116.22	7.3692
1116.29	13.5483
1116.35	18.5185
1116.4	19.5963
1116.46	16.5426
1116.49	30.5717
1116.55	17.618
1116.59	26.2192
1116.62	26.2467
1116.68	17.5809
1116.73	18.7935
1116.75	54.0249
1116.78	33.6474
1116.84	16.9635
1116.95	9.07853
1117.01	16.6611
1117.11	10.021
1117.19	13.1027
1117.28	11.4051
1117.33	17.5408
1117.39	17.8063
1117.43	23.2234
1117.49	17.1644
1117.52	29.18
1117.57	23.0521
1117.61	21.8675
1117.66	20.8638
1117.74	12.865
1117.83	11.443
1117.88	17.0532
1118.02	7.25953
1118.09	15.1515
1118.15	15.9693
1118.18	31.5358
1118.25	15.8529
1118.3	18.6428
1118.35	18.7301
1118.4	22.7531
1118.46	15.7208
1118.52	16.1031
1118.58	17.8635
1118.61	27.8009
1118.67	17.838
1118.72	20.2511
1118.8	11.9019
1118.92	8.67303
1119.02	9.53016
1119.12	10.8992
1119.23	9.01469
1119.31	11.7911
1119.38	13.7779
1119.47	11.4969
1119.54	15.7183
1119.59	17.8508
1119.65	17.618
1119.7	18.9934
1119.74	24.7036
1119.81	14.0984
1119.88	14.041
1119.96	12.8833
1120.06	10.0442
1120.15	11.5554
1120.26	8.89363
1120.32	17.1851
1120.42	10.0402
1120.5	12.3213
1120.58	11.7247
1120.66	12.3962
1120.84	5.6844
1120.9	16.6389
1120.97	15.2346
1121.01	25.1446
1121.07	16.5289
1121.14	14.3143
1121.18	22.482
1121.24	17.7588
1121.28	23.1696
1121.36	12.6807
1121.46	10.3821
1121.53	13.2538
1121.64	9.13826
1121.72	12.0671
1121.85	8.12216
1121.97	8.39631
1122.05	11.1694
1122.13	13.4862
1122.18	19.2049
1122.23	20.4248
1122.28	19.0694
1122.33	21.5424
1122.39	17.5131
1122.42	25.6805
1122.48	19.3087
1122.52	22.2717
1122.59	13.7798
1122.66	14.8192
1122.71	20.7297
1122.81	9.52018
1122.87	19.7472
1122.91	21.097
1122.96	22.4366
1123.01	20.4374
1123.08	13.4138
1123.14	15.6372
1123.2	17.7873
1123.28	13.1752
1123.35	14.2511
1123.4	20.8073
1123.44	22.3264
1123.51	14.1523
1123.57	16.8294
1123.65	12.0948
1123.76	9.41708
1123.82	15.4488
1123.88	18.498
1123.97	10.5186
1124.04	14.7427
1124.11	14.708
1124.18	13.7476
1124.27	11.2714
1124.37	10.4373
1124.45	11.3417
1124.55	10.74
1124.64	11.197
1124.73	10.1554
1124.84	9.6637
1124.89	18.305
1124.93	26.9397
1124.99	17.334
1125.05	17.4795
1125.09	21.2811
1125.13	25.3936
1125.15	52.0833
1125.22	14.6177
1125.27	18.7477
1125.34	15.9388
1125.41	13.2345
1125.46	18.6428
1125.52	17.301
1125.67	6.87569
1125.75	11.989
1125.89	7.23798
1125.99	9.98901
1126.08	10.7342
1126.12	26.2743
1126.16	26.0892
1126.22	15.9033
1126.26	26.9397
1126.32	16.3052
1126.37	20.9161
1126.43	16.9205
1126.51	12.4813
1126.64	7.74234
1126.79	6.5716
1126.86	14.3041
1127.02	6.15498
1127.17	6.65336
1127.22	19.5656
1127.27	20.5423
1127.33	17.9211
1127.36	35.1494
1127.4	22.7635
1127.46	16.072
1127.5	24.1663
1127.59	11.7633
1127.74	6.72179
1127.81	13.9743
1127.92	9.11328
1128.06	6.92617
1128.17	9.27128
1128.23	16.6917
1128.28	18.9322
1128.35	15.2882
1128.4	19.7668
1128.44	23.5349
1128.49	21.3767
1128.54	20.6697
1128.58	22.3664
1128.71	7.52559
1128.84	8.20816
1128.93	10.7365
1129.05	8.3612
1129.18	7.5392
1129.23	20.2552
1129.3	14.5349
1129.36	17.6803
1129.41	17.6429
1129.47	18.6811
1129.52	18.9897
1129.59	13.3103
1129.63	26.8601
1129.71	12.9887
1129.76	19.7239
1129.85	10.5352
1129.91	17.0155
1129.98	13.8639
1130.05	16.2022
1130.12	13.7212
1130.23	9.37734
1130.27	24.9563
1130.33	16.4528
1130.38	20.1532
1130.44	16.3827
1130.49	20.0562
1130.56	14.4196
1130.62	16.7954
1130.65	26.137
1130.73	12.5345
1130.92	5.36078
1131.03	9.21574
1131.06	29.4377
1131.11	20.2511
1131.17	16.5399
1131.22	22.553
1131.27	18.0668
1131.32	21.1149
1131.38	17.2622
1131.48	9.86582
1131.53	18.2882
1131.63	10.6011
1131.68	21.2585
1131.72	20.674
1131.78	17.4825
1131.83	19.0186
1131.89	16.3399
1131.92	45.4339
1131.95	28.3366
1132	22.1288
1132.03	30.8547
1132.08	19.6348
1132.13	19.4553
1132.18	20.7598
1132.23	19.2938
1132.32	11.4181
1132.39	13.8504
1132.48	10.8743
1132.54	17.6149
1132.63	11.3404
1132.71	12.9719
1132.78	12.7194
1132.9	8.71384
1132.96	17.3762
1132.99	30.8166
1133.04	18.0701
1133.1	18.7512
1133.16	17.3671
1133.18	42.2476
1133.23	20.7641
1133.3	13.6221
1133.35	19.6078
1133.39	28.393
1133.43	21.7486
1133.48	20.7125
1133.55	14.9701
1133.59	23.3155
1133.62	31.0559
1133.72	10.4482
1133.81	11.1062
1133.88	13.3958
1133.95	15.7704
1134.06	8.47314
1134.14	13.0839
1134.21	14.9209
1134.24	32.4992
1134.27	37.4392
1134.32	17.4581
1134.36	26.3922
1134.42	16.7673
1134.48	16.1005
1134.51	31.407
1134.58	14.5201
1134.65	15.8932
1134.74	10.5519
1134.82	13.3958
1134.91	10.3659
1135	10.9709
1135.1	10.0291
1135.18	12.2835
1135.28	10.3231
1135.37	11.6185
1135.43	16.5344
1135.47	22.7583
1135.51	27.4801
1135.56	17.7999
1135.6	30.0391
1135.66	16.0256
1135.71	19.9005
1135.74	30.3674
1135.8	16.8265
1135.83	32.6584
1135.95	8.4717
1136.02	14.0568
1136.11	10.9218
1136.18	16.3079
1136.25	12.9182
1136.31	17.4095
1136.35	26.3296
1136.41	15.8629
1136.47	18.0213
1136.51	22.2568
1136.56	19.8649
1136.62	16.3425
1136.72	9.91473
1136.78	17.6741
1136.8	52.4659
1136.84	26.1575
1136.89	18.3891
1136.96	14.1824
1136.98	70.8215
1137.04	15.5207
1137.07	41.9639
1137.11	20.3874
1137.19	13.8255
1137.23	23.4687
1137.27	25.1889
1137.3	35.5999
1137.33	33.6474
1137.38	20.3707
1137.43	18.7512
1137.48	18.7091
1137.53	22.3714
1137.57	21.4362
1137.63	18.6289
1137.74	8.77501
1137.78	23.4522
1137.85	15.1286
1137.92	15.3092
1138.08	6.18888
1138.14	16.6306
1138.27	7.82167
1138.33	16.1212
1138.43	9.78186
1138.55	8.48896
1138.64	10.3252
1138.68	27.3149
1138.72	25.8532
1138.77	18.031
1138.83	19.5925
1138.88	20.1207
1138.9	36.0101
1138.96	16.4258
1139.02	17.7148
1139.08	17.3461
1139.11	33.3333
1139.14	34.5901
1139.21	14.5815
1139.34	7.18959
1139.52	5.70679
1139.61	10.9673
1139.69	12.2684
1139.74	19.2382
1139.79	21.4041
1139.84	22.604
1139.9	15.5376
1139.95	21.8914
1140.02	13.3743
1140.07	21.2044
1140.14	13.708
1140.2	15.6519
1140.32	8.65127
1140.49	6.0361
1140.54	17.7494
1140.61	15.6348
1140.67	16.3988
1140.74	13.5044
1140.91	5.95628
1140.99	12.4828
1141.05	17.1556
1141.13	12.7016
1141.2	14.2674
1141.27	13.6203
1141.32	20.2429
1141.39	15.1423
1141.43	21.7391
1141.48	19.4401
1141.56	12.7226
1141.66	10.533
1141.71	17.5685
1141.78	13.9159
1141.9	8.3612
1142.02	8.41184
1142.16	7.54945
1142.27	9.03751
1142.35	11.3843
1142.42	15.1263
1142.46	23.2612
1142.5	24.1196
1142.54	27.5406
1142.57	30.0752
1142.62	21.8531
1142.65	34.6981
1142.72	13.5318
1142.76	24.0442
1142.82	17.1321
1142.94	8.19739
1143.04	10.8225
1143.13	10.5787
1143.21	13.1579
1143.32	8.77886
1143.42	10.0614
1143.48	15.7555
1143.54	17.8253
1143.61	14.3596
1143.66	22.3414
1143.7	21.2314
1143.8	10.4319
1143.88	11.8694
1143.99	9.55566
1144.08	11.3007
1144.15	14.2167
1144.21	16.1708
1144.26	19.2049
1144.32	15.5328
1144.37	23.2342
1144.4	34.8918
1144.45	18.7371
1144.5	20.8638
1144.54	22.9674
1144.6	17.0678
1144.66	15.9872
1144.74	12.5723
1144.82	12.1124
1144.93	9.34842
1145.02	11.4784
1145.22	4.93754
1145.33	8.93975
1145.43	10.5764
1145.51	11.6618
1145.62	9.3006
1145.65	37.1885
1145.69	25.8465
1145.75	15.6495
1145.8	18.5874
1145.88	12.9534
1145.94	17.8412
1146	15.1561
1146.05	20.5804
1146.13	12.655
1146.23	9.91965
1146.37	7.1958
1146.48	9.08265
1146.55	14.3968
1146.63	12.5865
1146.68	18.843
1146.82	7.10581
1147.12	3.40855
1147.16	20.5381
1147.21	24.1022
1147.26	18.8644
1147.3	22.7998
1147.34	26.5252
1147.39	20.6398
1147.47	12.8883
1147.57	9.90884
1147.66	10.5086
1147.81	6.83901
1147.92	9.40115
1148.05	7.42666
1148.18	7.60052
1148.25	15.7505
1148.28	29.3427
1148.34	17.5009
1148.37	28.5388
1148.41	29.0951
1148.47	15.6519
1148.5	29.2654
1148.56	18.3554
1148.6	27.0709
1148.66	15.9363
1148.73	14.6456
1148.8	14.0825
1148.88	11.6591
1148.96	13.0463
1149.09	7.4151
1149.22	8.27061
1149.35	7.57117
1149.46	8.56311
1149.59	7.94344
1149.86	3.70672
1149.89	33.3444
1149.93	24.8942
1149.98	20.5381
1150.03	19.2049
1150.08	22.242
1150.13	19.2976
1150.19	15.1791
1150.24	20.1126
1150.29	23.6463
1150.35	14.9522
1150.43	13.7533
1150.52	10.784
1150.55	35.727
1150.64	10.9016
1150.71	14.6113
1150.81	9.89022
1150.87	15.4679
1150.97	10.4243
1151.05	11.6198
1151.1	20.475
1151.15	20.2758
1151.19	28.7356
1151.25	14.9835
1151.3	19.7511
1151.34	24.8262
1151.4	19.1388
1151.46	15.9261
1151.5	23.2072
1151.56	18.1851
1151.61	19.98
1151.66	19.4439
1151.74	12.5786
1151.78	26.3713
1151.82	22.5734
1151.87	19.7278
1151.9	35.3232
1151.97	14.8346
1152.03	15.0716
1152.1	15.9109
1152.19	10.8366
1152.29	9.80873
1152.35	15.7953
1152.44	11.8469
1152.52	11.7357
1152.6	13.1891
1152.63	30.9598
1152.69	18.5563
1152.71	40.6504
1152.76	18.4536
1152.8	32.041
1152.84	22.0119
1152.88	25.7865
1152.92	25.7268
1152.96	22.477
1153.01	22.9779
1153.05	23.9751
1153.09	22.4266
1153.12	31.5159
1153.2	14.2025
1153.27	13.0617
1153.33	17.1321
1153.4	14.6951
1153.49	10.661
1153.53	24.0096
1153.59	17.304
1153.63	26.3922
1153.69	16.4447
1153.72	34.459
1153.77	18.875
1153.82	19.7122
1153.87	20.8507
1153.91	28.3046
1153.97	15.7754
1154.02	22.0119
1154.08	16.6085
1154.16	11.2701
1154.26	10.2093
1154.32	18.5357
1154.39	13.3387
1154.47	12.0482
1154.58	9.12575
1154.71	7.77303
1154.76	22.3164
1154.79	29.6296
1154.84	20.4248
1154.87	39.5257
1154.9	31.1915
1154.93	31.7965
1154.98	20.4374
1155.03	20.0562
1155.07	23.6295
1155.12	19.6078
1155.16	28.393
1155.2	22.3015
1155.25	18.6881
1155.32	16.0643
1155.39	13.7419
1155.47	12.3138
1155.56	11.0595
1155.62	18.3688
1155.68	16.6945
1155.78	9.2885
1155.86	13.3174
1155.98	8.14067
1156.06	12.5518
1156.15	10.5865
1156.2	23.3372
1156.25	17.5193
1156.3	21.3265
1156.34	23.4302
1156.39	20.4207
1156.45	18.2349
1156.48	30.021
1156.52	26.1028
1156.61	11.4312
1156.64	28.5144
1156.7	17.3792
1156.75	19.2456
1156.86	9.56389
1156.95	11.2676
1157.06	8.70171
1157.15	11.5487
1157.26	9.06454
1157.41	6.45328
1157.45	27.5786
1157.52	13.8389
1157.57	19.581
1157.62	18.9358
1157.67	20.247
1157.73	18.7864
1157.78	19.5198
1157.81	31.8776
1157.87	17.7211
1157.91	20.8638
1157.96	20.79
1157.99	42.2476
1158.04	19.6117
1158.09	19.802
1158.18	10.9999
1158.28	10.1492
1158.36	11.7014
1158.42	15.9591
1158.48	18.6254
1158.54	17.4703
1158.62	12.1832
1158.68	16.2259
1158.79	8.89126
1158.88	11.9574
1158.95	13.1337
1159.03	13.0822
1159.12	10.8814
1159.19	15.2882
1159.25	16.0205
1159.32	14.2796
1159.37	18.6776
1159.43	17.9115
1159.47	22.3664
1159.52	22.8415
1159.58	16.2973
1159.64	16.8095
1159.76	7.91327
1159.83	14.7189
1159.87	23.6911
1159.94	14.573
1160.01	15.5304
1160.07	14.9054
1160.15	13.0242
1160.31	6.11808
1160.43	8.59476
1160.48	19.3461
1160.56	12.5298
1160.64	13.5062
1160.69	18.9107
1160.8	8.83704
1160.93	7.56601
1161.01	13.947
1161.07	14.839
1161.14	15.7679
1161.19	18.8537
1161.24	21.7344
1161.28	20.1329
1161.32	29.3169
1161.38	16.756
1161.43	21.4362
1161.49	15.6715
1161.55	17.1615
1161.59	21.5936
1161.65	19.0876
1161.7	19.0259
1161.77	13.3779
1161.83	18.1422
1161.91	11.8977
1162.03	8.43811
1162.14	9.08678
1162.25	9.19625
1162.34	10.8885
1162.42	12.0048
1162.54	8.60659
1162.68	7.10379
1162.7	51.5996
1162.77	15.4416
1162.81	21.3995
1162.86	23.2829
1162.92	16.3106
1162.96	23.31
1163	27.2851
1163.06	14.8148
1163.15	11.7371
1163.19	22.5023
1163.25	16.9808
1163.31	16.2048
1163.45	7.52389
1163.51	15.3116
1163.56	19.9481
1163.64	12.3793
1163.74	10.582
1163.84	10.2606
1164.07	4.34348
1164.13	16.0333
1164.2	13.077
1164.27	15.2369
1164.32	20.6441
1164.37	19.8807
1164.41	23.4852
1164.46	19.4288
1164.52	18.6498
1164.59	13.6129
1164.65	17.1409
1164.7	18.1061
1164.74	25.974
1164.8	18.4298
1164.83	30.7977
1164.9	13.132
1164.97	16.0591
1165.04	14.1945
1165.13	10.7481
1165.19	15.5448
1165.26	15.186
1165.36	9.77517
1165.52	6.17856
1165.64	8.57633
1165.78	7.25058
1165.84	15.3752
1165.87	38.8651
1165.91	23.7135
1165.94	33.4336
1166	16.6611
1166.04	27.4801
1166.11	14.3534
1166.17	17.328
1166.2	27.894
1166.26	17.6118
1166.32	15.3304
1166.38	19.497
1166.44	15.2068
1166.49	20.9908
1166.57	12.0656
1166.66	10.923
1166.75	11.5687
1166.81	17.4307
1166.88	14.0687
1166.98	9.90197
1167.04	16.1212
1167.11	14.7493
1167.19	12.8551
1167.26	13.9509
1167.29	31.1333
1167.33	25.6805
1167.4	14.7842
1167.48	12.288
1167.64	6.13083
1167.8	6.43128
1167.91	8.93096
1167.97	15.6814
1168.03	18.8857
1168.08	16.975
1168.14	17.8891
1168.2	17.2384
1168.24	22.3914
1168.35	9.53652
1168.4	19.0549
1168.49	10.812
1168.58	11.1794
1168.73	6.66267
1168.77	27.6855
1168.82	19.4175
1168.89	14.7995
1168.94	18.9179
1168.98	23.8152
1169.02	26.4201
1169.09	15.1332
1169.17	12.5329
1169.22	20.1491
1169.28	15.0648
1169.43	6.59196
1169.58	7.04374
1169.66	11.6077
1169.82	6.40451
1170.06	4.08797
1170.17	9.34492
1170.23	17.584
1170.26	27.2554
1170.31	21.3995
1170.34	30.2663
1170.4	17.7336
1170.45	18.2648
1170.51	16.5508
1170.6	12.4425
1170.64	21.8103
1170.77	7.94723
1170.85	11.919
1170.94	11.5407
1171.25	3.16426
1171.29	25.4972
1171.36	15.6937
1171.4	23.9578
1171.44	21.4408
1171.51	15.9566
1171.64	7.44325
1171.82	5.55031
1172.1	3.56075
1172.17	14.4092
1172.21	23.7361
1172.26	22.553
1172.31	20.9556
1172.35	20.7297
1172.43	12.8518
1172.5	15.8479
1172.55	18.2448
1172.6	18.4196
1172.68	14.1784
1172.76	11.3973
1172.92	6.38733
1173.02	9.52381
1173.14	8.95335
1173.2	16.0798
1173.29	11.46
1173.34	20.1086
1173.4	15.6937
1173.44	21.8818
1173.53	12.0019
1173.57	24.8324
1173.63	17.34
1173.69	16.5235
1173.75	16.4908
1173.82	14.1183
1173.91	10.4668
1173.98	15.4751
1174.06	12.4162
1174.18	8.44595
1174.37	5.06868
1174.43	16.6058
1174.51	12.8584
1174.56	19.9203
1174.61	19.2976
1174.67	19.2493
1174.75	12.3778
1174.79	21.0926
1174.88	11.1247
1174.94	17.2771
1175.04	9.76944
1175.19	6.66178
1175.36	6.18467
1175.46	9.85804
1175.52	14.9611
1175.59	14.9187
1175.64	21.3584
1175.7	16.7701
1175.76	15.2765
1175.82	18.0245
1175.88	16.7112
1175.94	17.1262
1175.98	23.5627
1176.02	22.482
1176.08	16.7588
1176.16	12.7
1176.19	42.4268
1176.24	17.4581
1176.29	20.8681
1176.39	9.75705
1176.51	8.60363
1176.6	11.0656
1176.71	8.73973
1176.77	19.7902
[truncated: 17 more rows]
