# Supplementary material for: Dorsal and median raphe neuronal firing dynamics characterized by nonlinear measures
Source: PLoS Comput Biol. 2024 May 28;20(5):e1012111. doi: 10.1371/journal.pcbi.1012111 (PMC11161118; doi:10.1371/journal.pcbi.1012111)
Supplement: S1 Data — (ZIP) [file pcbi.1012111.s002.zip › data/N101_N4__180209.txt]

Event times and instantaneous frequencies between 10792.9 s and 11001.3 s on channel 401
Time	Inst freq
10793	4.84308
10793.4	3.02673
10793.6	4.13087
10793.9	4.018
10794.4	2.03136
10794.6	4.22404
10795	2.57221
10795.3	3.02133
10795.6	3.50177
10795.9	3.81403
10796.1	4.07315
10796.7	1.81291
10796.9	4.25116
10797.3	2.5457
10797.5	4.68538
10797.9	2.63491
10798	6.23325
10798.5	2.33122
10798.6	7.40741
10799	2.85339
10799.3	3.08642
10799.6	2.82183
10799.8	6.70107
10800	5.21023
10800.4	2.2877
10800.9	2.24861
10801.2	3.32303
10801.5	2.89285
10801.8	3.55948
10802.1	3.68433
10802.3	4.74158
10802.5	4.06306
10802.8	3.3627
10803	6.8937
10803.2	3.42161
10803.7	2.3576
10803.9	4.45851
10804.2	3.16506
10804.6	2.55493
10804.9	4.04449
10805.1	3.84423
10805.4	3.68039
10805.7	2.82869
10806	4.1724
10806.3	3.27643
10806.5	3.73134
10806.8	3.43536
10807.2	2.64019
10807.6	2.92475
10807.8	4.92854
10808	4.04957
10808.3	3.20976
10808.6	3.12862
10808.9	3.83333
10809.2	3.88984
10809.5	3.34571
10809.8	3.36802
10810.1	2.57387
10810.3	6.02845
10810.6	3.39685
10810.9	3.49296
10811.3	2.68082
10811.6	3.01323
10811.9	3.40657
10812.2	3.6846
10812.6	2.48682
10813	2.47838
10813.5	1.94303
10813.7	5.80585
10813.9	3.84482
10814.1	6.2461
10814.2	6.02991
10814.5	3.68704
10814.8	4.13924
10815	4.06736
10815.3	2.92269
10815.7	2.58893
10816	3.82922
10816.3	3.1742
10816.6	3.47536
10816.9	3.37211
10817.1	4.88067
10817.5	2.23884
10817.8	3.61939
10818	4.2633
10818.2	5.78102
10818.6	2.65336
10819	2.48565
10819.2	4.03031
10819.6	2.93229
10819.8	4.82928
10820.2	2.3963
10820.5	3.2885
10820.7	5.30786
10820.9	5.89901
10821.2	2.68212
10821.5	4.44168
10822	1.78565
10822.3	4.20521
10822.5	5.27788
10822.7	4.81788
10823	3.5302
10823.2	4.29738
10823.5	2.83495
10824	2.29869
10824.2	4.32732
10824.7	1.93757
10825	3.80141
10825.2	4.18725
10825.4	4.87211
10825.8	2.81682
10826.1	2.79642
10826.5	2.84277
10826.7	4.04547
10827	4.22137
10827.2	3.71706
10827.4	5.70972
10827.7	3.04294
10828.1	3.20605
10828.3	3.83436
10828.6	3.24013
10829	2.79322
10829.3	3.72079
10829.5	4.80077
10829.9	2.15494
10830.1	6.61113
10830.4	3.24602
10830.8	2.46512
10831.1	3.75164
10831.2	5.86751
10831.5	3.39282
10831.9	2.50319
10832.2	3.50042
10832.5	4.00882
10832.9	2.14101
10833.2	3.89621
10833.5	3.07031
10833.7	5.07151
10834	3.43454
10834.4	2.48404
10834.7	3.87192
10834.9	4.30904
10835.1	3.90092
10835.4	3.56189
10836	1.88975
10836.2	4.14147
10836.6	2.61527
10836.9	2.85706
10837.2	4.51386
10837.4	3.48432
10837.7	3.4992
10838.1	2.72978
10838.3	4.91787
10838.5	5.70321
10839.1	1.61645
10839.4	3.11284
10839.7	3.62568
10840.2	2.11117
10840.3	6.67423
10840.5	5.10256
10840.8	2.96191
10841.3	2.11305
10841.4	8.46525
10841.7	4.16545
10841.9	4.53618
10842.2	2.99016
10842.6	2.61103
10842.9	3.76648
10843.2	2.76274
10843.6	2.84091
10843.9	3.55316
10844.3	2.47911
10844.6	3.5461
10844.8	3.88244
10845	4.71076
10845.4	2.56423
10845.6	4.79662
10845.9	3.53157
10846.2	3.17834
10846.5	4.20256
10846.6	5.43036
10846.9	3.47005
10847.2	3.57705
10847.6	2.91333
10847.8	4.83699
10848.1	3.31049
10848.3	4.30274
10848.6	3.48371
10848.9	3.36361
10849.2	2.74063
10849.5	4.87686
10849.6	5.16502
10849.9	3.49589
10850.3	2.4463
10850.8	2.42043
10851.1	3.02966
10851.3	4.30571
10851.5	5.16342
10851.8	3.64153
10852.2	2.25149
10852.6	2.76633
10852.8	4.80446
10853	5.82276
10853.5	1.94545
10853.7	5.68246
10854	3.33734
10854.2	3.50619
10854.5	4.21017
10854.7	3.94384
10855.1	2.87431
10855.5	2.73456
10855.8	3.3
10856	4.11353
10856.3	3.37724
10856.7	2.54317
10857	3.47935
10857.1	6.04814
10857.4	4.20716
10857.7	3.63491
10857.9	4.43066
10858.3	2.44978
10858.6	3.37861
10858.9	3.35166
10859.1	5.39695
10859.5	2.09319
10859.8	3.63517
10860.1	3.57143
10860.4	3.41962
10860.7	3.09837
10861	4.07017
10861.2	4.05121
10861.7	2.1856
10861.9	3.95585
10862.2	3.46332
10862.5	3.3919
10862.7	4.72367
10862.9	4.26185
10863.2	4.07266
10863.4	5.28123
10863.7	2.96244
10863.9	5.21621
10864.2	3.4904
10864.5	2.96789
10864.8	4.4601
10865	4.49378
10865.2	4.12865
10865.5	3.64087
10865.8	3.6207
10866.1	2.70592
10866.3	8.03084
10866.9	1.544
10867.1	6.48803
10867.3	4.17327
10867.6	3.78143
10867.9	3.33767
10868.2	3.4188
10868.3	6.17398
10868.6	3.60244
10868.9	3.93113
10869.2	3.15956
10869.5	3.15716
10869.8	3.46248
10870.1	2.7416
10870.4	4.65875
10870.7	2.77847
10871	3.68473
10871.3	3.34079
10871.5	5.06227
10871.7	5.06945
10872	3.50336
10872.3	2.90994
10872.6	3.28181
10873	2.93953
10873.1	5.90493
10873.5	2.68327
10874	2.14588
10874.1	5.89345
10874.4	3.73748
10874.7	2.96173
10874.9	4.95172
10875.2	3.96526
10875.4	4.07282
10875.7	4.53906
10876.1	2.3818
10876.3	4.09551
10876.6	3.21079
10877	2.75209
10877.2	4.29443
10877.5	4.29424
10877.7	3.83892
10878	4.27844
10878.3	3.00942
10878.6	3.43584
10878.9	3.0303
10879.2	3.01114
10879.5	3.7456
10879.8	4.06256
10880	4.2155
10880.2	5.25735
10880.5	3.081
10880.7	4.51916
10881.1	2.62605
10881.3	4.76327
10881.6	3.43147
10881.9	3.04943
10882.1	6.16067
10882.4	3.26509
10882.8	2.6758
10883.2	2.68738
10883.4	3.64458
10883.6	4.90124
10883.9	3.56468
10884.2	3.13725
10884.4	4.70743
10884.8	2.70856
10885.3	2.16427
10885.5	4.57938
10885.7	4.51549
10886	4.0848
10886.4	2.11972
10886.6	6.92281
10887	2.65421
10887.2	3.43041
10887.6	3.05483
10888	2.43801
10888.2	5.40161
10888.6	2.4484
10888.8	4.43184
10889	4.48752
10889.2	5.8596
10889.6	2.51263
10889.9	3.2619
10890.1	4.73171
10890.3	5.09996
10890.6	3.24633
10890.9	3.22487
10891.3	2.39544
10891.5	6.70691
10891.7	4.23352
10892	3.25277
10892.2	5.21567
10892.7	2.20531
10892.9	4.3535
10893.3	2.36636
10893.5	5.9538
10893.8	3.61677
10894.1	3.10231
10894.3	4.32694
10894.7	3.09023
10894.8	6.10314
10895.1	3.46705
10895.5	2.93893
10895.7	3.48687
10896	4.0591
10896.4	2.70731
10896.7	3.1956
10896.9	4.34065
10897.2	3.31236
10897.4	4.76804
10897.8	2.29621
10898	5.93472
10898.2	5.86545
10898.5	2.95081
10898.8	4.15921
10899.3	1.9725
10899.4	6.10799
10899.6	4.71921
10900	2.94559
10900.2	4.89644
10900.6	2.3168
10900.8	4.37426
10901	6.06907
10901.3	3.40774
10901.6	3.13509
10902.1	2.3335
10902.3	3.80575
10902.7	2.97841
10902.9	4.31351
10903.1	4.26167
10903.4	4.05104
10903.6	3.58372
10904.1	2.43273
10904.3	4.50836
10904.5	4.62684
10904.8	3.82819
10905.1	2.83583
10905.4	3.86488
10905.5	6.27628
10906	2.25785
10906.2	4.50511
10906.4	3.93763
10906.8	2.75103
10907	4.50045
10907.3	3.50226
10907.5	5.30448
10907.8	3.31807
10908	4.81788
10908.4	2.89746
10908.6	4.41618
10908.8	4.80307
10909.1	3.4395
10909.3	4.86405
10909.6	3.63069
10910	2.43285
10910.2	4.32302
10910.5	3.53394
10910.7	4.92902
10910.9	4.7957
10911.2	3.29478
10911.4	4.35313
10911.6	5.11404
10911.9	3.47439
10912.1	4.9456
10912.5	2.82159
10912.7	4.19182
10912.9	4.29277
10913.2	3.59299
10913.4	4.521
10913.8	3.1054
10914	4.19252
10914.3	3.61376
10914.5	3.88078
10914.8	3.74925
10915.2	2.71201
10915.5	3.64777
10915.7	4.62193
10915.9	4.72099
10916.3	2.19096
10916.6	4.07947
10916.9	3.48797
10917.1	3.84349
10917.3	5.06791
10917.9	1.75061
10918.1	4.06141
10918.3	5.09918
10918.6	4.60957
10918.9	2.8931
10919.2	3.86369
10919.4	4.64209
10919.5	5.9952
10919.9	3.06617
10920.2	2.72717
10920.5	4.49741
10920.6	5.24384
10921	2.64243
10921.3	3.86937
10921.4	6.85166
10921.6	7.34754
10922.1	1.75565
10922.4	4.33163
10922.6	4.46708
10922.8	4.09584
10923.1	3.27708
10923.4	4.05729
10923.6	5.38851
10923.8	3.6899
10924.2	2.57327
10924.5	3.15368
10924.8	4.09752
10925	5.4612
10925.2	4.58947
10925.5	3.09607
10925.8	3.9116
10925.9	6.07349
10926.3	2.78886
10926.5	4.10004
10927.3	1.25786
10927.5	6.0957
10927.7	4.75443
10928	3.54874
10928.4	2.28394
10928.6	5.5145
10928.9	3.80243
10929.2	3.17571
10929.5	2.83897
10929.8	4.10678
10930.2	2.48305
10930.5	3.69031
10930.8	3.08804
10931.1	2.97309
10931.3	4.96327
10931.5	4.90605
10931.8	3.7594
10932.1	3.50275
10932.5	2.38407
10932.7	4.30422
10932.9	7.31582
10933.2	3.07948
10933.4	4.2008
10933.7	3.6808
10933.9	6.1931
10934.2	3.41939
10934.5	3.16046
10934.7	4.81301
10934.9	4.30071
10935.2	3.65297
10935.4	4.42458
10935.8	2.57626
10936.1	3.81854
10936.3	4.03519
10936.5	6.0183
10936.9	2.40448
10937.2	3.79161
10937.4	3.81607
10937.9	2.18236
10938	5.8459
10938.5	2.30054
10938.7	3.97125
10939	4.25297
10939.3	3.31115
10939.5	3.70837
10939.7	5.08104
10940	4.08965
10940.3	3.49296
10940.6	2.89218
10941	2.45471
10941.3	3.76421
10941.5	4.51814
10941.8	3.6001
10942	4.8998
10942.3	3.11682
10942.5	4.73373
10942.8	3.64179
10943.1	2.89243
10943.3	4.75263
10943.7	2.8299
10944	2.94542
10944.3	4.49903
10944.5	4.27917
10944.7	4.9412
10944.9	5.0035
10945.2	3.13686
10945.5	3.34863
10945.7	4.73799
10946.1	2.52417
10946.3	5.45703
10946.8	2.11972
10947	4.18901
10947.4	2.51269
10947.6	6.37714
10947.9	3.48456
10948.3	2.44571
10948.5	4.71809
10948.7	5.11771
10948.9	4.38327
10949.2	3.48274
10949.6	2.61294
10949.8	4.30441
10950	4.24755
10950.2	4.85319
10950.6	3.2077
10950.8	3.80923
10951.1	3.12774
10951.4	4.29203
10951.7	2.80222
10951.9	4.95516
10952.2	3.42454
10952.5	3.44021
10952.9	2.63241
10953.2	3.69535
10953.4	5.35189
10953.6	3.46909
10953.9	4.17624
10954.2	3.13794
10954.4	4.013
10954.7	3.53582
10955.3	1.88044
10955.5	4.7918
10955.8	2.87712
10956	5.0035
10956.3	3.04451
10956.6	3.65925
10957	3.01196
10957.5	1.94659
10957.6	6.06722
10957.9	4.17119
10958.1	4.3399
10958.4	3.59273
10958.8	2.54699
10958.9	5.98874
10959.3	2.64005
10959.6	3.77373
10959.8	3.88546
10960.1	4.34594
10960.3	4.45355
10960.7	2.64082
10961	2.7499
10961.3	3.94104
10961.5	5.62145
10961.7	4.89404
10962.1	2.459
10962.3	5.56328
10962.6	3.08261
10962.9	3.55986
10963.1	3.76209
10963.4	3.57923
10963.6	6.03573
10963.8	4.44168
10964.2	2.73015
10964.4	4.32825
10964.9	2.09214
10965.1	4.84637
10965.3	4.58505
10965.6	3.74042
10965.9	2.7407
10966.1	6.02011
10966.4	3.77686
10966.6	4.86216
10966.9	3.49981
10967.1	3.93144
10967.4	3.96621
10967.7	3.17239
10968	3.16706
10968.2	5.33476
10968.5	3.59157
10968.7	4.24394
10969	3.88244
10969.2	4.40373
10969.4	4.30034
10969.7	3.21812
10970.1	2.67151
10970.3	6.38733
10970.8	1.86067
10971	5.34188
10971.3	3.48857
10971.5	4.18183
10971.8	3.83686
10972	4.40005
10972.3	3.2457
10972.5	5.58285
10972.7	4.10172
10973	3.69399
10973.2	6.22161
10973.5	2.60329
10973.7	4.74091
10974.1	2.86066
10974.3	4.06901
10974.6	3.45734
10974.9	3.82175
10975.1	4.74924
10975.5	2.84301
10975.7	3.85877
10976.1	2.36284
10976.4	4.5438
10976.7	3.0611
10977	3.30688
10977.2	4.4016
10977.6	2.58151
10978	2.55297
10978.2	5.76336
10978.6	2.5622
10978.8	3.83966
10979.1	3.94617
10979.3	3.64153
10979.6	3.8912
10980	2.80324
10980.3	3.38949
10980.6	3.18888
10980.8	4.182
10981.1	3.69276
10981.4	3.15209
10981.6	6.1267
10981.9	2.58853
10982.2	4.48692
10982.6	2.42542
10982.8	3.84084
10983.1	3.49418
10983.4	4.37963
10983.6	3.84601
10983.8	5.74515
10984.1	3.17128
10984.3	4.90509
10984.6	3.57871
10984.8	3.86593
10985.2	3.06946
10985.4	4.74676
10985.9	2.02503
10986.1	5.04312
10986.5	2.48571
10986.6	7.70594
10987	2.62281
10987.2	4.3956
10987.4	4.85791
10987.8	2.7574
10988	3.87297
10988.3	4.54442
10988.5	4.55685
10988.9	2.37665
10989.1	4.76213
10989.5	2.59014
10989.7	5.94884
10990.1	2.41068
10990.4	3.01477
10990.6	5.05204
10990.8	4.29609
10991.1	4.70743
10991.3	3.95038
10991.7	2.45116
10992	3.59932
10992.3	3.50779
10992.4	8.96941
10992.8	2.2419
10993.1	3.71512
10993.5	2.86229
10993.7	3.87567
10994	3.3653
10994.2	6.39591
10994.5	3.40832
10994.7	4.36719
10995	3.19601
10995.2	5.25845
10995.5	3.81519
10995.8	2.68528
10996	5.64239
10996.2	5.17036
10996.5	3.52609
10996.8	2.75239
10997.1	4.65354
10997.3	4.78377
10997.6	3.29001
10998.1	2.02869
10998.3	4.04957
10998.5	6.02373
10998.8	3.28569
10999.1	3.32923
10999.4	3.24412
10999.8	2.70519
10999.9	5.66316
11000.1	6.29327
11000.5	2.66852
11000.7	3.6665
11000.9	6.2383
