# Supplementary material for: Dorsal and median raphe neuronal firing dynamics characterized by nonlinear measures
Source: PLoS Comput Biol. 2024 May 28;20(5):e1012111. doi: 10.1371/journal.pcbi.1012111 (PMC11161118; doi:10.1371/journal.pcbi.1012111)
Supplement: S1 Data — (ZIP) [file pcbi.1012111.s002.zip › data/N62_N5_130514.txt]

Event times and instantaneous frequencies between 0 s and 225.385 s on channel 5
Time	Inst freq
0.00642	155.763
0.011844	184.366
0.018198	157.381
0.026376	122.279
0.033096	148.81
0.039204	163.72
0.04371	221.926
0.050358	150.421
0.0585	122.82
0.065136	150.693
0.071004	170.416
0.08085	101.564
0.086106	190.259
0.099732	73.3891
0.106536	146.972
0.111702	193.573
0.118704	142.816
0.150642	31.3107
0.182946	30.9559
0.204636	46.1042
0.245256	24.6184
0.280122	28.6812
0.29121	90.1876
0.301122	100.888
0.30996	113.148
0.319116	109.218
0.327522	118.963
0.337284	102.438
0.344094	146.843
0.349686	178.827
0.35718	133.44
0.362772	178.827
0.36909	158.278
0.373686	217.581
0.37851	207.297
0.384924	155.909
0.390138	191.791
0.397956	127.91
0.407502	104.756
0.4131	178.635
0.419112	166.334
0.427554	118.455
0.434346	147.232
0.44223	126.839
0.453138	91.6758
0.458088	202.02
0.464976	145.18
0.476706	85.2515
0.482184	182.548
0.490758	116.632
0.498666	126.454
0.510516	84.3882
0.51621	175.623
0.520662	224.618
0.529164	117.619
0.53577	151.378
0.546822	90.4814
0.555366	117.041
0.565422	99.4431
0.571248	171.644
0.582282	90.629
0.59046	122.279
0.59865	122.1
0.6051	155.039
0.611604	153.752
0.618924	136.612
0.62547	152.765
0.63039	203.252
0.636294	169.377
0.642324	165.837
0.648714	156.495
0.654378	176.554
0.660228	170.94
0.66561	185.805
0.671592	167.168
0.679338	129.099
0.686106	147.754
0.694686	116.55
0.702504	127.91
0.708042	180.571
0.71538	136.277
0.723816	118.54
0.728772	201.776
0.734046	189.609
0.753714	50.844
0.760662	143.926
0.775728	66.3746
0.78603	97.0685
0.809154	43.2451
0.840606	31.7945
0.862944	44.7668
0.882684	50.6586
0.897174	69.0131
0.910818	73.2923
0.919062	121.3
0.926568	133.227
0.93195	185.805
0.937788	171.292
0.94272	202.758
0.948438	174.886
0.954636	161.342
0.963726	110.011
0.971172	134.3
0.97815	143.308
0.990834	78.8395
0.999606	113.999
1.00703	134.626
1.0168	102.375
1.0236	147.102
1.02914	180.375
1.03903	101.133
1.0486	104.493
1.05985	88.8889
1.07278	77.3395
1.08667	71.9942
1.10057	71.9321
1.1131	79.8594
1.13378	48.3512
1.14665	77.6639
1.16253	62.9882
1.19472	31.0655
1.21304	54.5732
1.23537	44.7908
1.2481	78.5423
1.27345	39.4477
1.29094	57.1951
1.31051	51.0777
1.33394	42.6913
1.34701	76.5228
1.38388	27.1223
1.45895	13.3205
1.46549	152.765
1.4802	67.9995
1.48805	127.421
1.49701	111.557
1.50345	155.328
1.50911	176.554
1.51278	272.777
1.51656	264.55
1.52303	154.607
1.52757	220.167
1.53253	201.532
1.54062	123.64
1.54897	119.818
1.55571	148.28
1.56588	98.3284
1.58864	43.929
1.59736	114.705
1.60513	128.7
1.61786	78.5793
1.63796	49.7512
1.65083	77.7001
1.66897	55.1329
1.69205	43.3125
1.71091	53.0448
1.72211	89.222
1.752	33.4605
1.79744	22.0051
1.81432	59.2698
1.86664	19.1131
1.88281	61.8429
1.90136	53.8851
1.92251	47.2813
1.93864	62.004
1.96298	41.0914
1.9834	48.9764
2.00396	48.6192
2.01883	67.2585
2.04567	37.2606
2.08118	28.1579
2.10686	38.9499
2.139	31.1119
2.17228	30.0463
2.19301	48.2393
2.20588	77.7001
2.23288	37.037
2.25144	53.8851
2.26445	76.8758
2.27463	98.2125
2.29849	41.9076
2.32279	41.1523
2.36652	22.8686
2.38483	54.609
2.4567	13.9144
2.48438	36.1298
2.5102	38.7237
2.5304	49.5148
2.55046	49.8405
2.57657	38.3054
2.60477	35.461
2.63228	36.3425
2.66216	33.4739
2.7166	18.3695
2.76706	19.8153
2.84039	13.6377
2.93549	10.5146
2.9906	18.1475
3.0173	37.4448
3.04835	32.2123
3.06285	68.956
3.08333	48.8186
3.12767	22.5561
3.16256	28.6615
3.19801	28.2056
3.23439	27.4891
3.25986	39.2619
3.29089	32.231
3.36612	13.2919
3.39462	35.0877
3.43724	23.4643
3.49415	17.5698
3.53354	25.391
3.56992	27.4846
3.58585	62.7746
3.60667	48.0446
3.64756	24.4523
3.73728	11.146
3.81544	12.7939
3.87312	17.3376
3.91675	22.9221
4.03857	8.20856
4.07073	31.0945
4.0947	41.7188
4.11934	40.591
4.1575	26.2013
4.20879	19.4977
4.26456	17.9308
4.31968	18.1416
4.37335	18.6345
4.45798	11.8153
4.54984	10.8861
4.61375	15.6465
4.64882	28.5144
4.71719	14.6263
4.78566	14.6058
4.82648	24.499
4.88186	18.0571
4.98989	9.25617
5.0396	20.1167
5.11495	13.2728
5.18306	14.6817
5.22029	26.8557
5.25056	33.0426
5.29898	20.6526
5.32993	32.3123
5.3502	49.3243
5.43706	11.5125
5.49148	18.3756
5.58098	11.1729
5.64791	14.941
5.71144	15.7411
5.77843	14.9289
5.82439	21.7552
5.89937	13.3376
5.96554	15.1117
5.99575	33.1082
6.03014	29.0715
6.1308	9.93483
6.21491	11.8886
6.30188	11.4982
6.37313	14.0363
6.44282	14.3493
6.49333	19.7988
6.56234	14.489
6.5875	39.7488
6.62119	29.6824
6.63086	103.391
6.66299	31.1294
6.70665	22.9032
6.73886	31.0482
6.78826	20.2413
6.84091	18.9955
6.96767	7.8888
7.01106	23.0457
7.05311	23.779
7.15975	9.37805
7.19346	29.6613
7.21717	42.1834
7.26033	23.1675
7.28498	40.5712
7.30101	62.3752
7.31519	70.502
7.33208	59.2066
7.3535	46.6853
7.38167	35.4988
7.39354	84.2602
7.40171	122.459
7.41055	113.071
7.41474	238.777
7.42151	147.623
7.42668	193.573
7.43189	191.791
7.4357	262.881
7.44069	200.321
7.44772	142.207
7.45566	125.976
7.46011	224.618
7.46552	184.98
7.48436	53.0786
7.57229	11.3719
7.63028	17.2461
7.64546	65.8501
7.6551	103.778
7.66066	179.986
7.66699	157.978
7.67077	264.131
7.67554	209.644
7.67916	276.396
7.68382	214.777
7.68823	226.757
7.69419	167.673
7.69912	202.758
7.70587	148.28
7.70971	260.417
7.72073	90.7276
7.72738	150.421
7.7397	81.1425
7.74827	116.713
7.7539	177.494
7.76623	81.1425
7.77244	161.031
7.78317	93.1619
7.80353	49.1063
7.81844	67.0691
7.82525	146.972
7.83031	197.707
7.84291	79.3273
7.85191	111.111
7.86273	92.4385
7.87092	122.1
7.87665	174.52
7.88264	166.834
7.8901	134.192
7.89688	147.493
7.90324	157.233
7.90988	150.421
7.91531	184.162
7.92034	199.124
7.92489	219.587
7.93155	150.15
7.93702	182.749
7.94424	138.543
7.95084	151.515
7.95782	143.184
7.96241	217.865
7.97288	95.511
7.9775	216.732
7.98665	109.218
7.99126	217.014
7.99925	125.125
8.0072	125.881
8.01377	152.207
8.02171	125.976
8.02838	149.745
8.03476	156.937
8.03939	215.61
8.04844	110.595
8.05853	99.0295
8.06522	149.477
8.072	147.623
8.08459	79.4029
8.11767	30.2316
8.13081	76.1035
8.13703	160.875
8.14749	95.5657
8.15299	181.951
8.15809	195.848
8.16446	157.085
8.17206	131.544
8.17692	205.761
8.18298	165.017
8.18943	155.039
8.19416	211.506
8.20034	161.812
8.20913	113.766
8.21431	192.901
8.21969	185.805
8.22706	135.833
8.23245	185.391
8.24283	96.3391
8.25371	91.878
8.26063	144.676
8.26747	146.199
8.27259	195.16
8.27845	170.59
8.28874	97.2384
8.29498	160.102
8.30276	128.601
8.31658	72.338
8.3294	78.0275
8.33613	148.544
8.35963	42.5496
8.40682	21.1936
8.43217	39.4384
8.44456	80.7103
8.45585	88.5583
8.46563	102.312
8.47212	154.036
8.47963	133.227
8.4841	223.714
8.49325	109.218
8.50072	133.976
8.50609	186.22
8.5121	166.168
8.51779	175.809
8.52818	96.2835
8.5364	121.566
8.54441	124.938
8.55032	169.033
8.5552	205.002
8.56443	108.366
8.57359	109.146
8.58016	152.207
8.59541	65.591
8.60442	110.963
8.62552	47.4024
8.64517	50.8751
8.6929	20.9512
8.7152	44.8511
8.72867	74.239
8.74303	69.6185
8.75715	70.8316
8.76977	79.2142
8.7854	64.0041
8.79376	119.56
8.79971	168.011
8.81152	84.7314
8.81942	126.55
8.82678	135.833
8.83699	97.9816
8.85009	76.3126
8.86603	62.751
8.87648	95.6206
8.88674	97.5229
8.90035	73.4538
8.91671	61.1172
8.93135	68.334
8.95664	39.5413
8.99705	24.7427
9.01681	50.6124
9.03418	57.5705
9.0626	35.184
9.12184	16.8811
9.13794	62.1195
9.15655	53.7288
9.17254	62.5391
9.18204	105.285
9.194	83.5841
9.22831	29.1528
9.24802	50.7202
9.28898	24.4129
9.33431	22.0604
9.37143	26.9426
9.39643	40.0064
9.44616	20.107
9.46409	55.7787
9.58747	8.10517
9.60212	68.2501
9.63898	27.1312
9.66767	34.8456
9.68962	45.5747
9.70643	59.4601
9.74992	22.998
9.81873	14.5319
9.84776	34.4495
9.87803	33.0295
9.90338	39.4571
9.92941	38.4202
9.93827	112.765
9.9557	57.3921
9.97529	51.0308
10.0063	32.1999
10.0249	53.9724
10.0392	69.7934
10.0511	84.3028
10.0707	50.9061
10.0812	95.7854
10.1121	32.3373
10.1438	31.5179
10.17	38.165
10.1862	61.82
10.2056	51.4721
10.2389	30.0463
10.2831	22.6326
10.3242	24.3061
10.3675	23.1096
10.4319	15.514
10.5016	14.353
10.546	22.5561
10.5674	46.7246
10.5917	41.0813
10.6218	33.2668
10.6565	28.7902
10.6815	39.9968
10.7056	41.4491
10.7335	35.9273
10.7514	55.6669
10.8191	14.7663
10.8613	23.7417
10.9515	11.0786
10.9743	43.9059
10.9854	90.4814
11.0041	53.3846
11.0361	31.1876
11.0675	31.8857
11.0857	54.9511
11.1128	36.9058
11.1335	48.2114
11.1662	30.6429
11.194	35.9971
11.2409	21.3238
11.2761	28.4026
11.313	27.0651
11.384	14.0968
11.4408	17.579
11.4972	17.7362
11.5443	21.2368
11.5893	22.2015
11.6604	14.0778
11.7053	22.2816
11.752	21.4059
11.7803	35.3407
11.8014	47.3619
11.8272	38.7327
11.8792	19.23
11.9212	23.8095
11.9879	15.0029
12.0793	10.9325
12.1116	30.9789
12.1436	31.3107
12.1666	43.4254
12.1972	32.6158
12.2159	53.5217
12.2372	47.0278
12.2511	71.9011
12.27	52.776
12.36	11.117
12.4361	13.1327
12.4537	56.7859
12.4597	166.834
12.4791	51.7598
12.4914	80.9454
12.4967	190.042
12.5052	117.619
12.5118	151.93
12.5194	130.924
12.5266	139.237
12.5351	118.036
12.5399	207.297
12.5535	73.3891
12.5619	119.303
12.5745	79.2142
12.5888	70.028
12.6022	74.7719
12.6142	82.8363
12.6405	38.0778
12.6685	35.75
12.6805	83.0427
12.6887	122.82
12.7013	78.8768
12.7161	67.8887
12.7225	154.607
12.7295	144.3
12.7343	207.297
12.746	85.4701
12.7504	228.624
12.7587	119.474
12.7634	215.332
12.7702	146.327
12.778	128.304
12.7827	214.777
12.7911	118.878
12.8007	103.327
12.8086	126.839
12.8144	173.974
12.8191	210.704
12.8286	105.619
12.8343	175.254
12.8476	75.4148
12.9628	8.67875
12.9772	69.2425
12.9822	199.601
12.9906	119.646
12.9984	128.304
13.0096	89.4134
13.0142	215.054
13.018	262.881
13.0218	265.816
13.0263	222.816
13.0313	199.601
13.0355	240.154
13.0413	171.116
13.0463	201.776
13.0515	190.476
13.0566	196.541
13.0603	267.523
13.0729	79.3273
13.0771	241.546
13.0824	186.22
13.0866	241.896
13.0935	143.802
13.0981	216.732
13.1053	140.174
13.1118	152.905
13.1184	151.515
13.1343	62.9644
13.1448	95.6755
13.1535	114.863
13.163	104.624
13.1677	213.402
13.187	51.7117
13.2334	21.5694
13.2504	58.6854
13.2687	54.8246
13.2768	123.732
13.2845	129.5
13.292	133.976
13.3012	107.945
13.3084	139.821
13.3126	237.417
13.3181	181.951
13.3245	154.464
13.3294	205.761
13.3368	135.281
13.341	238.777
13.3472	162.127
13.3512	245.098
13.3576	156.642
13.3636	167.336
13.3705	144.051
13.3762	177.117
13.3835	137.287
13.389	179.986
13.3961	140.41
13.4051	111.259
13.4145	106.701
13.4225	125.786
13.4291	151.515
13.4348	175.07
13.4442	106.564
13.4512	142.45
13.4574	159.642
13.467	104.559
13.4721	194.25
13.4787	152.625
13.4847	165.344
13.4901	187.266
13.504	72.0565
13.5128	113.225
13.5205	130.31
13.5271	150.693
13.5348	129.601
13.5403	181.554
13.5489	116.225
13.5531	239.464
13.5606	133.227
13.567	155.763
13.5723	188.324
13.5766	234.742
13.5833	149.611
13.5907	135.281
13.5964	176.18
13.6013	202.758
13.6069	178.444
13.6119	201.776
13.6181	159.795
13.6254	136.836
13.6321	149.745
13.6397	131.234
13.6474	130.107
13.652	215.889
13.6595	133.44
13.6661	153.186
13.6732	139.353
13.683	102.375
13.6912	122.369
13.7006	105.686
13.7056	202.02
13.7208	65.8762
13.7319	89.7505
13.7406	114.943
13.7514	92.4385
13.7604	111.111
13.7707	97.352
13.7772	154.607
13.7912	71.1339
13.8089	56.6316
13.8214	79.9361
13.8337	81.4598
13.8392	180.963
13.8459	148.412
13.8542	120.685
13.8598	179.986
13.8663	152.905
13.8717	186.637
13.8784	148.017
13.884	180.766
13.8886	216.732
13.8944	171.116
13.9007	159.642
13.9083	131.544
13.913	212.857
13.9219	112.007
13.9262	232.126
13.9326	156.642
13.9407	123.183
13.9486	127.518
13.9533	210.172
13.9578	225.53
13.9641	157.978
13.9716	132.802
13.9816	100.22
13.9889	136.612
13.9991	98.1547
14.0055	156.201
14.0432	26.5139
14.0703	36.9222
14.0895	52.0021
14.0991	104.362
14.1131	71.5308
14.1332	49.7661
14.1466	74.6046
14.1572	94.697
14.1666	106.36
14.1726	165.344
14.1774	209.38
14.1839	154.178
14.1927	113.379
14.1991	154.751
14.2036	224.618
14.2113	129.4
14.2195	122.82
14.2259	154.464
14.2327	148.81
14.2395	146.585
14.2458	157.828
14.2589	76.6989
14.2654	152.068
14.2766	89.2698
14.2858	109.505
14.3102	40.8797
14.3381	35.935
14.3724	29.1121
14.4068	29.0664
14.4281	46.8691
14.4447	60.4303
14.4532	117.123
14.4612	124.75
14.4779	60.1034
14.4846	150.015
14.4961	86.8056
14.5063	97.4089
14.5159	104.102
14.5274	87.4432
14.5387	88.1368
14.5555	59.5238
14.5682	78.8395
14.5751	145.56
14.5825	135.172
14.6006	55.2975
14.6365	27.8334
14.7367	9.97825
14.7585	45.8253
14.7682	103.907
14.7776	105.955
14.7851	133.12
14.7921	143.802
14.8022	98.7947
14.8107	117.619
14.8261	64.7752
14.836	100.827
14.8512	65.9805
14.8606	106.769
14.8817	47.3216
14.8916	101.317
14.9417	19.9457
14.9654	42.1514
15.0314	15.1474
15.0769	21.9761
15.1116	28.89
15.1419	32.9576
15.3191	5.64226
15.3474	35.3557
15.3621	67.944
15.3751	77.0891
15.383	127.033
15.3924	106.022
15.4069	69.1563
15.4314	40.8397
15.4576	38.0865
15.4734	63.3473
15.5137	24.8127
15.551	26.8255
15.5771	38.3142
15.5927	64.0041
15.6547	16.1342
15.6761	46.7246
15.6978	46.1297
15.7354	26.5774
15.7803	22.243
15.8411	16.4544
15.8696	35.073
15.9629	10.7236
15.9927	33.548
16.0201	36.5497
16.0448	40.4924
16.0703	39.188
16.0916	46.8033
16.1165	40.1994
16.1391	44.1852
16.1856	21.5443
16.2624	13.0066
16.3251	15.9642
16.3551	33.3067
16.4096	18.3432
16.4333	42.2797
16.4543	47.5647
16.497	23.4082
16.5772	12.4676
16.6202	23.2482
16.6579	26.5308
16.7016	22.9064
16.7575	17.8789
16.7929	28.2725
16.856	15.8443
16.9632	9.33184
16.9766	74.5712
16.981	225.225
17.0106	33.8547
17.0434	30.4859
17.0731	33.5751
17.1175	22.5378
17.1389	46.6723
17.171	31.1818
17.209	26.338
17.2316	44.2791
17.263	31.8431
17.3036	24.5966
17.3408	26.8731
17.3798	25.6292
17.4397	16.7118
17.4803	24.6039
17.5202	25.1117
17.5672	21.2721
17.6255	17.1397
17.6661	24.6039
17.7235	17.441
17.7587	28.4026
17.7948	27.7085
17.8254	32.6669
17.8728	21.0864
17.9295	17.646
17.981	19.3956
18.0934	8.90076
18.1342	24.5134
18.1989	15.4421
18.2369	26.338
18.3216	11.8053
18.3413	50.9217
18.3968	18.0083
18.4248	35.75
18.4565	31.4762
18.5066	19.9816
18.5315	40.1123
18.555	42.6257
18.5981	23.1675
18.6302	31.2344
18.6897	16.7943
18.7257	27.7685
18.7577	31.293
18.7996	23.8572
18.8423	23.4115
18.9404	10.1912
19.0091	14.556
19.0606	19.4273
19.0848	41.3668
19.124	25.5037
19.1496	38.9681
19.1745	40.2382
19.2519	12.9259
19.2841	31.054
19.3057	46.1808
19.3268	47.3754
19.4473	8.29724
19.4985	19.532
19.5551	17.6853
19.5956	24.706
19.6303	28.7505
19.6585	35.529
19.6758	57.6502
19.7042	35.2361
19.7492	22.2074
19.8261	13.0157
19.8807	18.2929
19.9346	18.5515
19.9839	20.3103
20.024	24.9016
20.0525	35.1321
20.191	7.22095
20.2592	14.6533
20.368	9.19084
20.4906	8.15834
20.5204	33.5954
20.5715	19.5412
20.6091	26.6156
20.6618	18.9998
20.7039	23.7012
20.8216	8.49993
20.882	16.5475
20.9512	14.4475
21.0282	12.9985
21.0659	26.4845
21.1378	13.9214
21.1884	19.7402
21.2558	14.8333
21.3266	14.1303
21.3898	15.8278
21.4569	14.8929
21.5383	12.2847
21.6884	6.6648
21.7113	43.6758
21.7309	50.844
21.7516	48.3933
21.9321	5.54152
21.9586	37.6393
21.982	42.8009
21.9948	77.918
22.0115	59.952
22.0248	75.1089
22.0365	85.778
22.0439	133.976
22.0534	106.157
22.061	131.13
22.0677	150.015
22.0784	93.1099
22.0837	189.609
22.0915	128.205
22.0959	223.414
22.1027	148.677
22.1092	152.486
22.1342	40.1123
22.1607	37.6223
22.1926	31.3755
22.2201	36.3108
22.2384	54.6448
22.2582	50.6432
22.2746	60.8939
22.2904	63.2751
22.3031	78.6164
22.3135	96.7305
22.3266	76.1035
22.3418	65.6685
22.3524	94.8587
22.3614	111.185
22.3818	49.0052
22.3874	179.211
22.3974	100.16
22.404	149.343
22.4081	248.756
22.422	71.5922
22.4401	55.2242
22.4616	46.5289
22.4765	67.2585
22.4866	99.5025
22.5285	23.8231
22.5523	42.1514
22.5756	42.9111
22.5921	60.3865
22.606	72.0877
22.6143	120.773
22.6226	120.25
22.6287	164.042
22.6372	116.959
22.6452	124.938
22.6523	141.723
22.6597	135.612
22.6676	125.881
22.6786	91.1245
22.6839	187.899
22.693	109.794
22.6988	173.974
22.7071	120.424
22.7158	114.233
22.7224	150.966
22.7331	93.4754
22.7384	188.537
22.747	117.454
22.7573	96.6184
22.7669	104.493
22.7737	145.815
22.7947	47.619
22.8035	114.784
22.8152	85.1209
22.8392	41.6146
22.9084	14.4626
22.9259	57.019
22.9378	84.0901
22.9479	98.6777
22.9539	167.001
22.9621	122.911
22.9701	124.471
22.9756	181.357
22.9817	163.079
22.9911	107.181
23.0011	99.7407
23.0257	40.6108
23.0338	124.008
23.0444	94.162
23.0648	48.9764
23.08	65.9544
23.0933	75.0075
23.1174	41.4697
23.1504	30.3361
23.162	86.2664
23.1718	101.874
23.1868	66.8003
23.1951	120.337
23.2015	155.473
23.2944	10.7701
23.3197	39.4384
23.3328	76.2428
23.3402	136.166
23.3494	108.79
23.3583	112.233
23.3648	154.464
23.3712	156.348
23.3759	211.238
23.3876	85.5139
23.3968	108.436
23.4107	72.2126
23.417	158.73
23.4262	107.596
23.4334	139.237
23.4425	110.084
23.4491	151.93
23.4569	128.7
23.4645	131.234
23.4726	122.73
23.4828	98.0392
23.4906	128.008
23.5015	92.1829
23.509	133.976
23.5204	87.6271
23.5287	119.389
23.5406	84.1326
23.5548	70.4722
23.5664	86.0437
23.5797	75.5858
23.5926	77.1962
23.6092	60.4522
23.6184	108.436
23.623	217.014
23.6335	94.8047
23.6389	187.688
23.652	76.3126
23.6586	151.24
23.6683	102.754
23.6751	148.412
23.6854	97.012
23.6906	190.476
23.6988	122.459
23.7073	117.123
23.7145	139.938
23.7206	162.76
23.7298	108.719
23.7367	145.054
23.748	88.6525
23.7583	96.7305
23.7716	75.4148
23.7791	132.17
23.7893	98.8533
23.8134	41.377
23.8244	91.2242
23.8367	81.42
23.848	88.6525
23.8645	60.2991
23.8766	83.1255
23.9011	40.6901
23.9141	77.0535
23.9226	117.536
23.9329	97.1817
23.9425	104.493
23.9502	129.702
23.9582	124.378
23.9674	108.932
23.9755	123.274
23.9835	125.976
23.9931	104.297
24.0042	89.8473
24.0125	119.818
24.0201	133.014
24.0268	148.544
24.0356	113.766
24.0433	128.999
24.0546	88.7942
24.0612	151.93
24.069	126.936
24.0786	104.297
24.0863	131.337
24.1157	34.0067
24.1253	103.391
24.1361	92.5412
24.1548	53.6251
24.1651	97.1251
24.2262	16.3495
24.2498	42.3765
24.2602	96.0615
24.2743	71.1642
24.2819	132.17
24.2915	103.327
24.3012	103.199
24.3083	140.766
24.3156	137.174
24.3237	124.1
24.3348	90.2853
24.3455	93.3184
24.3534	126.358
24.3608	135.612
24.3717	91.4746
24.3815	101.564
24.3913	101.999
24.4004	109.938
24.4087	120.598
24.4185	102.69
24.4278	107.735
24.445	58.1531
24.4568	84.3882
24.4637	145.054
24.4724	114.943
24.499	37.6563
24.5214	44.48
24.535	73.8771
24.5418	146.714
24.5592	57.5308
24.5764	58.1531
24.5976	47.0943
24.6235	38.5892
24.6473	42.0982
24.665	56.478
24.68	66.507
24.7052	39.7204
24.7384	30.0842
24.7661	36.1533
24.7835	57.3132
24.7945	91.1245
24.8111	60.3865
24.8261	66.3746
24.8375	87.858
24.8528	65.2571
24.8606	129.702
24.8775	58.872
24.887	106.225
24.8981	89.3655
24.9221	41.8235
24.9635	24.1057
25.0173	18.6074
25.1124	10.5133
25.1888	13.0873
25.215	38.2088
25.2286	73.5186
25.2414	77.8816
25.2485	141.243
25.2583	102.375
25.2713	76.8758
25.2975	38.1738
25.3119	69.3001
25.3351	43.0219
25.3733	26.2178
25.4269	18.6679
25.4673	24.7463
25.485	56.3825
25.5038	53.1632
25.5141	96.8429
25.5437	33.7792
25.5691	39.4758
25.6148	21.8493
25.648	30.1169
25.6726	40.7897
25.7214	20.47
25.7712	20.0924
25.7989	36.1219
25.8254	37.7586
25.8638	26.0132
25.9131	20.2782
26.0031	11.1126
26.0256	44.3971
26.0396	71.7463
26.0493	102.187
26.0683	52.7593
26.1031	28.7307
26.1643	16.3383
26.1997	28.2678
26.2184	53.4702
26.2393	47.8515
26.2541	67.6682
26.2639	101.44
26.2753	88.0902
26.2821	145.56
26.2902	124.193
26.2944	235.405
26.3042	102.501
26.3106	157.381
26.3184	126.936
26.3242	172.176
26.3323	123.457
26.3388	154.607
26.3459	141.723
26.3528	143.184
26.3598	143.678
26.3713	86.9868
26.3791	127.616
26.3937	68.5025
26.4121	54.4662
26.4267	68.4744
26.4404	72.9714
26.452	86.1772
26.5375	11.6918
26.5954	17.2909
26.6173	45.5872
26.6249	131.337
26.6426	56.5547
26.652	106.293
26.6664	69.3289
26.6945	35.6812
26.7361	24.0188
26.7596	42.4953
26.782	44.611
26.7958	72.5268
26.8116	63.5163
26.8994	11.3882
26.9195	49.8405
26.9281	115.42
26.9333	191.351
26.9385	192.901
26.9445	166.667
26.9505	166.168
26.9559	186.428
26.9615	180.18
26.9664	203.004
26.9714	197.707
26.9761	216.45
26.9819	172.354
26.9929	90.4814
26.9988	169.205
27.0748	13.1659
27.1328	17.239
27.1814	20.5838
27.1963	67.0691
27.2084	82.631
27.2169	117.536
27.2243	134.844
27.2293	201.532
27.2341	208.073
27.2438	102.312
27.2494	181.159
27.2591	102.627
27.2638	213.95
27.2695	173.792
27.2782	115.181
27.2872	111.185
27.2963	110.229
27.3077	87.7193
27.3175	101.688
27.3226	195.848
27.3455	43.779
27.3594	71.6538
27.4153	17.8904
27.4328	57.1951
27.4565	42.2797
27.4724	62.8457
27.4802	127.129
27.4877	133.333
27.4945	148.017
27.5012	149.343
27.5073	162.92
27.5134	164.042
27.5238	96.4506
27.5285	210.438
27.5353	148.412
27.5405	190.042
27.5459	186.428
27.5521	161.031
27.5573	191.571
27.5665	109.29
27.5731	151.653
27.5795	155.039
27.5899	96.2835
27.5977	128.502
27.615	57.7101
27.6305	64.6747
27.6392	115.34
27.6456	155.328
27.6768	31.9959
27.6889	82.96
27.7196	32.5521
27.7338	70.7714
27.7487	66.8539
27.7569	122.1
27.7663	106.428
27.7762	101.44
27.7818	178.444
27.7923	94.8047
27.7982	169.895
27.8065	120.077
27.8135	142.694
27.8192	174.886
27.8281	113.533
27.8334	188.111
27.8422	113.071
27.8596	57.6103
27.8705	91.7768
27.8828	81.3802
27.8899	139.821
27.9001	98.561
27.9106	94.8047
27.9225	84.3028
27.9281	176.741
27.9379	101.999
27.9443	155.909
27.9823	26.3255
28.0019	51.0308
28.0268	40.2285
28.0601	30.0517
28.077	58.872
28.0888	85.0774
28.097	121.212
28.107	99.98
28.1151	123.457
28.1212	165.837
28.129	127.421
28.1396	94.4822
28.1454	171.999
28.1529	134.517
28.1621	108.015
28.1715	106.293
28.181	105.619
28.1917	92.9541
28.2008	110.156
28.2086	128.403
28.2245	62.9644
28.2532	34.8311
28.3148	16.2332
28.3256	92.9023
28.352	37.8015
28.362	100.341
28.3693	137.287
28.3788	105.352
28.3907	84.1326
28.3963	176.741
28.403	150.286
28.4109	126.454
28.4196	114.469
28.4299	96.8429
28.437	141.844
28.4436	151.93
28.4531	105.02
28.4614	120.861
28.4692	127.812
28.482	77.991
28.4924	95.8405
28.4985	164.69
28.5076	110.522
28.5162	115.34
28.5231	145.307
28.5352	82.713
28.5438	116.306
28.5516	128.899
28.5691	57.0386
28.5822	76.4526
28.595	77.7726
28.6073	81.6593
28.6163	110.595
28.6358	51.3294
28.6522	61.0501
28.663	92.7472
28.6771	70.5318
28.6989	45.9897
28.7573	17.1151
28.7968	25.31
28.8758	12.6646
28.9229	21.226
28.9562	30.0084
28.9917	28.2056
29.0235	31.4228
29.0675	22.7438
29.0933	38.7327
29.1175	41.3155
29.1623	22.3234
29.1858	42.5387
29.2105	40.4138
29.2261	64.2756
29.2431	58.7475
29.2746	31.7702
29.3191	22.4467
29.3775	17.1327
29.4076	33.1939
29.4347	36.914
29.4645	33.6428
29.5441	12.5606
29.6795	7.38214
29.6976	55.3526
29.7138	61.5915
29.7214	131.961
29.7322	92.9541
29.7471	66.7735
29.7716	40.94
29.7912	50.9996
29.8254	29.1988
29.8649	25.3254
29.9225	17.3557
29.9696	21.2477
30.0129	23.1128
30.0875	13.3901
30.1303	23.3623
30.176	21.9241
30.2074	31.8309
30.2447	26.8082
30.2806	27.8567
30.3105	33.3801
30.3474	27.1488
30.3871	25.1458
30.4682	12.3338
30.5365	14.6443
30.5803	22.8498
30.6467	15.0448
30.783	7.3373
30.854	14.0813
30.9154	16.2967
30.9612	21.8264
31.0051	22.7905
31.0833	12.7871
31.1821	10.1231
31.2666	11.838
31.3286	16.1062
31.4443	8.64499
31.4934	20.3849
31.523	33.7519
31.5711	20.771
31.6125	24.2002
31.6505	26.2715
31.706	18.0395
31.7556	20.1507
31.8159	16.5937
31.8507	28.701
31.888	26.8168
31.9244	27.4755
32.1869	3.80935
32.2492	16.0581
32.297	20.9144
32.3448	20.9196
32.3745	33.6496
32.4176	23.2029
32.6171	5.01163
32.7272	9.0876
32.7665	25.4336
32.787	48.8759
32.8476	16.4853
32.8869	25.4414
32.929	23.7756
32.9901	16.3704
33.04	20.0441
33.1148	13.3676
33.1763	16.238
33.2331	17.6218
33.2947	16.238
33.4327	7.24291
33.5142	12.2784
33.559	22.3025
33.6387	12.5455
33.691	19.1483
33.7564	15.2765
33.8356	12.633
33.8965	16.4236
33.9442	20.9617
34.0039	16.7353
34.0627	17.0051
34.1149	19.1681
34.1715	17.6554
34.2369	15.2989
34.3032	15.0816
34.3274	41.3155
34.3489	46.516
34.3952	21.6113
34.4692	13.5194
34.5049	27.9736
34.5365	31.6917
34.5544	55.816
34.6535	10.0851
34.7432	11.152
34.7942	19.6102
34.8557	16.257
34.9314	13.2076
35.0158	11.8556
35.0719	17.8177
35.1744	9.75515
35.273	10.1379
35.3367	15.6981
35.4336	10.325
35.4866	18.8601
35.5456	16.9532
35.6033	17.3178
35.6613	17.2569
35.7037	23.5905
35.7986	10.5325
35.9133	8.72281
35.956	23.3885
36.0138	17.3124
36.1478	7.46413
36.2388	10.9837
36.2806	23.9292
36.3482	14.8017
36.3792	32.1688
36.4272	20.8464
36.5018	13.3998
36.7346	4.29564
36.8518	8.53694
36.9356	11.9337
37.0495	8.77378
37.1179	14.6327
37.2053	11.4422
37.2378	30.7446
37.4129	5.71011
37.5005	11.4218
37.5562	17.9559
37.592	27.9314
37.6533	16.2999
37.7051	19.3035
37.9437	4.19245
38.0521	9.21727
38.2094	6.35817
38.4137	4.89448
38.5416	7.82142
38.681	7.1734
38.7483	14.8558
38.8376	11.1939
39.0483	4.74658
39.1573	9.17566
39.2863	7.75446
39.4685	5.48733
39.6428	5.73704
39.7198	12.9965
39.7939	13.4876
39.8706	13.0433
40.2397	2.70919
40.3114	13.94
40.3417	32.9837
40.4624	8.28899
40.5127	19.8602
40.5775	15.4292
40.6052	36.0907
40.8463	4.14821
40.9659	8.36554
41.031	15.3426
41.1156	11.8195
41.4033	3.4765
41.5776	5.73526
41.7698	5.20459
41.8578	11.3587
41.9282	14.2183
42.0463	8.46324
42.1473	9.90589
42.3279	5.53508
42.3856	17.3521
42.4858	9.98004
42.6036	8.48738
42.7086	9.51783
42.8085	10.0172
42.8438	28.3014
42.9371	10.7216
43.0653	7.79618
43.1776	8.90456
43.268	11.0654
43.3591	10.975
43.4596	9.95203
43.6225	6.14077
43.8103	5.3226
43.9617	6.6072
44.0534	10.8997
44.0838	32.9707
44.1212	26.7008
44.1933	13.8715
44.232	25.8478
44.3115	12.5701
44.3676	17.8501
44.489	8.23859
44.612	8.1281
44.6747	15.9566
44.7566	12.2064
44.8127	17.8082
45.0584	4.0711
45.1223	15.6362
45.2114	11.2309
45.3177	9.39973
45.4098	10.8655
45.4872	12.9089
45.5727	11.6951
45.6377	15.4036
45.7048	14.8903
45.8574	6.55497
45.8955	26.2178
45.9265	32.281
46.0122	11.6656
46.0648	19.0346
46.2131	6.74136
46.2602	21.226
46.3031	23.3329
46.3279	40.2576
46.3366	114.705
46.3444	129.4
46.3544	99.8602
46.3619	132.485
46.3688	145.18
46.3825	72.8757
46.4197	26.9034
46.4324	78.8395
46.4973	15.4064
46.5414	22.6757
46.6168	13.2612
46.6903	13.6132
46.7414	19.5618
46.746	216.732
46.7488	360.75
46.7518	324.254
46.7572	187.056
46.7598	383.142
46.7645	213.402
46.7716	140.647
46.7825	91.9794
46.7887	161.499
46.8007	83.375
46.8111	95.8405
46.8202	110.229
46.8244	238.095
46.8296	191.351
46.8333	271.003
46.8377	227.066
46.8423	214.225
46.8499	133.014
46.8555	178.253
46.8611	176.367
46.8673	163.72
46.8729	178.444
46.8805	131.13
46.8837	315.657
46.8898	162.285
46.8968	143.308
46.9032	156.201
46.9088	177.683
46.9151	158.428
46.9198	213.129
46.9253	182.149
46.9342	113.071
46.94	170.59
46.9487	115.902
46.9582	105.086
46.9653	140.41
46.9735	121.212
46.9798	159.49
46.9901	97.352
46.996	169.377
47.0051	110.084
47.0115	156.348
47.0187	137.741
47.0267	126.072
47.0311	223.714
47.0368	176.554
47.046	108.79
47.0534	135.391
47.0656	81.42
47.072	156.348
47.084	83.626
47.2027	8.42176
47.2418	25.6134
47.2715	33.6022
47.2964	40.1994
47.3081	85.6898
47.3121	251.004
47.322	100.462
47.3337	85.6018
47.3594	38.959
47.3775	55.3159
47.412	28.9805
47.4573	22.0575
47.4871	33.5211
47.515	35.8577
47.5237	115.741
47.551	36.5577
47.68	7.75338
47.695	66.6667
47.7023	137.287
47.7132	91.6758
47.7305	57.8905
47.7422	84.8608
47.7478	178.635
47.758	98.6193
47.7617	269.251
47.7665	206.526
47.7714	203.5
47.7775	163.881
47.7842	151.24
47.7885	230.203
47.7967	122.19
47.8032	154.178
47.8115	119.646
47.8161	220.167
47.8223	160.411
47.8296	137.514
47.8349	186.428
47.8416	151.378
47.8521	95.0751
47.8559	260.824
47.8612	187.688
47.8692	125.313
47.8779	115.26
47.8901	81.8599
47.8983	122.549
47.9161	56.079
47.9271	90.629
47.936	113.302
47.9419	167.336
47.9466	212.314
47.9521	183.959
47.9571	199.601
47.9627	178.827
47.9698	141.123
47.9745	211.775
47.9794	205.255
47.9872	127.714
47.9912	249.128
47.9963	197.006
48.0017	183.959
48.0078	164.69
48.012	237.417
48.0181	163.399
48.0255	136.277
48.0314	167.336
48.037	179.791
48.0485	86.7152
48.0524	257.599
48.0578	185.598
48.0621	233.754
48.0671	201.045
48.0713	233.427
48.0768	182.749
48.0852	119.133
48.0967	86.6251
48.1014	216.732
48.1101	114.626
48.1155	185.391
48.1217	161.655
48.1258	242.248
48.1313	180.571
48.1358	221.926
48.1434	132.066
48.1514	125.031
48.1572	171.644
48.1682	91.4746
48.1765	119.303
48.1809	231.16
48.2047	41.9182
48.2749	14.245
48.3012	38.1214
48.3125	87.8117
48.3226	99.7407
48.3288	159.337
48.3365	129.904
48.3417	195.848
48.3493	130.617
48.3553	167.168
48.3643	110.742
48.371	148.81
48.3805	105.419
48.388	134.517
48.3963	119.56
48.4022	171.116
48.4113	109.433
48.4179	151.378
48.4228	206.016
48.4273	218.723
48.4346	138.543
48.4412	151.515
48.4467	181.554
48.4527	165.18
48.4576	206.271
48.4625	202.758
48.4714	112.613
48.4767	188.324
48.4844	128.999
48.4909	155.473
48.4982	136.836
48.5043	163.72
48.5101	173.43
48.5191	110.963
48.5268	129.601
48.5385	85.6898
48.5499	87.3973
48.5559	167.673
48.5641	121.3
48.574	101.01
48.5845	95.6206
48.5955	90.2364
48.6083	78.1006
48.616	130.005
48.6234	135.833
48.6293	168.35
48.6349	179.986
48.643	124.1
48.6501	139.821
48.6557	179.019
48.6613	178.444
48.6661	206.271
48.6739	128.107
48.6787	212.585
48.6825	260.417
48.6892	148.677
48.6951	169.895
48.7006	182.548
48.7052	217.865
48.7095	229.568
48.7168	137.627
48.7232	157.381
48.7297	152.905
48.7368	141.483
48.7451	120.163
48.7502	196.309
48.765	67.3129
48.7713	160.565
48.7825	89.0789
48.7883	171.292
48.802	73.2601
48.8112	108.366
48.8188	132.38
48.8277	111.557
48.8366	112.994
48.8445	126.454
48.857	80.0897
48.8638	147.232
48.8712	133.976
48.8803	110.156
48.8923	83.5841
48.8998	133.333
48.9046	208.333
48.9118	138.773
48.9168	199.601
48.9254	116.306
48.9307	186.846
48.9366	171.644
48.9442	131.13
48.9493	193.573
48.9584	110.889
48.9629	219.587
48.9701	140.056
48.9822	82.1828
48.9868	219.01
48.9957	112.385
49.0044	114.312
49.0108	156.055
49.0157	207.555
49.0219	161.499
49.0299	123.548
49.0393	107.458
49.0486	106.906
49.0572	116.959
49.0653	123.457
49.0801	67.4218
49.0907	94.5895
49.1026	83.8364
49.1167	70.9824
49.1371	49.0052
49.1477	94.0557
49.166	54.5554
49.1836	57.0776
49.2292	21.9356
49.2619	30.5754
49.2891	36.7755
49.3053	61.4326
49.3268	46.5289
49.3739	21.245
49.4207	21.3867
49.4529	31.002
49.4745	46.2963
49.5019	36.5497
49.527	39.8343
49.5463	51.7117
49.5776	32.0082
49.6085	32.2747
49.6356	36.9795
49.7337	10.1862
49.7949	16.3559
49.8519	17.5549
49.8926	24.5459
49.9126	49.99
49.9263	73.0034
49.9399	73.4538
49.9653	39.3174
49.9965	32.1069
50.0505	18.5165
50.1057	18.1199
50.1387	30.2865
50.1978	16.9308
50.2433	21.9558
50.3118	14.6109
50.3615	20.1142
50.3804	52.7593
50.4036	43.0775
50.4329	34.146
50.4706	26.5308
50.5425	13.904
50.577	28.9754
50.6127	28.0159
50.6377	40.0256
50.6915	18.5929
50.741	20.2069
50.8154	13.4376
50.871	17.9927
50.8955	40.8497
50.9212	38.8319
50.9444	43.122
50.9632	53.3163
51.006	23.3459
51.086	12.5022
51.1302	22.6019
51.1637	29.8525
51.1973	29.8258
51.2156	54.6627
51.2284	78.1372
51.2628	29.0158
51.3125	20.1361
51.3852	13.7446
51.4243	25.5702
51.4698	21.9964
51.5138	22.7314
51.5359	45.3022
51.6273	10.9433
51.6665	25.5115
51.7258	16.8401
51.7759	19.9601
51.8224	21.5276
51.8765	18.4631
51.9181	24.0813
51.9524	29.1579
52.0215	14.4701
52.0646	23.1868
52.0924	35.9273
52.1129	48.9908
52.1348	45.6621
52.1628	35.6888
52.238	13.2919
52.2863	20.722
52.332	21.8493
52.384	19.2345
52.4094	39.4197
52.4435	29.2757
52.4518	121.832
52.4754	42.2048
52.563	11.4202
52.6007	26.5647
52.685	11.8506
52.7228	26.4887
52.741	55.06
52.7521	89.7989
52.7705	54.4484
52.7964	38.5624
52.8749	12.7392
52.9221	21.199
52.9722	19.9505
53.0016	34.0344
53.019	57.4515
53.0404	46.607
53.053	79.783
53.0692	61.7055
53.0997	32.7311
53.132	30.9329
53.1646	30.756
53.2116	21.2585
53.2506	25.6253
53.2806	33.3133
53.296	65.0533
53.3093	75.5173
53.3509	24.0015
53.3692	54.6627
53.381	84.7314
53.3979	59.0807
53.4147	59.7158
53.4735	17.0155
53.5316	17.1999
53.5722	24.6111
53.5841	84.3882
53.5918	128.999
53.5996	128.008
53.6067	141.243
53.6159	109.218
53.6241	121.743
53.6351	90.6783
53.6413	161.655
53.6482	145.307
53.6536	184.366
53.6609	136.949
[truncated: 5,787 more rows]
