# Supplementary material for: Dorsal and median raphe neuronal firing dynamics characterized by nonlinear measures
Source: PLoS Comput Biol. 2024 May 28;20(5):e1012111. doi: 10.1371/journal.pcbi.1012111 (PMC11161118; doi:10.1371/journal.pcbi.1012111)
Supplement: S1 Data — (ZIP) [file pcbi.1012111.s002.zip › data/N112_N3_060809.txt]

Event times and instantaneous frequencies between 12374.9 s and 12908.9 s on channel 401
Time	Inst freq
12376	8.08013e-005
12376.2	8.15661
12376.3	9.5048
12376.3	14.721
12376.4	26.5041
12376.9	1.82963
12377	10.8237
12377.1	20.8855
12377.3	3.61246
12377.5	6.85025
12377.8	3.17995
12378	5.87303
12378	15.8428
12378.2	5.42152
12378.3	18.044
12378.3	19.976
12378.7	2.33443
12379.2	2.42313
12379.3	9.48227
12379.3	12.6279
12379.4	9.21744
12379.8	2.6661
12380.1	3.41962
12380.2	9.59049
12380.6	2.73815
12380.7	6.58979
12380.8	16.4312
12380.9	14.1323
12381.1	3.96983
12381.2	11.538
12381.3	16.4474
12381.4	8.15262
12381.9	2.01735
12382.2	3.70343
12382.2	12.0569
12382.4	6.88468
12382.6	4.14766
12382.7	24.1429
12383.1	2.17936
12383.3	7.40631
12383.5	4.74766
12383.5	21.561
12383.8	3.10791
12384.1	4.20362
12384.5	2.64194
12384.6	8.58885
12384.6	29.8597
12384.7	13.7893
12384.7	27.4574
12385	3.43088
12385.1	7.63184
12385.5	2.97575
12385.6	9.39938
12385.7	11.3792
12386.1	2.49041
12386.2	7.37191
12386.3	10.7689
12386.4	11.0632
12386.7	3.59208
12386.7	14.6242
12386.8	16.9924
12387.1	3.29142
12387.3	4.50227
12387.5	5.2815
12388.1	1.59591
12388.3	6.01649
12388.4	12.1803
12388.5	6.02047
12388.6	24.8324
12388.7	13.3494
12389	2.95561
12389.5	2.01142
12389.6	7.82105
12389.8	7.49064
12389.8	14.5222
12389.9	13.2767
12390.5	1.55601
12390.9	3.09866
12390.9	13.8141
12391.1	5.02866
12391.2	17.7809
12391.5	2.93462
12391.9	2.79987
12392.1	5.24686
12392.2	8.05867
12392.3	21.5471
12392.7	2.53601
12393	2.77369
12393.1	13.3994
12393.4	3.71733
12393.7	3.15657
12393.8	12.3977
12393.8	11.9804
12394.3	2.07426
12394.4	8.14996
12394.5	13.1926
12394.7	7.16486
12395.3	1.65098
12395.3	12.9433
12395.7	2.58264
12395.8	10.3767
12396.1	4.33182
12396.1	11.7716
12396.2	9.23105
12396.3	12.7763
12396.5	5.45494
12396.7	5.28821
12397.3	1.80421
12397.3	13.7287
12397.5	4.81047
12397.6	17.9953
12397.6	29.3513
12397.8	5.70679
12398.2	2.33024
12398.4	4.59728
12398.8	3.2375
12398.9	6.34196
12399.1	4.72456
12399.2	11.2435
12399.6	2.29933
12400	3.2002
12400	18.4366
12400.1	8.63409
12400.3	4.51141
12400.6	3.52113
12400.8	5.01781
12401	4.75014
12401.1	21.0128
12401.2	9.27386
12402	1.2383
12402.1	7.30567
12402.6	2.15151
12402.7	7.75374
12402.8	12.1581
12403.2	2.64536
12403.3	13.5612
12403.5	3.66878
12404.1	1.94488
12404.1	12.2324
12404.4	4.2155
12404.5	6.64673
12404.9	2.62771
12405	9.9552
12405.1	12.1477
12405.8	1.32582
12406	7.89017
12406	14.041
12406.2	4.82789
12406.7	2.44978
12406.7	17.2414
12407.2	2.23494
12407.3	6.09347
12407.6	3.16787
12407.9	4.6262
12408.3	2.31771
12408.4	9.77326
12408.6	5.22848
12409	2.19005
12409.1	10.5352
12409.4	3.39536
12409.6	7.373
12410.2	1.60426
12410.3	11.4916
12410.6	2.7933
12410.8	5.60381
12411.1	3.28515
12411.2	9.4518
12411.3	9.21914
12411.9	1.74171
12412.1	5.75573
12412.3	4.19798
12412.5	7.04325
12412.7	4.50755
12413.2	1.86933
12413.5	3.47983
12413.6	16.2973
12414	2.28232
12414.4	2.54946
12414.5	9.92162
12414.6	15.1286
12414.6	29.0107
12415.2	1.6721
12415.5	3.68704
12415.7	4.23155
12415.9	5.86717
12416	9.68992
12416.3	3.46368
12416.6	2.7154
12416.7	8.66401
12417	4.14113
12417.1	7.50188
12417.4	3.87837
12417.5	13.8122
12417.6	5.67956
12418	2.47887
12418.5	2.22951
12418.6	12.3335
12418.9	3.35244
12419	5.93155
12419.1	9.42774
12419.4	4.49762
12419.6	3.83671
12420.1	1.91124
12420.4	3.31576
12420.6	7.87712
12420.6	14.3926
12421	2.47997
12421.2	6.0905
12421.4	4.85413
12421.7	3.37405
12422.1	2.47733
12422.5	2.29721
12422.6	18.875
12423	2.27433
12423.1	9.7924
12423.3	6.13572
12423.6	3.78659
12424.4	1.27107
12424.5	6.13798
12424.8	3.97583
12424.9	11.1309
12425	6.03755
12425.4	2.41791
12425.6	6.57419
12425.7	7.18907
12425.9	8.45166
12425.9	21.2314
12426.6	1.36924
12426.7	10.2965
12426.8	9.36417
12427	5.03094
12427.1	28.6451
12427.7	1.54536
12427.8	15.6642
12428.1	3.64219
12428.5	2.39206
12428.7	4.40742
12428.9	5.99449
12429	6.67468
12429.2	5.58098
12429.3	7.31529
12429.6	4.37828
12430.3	1.39359
12430.4	10.791
12430.5	7.2469
12431	1.85636
12431.4	3.19061
12431.5	8.7804
12431.7	4.20133
12431.9	5.1369
12432	18.9789
12432.8	1.1238
12433	7.75795
12433.3	3.48639
12433.6	3.38272
12433.7	5.8651
12434.1	2.6275
12434.5	2.60064
12434.6	9.75229
12435.2	1.79853
12435.2	11.2651
12436	1.31111
12436.2	5.04312
12436.4	4.74338
12436.6	4.28688
12437.1	2.28514
12437.2	6.60328
12437.6	3.10414
12438	2.06471
12438.3	4.10021
12438.4	6.07349
12438.6	5.65004
12438.9	3.68541
12439	14.6284
12439.2	4.09333
12440	1.19644
12440.2	7.44713
12440.2	15.9642
12440.3	10.9039
12440.9	1.85598
12441.1	3.74434
12441.3	6.59022
12441.4	13.0005
12442.2	1.27846
12442.2	13.9159
12442.6	2.61808
12443	2.54777
12443.4	2.79431
12443.5	8.3717
12443.9	2.41692
12444	6.72948
12444.5	2.00489
12444.7	8.26105
12444.9	4.87757
12445	7.86906
12445.3	3.69276
12445.4	9.46522
12445.4	16.276
12445.9	2.07387
12446	10.1133
12446.5	1.85065
12446.7	8.66026
12446.7	12.7828
12446.8	10.6655
12447.4	1.7477
12447.6	5.47885
12447.7	7.79302
12448.1	2.48775
12448.3	6.93529
12448.6	3.04674
12448.9	3.87852
12449.1	3.79161
12449.4	3.34975
12449.5	11.8511
12449.5	23.2504
12450	2.21307
12450.1	10.4855
12450.4	3.08928
12450.8	2.88027
12450.9	6.02555
12451.2	3.65711
12451.8	1.61935
12451.9	28.5144
12452.3	2.01682
12452.7	2.501
12453.1	2.84277
12453.2	7.40247
12453.8	1.86933
12454.1	3.46741
12454.2	8.66927
12454.5	2.8806
12454.7	5.28039
12454.9	5.13163
12454.9	29.0276
12455.9	1.05316
12456	6.22549
12456.6	1.92756
12456.8	5.18296
12456.8	14.2146
12457.1	4.39812
12457.3	4.91715
12457.5	3.56392
12458	2.16539
12458.2	6.15044
12458.2	15.4036
12458.5	3.26883
12458.6	15.1263
12459.2	1.8138
12459.3	5.53833
12459.7	2.552
12459.8	16.3827
12459.9	11.4051
12460.5	1.54466
12460.6	10.3125
12460.8	5.40161
12461	6.60328
12461.6	1.58048
12461.7	6.60895
12462	4.48571
12462.1	7.3959
12462.6	2.05893
12463.1	1.96792
12463.6	2.08677
12463.7	9.06454
12463.8	9.77231
12463.9	9.44555
12464.6	1.3357
12464.7	9.17011
12465.2	2.1046
12465.5	3.86757
12465.5	17.4004
12465.6	9.47059
12466.2	1.84407
12466.3	12.4208
12467.1	1.25122
12467.3	4.93949
12467.3	13.6724
12467.5	6.91611
12467.9	2.2243
12468	14.8324
12468.5	2.12247
12468.9	2.50721
12469	9.2081
12469	20.5508
12469.2	4.79593
12469.6	2.8263
12469.9	3.6535
12470	5.80484
12470.4	2.71606
12470.5	11.6754
12470.7	3.9119
12471.1	3.28537
12471.7	1.64155
12471.7	19.6502
12471.8	7.86596
12471.9	16.0385
12472.5	1.69681
12472.6	6.68137
12472.7	13.3654
12473	3.79838
12473.6	1.71621
12473.8	3.79478
12473.9	10.9254
12474.4	2.01943
12474.8	2.94646
12475.1	3.14792
12475.5	2.62055
12475.5	10.8566
12475.7	5.98122
12475.9	5.75573
12476.2	3.37439
12476.5	3.59816
12476.7	3.82687
12476.8	14.0193
12477.3	1.92563
12477.4	7.88333
12477.8	3.14041
12478.1	2.99778
12478.4	3.25436
12478.6	4.82882
12479	2.67644
12479.1	7.10631
12479.4	3.53719
12479.7	3.99792
12480.2	1.73762
12480.5	4.15058
12481.1	1.59676
12481.3	4.84308
12481.4	8.54774
12481.6	6.54065
12481.7	6.56168
12482.2	2.01418
12482.5	3.25066
12482.7	6.22239
12482.8	10.8026
12482.9	6.44787
12483.4	2.04424
12483.6	5.33106
12483.7	17.1527
12483.9	3.88666
12484.4	2.27884
12484.4	20.2922
12485.2	1.24377
12485.3	11.3714
12485.4	14.3988
12486	1.74398
12486.2	4.48149
12486.5	3.16526
12486.6	6.60502
12486.7	22.9463
12487.2	1.89261
12487.7	2.12947
12487.7	18.6047
12488.3	1.92801
12488.5	4.05104
12488.9	2.25994
12489.2	4.65376
12489.3	8.95736
12489.5	4.02901
12490.1	1.85884
12490.2	7.38171
12490.3	9.46522
12490.4	8.19202
12491.4	0.996115
12491.6	6.52316
12491.7	11.4705
12492.1	2.07361
12492.3	7.29767
12492.3	16.9348
12492.6	4.09534
12492.7	11.8273
12492.8	5.93718
12493.4	1.94454
12493.4	27.4952
12493.6	5.00175
12494	2.18274
12494.1	14.7514
12494.3	6.60677
12494.3	26.9469
12494.8	2.02269
12495	5.124
12495.5	1.80564
12495.9	2.96077
12496.8	1.10728
12497	4.28706
12497.6	1.8111
12497.7	6.30597
12497.9	8.54044
12497.9	21.5378
12499	0.868991
12499.3	3.70727
12499.7	2.79533
12499.9	4.52243
12500	15.9236
12500.8	1.26314
12500.9	6.81106
12501.1	5.54447
12501.7	1.67112
12502.1	2.60532
12502.1	17.819
12502.7	1.66412
12502.8	9.66277
12503.1	4.02285
12503.4	3.22258
12503.5	11.8441
12503.8	3.07012
12504.2	2.57367
12504.4	5.31887
12504.5	6.15006
12505.1	1.63961
12505.3	4.89404
12505.5	6.25
12505.9	2.53453
12506.2	2.8701
12506.9	1.53179
12507.2	3.88515
12507.6	2.11707
12507.8	6.0983
12508	5.82242
12508.1	10.5552
12508.3	3.58333
12508.4	11.3779
12509.1	1.42639
12509.3	7.08416
12509.5	4.64209
12509.6	7.32118
12510.1	2.21887
12510.4	3.27998
12510.5	6.79902
12511.3	1.33319
12511.4	10.5363
12511.5	10.5496
12512.2	1.4326
12512.4	3.57551
12512.6	7.98531
12513.5	1.07451
12513.7	4.13873
12513.9	5.61482
12514.2	3.57731
12514.5	3.28213
12515.1	1.62549
12515.5	2.88634
12515.7	5.05357
12515.7	18.44
12516.4	1.56517
12516.5	10.2041
12516.9	2.21136
12517	11.3869
12517.2	4.60596
12517.7	1.96298
12518.1	2.94959
12518.2	5.24549
12518.6	3.08594
12518.8	3.63412
12519.1	4.82207
12519.4	2.55918
12519.6	7.50469
12519.7	9.87069
12520.3	1.74526
12520.6	2.55408
12520.8	9.21999
12521.5	1.38864
12521.7	5.38358
12522.2	1.69489
12522.4	6.44953
12522.5	8.66176
12522.7	4.58106
12523.5	1.23238
12523.7	5.30588
12523.8	12.1403
12524.1	3.17329
12524.7	1.86192
12525	3.24254
12526	0.963447
12526.2	5.3339
12526.2	24.2954
12526.4	6.02555
12526.5	14.1563
12526.7	4.05597
12527.3	1.76445
12527.7	2.82358
12527.8	5.70841
12527.9	11.1049
12528.4	1.9402
12528.8	2.39275
12529	5.70125
12529.5	1.99283
12529.6	8.77039
12530.1	2.09096
12530.6	2.15017
12530.8	5.05051
12530.8	18.0505
12531.5	1.42274
12532.2	1.43014
12532.4	5.50995
12532.6	4.55851
12532.8	8.41963
12533	4.07764
12533.5	2.1235
12533.7	4.22333
12533.8	11.3237
12534.2	2.26706
12534.4	5.47136
12534.6	5.50297
12535.2	1.83043
12535.4	3.5823
12535.6	6.19963
12535.7	6.86719
12536.4	1.44271
12536.6	6.16143
12536.7	6.70151
12537.3	1.75485
12537.4	7.85669
12538	1.86853
12538.1	10.0402
12538.5	2.64978
12538.8	2.92594
12539	4.67464
12539.2	4.20415
12539.6	2.55467
12539.9	4.40102
12540.2	3.14693
12540.2	19.9243
12540.8	1.68506
12541	7.62311
12541.2	4.91232
12541.4	4.41696
12541.7	2.96252
12542.2	2.24502
12542.3	11.1421
12542.5	3.93407
12542.6	24.1896
12542.7	6.62603
12543.3	1.5822
12543.5	6.58328
12543.8	3.66005
12543.9	8.90551
12544.2	3.08957
12544.3	7.49681
12544.5	7.07564
12544.5	23.0468
12545.2	1.4288
12545.3	11.6063
12545.6	3.64524
12545.7	9.68429
12546	2.93522
12546.2	4.43459
12546.8	1.79743
12546.9	11.526
12547	10.5141
12547.1	12.1492
12547.8	1.39634
12548.1	3.57526
12548.2	7.29554
12548.6	2.77593
12548.7	9.57121
12549.3	1.5113
12549.6	4.31239
12549.7	9.30406
12549.8	5.61892
12550.4	1.86794
12550.9	2.10058
12550.9	18.0963
12551	7.74234
12551.5	2.1683
12552	2.20911
12552.2	4.97043
12552.4	3.50619
12553	1.75085
12553.1	10.2491
12553.3	5.71919
12554	1.34818
12554.4	3.02106
12554.5	5.99952
12554.8	4.29129
12554.8	13.7779
12554.9	8.71384
12555.4	2.45116
12555.8	2.2202
12556.1	3.38341
12556.4	2.85796
12556.6	6.8018
12556.9	3.61481
12557	7.86906
12557.6	1.74764
12557.8	4.09249
12558.4	1.72233
12558.5	8.17996
12559.2	1.40594
12559.4	7.98148
12559.6	4.54752
12560.5	1.1395
12560.8	2.98891
12561	5.07692
12561.8	1.24556
12562.1	3.27033
12562.5	2.29827
12562.8	3.95007
12563.2	2.28791
12563.3	18.7371
12564	1.43926
12564.2	4.6117
12564.4	4.73732
12564.6	4.87924
12565.2	1.76463
12565.4	4.68911
12565.5	13.5943
12565.9	2.32099
12566	12.2399
12566.7	1.44978
12567.2	1.99904
12567.3	8.75887
12567.5	5.18162
12568	1.84081
12568.2	5.15969
12568.5	3.38112
12569	2.00377
12569.2	4.00721
12569.3	21.1282
12570.1	1.28023
12570.1	13.8485
12571	1.14328
12571.2	5.13743
12571.6	2.37293
12572.1	2.32899
12572.1	18.9107
12572.4	3.54962
12572.4	19.5313
12573.2	1.29227
12573.4	6.58198
12574	1.71886
12574.5	1.73115
12574.7	5.30673
12575.4	1.51126
12575.4	18.9609
12575.5	9.4304
12576.2	1.57312
12576.7	1.94507
12577.1	2.47531
12577.1	22.2618
12577.2	28.1215
12577.9	1.44976
12578	6.13798
12578.1	10.8061
12578.8	1.51918
12579.3	1.85546
12579.4	13.6258
12579.5	11.7786
12580.4	1.13276
12580.5	5.67634
12581	2.40437
12581.4	2.26732
12581.7	3.21523
12582.2	1.94624
12582.3	9.76753
12582.4	9.85902
12582.9	1.90694
12583.1	9.55749
12583.5	2.45254
12583.8	2.87919
12584.1	3.68392
12584.2	6.24025
12584.4	6.84322
12585.6	0.837591
12585.7	6.16105
12585.9	7.11845
12586.5	1.53304
12586.6	10.8909
12586.9	4.30145
12587.3	2.21504
12587.7	2.47874
12587.9	5.95061
12587.9	18.6741
12588	10.201
12588.8	1.39134
12589	4.30645
12589.6	1.50686
12589.8	6.10016
12590.1	3.43761
12590.6	1.98448
12590.8	5.75639
12591.7	1.10903
12591.8	9.02283
12592.6	1.19262
12592.7	9.10415
12592.9	5.5212
12593.5	1.65574
12593.6	18.2648
12594.1	2.08642
12594.3	3.59492
12594.8	2.33683
12595	5.29661
12595.3	2.64697
12595.4	8.54628
12595.7	3.5041
12596.2	2.30293
12596.3	7.94407
12596.9	1.76672
12597	9.53471
12597	15.387
12597.8	1.22408
12597.9	20.6186
12598.1	5.64048
12598.2	7.21865
12598.9	1.37804
12599.1	6.1546
12599.8	1.40402
12600	7.14694
12600.1	6.07128
12600.2	9.74564
12600.9	1.52293
12601	6.06943
12601.6	1.86459
12601.9	3.4075
12602.3	2.21175
12602.6	3.60763
12603	2.82622
12603.3	3.19673
12603.4	6.08236
12604.1	1.54464
12604.3	4.53844
12604.6	3.39167
12604.9	3.18421
12605.3	2.42365
12606.6	0.808421
12606.6	16.8805
12606.7	14.7341
12607.2	1.77601
12607.9	1.5386
12608.2	3.81403
12608.2	15.2486
12608.7	1.96456
12608.9	6.04668
12609.3	2.61301
12609.6	3.39156
12609.9	3.36859
12610.3	2.30287
12610.5	4.6307
12610.7	5.21349
12610.8	13.5612
12611.3	2.05263
12611.4	7.39372
12611.7	3.6266
12612.2	2.15244
12612.3	6.98714
12612.9	1.60426
12613.4	2.23379
12613.9	1.96155
12614.3	2.37006
12614.4	9.4518
12614.8	2.49613
12615.1	3.18289
12615.7	1.7676
12615.8	14.9835
12616.6	1.1669
12617	2.4593
12617.4	2.44343
12617.5	8.92937
12618.3	1.35715
12618.6	2.9857
12619	2.35877
12619.1	9.09835
12619.4	4.48189
12620	1.58464
12620.3	3.44804
12620.4	14.5624
12621	1.52411
12621.1	14.839
12621.4	2.77477
12621.7	4.09182
12622.1	2.68839
12622.3	3.8555
12622.8	2.04152
12623.2	2.79736
12623.5	2.58171
12623.7	8.29876
12624.8	0.849156
12625	7.10631
12625.3	3.19336
12625.5	5.95628
12626.2	1.38472
12626.4	4.0085
12626.6	8.12084
12627.8	0.792487
12627.9	10.6338
12628.1	4.73732
12629.1	1.04003
12629.3	4.17711
12629.9	1.88594
12630.3	2.54745
12631.2	1.06627
12631.4	4.53865
12631.9	2.02049
12632.7	1.25565
12632.8	9.02364
12632.9	12.1788
12633.6	1.48032
12633.7	8.60141
12633.9	4.24286
12634.2	3.13913
12634.7	2.21366
12635.1	2.60988
12635.6	1.82942
12636.1	2.34863
12636.4	2.82486
12636.6	6.24961
12637.3	1.40148
12637.5	4.96229
12638.2	1.34284
12638.6	2.98838
12638.6	14.6972
12639.1	1.93065
12639.3	7.25479
12639.6	3.21244
12639.9	3.0889
12640	7.62137
12640.2	6.28457
12641.2	0.992576
12641.3	9.56663
12641.4	10.141
12642.4	1.07108
12643.3	1.10832
12643.3	11.8301
12643.9	1.8815
12644.7	1.1756
12644.9	4.50755
12645.4	2.42424
12645.6	4.64511
12646.3	1.4179
12646.8	1.79324
12647.2	3.03924
12647.5	3.27075
12647.6	7.59186
12648.8	0.868176
12649	4.27387
12649.2	4.42028
12649.6	2.84188
12649.9	3.16907
12650	6.52529
12650.1	12.9601
12651.6	0.681315
12651.9	3.08328
12652.5	1.69563
12652.8	3.31049
12653.1	3.79853
12653.5	2.42954
12653.9	2.20951
12654	8.33889
12654.2	7.68344
12654.5	3.00915
12654.7	5.01907
12655.1	2.31626
12655.9	1.36019
12656	12.0555
12656.1	5.37606
12656.5	2.47323
12657.2	1.61275
12657.3	7.00722
12657.6	3.72509
12657.6	14.9388
12658.2	1.94575
12658.5	3.03555
12659	1.92186
12659.3	3.87612
12659.7	2.35416
12659.9	5.42859
12660.2	3.53319
12660.5	2.89377
12661	1.82819
12661.2	7.09572
12661.6	2.48379
12662.2	1.58546
12662.3	15.674
12662.7	2.73508
12663	2.93634
12663.1	6.73854
12663.9	1.31827
12664.1	5.64016
12664.1	13.5593
12664.8	1.64815
12665	3.67444
12665.1	16.9866
12665.2	6.93914
12666	1.25334
12666.4	3.06711
12666.5	5.88998
12666.9	2.86369
12667.1	5.61136
12667.6	1.80528
12668	2.27257
12668.2	8.49618
12668.3	11.6333
12669	1.39534
12669.2	4.31928
12669.4	4.367
12670	1.78228
12670.3	2.81318
12670.8	2.45525
12670.9	5.15916
12671.9	1.06377
12672	10.8921
12672.2	5.17786
12672.5	3.32182
12672.7	3.92341
12673.4	1.5578
12673.5	7.66989
12673.6	7.57978
12673.8	7.62544
12674.3	1.7832
12674.5	7.37463
12674.6	9.21829
12675	2.33421
12675.6	1.59388
12675.8	5.83771
12676	6.26096
12676.5	1.78805
12676.8	3.08509
12677.1	4.11066
12677.2	12.5251
12677.3	5.47645
12678.5	0.837381
12678.7	6.51508
12679.3	1.5324
12679.5	5.60852
12679.9	2.68334
12680.5	1.69079
12680.8	3.36236
12681.4	1.73322
12681.5	7.66695
12681.6	6.33513
12682.7	0.91171
12683.4	1.62427
12683.6	4.448
12683.7	6.87332
12684.4	1.59003
12684.8	2.31696
12685.2	2.18083
12685.8	1.86112
12686	5.45078
12686.1	5.76302
12687.5	0.747256
12687.6	6.25039
12688.2	1.67915
12688.4	6.98617
12689.1	1.48666
12689.5	2.51446
12690	1.73874
12690.2	5.38068
12690.8	1.81679
12691.3	1.89775
12691.4	13.4192
12691.6	3.60985
12692.2	1.77019
12692.4	5.79274
12692.7	3.13362
12692.9	6.02011
12693.1	4.14594
12693.5	2.84673
12693.8	3.31246
12694.4	1.62946
12694.6	5.28625
12695.1	2.03211
12695.3	3.52125
12695.4	14.3719
12695.8	2.83559
12696.3	1.96363
12696.4	5.69055
12696.5	11.4666
12697	2.32213
12697.7	1.39231
12697.8	7.07064
12698	5.94001
12698.9	1.1261
12699.3	2.49788
12700.2	1.12064
12700.3	5.95735
12700.5	7.91578
12701.1	1.63193
12701.3	5.13084
12701.3	17.1527
12702.1	1.36472
12702.4	3.16857
12702.5	13.9938
12702.6	5.5209
12702.7	10.5943
12703.4	1.5674
12703.5	7.5375
12703.9	2.3238
12704	9.60061
12704.4	2.75611
12704.5	6.98763
12704.9	2.63845
12705.1	4.81139
12705.6	1.9516
12705.7	11.4653
12706.3	1.71618
12706.7	2.83054
12707.2	1.98153
12707.4	3.84468
12707.9	1.9739
12708.7	1.24673
12708.9	6.28733
12709.7	1.27515
12709.8	11.4732
12710.2	2.57414
12711	1.14722
12711.3	4.36167
12711.7	2.4154
12711.8	10.2564
12712.4	1.64509
12712.4	18.7547
12712.5	18.6637
12714.1	0.623581
12714.2	10.011
12714.3	7.1623
12714.9	1.69624
12715.1	4.97512
12715.7	1.77104
12716.1	2.37096
12716.2	19.0949
12716.4	4.96401
12716.8	2.15142
12717.2	2.67931
12717.3	17.094
12717.8	1.87129
12718	5.53741
12718.1	8.8308
12718.6	1.75426
12718.9	4.15093
12719.3	2.69818
12719.4	6.63526
12719.6	4.67814
12720	2.97974
12720.5	1.91762
12720.8	3.63504
12721	4.51447
12721.6	1.69446
12721.7	5.9577
12722	4.27077
12722.3	2.68593
12722.4	10.321
12722.6	8.26993
12723.2	1.49437
12723.3	9.09504
12723.4	17.4459
12723.7	3.29218
12724.6	1.16081
12724.7	7.70891
12724.8	9.07194
12725.7	1.09268
12726.2	2.18512
12726.3	9.17011
12726.6	3.3919
12726.9	2.99043
12727.1	4.43951
12727.2	18.6498
12727.8	1.64466
12728.1	3.76847
12728.8	1.41501
12728.8	14.1743
12729.4	1.85333
12729.5	8.39983
12729.7	4.7808
12729.9	5.5054
12730.4	1.87684
12730.9	1.90661
12731.1	7.98531
12731.4	3.05614
12731.5	9.82511
12731.6	9.85999
12732.5	1.13052
12732.6	7.93462
12733	2.35777
12733.2	5.31463
12733.3	11.0571
12733.7	2.4024
12734.2	2.34687
12734.3	9.10249
12734.4	7.95482
12734.5	13.7476
12735.4	1.07572
12735.6	5.60067
12735.9	3.15926
12736.2	3.78444
12736.6	2.15559
12737.2	1.61896
12737.5	3.78201
12737.9	2.38669
12738.2	3.37177
12738.4	6.4082
12738.8	2.5892
12739	4.66483
12739.5	1.96723
12739.6	7.53296
12739.7	10.7043
12740.2	1.93513
12740.5	4.04089
12740.6	7.303
12741.2	1.75855
12741.3	8.34585
12741.6	3.78544
12742.3	1.28894
12742.4	11.4969
12742.6	6.29763
12743.1	1.93922
12743.4	3.78372
12743.4	18.5908
12744.2	1.27647
12744.3	7.33299
12745	1.48245
12745.2	5.418
12745.5	3.74813
12745.8	2.85396
12746.5	1.44934
12746.6	18.997
12746.6	11.861
12746.9	4.15024
12747.5	1.55654
12747.8	3.54836
12747.9	7.05866
12748.7	1.41317
12749.2	2.02852
12749.3	5.28541
12749.7	2.93247
12750.6	1.07117
12750.7	11.0988
12750.9	4.82742
12751.6	1.42623
12752.1	1.86748
12752.2	10.5955
12752.3	11.6171
12753.3	1.04424
12753.4	12.2956
12753.9	1.74734
12754.7	1.32521
12754.9	4.12592
12755.3	2.78203
12755.4	8.79507
12756.1	1.55376
12756.2	5.23451
12756.5	4.04155
12756.6	9.54927
12757.1	1.97804
12757.8	1.46856
12758	5.68505
12758.1	8.88652
12758.2	8.67227
12759	1.30552
12759.3	2.69259
12759.5	6.50407
12759.8	3.15328
12760.1	3.20328
12760.6	2.13616
12760.7	9.83574
12760.7	16.1525
12761.6	1.19563
12761.7	9.36067
12761.8	14.1143
12761.9	7.50469
12762.6	1.45497
12762.7	8.9214
12762.9	3.97046
12763.1	8.01475
12763.4	3.09799
12763.5	11.4613
12763.7	4.56038
12764.2	2.17723
12764.3	5.86029
12764.7	2.9489
12765.4	1.29502
12765.8	2.43914
12765.9	9.6637
12766.2	3.68419
12767.3	0.96842
12767.5	4.66157
12767.8	3.2305
12768.3	1.8401
12768.4	9.12326
12769.3	1.16048
12769.4	8.12216
12769.7	3.69208
12770.2	1.7717
12770.5	4.86145
12770.9	2.21798
12771.4	2.09811
12771.8	2.32683
12772.1	3.3399
12772.5	2.30478
12772.7	8.48608
12772.9	4.48571
12773.1	5.06303
12773.4	2.9967
12773.5	13.2223
12773.6	8.90155
12774	2.58973
12774.1	10.8155
12774.7	1.73391
12774.9	4.13189
12775	9.26698
12775.2	4.85178
12775.4	6.56599
12775.7	2.92321
12776.3	1.57681
12776.5	6.65557
12776.8	3.56812
12776.9	10.0583
12776.9	15.7257
12777.4	2.13242
12777.6	5.56297
12778.1	1.99302
12778.5	2.48899
12778.6	7.97257
12778.9	3.43619
12779.9	1.01904
12780.2	3.13362
12780.4	6.74627
12780.4	13.282
12780.8	2.56233
12780.9	19.8059
12781.5	1.50417
12781.6	9.38527
12781.8	6.03901
12782.1	3.85966
12782.7	1.65508
12782.9	4.54194
12783.3	2.67494
12783.4	7.76096
12783.4	28.3447
12783.5	9.43129
12783.7	4.86879
12784.1	2.51705
12784.7	1.68982
12784.9	7.9885
12785.3	2.19317
12785.4	9.87849
12785.5	9.37998
12785.8	4.25224
12786	3.68677
12786.2	6.28733
12786.3	7.26956
12786.8	2.11224
12787	5.00175
12787.3	3.46813
12787.7	2.47985
12788	2.91503
12788.2	7.82656
12788.6	2.497
12789.2	1.55395
12789.4	5.0163
12789.8	2.42919
12789.9	8.0457
12790.1	5.26843
12790.2	8.96781
12790.3	9.18695
12790.6	3.88727
12791.1	2.08995
12791.2	8.59402
12791.3	13.3245
12791.8	1.95126
12792.3	2.02762
12792.4	9.3791
12792.5	9.07853
12792.9	2.51851
12793	14.5476
12793.5	1.79814
12793.7	6.63218
12794.1	2.57759
12794.1	13.1492
12794.4	3.38501
12794.8	3.06166
12794.9	6.53723
12795.2	3.18502
12795.6	2.56647
12796.2	1.74672
12796.3	13.0497
12796.6	2.80379
12797.1	1.94126
12797.5	2.43605
12798	2.14703
12798.7	1.48383
12798.8	13.1182
12799.1	2.89469
12799.8	1.51007
12799.9	6.41396
12800.3	2.45459
12801.2	1.16576
12801.4	4.57436
12802.2	1.34005
12802.4	3.57105
12802.6	8.37381
12803	2.4484
12803.1	6.88753
12803.4	3.83715
12804	1.66831
12804.3	3.10771
12804.4	7.86658
12804.9	1.90473
12805.6	1.46759
12805.7	13.9821
12805.8	8.25832
12806.1	2.9907
12806.4	3.75714
12806.6	4.85272
12807.1	1.91208
12807.8	1.55678
12808.3	2.08694
12808.4	8.31324
12808.7	2.75832
12808.8	12.4116
12809.1	4.04465
12809.9	1.28967
12810.3	2.38863
12810.4	7.79849
12811.2	1.25979
12811.3	10.6564
12811.8	1.82688
12812.1	3.92526
12812.2	10.4047
12812.8	1.55349
12813.1	3.6295
12813.4	3.20667
12813.6	5.29521
12814.5	1.15953
12814.7	4.29332
12814.8	15.753
12815.5	1.2822
12815.7	8.13206
12816	2.59896
12816.5	2.1027
12816.8	4.21959
12817.4	1.57726
12817.5	7.33138
12818.2	1.50367
12818.3	6.9667
12818.9	1.81712
12819.5	1.60514
12819.8	3.90915
12820	4.8158
12820.5	2.08143
12820.9	2.10881
12821	18.7056
12821.3	3.51778
12821.5	3.93809
12821.7	4.88114
12821.8	20.4541
12822.1	2.77701
12822.2	27.6014
12822.8	1.72147
12823	4.20274
12823.4	2.45062
12824.3	1.08729
12824.8	2.08951
12825.1	3.42067
12825.7	1.53137
12825.9	7.48615
12825.9	20.8073
12826.9	1.02257
12827.1	5.57724
12827.4	2.82048
12827.6	7.59763
12827.9	2.89771
12828	8.45523
12828.2	4.62813
12828.5	4.13462
12828.6	7.19269
12829	2.654
12829.3	3.50902
12829.5	4.08197
12830	2.41144
12830.2	3.77245
12830.8	1.75747
12830.9	14.4781
12831.8	1.09994
12832.2	2.50238
12833.2	0.982975
12833.3	7.81189
12833.6	3.14604
12834.6	1.0629
12834.7	5.67054
12835.3	1.85967
12835.6	3.71402
12835.7	5.78603
12836.4	1.46724
12837.5	0.927368
12838.1	1.61781
12838.5	2.62923
12838.7	5.61735
12839.5	1.16523
12839.7	5.12216
12840.3	1.83197
12840.8	1.81712
12841.3	1.93652
12841.4	8.14664
12841.5	24.8324
12841.8	3.26413
12842.1	3.21079
12842.9	1.25949
12843.6	1.36795
12844.4	1.28801
12844.9	2.25657
12845.5	1.44707
12845.8	3.59686
12846.3	2.22638
12848.2	0.526596
12848.3	7.59994
12848.4	13.7988
12849.5	0.914486
12849.9	2.06868
12850.4	2.2764
12850.5	8.87311
12850.6	6.95217
12851.2	1.90049
12851.7	1.94932
12851.9	4.15887
12852	11.7786
12852.3	3.7011
12852.4	11.1595
12852.6	4.18218
12852.8	4.34311
12852.9	10.433
12853.3	2.72376
12853.7	2.58786
12853.8	7.24165
12854.1	3.92326
12854.2	6.23519
12854.7	2.10256
12854.9	5.57041
12855	7.60456
12855.1	9.77899
12855.7	1.89412
12855.9	3.58667
12856	9.73047
12856.5	2.43754
12856.9	2.0774
12857	9.76181
12857.3	3.59195
12858	1.48192
12858.2	6.06428
12858.3	7.58035
12858.9	1.66074
12859	10.2807
12859.5	2.08555
12859.7	4.06587
12859.9	5.12531
12860	11.04
12860.5	2.17259
12860.9	2.39624
12861	6.23053
12861.2	4.95983
12861.8	1.66003
12861.9	19.0259
12862.4	1.89233
12862.6	7.14745
12862.8	4.24791
12863	5.87855
12863.3	3.37667
12863.5	3.53045
12864	2.26578
12864.3	2.81944
12864.5	8.15262
12864.5	16.4474
12864.6	21.245
12864.7	9.52381
12865.4	1.31716
12865.7	4.56496
12866.1	2.05939
12866.3	5.42888
12866.7	2.56654
12867.4	1.36818
12867.6	5.27065
12867.8	5.88028
12868.7	1.16253
12869.3	1.50083
12869.6	3.295
12869.7	9.49848
12870	3.69918
12870.9	1.14688
12871.2	3.67647
12871.4	3.95366
12871.6	4.21674
12872.5	1.22523
12872.7	3.65858
12873.1	2.65484
12873.2	10.2627
12874	1.21309
12874.2	4.8895
12874.8	1.76199
12874.9	7.20981
12875	10.5197
12875.5	2.01215
12875.7	5.92487
12876.4	1.46813
12876.5	12.3579
12876.9	2.27102
12877.2	3.81563
12877.3	6.30398
12877.6	3.1835
12878.2	1.69382
12878.9	1.39194
12879.3	2.84925
12879.4	7.3692
12879.9	2.06092
12880.3	2.75649
12880.7	2.32731
12881	3.98756
12881.2	4.20858
12881.4	6.6507
12881.5	7.3373
12881.8	2.86928
12881.9	9.3791
12882	10.5664
12882.6	1.85206
12882.9	3.26126
12883.3	2.15522
12884.2	1.18594
12884.9	1.35639
12885.4	1.97258
12885.6	6.35526
12885.8	5.74746
12886.8	0.97878
12886.9	7.94407
12887	8.86446
12888.5	0.670475
12888.8	4.10711
12888.8	14.806
12889.4	1.72079
12889.9	2.23859
12890	5.48186
12891	1.03208
12891.2	4.94878
12892.9	0.58174
12893.1	7.72618
12893.5	2.10824
12894	2.07155
12894.3	3.72717
12894.9	1.51405
12895	14.245
12895.2	5.75076
12896.3	0.876701
12897.1	1.23349
12897.5	2.93997
12898	1.82159
12898.3	4.22869
12899.2	1.074
12899.5	3.52883
12899.6	10.2955
12900.9	0.786028
12901.1	3.74336
12901.5	2.94152
12902.3	1.1436
12903.3	0.989286
12904.1	1.24805
12904.4	4.14886
12905.3	1.04647
12905.4	15.0534
12905.5	11.8022
12905.7	4.89165
12905.8	8.89521
12906.7	1.10516
12907.7	0.96965
12907.9	6.75083
12908	11.3856
12908.3	2.79267
