# Supplementary material for: Dorsal and median raphe neuronal firing dynamics characterized by nonlinear measures
Source: PLoS Comput Biol. 2024 May 28;20(5):e1012111. doi: 10.1371/journal.pcbi.1012111 (PMC11161118; doi:10.1371/journal.pcbi.1012111)
Supplement: S1 Data — (ZIP) [file pcbi.1012111.s002.zip › data/N55_N2_030514.txt]

Event times and instantaneous frequencies between 0 s and 129.93 s on channel 5
Time	Inst freq
0.127728	7.82914
0.377208	4.00834
0.400584	42.7789
0.58575	5.40056
0.598044	81.3405
0.60732	107.805
1.98898	0.723769
2.05564	15.0015
2.20606	6.64805
2.22587	50.4745
2.83408	1.64416
2.97577	7.05796
3.20555	4.35184
3.26298	17.4137
3.29147	35.0951
3.7649	2.11227
3.79057	38.9499
4.20806	2.39526
4.33277	8.01899
4.65804	3.07435
4.97384	3.16652
4.98837	68.8421
5.22134	4.29244
5.23634	66.6667
5.39933	6.13512
5.66457	3.77023
5.83994	5.7021
6.07921	4.17952
6.09377	68.6719
6.10883	66.3746
6.41279	3.28991
6.57815	6.04741
6.71588	7.2609
6.97388	3.87597
6.98873	67.3129
7.32679	2.95812
7.55402	4.40079
7.64916	10.5106
7.84589	5.08301
8.12123	3.63195
8.37311	3.97005
8.48661	8.81088
8.71444	4.38931
8.74427	33.5143
8.75419	100.827
8.94733	5.17759
9.35279	2.46636
9.49226	7.16969
9.63355	7.07804
9.7334	10.0148
9.87629	6.9981
10.159	3.53729
10.4398	3.56125
10.6032	6.1189
10.6228	50.9684
10.6364	73.6485
10.8052	5.9234
10.9965	5.22777
11.2519	3.91613
11.3741	8.17996
11.6046	4.33824
12.0335	2.33188
12.1316	10.1906
12.4007	3.71684
12.4286	35.7347
12.4463	56.6316
12.4534	141.483
12.4639	95.2925
12.8976	2.30569
13.0589	6.19994
13.1939	7.40379
13.2979	9.61557
13.8243	1.89968
13.9832	6.29548
14.2068	4.47235
14.234	36.6703
14.569	2.98515
14.5849	62.8457
14.7951	4.75878
14.8957	9.94075
15.2641	2.71413
15.2934	34.2021
15.5714	3.59668
15.675	9.64841
15.8877	4.70318
16.0333	6.86493
16.2739	4.15597
16.5116	4.20844
16.7217	4.75769
16.8992	5.63539
17.064	6.06634
17.1659	9.82067
17.1817	63.1792
17.209	36.63
17.3302	8.24715
17.8249	2.0215
18.0162	5.22827
18.1117	10.4736
18.3428	4.32721
18.6763	2.9982
18.9486	3.67277
18.9821	29.8098
19.175	5.18403
19.3455	5.86772
19.4683	8.13921
19.7548	3.49062
19.7689	71.1339
19.7906	45.9517
19.7992	116.877
20.2229	2.36002
20.2618	25.6845
20.6404	2.64135
20.8429	4.93915
20.875	31.1119
21.0222	6.79634
21.2608	4.19055
21.5292	3.72581
21.5434	70.6514
21.5536	97.6372
21.9778	2.35738
22.3779	2.49939
22.718	2.94017
23.1116	2.54077
23.3257	4.6705
23.6341	3.24242
23.6584	41.1015
23.6698	88.0437
23.942	3.67366
24.2231	3.55768
24.2866	15.7381
24.5163	4.35434
24.5363	49.9151
24.8968	2.77445
24.9382	24.1546
24.9498	85.7339
25.2618	3.20513
25.4509	5.28798
25.6263	5.70249
25.6356	107.458
25.8614	4.42885
26.0916	4.34412
26.3246	4.29144
26.7363	2.42908
26.7724	27.6625
26.7824	100.644
27.1184	2.97582
27.3152	5.08223
27.6352	3.12455
27.6583	43.3125
27.6841	38.7958
28.1357	2.2141
28.3171	5.51292
28.366	20.4775
28.8957	1.88783
28.9927	10.3103
29.014	46.856
29.022	125.597
29.3565	2.98959
29.3836	36.8487
29.4092	39.0686
30.0682	1.51748
30.2344	6.01706
30.531	3.37157
30.6677	7.31347
30.6781	96.6184
30.8417	6.11038
30.8509	108.79
31.0699	4.56608
31.4271	2.79952
31.7498	3.09876
31.9862	4.23141
32.0311	22.2281
32.2811	4.00064
32.5359	3.92536
32.6958	6.25367
32.8463	6.64222
33.0286	5.48552
33.0383	103.391
33.231	5.18774
33.4711	4.16635
33.5167	21.901
33.7124	5.10934
34.0119	3.33894
34.0771	15.3454
34.2833	4.85004
34.3069	42.398
34.5622	3.91668
34.7602	5.05035
35.3489	1.69858
35.4018	18.9179
35.6343	4.30052
35.7906	6.39746
35.8078	58.3567
35.9283	8.29889
36.1961	3.73357
36.3574	6.20132
36.3757	54.5019
36.396	49.3681
36.407	90.9256
36.8387	2.31597
37.0488	4.75986
37.2164	5.96773
37.4508	4.2653
37.6145	6.10903
37.7137	10.0833
37.8742	6.2303
38.0404	6.01793
38.0545	70.7114
38.2812	4.41104
38.593	3.20704
38.6267	29.7301
38.6947	14.6985
38.9953	3.32708
39.1089	8.79832
39.2923	5.45447
39.4899	5.06078
40.0067	1.93488
40.2492	4.12449
40.3688	8.35925
40.556	5.34171
40.6449	11.2453
40.7619	8.54876
41.0728	3.21651
41.2469	5.74297
41.4431	5.09762
41.6526	4.7735
41.6937	24.3132
41.9042	4.75172
41.9582	18.5062
42.4717	1.94756
42.5106	25.6766
42.6963	5.38486
42.9163	4.54616
43.0825	6.01446
43.2274	6.90245
43.2413	71.8701
43.2566	65.6426
43.768	1.95538
44.0102	4.12868
44.1779	5.96346
44.381	4.92266
44.6604	3.57869
44.8322	5.8216
44.856	42.1088
45.0425	5.36182
45.523	2.08115
45.9079	2.59767
46.043	7.40247
46.2929	4.00275
46.4258	7.52072
46.6074	5.506
46.7864	5.58647
47.1314	2.89875
47.3076	5.67685
47.4725	6.06413
47.5797	9.32923
47.6312	19.4001
47.8891	3.87813
48.1146	4.4331
48.3114	5.08254
48.4786	5.97972
48.8021	3.0914
49.0347	4.29952
49.4074	2.68281
49.6152	4.81264
49.7989	5.4436
49.8155	60.4522
49.8292	72.6533
50.2928	2.15719
50.6349	2.92305
50.8532	4.58026
51.0405	5.34017
51.2082	5.9641
51.3874	5.57936
51.575	5.33163
52.005	2.32515
52.1484	6.97292
52.4862	2.96086
52.594	9.2773
52.8054	4.73068
53.032	4.41302
53.2258	5.16012
53.2431	57.7901
53.536	3.41355
53.6716	7.37692
53.6974	38.6877
53.7115	70.9824
53.881	5.89971
54.1426	3.82263
54.6747	1.8792
54.8446	5.88575
55.2078	2.75382
55.2529	22.1602
55.2698	59.3331
55.4957	4.42509
56.1067	1.63663
56.5114	2.471
56.7557	4.0943
56.8788	8.12453
56.9051	38.0431
57.1435	4.19456
57.5583	2.41078
57.7462	5.32073
57.9758	4.35548
57.9971	46.856
58.2581	3.83203
58.7691	1.95705
58.9591	5.26177
59.3864	2.3402
59.5445	6.32751
59.5759	31.7884
59.8757	3.33607
59.9843	9.20658
60.144	6.26166
60.4276	3.52644
60.4381	95.3471
60.697	3.86276
61.086	2.57051
61.3739	3.47273
61.3866	79.1014
61.6396	3.95216
61.8417	4.94809
62.0076	6.02925
62.0207	76.3126
62.6519	1.58421
63.1018	2.22276
63.2314	7.71676
63.4898	3.87012
63.6723	5.47957
64.3761	1.42069
64.4655	11.1977
64.6582	5.18888
64.6968	25.9121
64.7059	109.866
64.9054	5.01072
65.4116	1.97559
65.8264	2.41095
66.0625	4.23582
66.1876	7.99016
66.5954	2.45221
67.1084	1.9495
67.1185	98.3284
67.3534	4.25844
67.5599	4.84186
67.601	24.3096
67.6106	104.167
68.0356	2.35305
68.4368	2.49236
68.7147	3.59847
68.9791	3.78263
69.1561	5.65125
69.2838	7.83061
69.8484	1.77118
69.8704	45.4256
70.3846	1.94452
70.3979	75.4489
70.6091	4.73404
70.6267	56.7859
70.6445	56.4207
71.5988	1.04784
71.8311	4.30463
71.9565	7.97257
72.1267	5.87661
72.2894	6.14757
72.6782	2.57202
73.0215	2.91314
73.2972	3.62682
73.4048	9.28764
73.5315	7.89553
73.8674	2.97667
74.3185	2.21681
74.4118	10.7216
74.626	4.66801
74.8904	3.78281
75.1584	3.73081
75.3597	4.96949
75.5119	6.56814
75.7853	3.65826
76.2245	2.27646
76.2415	58.8305
76.582	2.93681
76.8259	4.10145
77.1932	2.72247
77.6011	2.45159
77.894	3.41341
77.9584	15.5473
78.3507	2.54861
78.601	3.99594
78.7017	9.93246
78.9305	4.36964
79.0925	6.17467
79.1066	70.502
79.1189	81.5794
79.6923	1.74387
79.8924	4.9984
80.1087	4.62436
80.3528	4.0951
80.5934	4.15628
80.7003	9.36014
81.0811	2.62562
81.3951	3.1851
81.6274	4.30563
82.1641	1.8632
82.36	5.10511
82.9516	1.69013
82.9658	70.6814
83.2938	3.04871
83.3096	63.4196
83.4669	6.3572
83.7112	4.09289
84.0928	2.62017
84.2906	5.05525
84.4432	6.55497
85.3695	1.07952
85.6136	4.09813
85.7297	8.60793
85.7425	78.284
85.9234	5.52847
86.1313	4.80945
86.7174	1.70636
86.7361	53.3163
87.18	2.25274
87.3024	8.16833
87.5358	4.28603
87.9073	2.69147
88.0589	6.5957
88.1876	7.77146
88.3463	6.30215
88.7159	2.70519
88.9941	3.59505
89.3837	2.56679
89.5996	4.6304
89.7284	7.76928
89.7574	34.421
90.0667	3.23336
90.0793	79.4029
90.3294	3.99738
90.6147	3.50597
91.4661	1.17446
91.6872	4.52284
91.8202	7.5197
91.9449	8.02053
92.3023	2.79773
92.6317	3.0361
92.913	3.5548
93.1194	4.84426
93.6398	1.92187
93.8724	4.29841
93.9099	26.6966
94.1164	4.84088
94.127	94.697
94.9261	1.25138
95.0343	9.23873
95.515	2.08058
95.5487	29.693
96.0575	1.96511
96.3155	3.87615
96.5545	4.18498
97.335	1.28121
97.3547	50.7975
97.7755	2.37617
97.8111	28.0773
98.0187	4.81668
98.1746	6.41766
98.592	2.39563
98.8848	3.41558
99.1683	3.52637
99.3684	4.99975
99.5983	4.349
99.9717	2.67811
100.272	3.3336
100.451	5.58104
100.602	6.61008
101.236	1.57648
101.521	3.51647
101.765	4.10216
102.062	3.35859
102.084	45.6371
102.105	47.2813
102.685	1.72592
102.875	5.24868
103.102	4.40975
103.427	3.07469
104.094	1.50016
104.128	29.0765
104.586	2.18551
104.748	6.15847
105.05	3.31332
105.747	1.43469
106.367	1.61294
106.437	14.4038
106.856	2.3816
107.207	2.85594
107.498	3.43678
107.71	4.69748
108.027	3.16004
108.162	7.37986
108.244	12.1815
108.566	3.1127
108.59	40.8397
109.28	1.44973
109.424	6.96301
109.468	22.5286
109.486	55.8534
109.939	2.20558
110.088	6.73537
110.465	2.65275
110.958	2.02856
111.131	5.75745
111.323	5.21355
111.751	2.33499
111.766	66.454
111.78	74.4048
112.196	2.40091
112.578	2.61927
112.818	4.17512
113.286	2.13415
113.308	46.6592
114.1	1.26295
114.33	4.33351
114.438	9.25617
115.202	1.30949
115.219	59.3542
115.516	3.3683
115.766	3.99786
116.225	2.17802
116.254	34.0901
116.586	3.01528
116.83	4.0935
117.034	4.9034
117.054	49.9451
117.087	30.8814
117.692	1.65075
118.097	2.47108
118.738	1.56004
118.912	5.73447
119.046	7.46079
119.228	5.49982
119.949	1.38802
120.105	6.38741
120.163	17.3593
120.442	3.57923
120.84	2.51451
121.149	3.23681
121.309	6.24173
121.581	3.67204
121.812	4.33114
121.848	28.2582
121.861	77.3036
121.873	80.9454
122.383	1.96076
122.525	7.03472
122.67	6.90932
122.86	5.27426
123.023	6.11621
123.237	4.67233
124.112	1.14343
124.142	32.8019
124.164	45.5373
124.604	2.2741
124.96	2.81137
125.094	7.45245
125.337	4.10327
125.594	3.90293
125.668	13.5281
125.908	4.16188
126.052	6.94155
126.624	1.74907
126.774	6.6624
127.251	2.0953
127.345	10.6537
127.361	62.751
128.277	1.09184
128.513	4.23098
129.007	2.02445
129.032	39.4945
129.427	2.53358
129.608	5.52169
129.788	5.54539
129.846	17.4301
