# Supplementary material for: Dorsal and median raphe neuronal firing dynamics characterized by nonlinear measures
Source: PLoS Comput Biol. 2024 May 28;20(5):e1012111. doi: 10.1371/journal.pcbi.1012111 (PMC11161118; doi:10.1371/journal.pcbi.1012111)
Supplement: S1 Data — (ZIP) [file pcbi.1012111.s002.zip › data/N149_N10_100712.txt]

Event times and instantaneous frequencies between 7890.68 s and 8013.95 s on channel 401
Time	Inst freq
7890.79	3.07588
7891.29	1.99298
7891.56	3.62476
7891.95	2.58371
7892.35	2.53145
7892.84	2.03583
7893.14	3.28483
7893.16	55.8659
7893.67	1.96167
7894.28	1.62517
7894.29	121.803
7894.73	2.29226
7895.26	1.87522
7895.27	137.174
7896.12	1.17357
7896.64	1.94784
7896.91	3.69522
7897.59	1.46175
7897.6	146.413
7898.37	1.28579
7898.38	139.276
7899.13	1.33994
7899.53	2.48787
7899.83	3.30404
7900.44	1.63452
7900.79	2.86254
7901.41	1.63546
7901.42	85.6898
7902.16	1.35124
7902.5	2.92218
7902.86	2.78536
7902.87	132.802
7903.34	2.11412
7903.88	1.8356
7903.89	144.928
7904.59	1.42152
7904.6	161.29
7905.58	1.01542
7905.59	166.389
7906.39	1.2524
7906.4	144.092
7907.42	0.979595
7907.42	150.602
7908.1	1.47942
7908.35	4.06025
7909.03	1.46912
7909.03	126.422
7909.83	1.2495
7909.84	149.477
7910.6	1.31749
7910.97	2.69462
7911.46	2.03795
7911.47	117.233
7912.21	1.35748
7912.96	1.32275
7912.97	176.991
7913.74	1.30485
7914.19	2.2243
7914.19	106.383
7914.8	1.64196
7915.28	2.09877
7915.29	143.062
7916.08	1.26062
7916.09	124.378
7916.82	1.37118
7917.43	1.63223
7917.79	2.74718
7917.8	142.653
7918.38	1.72313
7918.84	2.20541
7919.15	3.16386
7919.57	2.38027
7919.58	119.617
7920.59	0.994056
7920.85	3.81083
7921.41	1.76694
7921.84	2.32564
7921.85	160.772
7922.45	1.67515
7922.8	2.84633
7923.46	1.5178
7923.76	3.31928
7923.77	151.976
7924.48	1.40388
7924.86	2.63873
7924.86	125.471
7925.47	1.63878
7926.11	1.57146
7926.12	102.564
7927.04	1.08318
7927.05	155.763
7927.71	1.52126
7927.71	140.845
7928.55	1.19996
7928.55	157.233
7929.33	1.28753
7929.34	153.846
7930.15	1.22542
7930.87	1.4006
7930.88	130.208
7931.6	1.37614
7931.61	152.207
7932.54	1.0766
7932.54	170.358
7933.13	1.69391
7933.81	1.47571
7933.82	166.389
7934.63	1.22635
7935.2	1.77481
7935.66	2.17817
7936.07	2.39234
7936.08	139.86
7936.89	1.24085
7937.29	2.46324
7937.78	2.06347
7937.78	148.588
7938.45	1.49191
7938.91	2.18694
7939.49	1.72087
7939.86	2.69346
7940.31	2.24689
7940.68	2.68456
7940.98	3.35976
7941.65	1.49952
7941.65	150.602
7942.26	1.65785
7942.59	2.95194
7942.6	150.83
7943.46	1.16406
7943.47	165.017
7944.17	1.41862
7944.18	136.24
7945	1.21458
7945.67	1.489
7945.68	154.321
7946.18	1.98428
7946.72	1.85429
7947.25	1.90618
7947.7	2.2199
7948.06	2.75383
7948.4	2.95125
7948.8	2.49881
7948.81	117.509
7949.66	1.17147
7949.67	132.626
7950.52	1.17236
7950.53	151.745
7951.56	0.966669
7951.57	135.87
7952.15	1.72399
7952.16	113.25
7953.03	1.15347
7953.03	132.275
7953.68	1.54266
7954.29	1.63811
7954.3	141.243
7955.31	0.989717
7956.02	1.40424
7956.36	2.92637
7956.82	2.18665
7956.83	151.515
7957.74	1.09829
7957.75	145.138
7958.63	1.12909
7959.15	1.94685
7959.88	1.37014
7959.88	138.889
7960.66	1.28748
7960.67	150.376
7961.54	1.14345
7962.15	1.64671
7962.16	96.8054
7962.96	1.25316
7963.4	2.27428
7963.9	1.9861
7963.91	145.985
7964.59	1.46342
7964.6	137.363
7965.45	1.16666
7965.46	153.61
7966.26	1.25505
7966.84	1.72417
7967.39	1.82468
7967.39	147.059
7968.15	1.3197
7968.5	2.88617
7968.88	2.58659
7969.21	3.04832
7969.7	2.03932
7969.97	3.6511
7970.35	2.64501
7970.79	2.31294
7971.32	1.8655
7971.71	2.54589
7972.3	1.71792
7972.3	129.032
7973	1.44425
7973	161.551
7973.81	1.23902
7974.31	2.01568
7974.66	2.84689
7975.03	2.65965
7975.45	2.39912
7975.87	2.39029
7975.87	156.25
7976.37	1.9992
7976.99	1.62169
7977	143.266
7977.88	1.13941
7978.29	2.40958
7978.3	156.986
7979.09	1.2697
7979.53	2.24477
7979.54	127.714
7980.43	1.12606
7980.77	2.88567
7981	4.34197
7981.83	1.21083
7982.36	1.87098
7982.74	2.64138
7982.75	139.276
7983.37	1.59928
7984.25	1.14537
7984.25	146.413
7984.88	1.59248
7985.44	1.78686
7985.45	104.058
7986.18	1.36724
7986.75	1.75577
7987.21	2.1638
7987.58	2.74725
7988.1	1.92548
7988.67	1.74359
7988.99	3.14041
7989.35	2.81112
7989.7	2.81223
7990.4	1.43371
7990.41	134.953
7991.24	1.1987
7991.67	2.33057
7992.06	2.5748
7992.07	145.349
7992.99	1.07797
7993.35	2.77339
7993.94	1.69302
7994.55	1.66309
7994.55	104.058
7995.47	1.09818
7995.82	2.8401
7996.35	1.8953
7996.95	1.66631
7996.96	103.199
7997.74	1.27619
7998.19	2.23264
7998.62	2.32418
7999.21	1.68873
7999.47	3.81098
7999.75	3.6207
8000.09	2.96059
8000.46	2.64033
8000.85	2.57685
8001.31	2.17827
8001.74	2.35327
8002.37	1.57575
8002.38	127.551
8003.08	1.41927
8003.79	1.42191
8003.79	153.61
8004.62	1.21286
8004.63	115.875
8005.28	1.53872
8005.69	2.43291
8005.7	124.844
8006.62	1.08463
8007.14	1.8962
8007.65	1.96017
8008.2	1.82545
8008.62	2.4199
8008.62	133.333
8009.44	1.22115
8010.04	1.68237
8010.32	3.5068
8010.78	2.20386
8011.31	1.85977
8011.77	2.20066
8011.78	115.34
8012.36	1.71954
8013.09	1.37163
8013.1	117.509
8013.7	1.65895
