# Supplementary material for: Dorsal and median raphe neuronal firing dynamics characterized by nonlinear measures
Source: PLoS Comput Biol. 2024 May 28;20(5):e1012111. doi: 10.1371/journal.pcbi.1012111 (PMC11161118; doi:10.1371/journal.pcbi.1012111)
Supplement: S1 Data — (ZIP) [file pcbi.1012111.s002.zip › data/N102_N1__100309.txt]

Event times and instantaneous frequencies between 5918.44 s and 6326.9 s on channel 401
Time	Inst freq
5920.5	0.000168905
5920.72	4.55187
5920.89	5.93613
5921.1	4.6365
5921.24	7.56029
5921.41	5.6815
5921.56	6.96427
5921.76	4.83162
5921.94	5.66348
5922.18	4.2584
5922.34	5.89414
5922.49	6.6836
5922.64	7.07164
5922.77	7.61383
5922.95	5.33533
5923.1	7.03334
5923.25	6.68137
5923.43	5.53495
5923.71	3.51556
5923.87	6.31194
5924.07	4.9022
5924.23	6.46831
5924.43	5.004
5924.61	5.52029
5924.74	7.85361
5924.95	4.62235
5925.08	7.75434
5925.29	4.89836
5925.51	4.5635
5925.71	4.86169
5925.84	8.04182
5926.07	4.25351
5926.27	4.91232
5926.41	7.17721
5926.52	9.30839
5926.68	6.27746
5926.87	5.1581
5927.14	3.79853
5927.34	4.83699
5927.57	4.50897
5927.75	5.43537
5927.94	5.20156
5928.05	9.22169
5928.35	3.31708
5928.49	7.07314
5928.78	3.46921
5928.95	5.95699
5929.15	4.97438
5929.32	5.74515
5929.48	6.23947
5929.61	8.25287
5929.89	3.53519
5930.03	7.14796
5930.22	5.22521
5930.39	5.89171
5930.57	5.58878
5930.74	5.82106
5930.91	5.95203
5931.19	3.57551
5931.44	3.95961
5931.67	4.32432
5931.88	4.76349
5932.24	2.81152
5932.4	6.20001
5932.61	4.63757
5932.86	4.054
5933.23	2.69658
5933.51	3.55126
5933.69	5.576
5933.99	3.36417
5934.17	5.59597
5934.49	3.08147
5934.75	3.97093
5934.93	5.54047
5935.1	5.78938
5935.37	3.70741
5935.52	6.41108
5935.79	3.73176
5935.94	6.93577
5936.16	4.48893
5936.44	3.57987
5936.59	6.44662
5936.89	3.416
5937.11	4.53124
5937.26	6.36983
5937.5	4.29775
5937.71	4.60405
5937.87	6.39795
5938.18	3.28084
5938.36	5.28541
5938.53	6.20155
5938.7	5.88963
5939.02	3.0791
5939.28	3.91037
5939.46	5.28905
5939.64	5.61451
5939.86	4.70455
5940.09	4.23747
5940.29	5.0153
5940.6	3.1901
5940.84	4.21319
5941.01	6.04814
5941.26	3.96637
5941.55	3.46476
5941.81	3.82922
5942.07	3.83907
5942.28	4.74473
5942.4	8.19807
5942.58	5.48607
5942.79	4.92708
5942.94	6.77507
5943.13	5.20183
5943.27	7.02741
5943.55	3.56379
5943.78	4.42909
5943.94	6.00817
5944.1	6.46872
5944.28	5.35303
5944.42	7.14031
5944.59	6.15347
5944.81	4.50045
5945.05	4.19182
5945.31	3.87192
5945.47	6.18506
5945.62	6.3488
5945.78	6.33955
5945.96	5.7857
5946.17	4.65095
5946.36	5.37895
5946.51	6.44122
5946.73	4.54174
5946.89	6.46454
5947.13	4.06736
5947.31	5.49843
5947.53	4.63049
5947.8	3.7435
5947.93	7.71784
5948.12	5.20427
5948.31	5.10178
5948.65	2.95823
5948.82	6.02954
5949.02	4.97216
5949.23	4.73956
5949.4	5.87751
5949.56	6.15233
5949.78	4.70102
5949.95	5.65771
5950.16	4.78423
5950.4	4.24466
5950.52	8.20479
5950.76	4.1876
5950.97	4.7957
5951.18	4.72858
5951.36	5.58909
5951.53	5.87337
5951.72	5.08414
5951.87	6.879
5952	7.47775
5952.21	4.88281
5952.36	6.76087
5952.78	2.35084
5953.35	1.75088
5953.55	5.03373
5953.71	6.40164
5953.87	6.03646
5954.08	4.85625
5954.23	6.44288
5954.41	5.63571
5954.59	5.45941
5954.75	6.3678
5954.97	4.5583
5955.11	7.02839
5955.3	5.26094
5955.62	3.15
5955.83	4.85508
5955.98	6.71186
5956.15	5.65131
5956.32	5.95699
5956.65	3.03113
5956.78	7.53807
5956.93	7.04771
5957.06	7.53807
5957.26	4.90004
5957.47	4.77646
5957.66	5.43478
5957.95	3.40971
5958.08	7.4677
5958.28	5.05663
5958.48	5.11823
5958.73	3.89166
5958.89	6.48004
5959.01	7.99424
5959.22	4.74924
5959.45	4.31574
5959.59	7.57633
5959.73	6.8348
5959.92	5.30955
5960.09	5.81226
5960.24	6.85307
5960.59	2.83463
5960.8	4.79593
5961.01	4.7776
5961.12	9.40468
5961.38	3.7679
5961.66	3.60166
5961.84	5.51663
5962.11	3.68664
5962.28	6.0412
5962.41	7.24061
5962.59	5.80619
5962.75	6.19157
5962.93	5.37721
5963.06	8.30427
5963.21	6.25665
5963.4	5.45167
5963.63	4.28119
5963.81	5.55556
5963.95	7.49513
5964.2	3.92542
5964.34	7.16178
5964.52	5.66091
5964.65	7.21865
5964.79	7.35781
5964.97	5.73625
5965.13	5.9673
5965.3	5.99808
5965.53	4.41443
5965.68	6.40287
5965.83	6.8975
5965.98	6.62866
5966.13	6.49477
5966.32	5.19022
5966.54	4.58905
5966.83	3.53494
5967.12	3.40356
5967.28	6.28417
5967.45	5.67118
5967.72	3.82175
5967.88	6.29208
5968.24	2.71393
5968.44	5.11902
5968.68	4.22761
5968.9	4.385
5969.11	4.75172
5969.36	4.02658
5969.57	4.84496
5969.73	6.16561
5970.07	2.93255
5970.23	6.53766
5970.41	5.43537
5970.59	5.56235
5970.81	4.56955
5970.95	7.26533
5971.2	3.99712
5971.39	5.02689
5971.54	6.83153
5971.73	5.37692
5971.88	6.59892
5972.05	5.75506
5972.24	5.44188
5972.47	4.19076
5972.62	6.88184
5972.84	4.62877
5973.07	4.30756
5973.24	5.70776
5973.41	5.90145
5973.58	5.89657
5973.79	4.86192
5974	4.62706
5974.18	5.83601
5974.32	6.69523
5974.48	6.29168
5974.62	7.28916
5974.8	5.60255
5974.97	5.92171
5975.15	5.37028
5975.39	4.27113
5975.61	4.50897
5975.75	6.96767
5975.88	8.16193
5976.04	6.27195
5976.21	5.81531
5976.44	4.39116
5976.61	5.73362
5976.73	8.44309
5977.01	3.59945
5977.15	7.09925
5977.33	5.53403
5977.45	8.1586
5977.65	4.91545
5977.95	3.37963
5978.1	6.79209
5978.27	5.85652
5978.45	5.55155
5978.61	6.07275
5978.78	5.86613
5978.99	4.7567
5979.17	5.80316
5979.36	5.0449
5979.56	5.1096
5979.74	5.50146
5979.9	6.14402
5980.29	2.60207
5980.49	4.9985
5980.75	3.83524
5981.01	3.85015
5981.18	5.97122
5981.37	5.03804
5981.6	4.45474
5981.79	5.113
5982.01	4.56017
5982.2	5.43508
5982.41	4.65723
5982.65	4.23801
5982.85	5.0764
5983.05	4.95589
5983.23	5.59597
5983.39	6.1778
5983.59	4.86405
5983.88	3.43832
5983.99	9.33358
5984.12	7.55687
5984.32	5.1488
5984.59	3.71499
5984.84	3.96857
5985.06	4.47387
5985.41	2.90968
5985.65	4.07382
5985.85	4.94315
5986	6.75995
5986.13	7.65931
5986.31	5.66059
5986.48	5.78503
5986.78	3.35537
5986.99	4.75556
5987.15	6.4041
5987.45	3.28181
5987.63	5.68408
5987.76	7.36377
5987.91	6.94203
5988.09	5.506
5988.24	6.48256
5988.37	7.62544
5988.78	2.45543
5988.95	6.07312
5989.12	5.7607
5989.31	5.14642
5989.46	6.9512
5989.66	4.87116
5989.82	6.32551
5990.1	3.62148
5990.28	5.42329
5990.45	6.12482
5990.55	9.49758
5990.69	7.02839
5990.85	6.37999
5990.98	7.83699
5991.17	5.23615
5991.3	7.3692
5991.49	5.26094
5991.64	6.74127
5991.81	6.06943
5991.95	7.14388
5992.11	6.17932
5992.22	9.09835
5992.38	6.36335
5992.61	4.36053
5992.8	5.16716
5992.92	8.54628
5993.2	3.50226
5993.39	5.2356
5993.59	5.10412
5993.74	6.64938
5993.88	6.88373
5994.01	8.13339
5994.16	6.4
5994.35	5.31378
5994.53	5.73691
5994.68	6.47878
5994.88	4.98231
5995.08	5.01429
5995.31	4.31406
5995.61	3.35841
5995.79	5.6744
5995.91	8.07168
5996.12	4.67617
5996.31	5.45584
5996.44	7.29607
5996.6	6.28812
5996.73	8.09389
5996.87	7.09371
5997.1	4.36376
5997.19	10.2575
5997.33	7.49344
5997.49	6.08273
5997.61	8.55505
5997.83	4.56997
5997.98	6.64231
5998.15	5.70028
5998.31	6.56642
5998.46	6.5304
5998.65	5.14668
5998.88	4.40878
5999.03	6.75219
5999.18	6.70421
5999.41	4.29793
5999.56	6.49604
5999.71	6.62208
5999.88	6.21234
6000.02	6.943
6000.18	6.42137
6000.32	6.93049
6000.5	5.63412
6000.68	5.49662
6000.81	7.85423
6000.98	5.72607
6001.14	6.43915
6001.31	5.64972
6001.44	8.01667
6001.61	5.99952
6001.75	6.75128
6001.91	6.50237
6002.01	10.011
6002.12	8.93096
6002.32	5.06252
6002.46	6.84182
6002.59	8.11622
6002.8	4.69307
6002.98	5.57631
6003.15	5.95557
6003.28	7.39098
6003.41	7.7006
6003.58	5.92663
6003.75	5.80248
6003.88	7.87774
6004.14	3.84704
6004.24	10.0381
6004.4	6.31393
6004.56	6.0042
6004.73	6.10389
6004.92	5.113
6005.15	4.34273
6005.32	5.95026
6005.44	8.38926
6005.62	5.70581
6005.78	6.26174
6005.91	7.48727
6006.06	6.55738
6006.21	6.59065
6006.38	5.96267
6006.54	6.43542
6006.7	6.30716
6006.83	7.37137
6006.96	7.63359
6007.11	6.83995
6007.25	7.13114
6007.39	7.30514
6007.57	5.27398
6007.72	6.71231
6007.86	7.08165
6008.08	4.566
6008.22	7.4638
6008.41	5.1198
6008.77	2.80907
6008.96	5.12374
6009.15	5.43626
6009.31	6.30716
6009.55	4.17868
6009.72	5.65355
6009.83	9.30233
6010.08	3.99186
6010.26	5.63793
6010.53	3.70796
6010.73	4.87995
6010.82	11.609
6010.96	7.18804
6011.13	5.94424
6011.23	9.30233
6011.36	8.21355
6011.53	5.58223
6011.72	5.35246
6011.86	7.48279
6012.02	6.17436
6012.17	6.41149
6012.36	5.26537
6012.5	7.4912
6012.68	5.35906
6012.91	4.4619
6013.07	6.17513
6013.17	10.0231
6013.32	6.77277
6013.45	7.2998
6013.6	6.87947
6013.78	5.65675
6013.9	8.3626
6014.08	5.32737
6014.25	5.91156
6014.4	6.96088
6014.52	8.03471
6014.64	8.5955
6014.76	8.01346
6014.96	4.93681
6015.16	5.1036
6015.43	3.71706
6015.58	6.82268
6015.7	8.09717
6015.83	7.92833
6015.99	5.90493
6016.13	7.59186
6016.27	6.85166
6016.46	5.44247
6016.56	9.19118
6016.74	5.81058
6016.88	6.86719
6017.09	4.82416
6017.26	6.02809
6017.5	4.16684
6017.68	5.55586
6017.83	6.68449
6018.13	3.28375
6018.3	6.04522
6018.44	6.83574
6018.63	5.32255
6018.77	7.09471
6018.95	5.58597
6019.11	6.12557
6019.29	5.61167
6019.42	7.97448
6019.55	7.35402
6019.7	6.74582
6019.88	5.58753
6020.02	6.92233
6020.23	4.81047
6020.44	4.79639
6020.58	7.37953
6020.72	6.93145
6020.86	7.00231
6021.06	4.98231
6021.21	7.06764
6021.36	6.57851
6021.51	6.58675
6021.65	7.28014
6021.83	5.53649
6022.02	5.28653
6022.16	6.98373
6022.3	7.01705
6022.48	5.49089
6022.67	5.27983
6022.8	7.92581
6023.02	4.44583
6023.15	7.6599
6023.37	4.72947
6023.55	5.39054
6023.73	5.58971
6023.97	4.15679
6024.13	6.27786
6024.44	3.27697
6024.59	6.43708
6024.77	5.52975
6024.97	5.14192
6025.11	7.01508
6025.27	6.34196
6025.39	7.83699
6025.53	7.62835
6025.7	5.83976
6025.93	4.23066
6026.08	6.94975
6026.24	6.10501
6026.35	9.08183
6026.53	5.71755
6026.67	6.82268
6026.87	5.10308
6027.03	6.30915
6027.14	8.66626
6027.23	10.8767
6027.4	5.92768
6027.55	6.84838
6027.67	8.43099
6027.78	9.16422
6027.92	7.02494
6028.03	8.77347
6028.19	6.40041
6028.43	4.21656
6028.72	3.45125
6028.81	10.8873
6028.91	9.51294
6029.01	10.7481
6029.16	6.35526
6029.35	5.49662
6029.49	6.72314
6029.73	4.18866
6029.9	5.8126
6030.02	8.5237
6030.2	5.51481
6030.5	3.41227
6030.64	6.88279
6030.85	4.85366
6030.99	7.15205
6031.13	6.94252
6031.31	5.56731
6031.47	6.29644
6031.62	6.56125
6031.77	6.85636
6032.02	3.98899
6032.21	5.204
6032.34	7.67578
6032.5	6.15498
6032.75	4.06636
6032.89	7.17515
6033.09	5.0844
6033.25	6.25391
6033.38	7.52672
6033.59	4.65528
6033.8	4.89596
6033.98	5.38242
6034.17	5.34017
6034.33	6.37999
6034.48	6.37918
6034.61	8.25423
6034.87	3.7287
6035.05	5.71853
6035.21	6.38651
6035.36	6.50407
6035.5	7.15973
6035.7	4.939
6035.82	8.35841
6036.02	5.10048
6036.18	6.1778
6036.37	5.17304
6036.51	7.32762
6036.7	5.20264
6036.83	7.63825
6037.03	5.05663
6037.16	7.66049
6037.28	8.16127
6037.45	6.14402
6037.67	4.45335
6037.82	6.76819
6037.95	7.38171
6038.06	9.38703
6038.27	4.70323
6038.39	8.38785
6038.54	6.69478
6038.66	8.42957
6038.78	8.45952
6038.95	5.82886
6039.14	5.36251
6039.31	5.57383
6039.46	6.96476
6039.58	7.91014
6039.77	5.28933
6039.92	7.02247
6040.09	5.86958
6040.21	7.91766
6040.36	7.03235
6040.5	6.94107
6040.68	5.52425
6040.84	6.42385
6041.01	5.69768
6041.16	6.86012
6041.3	6.93385
6041.43	7.7232
6041.58	6.62998
6041.76	5.46568
6041.98	4.74136
6042.15	5.68214
6042.31	6.15726
6042.48	6.15726
6042.62	6.95169
6042.8	5.50237
6043.01	4.72612
6043.18	6.09496
6043.34	6.2004
6043.58	4.14353
6043.82	4.25822
6044.04	4.48149
6044.19	6.58718
6044.33	7.35835
6044.66	2.99994
6044.76	9.6609
6044.96	5.17224
6045.13	5.75341
6045.3	5.81632
6045.47	6.02119
6045.61	7.14184
6045.78	5.8924
6045.91	7.47608
6046.01	9.74374
6046.23	4.69903
6046.38	6.69254
6046.5	7.90576
6046.69	5.27621
6046.82	7.72678
6047	5.546
6047.17	5.94389
6047.39	4.55415
6047.58	5.31406
6047.73	6.54022
6047.87	7.22282
6048.01	7.27484
6048.17	6.02446
6048.33	6.25313
6048.49	6.51339
6048.67	5.37461
6048.84	6.00889
6049.03	5.19588
6049.21	5.6815
6049.36	6.51848
6049.54	5.51876
6049.68	7.07164
6049.9	4.55519
6050.02	8.86211
6050.19	5.70386
6050.34	6.8526
6050.54	4.97092
6050.74	5.02917
6050.93	5.28095
6051.05	8.40548
6051.22	5.66155
6051.41	5.40979
6051.63	4.45812
6051.74	8.94935
6051.91	6.07238
6052.05	7.18236
6052.21	6.22471
6052.33	8.02439
6052.48	6.67156
6052.69	4.75692
6052.9	4.90364
6053.01	8.69338
6053.16	6.58328
6053.32	6.28654
6053.58	3.83347
6053.72	7.42611
6053.92	4.87686
6054.11	5.37779
6054.35	4.11201
6054.48	7.76217
6054.63	6.6291
6054.88	4.0863
6055.08	4.90798
6055.24	6.37471
6055.51	3.72773
6055.7	5.00826
6055.8	10.5809
6055.97	5.70939
6056.13	6.3857
6056.28	6.66578
6056.44	6.13648
6056.6	6.53894
6056.73	7.73575
6056.87	6.76133
6057.08	4.82859
6057.28	5.08337
6057.45	5.93261
6057.61	6.27549
6057.81	4.96944
6057.98	5.87234
6058.15	5.79878
6058.3	6.63878
6058.54	4.09232
6058.68	7.38989
6058.89	4.81301
6059.02	7.61035
6059.16	7.12911
6059.34	5.56452
6059.48	7.16178
6059.67	5.10673
6059.81	7.44934
6060	5.13347
6060.16	6.54707
6060.27	8.78426
6060.41	7.18133
6060.6	5.21023
6060.74	6.99203
6060.93	5.42417
6061.04	8.98796
6061.19	6.52955
6061.35	6.55953
6061.5	6.49435
6061.84	2.95954
6062.04	4.92296
6062.17	7.49513
6062.38	4.87543
6062.88	2.00731
6063.08	5.05153
6063.2	8.08407
6063.34	7.20098
6063.53	5.19913
6063.67	7.31957
6063.92	3.93825
6064.05	7.70238
6064.18	7.76096
6064.28	9.6918
6064.43	6.71862
6064.6	6.02482
6064.74	7.19269
6064.9	6.01178
6065.15	4.04678
6065.29	7.38007
6065.45	5.90737
6065.62	6.01649
6065.81	5.35217
6065.95	6.81477
6066.13	5.61482
6066.26	7.93651
6066.37	8.80592
6066.52	6.65779
6066.68	6.30517
6066.81	7.77726
6066.96	6.44662
6067.16	5.1488
6067.29	7.71903
6067.46	5.68182
6067.65	5.36049
6067.83	5.48035
6067.97	7.4499
6068.11	7.06065
6068.24	7.50356
6068.41	6.13346
6068.57	6.24493
6068.74	5.61419
6068.92	5.56452
6069.07	6.74764
6069.22	6.54236
6069.34	8.88336
6069.56	4.56976
6069.73	5.89518
6069.87	7.13318
6070.04	5.91226
6070.19	6.27983
6070.39	5.21485
6070.51	8.05348
6070.74	4.41599
6070.89	6.46287
6071.08	5.25818
6071.25	6.06097
6071.43	5.41741
6071.67	4.2294
6071.79	8.32016
6072.04	3.94633
6072.19	6.7595
6072.36	5.95096
6072.54	5.54539
6072.66	8.37942
6072.82	6.25821
6072.99	5.61861
6073.17	5.55216
6073.33	6.391
6073.48	6.85354
6073.57	10.2617
6073.77	5.11561
6073.94	5.86029
6074.03	10.9087
6074.35	3.17914
6074.48	7.76277
6074.69	4.61659
6074.85	6.32951
6075.03	5.47046
6075.16	7.92833
6075.3	6.91706
6075.5	5.0844
6075.69	5.24852
6075.95	3.91942
6076.12	5.76236
6076.28	6.32151
6076.42	6.83714
6076.66	4.28872
6076.81	6.42178
6077.04	4.49035
6077.24	4.86169
6077.33	10.7504
6077.43	10.6496
6077.59	6.23247
6077.75	6.19809
6077.91	6.21118
6078.15	4.2746
6078.33	5.55926
6078.5	5.88132
6078.6	9.54836
6078.72	8.42886
6079.01	3.39064
6079.14	7.92707
6079.29	6.6569
6079.46	5.97229
6079.62	6.24181
6079.83	4.61467
6080.12	3.45292
6080.31	5.34245
6080.47	6.27392
6080.62	6.61813
6080.8	5.5417
6080.94	7.20513
6081.06	8.16393
6081.27	4.87045
6081.39	8.50847
6081.49	10.0817
6081.62	7.1541
6081.76	7.42832
6081.99	4.35578
6082.1	9.11079
6082.25	6.52699
6082.4	6.8956
6082.58	5.47166
6082.7	8.20546
6082.85	6.54622
6082.99	7.17103
6083.15	6.34236
6083.27	8.51281
6083.45	5.51907
6083.6	6.81153
6083.82	4.47167
6083.94	8.23113
6084.11	5.97729
6084.38	3.66892
6084.49	9.23873
6084.71	4.53556
6084.9	5.20888
6085.05	6.87711
6085.21	6.11322
6085.37	6.43045
6085.56	5.25679
6085.73	5.69963
6085.86	7.62718
6085.96	10.7515
6086.16	4.90701
6086.3	7.15871
6086.46	6.27117
6086.62	6.42055
6086.77	6.66578
6086.95	5.39898
6087.1	6.76361
6087.32	4.51671
6087.49	6.04011
6087.6	8.92538
6087.85	4.00802
6087.99	7.25953
6088.21	4.50938
6088.36	6.54707
6088.5	7.04027
6088.79	3.49028
6089.05	3.76761
6089.21	6.49266
6089.34	7.32225
6089.46	8.296
6089.65	5.29241
6089.81	6.58155
6090.05	4.03714
6090.23	5.7501
6090.38	6.60502
6090.51	7.47999
6090.63	8.53242
6090.77	6.91994
6090.95	5.81193
6091.17	4.40509
6091.32	6.91706
6091.45	7.818
6091.6	6.2751
6091.79	5.40336
6092	4.67727
6092.14	7.1053
6092.33	5.37288
6092.48	6.80874
6092.62	6.80967
6092.9	3.6328
6093.03	7.55059
6093.14	9.69368
6093.29	6.40164
6093.48	5.30983
6093.63	6.45661
6093.78	6.86295
6093.89	9.45448
6094.08	5.08053
6094.28	5.0274
6094.46	5.57973
6094.58	8.11227
6094.74	6.33955
6094.88	7.31904
6095.05	5.69866
6095.21	6.60502
6095.39	5.57103
6095.57	5.51542
6095.71	7.11491
6095.84	7.4499
6096	6.20578
6096.13	7.62021
6096.27	7.08065
6096.43	6.45578
6096.62	5.24907
6096.76	6.95652
6096.94	5.78269
6097.11	5.81564
6097.28	5.77434
6097.42	7.11642
6097.64	4.69528
6097.75	9.09256
6097.85	9.29714
6097.98	7.71605
6098.09	9.70497
6098.2	9.05305
6098.38	5.3011
6098.52	7.62428
6098.72	4.81603
6098.89	6.14893
6099.04	6.66933
6099.17	7.53296
6099.3	7.67283
6099.44	7.22439
6099.55	8.78272
6099.68	7.71307
6099.83	6.57505
6100.03	5.07846
6100.17	7.30674
6100.3	7.59474
6100.48	5.50509
6100.64	6.24688
6100.82	5.53403
6101.06	4.25188
6101.24	5.31321
6101.4	6.4119
6101.52	8.09061
6101.73	4.87234
6101.92	5.36826
6102.09	5.74449
6102.36	3.69031
6102.52	6.18659
6102.73	4.87329
6102.84	8.92379
6103.01	5.89657
6103.14	7.44713
6103.31	6.10016
6103.44	7.58668
6103.58	7.08366
6103.83	4.0476
6103.96	7.82901
6104.24	3.47778
6104.41	5.99341
6104.55	7.08918
6104.73	5.55617
6104.96	4.2704
6105.12	6.35647
6105.28	6.52784
6105.43	6.32191
6105.66	4.38616
6105.84	5.72377
6105.99	6.52061
6106.15	6.05914
6106.28	8.25764
6106.43	6.52571
6106.57	7.34376
6106.83	3.81432
6107	5.80181
6107.25	3.98676
6107.4	6.64187
6107.53	7.84683
6107.72	5.14139
6107.9	5.57787
6108.07	5.95841
6108.2	7.77242
6108.36	6.14515
6108.58	4.50653
6108.77	5.42918
6108.94	5.68182
6109.11	5.92663
6109.27	6.24961
6109.42	6.62515
6109.55	8.02375
6109.73	5.59973
6109.87	7.0373
6110.11	4.21035
6110.21	9.42507
6110.46	4.0476
6110.62	6.13346
6110.84	4.67902
6111.04	4.96475
6111.24	4.93657
6111.41	5.73921
6111.57	6.2901
6111.73	6.2818
6111.86	8.04246
6112.03	5.89936
6112.25	4.40218
6112.43	5.71265
6112.61	5.56204
6112.8	5.33789
6112.95	6.53979
6113.09	6.8348
6113.24	6.87994
6113.38	7.17772
6113.54	6.07644
6113.71	6.20501
6113.89	5.46388
6114.07	5.61514
6114.25	5.33846
6114.4	6.91324
6114.62	4.57122
6114.75	7.59878
6114.9	6.39836
6115.07	6.03282
6115.24	6.04266
6115.4	6.24883
6115.59	5.24164
6115.81	4.47928
6115.99	5.40979
6116.19	5.12295
6116.42	4.39059
6116.6	5.40979
6116.8	5.07666
6116.95	6.48845
6117.2	4.11421
6117.45	4.01059
6117.61	6.25039
6117.76	6.59587
6117.91	6.57246
6118.11	4.89356
6118.35	4.30793
6118.53	5.43803
6118.69	6.32551
6118.85	6.34961
6119.08	4.31239
6119.23	6.60633
6119.39	6.05473
6119.72	3.11857
6119.98	3.83995
6120.12	6.82594
6120.28	6.17932
6120.45	6.11883
6120.61	6.33914
6120.77	6.02591
6120.99	4.62535
6121.14	6.57203
6121.24	9.5048
6121.39	6.76773
6121.57	5.70483
6121.71	7.05866
6121.87	6.35042
6121.98	8.93815
6122.16	5.47375
6122.34	5.50025
6122.51	5.8326
6122.67	6.43376
6122.82	6.45161
6122.99	6.05217
6123.15	6.1361
6123.37	4.68604
6123.61	4.182
6123.77	6.24181
6123.98	4.58001
6124.15	6.06833
6124.26	9.40557
6124.44	5.48186
6124.69	3.91252
6124.85	6.52742
6125.01	6.03318
6125.15	7.40412
6125.37	4.45633
6125.55	5.7346
6125.68	7.74773
6125.85	5.80114
6126.03	5.44603
6126.22	5.33021
6126.37	6.57419
6126.61	4.21674
6126.75	6.97788
6126.94	5.30926
6127.16	4.52161
6127.36	4.96771
6127.49	8.10636
6127.65	6.0412
6127.8	6.56901
6127.98	5.51238
6128.14	6.48004
6128.39	4.02204
6128.54	6.47794
6128.64	10.3595
6128.86	4.54277
6129.02	6.39223
6129.19	5.66059
6129.4	4.89476
6129.65	3.95398
6129.85	4.97141
6129.96	9.38086
6130.11	6.45703
6130.25	7.48447
6130.39	6.80365
6130.51	8.5955
6130.78	3.71374
6130.95	5.67762
6131.07	8.37942
6131.38	3.29435
6131.51	7.54375
6131.65	6.90417
6131.86	4.94315
6132.03	5.6443
6132.17	7.56201
6132.32	6.43874
6132.57	4.10055
6132.68	8.56238
6132.86	5.712
6132.98	8.20277
6133.18	5.00551
6133.37	5.14086
6133.57	5.19022
6133.69	7.82901
6133.84	6.89227
6134	6.11546
6134.13	8.00641
6134.32	5.1311
6134.49	6.00492
6134.68	5.2829
6134.83	6.57419
6134.95	8.37802
6135.13	5.59848
6135.26	7.76639
6135.47	4.72947
6135.58	8.78503
6135.73	6.65336
6135.9	5.96623
6136.05	6.46371
6136.2	6.91372
6136.38	5.47735
6136.54	6.30875
6136.75	4.84332
6136.96	4.77989
6137.08	8.02504
6137.2	8.69338
6137.34	6.70196
6137.49	6.73991
6137.7	4.81464
6137.83	7.73276
6137.96	7.78756
6138.09	7.52899
6138.24	6.95846
6138.39	6.29882
6138.58	5.26537
6138.74	6.42426
6138.89	6.44912
6139.02	7.74473
6139.24	4.62513
6139.42	5.45911
6139.66	4.20415
6139.83	6.07681
6140.01	5.38039
6140.25	4.24142
6140.39	6.79025
6140.53	7.11946
6140.88	2.92184
6141.03	6.58892
6141.16	7.77061
6141.34	5.44336
6141.56	4.67836
6141.75	5.06124
6141.9	6.73718
6142.04	7.09522
6142.33	3.41612
6142.46	8.10964
6142.65	5.21376
6142.8	6.53808
6142.95	6.59544
6143.15	5.18511
6143.29	7.01557
6143.4	9.47777
6143.55	6.65557
6143.76	4.66592
6143.93	5.89657
6144.11	5.46657
6144.24	7.54774
6144.43	5.26676
6144.58	6.84275
6144.72	6.95459
6144.98	3.87883
6145.13	6.79995
6145.29	6.07312
6145.44	6.75813
6145.59	6.73038
6145.81	4.59622
6145.96	6.55824
6146.08	8.5492
6146.25	5.73822
6146.43	5.55617
6146.57	7.48223
6146.71	7.14592
6146.82	8.42815
6146.95	7.95925
6147.14	5.39433
6147.3	6.02882
6147.43	7.85238
6147.58	6.73991
6147.83	4.00144
6147.98	6.43335
6148.1	8.57559
6148.25	6.50872
6148.38	7.73455
6148.55	6.05144
6148.68	7.50751
6148.88	5.10491
6149.05	5.70809
6149.26	4.77897
6149.39	7.60456
6149.49	10.013
6149.65	6.35042
6149.81	6.16789
6149.96	6.86908
6150.11	6.35122
6150.28	5.91681
6150.41	7.78998
6150.67	3.88651
6150.79	8.50123
6150.91	8.18867
6151.03	7.98594
6151.17	7.63767
6151.31	6.88137
6151.45	7.37191
6151.61	6.06134
6151.7	10.8108
6151.9	5.13558
6152.06	6.04266
6152.32	3.92434
6152.47	6.45786
6152.58	9.2302
6152.72	7.22543
6152.89	5.87406
6153.01	8.25559
6153.18	5.8596
6153.36	5.76568
6153.55	5.27565
6153.66	8.97505
6153.81	6.43501
6153.98	6.13648
6154.14	5.93507
6154.35	4.83232
6154.55	5.10882
6154.69	7.13674
6154.82	7.37463
6155.01	5.20508
6155.21	5.08776
6155.33	8.41822
6155.47	6.95169
6155.66	5.30814
6155.86	4.93194
6155.98	8.31463
6156.11	8.18063
6156.25	7.21761
6156.36	8.45737
6156.47	8.99766
6156.66	5.46239
6156.75	10.7262
6156.86	8.87154
6157.03	6.15082
6157.15	8.16793
6157.32	5.91051
6157.47	6.46454
6157.61	7.43771
6157.77	6.03646
6157.9	8.13802
6158.02	7.90889
6158.18	6.4288
6158.33	6.45078
6158.5	5.88097
6158.64	7.2015
6158.8	6.34156
6158.99	5.35992
6159.12	7.24113
6159.27	6.87758
6159.42	6.85542
6159.62	4.83676
6159.77	6.87191
6159.93	6.1717
6160.1	5.94566
6160.31	4.79754
6160.43	8.09651
6160.58	6.87994
6160.75	5.67666
6160.92	6.07165
6161.08	6.06171
6161.22	7.16589
6161.38	6.31912
6161.52	6.98959
6161.68	6.22549
6161.86	5.76901
6161.99	7.73335
6162.16	5.58036
6162.32	6.46496
6162.44	8.44523
6162.58	7.15512
6162.76	5.57911
6162.9	7.08416
6163.06	6.30955
6163.21	6.66311
6163.37	5.96019
6163.53	6.31752
6163.65	8.4717
6163.85	5.04185
6164.07	4.57436
6164.27	4.89956
6164.4	7.71784
6164.54	7.28067
6164.69	6.51211
6164.8	8.92459
6164.96	6.56944
6165.12	6.25704
6165.27	6.56082
6165.42	6.4587
6165.53	9.19456
6165.72	5.27315
6165.86	7.44214
6165.99	7.20721
6166.19	5.14589
6166.38	5.31491
6166.51	7.61731
6166.67	6.05804
6166.83	6.47543
6166.96	7.77001
6167.13	5.74911
6167.36	4.3518
6167.52	6.11284
6167.63	9.06125
6167.74	9.51384
6167.93	5.26205
6168.16	4.37924
6168.29	7.58265
6168.44	6.55609
6168.56	8.53024
6168.7	7.25531
6168.96	3.7546
6169.12	6.53211
6169.23	8.90789
6169.35	8.10176
6169.47	8.79198
6169.6	7.66989
6169.73	7.73216
6169.88	6.41478
6170.03	6.76453
6170.17	7.10682
6170.36	5.33533
6170.49	7.45434
6170.61	8.57412
6170.84	4.25858
6171.04	5.09347
6171.23	5.27872
6171.36	7.87526
6171.51	6.54793
6171.63	8.44024
6171.77	6.77828
6171.93	6.32431
6172.12	5.40891
6172.28	6.28022
6172.38	9.26612
6172.53	6.76133
6172.66	7.96495
6172.91	3.97662
6173.1	5.3042
6173.22	8.41609
6173.34	7.8604
6173.5	6.59805
6173.65	6.30875
6173.77	8.52878
6173.93	6.51678
6174.06	7.65638
6174.25	5.27816
6174.39	6.83107
6174.54	6.8861
6174.64	9.54927
6174.75	9.12242
6174.89	7.08868
6175.01	8.3375
6175.24	4.31574
6175.42	5.59472
6175.6	5.70972
6175.72	7.94092
6175.89	6.01576
6176.01	8.17661
6176.15	7.15205
6176.26	8.99604
6176.43	6.14968
6176.56	7.24953
6176.71	6.6769
6176.92	4.84191
6177.06	6.95991
6177.21	6.95024
6177.43	4.50653
6177.55	8.05477
6177.71	6.28615
6177.87	6.36092
6178.02	6.56771
6178.24	4.59263
6178.41	5.73132
6178.55	7.50244
6178.69	7.11642
6178.8	9.35541
6178.89	10.012
6179.06	6.00492
6179.16	9.67399
6179.41	4.10223
6179.59	5.40716
6179.73	7.42611
6179.85	8.15993
6179.96	9.21659
6180.07	9.41088
6180.26	5.16742
6180.4	7.22178
6180.53	7.77605
6180.68	6.38162
6180.88	5.03347
6181.07	5.31745
6181.26	5.24356
6181.43	6.05877
6181.59	5.93965
6181.74	7.03037
6181.91	5.78972
6182.05	7.21865
6182.19	7.21865
6182.41	4.44346
6182.6	5.37837
6182.8	4.88568
6182.94	7.18597
6183.07	7.48111
6183.19	8.80359
6183.36	5.64717
6183.51	7.07514
6183.68	5.83567
6183.83	6.47585
6183.99	6.51296
6184.15	6.14288
6184.31	6.0573
6184.44	8.1686
6184.56	8.18599
6184.69	7.35727
6184.82	7.88333
6184.96	7.33891
6185.12	6.16029
6185.27	6.80041
6185.44	5.84044
6185.58	7.21605
6185.74	6.28773
6185.94	4.94364
6186.16	4.4401
6186.3	7.55401
6186.41	8.82924
6186.56	6.80318
6186.7	6.73718
6186.82	8.93575
6187	5.5497
6187.21	4.69616
6187.42	4.7288
6187.59	5.97979
6187.73	7.24375
6187.89	5.99916
6188.02	7.63184
6188.26	4.27533
6188.43	5.78269
6188.54	8.84799
6188.72	5.8072
6188.9	5.28849
6189.04	7.65287
6189.2	5.92417
6189.35	6.64099
6189.51	6.37024
6189.61	9.97407
6189.71	9.78186
6189.86	7.03185
6190.11	3.96699
6190.26	6.5445
6190.41	6.78979
6190.52	8.68583
6190.66	7.44435
6190.8	7.04027
6190.93	7.88644
6191.13	5.00175
6191.34	4.78057
6191.49	6.65868
6191.63	7.05816
6191.86	4.33163
6191.99	7.57404
6192.12	7.94092
6192.28	6.28101
6192.39	8.91742
6192.51	8.39419
6192.69	5.32141
6192.89	5.14509
6193.08	5.26815
6193.2	8.05412
6193.34	7.51315
6193.51	5.90737
6193.63	8.06972
6193.79	6.16941
6193.94	6.72405
6194.08	7.0932
6194.25	6.09125
6194.4	6.32511
6194.59	5.47435
6194.74	6.29763
6195.02	3.59234
6195.26	4.1971
6195.43	5.99377
6195.57	7.13114
6195.75	5.54539
6195.92	5.77734
6196.08	6.47543
6196.2	8.34794
6196.41	4.59728
6196.58	6.01468
6196.75	5.75904
6197.01	3.8625
6197.22	4.75172
6197.37	6.77094
6197.48	9.02201
6197.6	8.33125
6197.79	5.44395
6198.06	3.6414
6198.21	6.64938
6198.33	8.13603
6198.49	6.27235
6198.69	5.13242
6198.91	4.42988
6199.03	8.77501
6199.14	8.97989
6199.34	4.97537
6199.51	5.74581
6199.71	5.16796
6199.91	4.86287
6200.05	7.17927
6200.22	5.79475
6200.37	7.02691
6200.49	7.89889
6200.7	4.74226
6200.86	6.49182
6201.05	5.21458
6201.2	6.73265
6201.33	7.59705
6201.49	6.22937
6201.65	6.10463
6201.78	7.95798
6201.88	10.421
6202.02	6.73537
6202.18	6.58718
6202.33	6.60415
6202.52	5.27565
6202.63	8.84643
6202.76	7.59186
6202.86	10.3434
6203.02	6.3012
6203.22	4.85225
6203.38	6.20964
6203.5	8.90551
6203.61	8.48824
6203.78	5.97657
6203.95	6.08273
6204.1	6.53552
6204.27	5.95451
6204.52	3.93608
6204.68	6.20771
6204.77	11.0522
6204.9	8.04829
6205.06	6.27746
6205.29	4.20557
6205.52	4.49944
6205.62	9.28419
6205.72	11.0314
6205.93	4.71276
6206.08	6.52571
6206.21	8.00961
6206.39	5.31011
6206.52	7.86102
6206.65	7.57174
6206.8	6.77507
6207.01	4.72724
6207.18	5.99125
6207.31	7.5861
6207.45	7.38225
6207.57	8.40548
6207.7	7.18546
6207.86	6.59413
6208.01	6.69344
6208.16	6.64982
6208.28	7.77786
6208.43	6.97788
6208.52	10.6689
6208.67	6.74718
6208.8	7.57518
6208.96	6.48466
6209.12	5.93225
6209.25	8.11227
6209.39	6.92761
6209.55	6.40697
6209.75	5.07048
6209.87	8.3257
6209.96	10.2997
6210.11	6.83107
6210.25	7.33192
6210.34	10.1297
6210.57	4.38193
6210.7	7.62253
6210.86	6.41931
6211.02	6.16485
6211.16	7.42005
6211.32	6.1512
6211.47	6.80411
6211.59	7.87278
6211.75	6.4973
6211.92	5.7346
6212.07	6.74172
6212.22	6.68494
6212.33	9.25155
6212.46	7.66695
6212.61	6.58458
6212.75	6.888
6212.85	10.4156
6213.03	5.72672
6213.17	6.71727
6213.33	6.26566
6213.44	9.73425
6213.58	7.11541
6213.72	7.23903
6213.88	6.02882
6214.04	6.33874
6214.18	7.23223
6214.31	7.44768
6214.43	8.54409
6214.61	5.428
6214.79	5.51602
6214.93	7.42335
6215.11	5.62746
6215.27	6.08051
6215.42	6.89513
6215.52	9.68992
6215.67	6.55437
6215.84	5.8418
6215.97	8.14664
6216.11	6.95943
6216.26	6.75995
6216.45	5.30701
6216.62	5.75341
6216.75	7.90451
6216.89	7.00525
6217.02	7.74353
6217.21	5.25238
6217.33	8.12942
6217.43	9.68242
6217.63	5.24631
6217.82	5.15172
6217.97	6.73083
6218.09	8.25832
6218.24	6.72721
6218.36	8
6218.5	7.50807
6218.77	3.70769
6218.91	6.92281
6219.01	10.1092
6219.13	7.92142
6219.24	9.21659
6219.37	7.62718
6219.48	9.10084
6219.61	7.86164
6219.74	7.80031
6219.85	9.49037
6220.02	5.64079
6220.12	10.4778
6220.23	9.0465
6220.33	9.49758
6220.43	9.998
6220.63	5.07357
6220.89	3.81913
6221	9.08513
6221.12	8.31808
6221.24	8.59771
6221.38	7.24008
6221.51	7.45268
6221.6	11.4824
6221.75	6.45828
6221.86	9.13325
6221.97	9.66651
6222.07	9.37998
6222.29	4.70765
6222.43	6.74809
6222.56	7.83638
6222.75	5.1717
6222.88	8.29738
6223.04	6.0241
6223.17	7.56888
6223.3	8.09258
6223.41	8.98876
6223.54	7.35727
6223.67	7.76398
6223.79	8.78657
6223.96	5.79979
6224.1	6.86201
6224.25	7.03631
6224.4	6.68271
6224.54	7.05667
6224.72	5.62208
6224.89	5.6338
6225.01	8.52806
6225.15	7.00673
6225.28	7.85053
6225.46	5.67183
6225.57	8.90313
6225.72	6.45745
6225.87	6.76956
6225.97	10.1574
6226.12	6.62515
6226.28	6.22239
6226.41	7.67695
6226.56	6.9541
6226.73	5.69736
6226.88	6.94879
6227.03	6.42632
6227.16	7.95292
6227.28	8.46668
6227.45	5.56979
6227.66	4.87116
6227.82	6.2822
6227.93	8.94694
6228.06	7.87526
6228.23	5.77501
6228.39	6.43087
6228.62	4.29277
6228.79	5.77101
6228.97	5.6338
6229.23	3.89347
6229.38	6.54793
6229.52	7.37681
6229.7	5.36021
6229.88	5.6392
6230.05	6.027
6230.24	5.03702
6230.4	6.38855
6230.56	6.40492
6230.75	5.15889
6230.88	7.93021
6231.07	5.19994
6231.23	6.22278
6231.35	8.08734
6231.51	6.33152
6231.64	7.48279
6231.82	5.71886
6232	5.44277
6232.22	4.52202
6232.35	8.17127
6232.55	4.87567
6232.64	11.3404
6232.72	12.0366
6232.86	7.55687
6233.01	6.42385
6233.13	8.35352
6233.24	9.14495
6233.38	7.19632
6233.58	5.00751
6233.83	4.04678
6233.98	6.58545
6234.12	6.98714
6234.28	6.17971
6234.42	7.46436
6234.57	6.42055
6234.69	8.17327
6234.89	5.22275
6235.09	4.9838
6235.24	6.62032
6235.33	10.5119
6235.48	6.79579
6235.6	8.32639
6235.71	8.75887
6235.86	6.81245
6235.98	8.21018
6236.28	3.42419
6236.4	7.81189
6236.53	8.08931
6236.67	6.91611
6236.8	8.02246
6236.92	7.98467
6237.12	4.92829
6237.33	4.92393
6237.46	7.28332
6237.57	9.48497
6237.65	11.8963
6237.98	3.05055
6238.19	4.73306
6238.34	6.62603
6238.51	5.89901
6238.72	4.81278
6238.87	6.71006
6239.02	6.73355
6239.14	8.38082
6239.25	9.37383
6239.43	5.49089
6239.58	6.6177
6239.73	6.66045
6239.88	6.7659
6240.09	4.66897
6240.24	6.69972
6240.41	5.96516
6240.52	8.66852
6240.66	7.13572
6240.8	7.43273
6240.91	8.58664
6241.11	5.16476
6241.26	6.75128
6241.35	10.7968
6241.48	7.76036
6241.64	6.1192
6241.82	5.66893
6241.94	7.96432
6242.12	5.65387
6242.25	7.81372
6242.36	8.98553
6242.58	4.50187
6242.72	7.20254
6242.88	6.20887
6242.99	9.22339
6243.14	6.81663
6243.27	7.34107
6243.44	6.05694
6243.6	6.259
6243.71	8.54847
6243.89	5.66958
6244.05	6.10277
6244.19	7.47831
6244.31	8.38715
6244.44	7.70357
6244.6	6.17398
6244.77	6.0024
6244.91	7.15359
6245.08	5.77367
6245.26	5.55772
6245.41	6.50111
6245.54	7.94155
6245.64	9.86972
6245.84	5.03651
6245.98	6.93626
6246.14	6.39182
6246.28	7.02988
6246.47	5.33248
6246.6	7.33568
6246.71	9.1083
6246.87	6.48466
6247.03	6.33914
6247.2	5.71363
6247.38	5.55772
6247.55	6.06244
6247.74	5.15996
6247.86	8.55871
6247.98	8.25151
6248.1	8.2176
6248.34	4.24412
6248.48	7.08466
6248.62	6.94444
6248.76	7.28544
6248.9	6.87474
6249.01	9.06536
6249.19	5.73954
6249.39	5.0615
6249.58	5.01404
6249.76	5.69898
6249.97	4.70943
6250.14	6.12708
6250.3	6.21775
6250.46	6.05217
6250.61	6.6357
6250.76	6.70601
6250.88	8.43028
6251.08	4.97512
6251.26	5.57942
6251.46	5.13163
6251.65	5.19751
6251.82	5.95912
6251.97	6.56254
6252.11	6.91659
6252.23	8.3619
6252.45	4.67814
6252.61	6.14628
6252.73	8.40477
6252.91	5.43419
6253.05	7.02445
6253.26	4.88806
6253.35	11.5354
6253.53	5.3801
6253.62	10.6633
6253.82	5.11012
6253.98	6.31991
6254.11	7.79302
6254.25	7.24375
6254.36	8.35771
6254.54	5.63761
6254.7	6.46245
6254.82	7.85114
6255	5.59973
6255.2	5.16849
6255.36	6.06281
6255.52	6.27668
6255.63	9.33881
6255.8	5.90319
6255.94	6.7769
6256.1	6.31632
6256.29	5.45792
6256.43	6.75265
6256.55	8.62218
6256.73	5.62556
6256.8	13.0191
[truncated: 433 more rows]
