# Supplementary material for: Dorsal and median raphe neuronal firing dynamics characterized by nonlinear measures
Source: PLoS Comput Biol. 2024 May 28;20(5):e1012111. doi: 10.1371/journal.pcbi.1012111 (PMC11161118; doi:10.1371/journal.pcbi.1012111)
Supplement: S1 Data — (ZIP) [file pcbi.1012111.s002.zip › data/N74_N9_151217.txt]

Event times and instantaneous frequencies between 0 s and 189.702 s on channel 402
Time	Inst freq
0.896982	1.11485
0.90324	159.795
1.69612	1.26123
1.69945	299.491
1.70318	268.384
2.17545	2.11744
2.75547	1.72409
2.75877	303.03
2.77296	70.4424
3.04398	3.68985
3.17431	7.67254
3.17813	262.261
3.40799	4.35036
4.10084	1.44331
4.69763	1.67566
4.70081	314.169
5.54903	1.17894
5.55281	264.34
5.55678	252.143
5.56033	281.532
5.56484	221.779
5.56841	280.584
5.57266	234.742
6.44657	1.1443
6.4505	254.453
6.45539	204.499
6.45954	240.5
6.62346	6.10054
6.62726	263.089
6.63255	189.072
6.96517	3.00644
7.41519	2.22212
7.60505	5.26709
7.70802	9.71166
7.82644	8.44459
7.83014	270.124
7.83393	263.713
7.84674	78.1006
9.44621	0.625204
9.44942	311.818
9.45374	231.321
9.58132	7.83871
9.58496	274.123
9.58921	235.405
9.7356	6.8313
9.75515	51.1326
9.76055	185.494
9.76437	261.643
9.76804	272.554
9.96714	5.02258
9.97027	319.285
9.97368	293.169
9.97718	285.633
9.98117	251.004
9.98932	122.594
10.373	2.60663
10.7563	2.60859
10.7595	311.526
10.9438	5.42508
10.9488	202.388
11.0491	9.9678
11.0531	250.627
11.9485	1.1168
11.9524	259.202
12.1047	6.56491
12.1119	139.762
12.1292	57.5904
12.1329	271.223
12.1367	261.849
12.4081	3.68438
13.2335	1.21157
13.2368	307.503
13.2406	261.233
13.3313	11.0262
13.4911	6.25872
13.5305	25.3505
13.5341	280.112
13.5378	270.343
14.6348	0.911571
14.6494	68.6577
14.7549	9.47858
15.5318	1.28719
15.5358	244.379
15.7589	4.48264
15.7623	293.945
15.7659	276.625
15.7694	288.351
15.7727	307.503
15.7766	254.453
17.0188	0.805027
17.0225	268.168
17.0379	65.1806
17.0454	131.752
17.2754	4.34809
17.3365	16.3655
17.3404	255.82
18.1727	1.20158
18.1774	212.721
18.1827	187.477
18.395	4.71089
18.3985	281.532
18.4307	31.1439
18.6669	4.23259
19.466	1.25144
19.6644	5.04119
19.7349	14.185
19.7381	312.402
19.7419	259.202
20.7765	0.966528
20.9868	4.75647
20.99	310.655
21.1813	5.22712
21.1849	279.408
21.4954	3.22099
21.8003	3.27906
21.8088	117.994
21.8532	22.4967
21.9923	7.1929
22.0059	73.1475
22.02	71.1187
22.024	249.688
22.0317	129.249
23.032	0.999788
23.1212	11.2011
23.1246	298.151
23.1287	240.848
23.2932	6.07929
23.2969	270.563
23.3013	230.521
24.2789	1.02287
24.2891	98.3865
24.2927	276.396
24.4394	6.81691
24.5088	14.4044
25.4952	1.01384
25.5259	32.5584
25.5293	288.351
25.533	273.898
25.5366	275.71
26.9713	0.697025
27.0137	23.5671
27.0173	278.009
27.0212	258.398
27.1435	8.17274
27.4224	3.58658
28.0332	1.63698
28.1349	9.83603
28.164	34.3997
28.2563	10.8267
29.721	0.682752
29.7927	13.9558
29.9382	6.8703
29.9422	251.004
31.17	0.814438
31.2884	8.44673
31.292	282.008
31.2958	258.398
31.2995	274.123
31.303	288.351
31.3083	188.857
31.4955	5.34188
31.56	15.4895
32.2927	1.3649
32.5627	3.70292
32.5742	86.9187
32.7678	5.16684
32.7717	256.41
32.7749	311.236
32.9589	5.4341
32.9698	91.4495
32.9734	279.174
32.9768	296.824
32.9808	248.756
33.8146	1.19934
33.9193	9.55165
34.6224	1.42237
34.7445	8.18619
34.7494	206.526
34.7532	261.233
34.9255	5.80326
34.93	222.668
34.9342	239.981
34.9376	291.375
34.9416	250.815
35.3276	2.59022
35.7942	2.1434
35.9542	6.24992
35.9579	266.241
35.9631	194.25
36.7223	1.31715
37.0485	3.06567
37.0784	33.3968
37.0821	272.109
37.1971	8.70027
37.3233	7.92293
37.327	265.182
37.3307	274.574
37.3344	270.343
37.3386	238.777
37.3423	269.687
38.0597	1.39397
38.1909	7.61887
38.2093	54.2535
38.3701	6.22192
38.3735	295.247
39.1489	1.28964
39.1587	101.564
39.3013	7.0137
39.3077	155.473
39.3114	270.783
39.5114	5.00155
39.5197	119.218
39.5231	296.824
39.5272	246.731
40.2207	1.44189
40.2244	267.523
40.4348	4.75254
40.4385	275.028
40.442	283.93
40.6594	4.60043
40.7129	18.6857
40.7171	235.738
40.7204	305.53
40.7238	293.427
40.7276	263.713
41.7317	0.995935
41.7677	27.7593
41.9204	6.55098
42.0189	10.1518
43.2059	0.842408
43.21	246.548
43.3165	9.38835
43.4514	7.41581
43.4623	91.6254
43.466	270.783
44.1771	1.40614
44.1817	221.043
44.1857	246.548
44.2086	43.7101
44.4422	4.2808
45.4628	0.979842
45.5503	11.4265
45.5544	244.2
45.8302	3.62595
45.9122	12.1877
46.2406	3.04517
46.5697	3.03842
46.855	3.50549
46.8659	91.4495
46.9065	24.633
47.1299	4.47656
47.1405	94.4822
47.255	8.73195
47.2619	144.865
48.252	1.01002
48.2556	280.82
48.2589	303.03
48.4389	5.55324
48.5982	6.27853
48.6019	272.331
49.5732	1.02949
49.7136	7.12372
49.8378	8.049
49.843	195.274
49.8475	222.37
49.8511	273
49.8546	283.93
49.8585	260.01
50.6677	1.23582
50.8657	5.04936
50.8716	170.94
51.0082	7.32166
51.0113	313.873
51.0145	314.169
51.0183	264.76
51.0219	274.801
52.0477	0.974907
52.0555	127.812
52.1747	8.38997
52.1825	127.421
52.1868	231.965
52.1902	294.204
52.9431	1.32831
52.9514	120.337
53.1673	4.63117
54.3654	0.8347
54.3689	284.414
54.3943	39.2711
54.3991	208.855
54.4027	279.642
54.4061	294.724
55.1683	1.312
55.3379	5.8972
55.4464	9.21167
55.4942	20.9393
55.9783	2.06571
55.9866	120.163
56.142	6.43476
56.1463	230.681
56.15	270.783
57.3027	0.867518
57.3067	254.453
57.3097	327.761
57.5558	4.06454
57.6551	10.0668
58.5157	1.16199
58.7079	5.20313
58.8367	7.76024
58.8404	272.777
58.9872	6.81092
60.0341	0.955219
60.0381	248.201
60.0416	289.603
60.0456	248.016
60.4388	2.54333
60.7801	2.93045
60.7836	280.82
60.9501	6.00568
60.9535	300.03
60.9566	314.465
60.9616	201.532
61.2289	3.74057
61.2329	250.815
61.9267	1.44139
61.9331	155.545
61.9366	284.9
61.9405	256.41
62.1524	4.72023
62.1565	244.738
62.2629	9.39364
62.2672	234.742
62.2714	239.981
62.2814	99.4431
63.4141	0.882885
63.418	252.717
63.5328	8.71437
63.5397	144.175
63.5458	165.262
63.5496	260.824
63.8003	3.98805
63.8052	205.634
64.6986	1.11938
64.702	289.603
64.7061	244.2
64.7146	118.455
64.7181	281.532
64.8624	6.9303
64.8674	199.243
65.8248	1.04451
66.0218	5.07728
66.029	137.4
66.1141	11.7594
66.1182	242.954
67.0824	1.03713
67.087	214.777
67.0916	219.587
67.217	7.97754
67.3559	7.19616
67.3601	236.911
68.7235	0.733462
68.8758	6.56944
68.9775	9.82965
69.1398	6.16234
69.8463	1.41526
70.5958	1.3343
70.6604	15.4931
70.6638	288.101
70.6774	73.616
70.901	4.47277
71.105	4.90261
71.1089	256.41
71.4396	3.02332
71.4434	261.233
71.4468	300.842
71.8247	2.64588
71.9055	12.3796
71.9105	199.124
71.9137	318.37
72.0558	7.03398
72.0593	285.633
72.0659	151.93
72.0695	281.294
72.0736	241.896
72.0776	251.762
72.0823	209.908
72.0863	252.525
73.0825	1.00377
73.2325	6.6676
73.2449	80.3988
73.2487	268.601
73.2529	236.574
73.7694	1.93627
73.9336	6.08906
73.9793	21.8651
75.1656	0.842983
75.1705	202.881
75.3932	4.49055
75.5456	6.55948
75.5492	283.688
75.553	261.438
75.557	251.762
75.5606	276.396
75.5654	208.333
76.2695	1.42026
76.2739	225.683
76.2773	298.686
76.5293	3.96797
76.5325	309.215
76.7243	5.21379
77.7833	0.94429
77.7891	171.556
77.7987	104.362
78.0305	4.31393
78.126	10.4723
78.3134	5.33726
78.3267	75.1597
79.0912	1.30804
79.0957	220.167
79.1017	168.435
79.3401	4.19482
79.3439	259.403
79.3473	291.886
79.4496	9.77603
80.2443	1.25833
80.2489	216.732
80.5372	3.46966
81.2539	1.39516
81.301	21.245
81.3049	255.624
81.4764	5.83128
81.6246	6.74955
82.3184	1.44129
82.3229	221.043
82.3264	282.965
82.3301	275.938
82.6361	3.26759
82.7428	9.37225
82.921	5.61139
82.9246	278.94
83.3171	2.54786
83.408	11.0015
83.7268	3.13696
84.4175	1.44771
84.4207	312.989
84.4249	235.405
84.4411	61.8085
84.5693	7.80147
84.5758	154.823
85.4741	1.11319
85.4777	276.625
85.4821	225.073
86.7249	0.804638
86.7288	257.599
86.9485	4.55106
86.9726	41.5731
86.976	291.375
86.9795	284.657
87.1774	5.05464
87.1811	269.469
88.0157	1.19819
88.0204	211.506
88.0252	207.684
88.0295	233.1
88.3193	3.45098
88.3403	47.6259
89.9143	0.635307
90.028	8.80065
90.0316	271.223
90.0377	165.426
90.2215	5.43969
90.319	10.2615
91.0359	1.39489
91.0434	132.961
91.0466	308.356
91.9331	1.12804
92.2087	3.62934
92.2249	61.5233
92.2287	264.131
93.1213	1.12027
93.1293	125.644
93.3207	5.22605
94.1107	1.26572
94.1164	175.162
94.2833	5.99423
94.2866	300.03
94.2908	238.095
95.2508	1.04165
95.2604	103.648
95.2638	295.77
95.5594	3.38337
95.5627	301.932
96.3328	1.29862
96.3357	334.001
96.3435	128.205
96.3473	266.028
96.5747	4.39725
96.5996	40.2722
96.8321	4.30002
96.8382	164.528
96.8423	241.721
96.8462	255.82
97.3801	1.87317
97.3835	293.945
97.3869	292.141
97.4867	10.023
97.4902	283.206
97.4935	303.582
97.4973	261.438
97.501	275.71
98.3249	1.21373
98.3281	306.654
98.3315	300.03
98.4842	6.54802
99.821	0.748023
99.9917	5.85854
99.9951	300.571
100.164	5.90818
100.335	5.86823
100.338	277.778
101.051	1.40226
101.055	260.824
101.059	282.247
102.216	0.864196
102.301	11.7998
102.498	5.06624
102.637	7.20705
103.548	1.09781
103.552	262.881
103.777	4.43823
103.781	242.424
103.785	261.643
104.588	1.24495
104.625	27.365
104.728	9.63503
104.734	188.75
104.827	10.7534
104.959	7.55481
104.964	203.128
104.968	260.417
105.705	1.35644
105.735	33.7041
105.738	317.158
105.741	286.123
105.977	4.24531
105.981	275.028
105.984	273
105.988	247.831
106.162	5.76881
106.165	297.089
106.169	276.855
107.174	0.994419
107.18	168.606
107.304	8.05893
107.377	13.7935
107.382	200.08
108.155	1.29288
108.158	326.158
108.162	251.762
108.166	274.348
108.498	3.00975
109.362	1.15691
109.366	276.396
109.375	115.34
110.529	0.866492
110.653	8.05153
111.527	1.14402
111.532	215.193
111.671	7.20191
111.675	250.815
111.68	200.562
111.683	271.223
111.689	172.533
111.693	281.77
112.513	1.2186
112.518	228.154
112.522	254.453
112.528	164.447
113.306	1.28487
113.31	253.485
113.314	221.484
113.318	252.334
113.344	39.7062
113.602	3.86716
113.606	265.182
114.522	1.09213
114.528	151.446
114.678	6.65243
114.682	254.259
114.687	211.238
114.693	163.559
114.697	249.688
114.892	5.1286
115.451	1.79074
115.455	261.438
115.459	238.436
115.704	4.07259
115.708	277.085
115.712	274.123
115.716	202.881
115.721	235.571
115.725	257.202
116.522	1.25381
116.63	9.23515
116.731	9.96155
116.743	79.5925
116.747	308.928
116.758	86.6026
116.762	264.131
116.766	269.251
117.525	1.31622
117.529	289.855
117.532	285.388
117.698	6.01935
117.702	309.789
118.596	1.11859
118.629	30.3472
118.712	12.0029
118.86	6.74504
118.866	167.001
118.87	286.369
118.874	238.607
118.878	259.403
118.882	225.836
118.887	200.803
119.191	3.28864
119.266	13.4528
120.626	0.73486
120.633	160.256
120.636	291.121
120.807	5.83311
120.812	239.636
120.999	5.33265
121.004	210.571
121.008	276.625
121.249	4.14976
121.252	271.003
121.258	178.923
121.384	7.90095
121.388	283.206
121.469	12.3966
122.234	1.30595
122.239	224.014
123.709	0.679963
123.713	300.3
123.799	11.5757
123.909	9.07326
123.915	173.702
123.933	57.2148
124.813	1.13522
124.821	139.005
125.049	4.38475
125.054	208.203
125.059	192.345
125.748	1.45136
125.908	6.24161
125.912	266.667
125.927	63.3593
126.822	1.11852
126.826	251.762
127.074	4.02654
127.106	31.1672
127.903	1.25518
127.987	11.8342
127.994	143.308
127.998	284.172
129.453	0.687091
129.571	8.47034
129.631	16.6036
129.712	12.4494
129.717	197.824
129.72	304.414
129.725	183.756
130.113	2.57753
130.592	2.08935
130.784	5.20362
130.788	286.369
131.528	1.35066
131.532	286.123
131.535	280.112
131.541	174.703
131.545	239.808
131.549	230.044
131.556	146.778
131.565	109.111
132.96	0.716935
132.964	241.896
133.272	3.24931
133.437	6.06469
133.976	1.85549
134.673	1.4337
134.782	9.25027
134.867	11.7058
135.214	2.87736
135.219	221.631
135.751	1.87911
135.993	4.13314
135.997	275.255
136.306	3.23314
136.817	1.95526
136.821	303.859
136.834	76.929
136.838	267.523
137.25	2.42183
137.646	2.52941
137.649	311.818
137.655	176.929
138.48	1.21228
138.722	4.12378
138.726	283.93
138.729	293.169
138.733	234.742
139.498	1.30729
139.501	334.672
139.506	207.039
139.634	7.78089
139.638	287.356
139.641	308.356
139.645	278.009
140.024	2.63949
140.662	1.56597
140.813	6.65336
141.545	1.36452
141.549	257.998
141.674	7.99495
141.679	202.265
141.684	238.436
141.932	4.02927
142.626	1.44112
142.63	239.808
142.633	290.867
143.814	0.847064
143.933	8.36764
143.938	203.128
143.942	288.85
144.352	2.43939
144.356	231.965
144.719	2.75737
144.722	267.308
144.726	270.343
144.73	224.921
144.734	250.627
145.152	2.39357
145.256	9.59371
145.396	7.16199
145.4	273.224
145.41	96.9556
146.23	1.21938
146.236	177.494
146.241	177.494
146.246	223.115
146.683	2.28952
146.694	87.8117
147.484	1.26527
147.494	106.667
147.891	2.51941
148.311	2.37796
148.319	129.5
148.486	5.9952
148.677	5.2392
149.513	1.19612
149.622	9.11344
150.31	1.45509
150.367	17.5153
150.377	97.924
150.519	7.05199
150.895	2.65539
150.9	212.857
151.338	2.28201
151.342	300.571
151.889	1.82658
152.013	8.06361
152.016	300.3
152.228	4.71542
152.234	186.324
152.238	220.022
152.49	3.97156
152.596	9.41806
152.758	6.18969
153.447	1.45049
153.453	187.582
153.576	8.12275
153.58	257.798
153.584	253.485
153.865	3.55294
153.875	102.754
154.351	2.10139
154.577	4.42586
154.582	177.968
154.586	279.408
154.785	5.00974
154.789	285.878
154.792	286.123
155.121	3.04403
155.706	1.70861
155.713	152.695
155.716	279.642
155.724	129.249
155.727	289.352
156.089	2.76261
156.093	263.505
156.525	2.31419
156.783	3.88066
156.917	7.48105
156.921	261.643
157.878	1.04451
157.881	290.613
157.886	217.014
157.891	212.993
157.896	199.96
158.645	1.33429
158.651	166.085
158.899	4.04266
158.909	97.012
158.913	271.444
158.916	251.004
158.921	225.989
159.088	5.98767
159.533	2.2492
159.536	269.906
159.54	281.532
159.545	190.913
159.788	4.10777
159.792	268.168
160.613	1.21825
160.617	228.781
160.8	5.46233
160.808	134.626
160.812	258.598
160.82	124.193
160.824	249.875
160.828	273
161.194	2.72763
161.382	5.32405
161.777	2.52851
161.781	262.467
161.929	6.75995
162.089	6.24863
162.098	119.947
162.102	221.926
162.431	3.04
163.273	1.18706
164.775	0.665886
164.938	6.14292
165.02	12.1641
165.432	2.42784
165.581	6.70583
165.603	45.0025
165.608	237.417
165.612	219.587
165.903	3.44424
165.906	273.673
165.91	259.605
166.582	1.48905
167.415	1.19929
167.419	280.82
167.554	7.3846
167.75	5.1124
167.754	265.393
167.906	6.56297
168.38	2.10913
168.555	5.71824
168.68	7.99821
168.684	256.213
168.688	259.403
168.956	3.72744
169.019	15.8098
169.027	141.183
169.03	280.82
169.284	3.93351
169.598	3.19175
169.957	2.78209
169.96	305.53
170.464	1.98691
171.126	1.51011
171.13	233.754
171.262	7.6015
171.265	266.241
171.27	243.487
171.422	6.54879
171.511	11.3006
172.029	1.93016
172.199	5.87537
172.203	248.756
172.213	98.6193
172.437	4.47565
173.263	1.20986
173.713	2.22491
173.723	101.133
173.728	182.749
174.148	2.38117
174.873	1.3783
174.878	247.28
175.018	7.1143
175.183	6.05411
175.893	1.40892
175.898	216.732
175.902	241.371
176.173	3.6867
176.186	76.3301
176.19	278.707
176.194	256.213
176.198	251.762
176.514	3.16529
176.518	225.989
176.902	2.60472
177.02	8.429
177.024	262.055
177.217	5.18065
177.223	193.125
177.616	2.54331
178.446	1.20461
178.471	40.458
179.099	1.59123
179.391	3.42601
179.396	207.039
179.982	1.7054
179.986	234.742
179.99	259.403
180.364	2.67748
180.543	5.57693
180.546	294.985
180.552	189.717
180.555	275.028
180.57	65.9544
180.575	235.571
180.712	7.28932
181.576	1.15761
181.703	7.82895
181.762	17.0844
181.766	267.308
181.77	237.248
181.975	4.88551
182.214	4.17507
183.041	1.20969
183.097	17.8167
183.559	2.16357
183.935	2.66162
184.128	5.18863
184.865	1.35573
185.784	1.08888
185.839	17.9607
185.843	267.308
186.058	4.65237
186.061	309.502
186.066	202.143
186.078	84.3882
186.996	1.08951
187.2	4.90513
187.203	292.912
187.473	3.69807
187.923	2.22261
188.182	3.86258
188.388	4.87223
188.392	251.383
188.73	2.95868
189.371	1.55986
189.579	4.80883
