# Supplementary material for: Dorsal and median raphe neuronal firing dynamics characterized by nonlinear measures
Source: PLoS Comput Biol. 2024 May 28;20(5):e1012111. doi: 10.1371/journal.pcbi.1012111 (PMC11161118; doi:10.1371/journal.pcbi.1012111)
Supplement: S1 Data — (ZIP) [file pcbi.1012111.s002.zip › data/N30_N12_020312sw.txt]

Event times and instantaneous frequencies between 4789.65 s and 4805.66 s on channel 401
Time	Inst freq
4789.68	0.000208782
4789.7	71.4286
4789.71	69.8812
4789.72	86.2069
4789.74	62.7353
4789.76	41.5282
4789.79	35.6379
4789.81	56.2114
4789.83	46.9925
4789.85	64.5161
4789.86	55.3097
4789.89	40.3388
4789.92	38.0373
4789.94	37.037
4789.96	58.8582
4790	27.2628
4790.01	52.9661
4790.04	45.977
4790.07	33.2668
4790.09	46.729
4790.11	58.2072
4790.13	41.4594
4790.15	41.2031
4790.18	39.8089
4790.2	44.484
4790.22	43.4783
4790.24	53.3903
4790.27	43.573
4790.29	49.505
4790.32	25.8799
4790.35	42.8633
4790.37	46.9925
4790.39	43.4216
4790.42	42.7168
4790.44	43.7828
4790.46	43.2526
4790.48	73.5835
4790.49	53.9957
4790.51	64.1437
4790.54	38.4763
4790.55	58.9275
4790.57	70.2741
4790.59	43.6872
4790.61	51.4668
4790.62	67.5219
4790.64	79.9361
4790.66	40.8497
4790.68	42.5351
4790.7	52.2466
4790.72	54.5554
4790.74	45.8505
4790.78	30.0752
4790.8	38.1971
4790.83	35.4862
4790.84	87.9507
4790.87	33.036
4790.9	38.0952
4790.92	59.0667
4790.94	43.7254
4790.97	33.8868
4790.99	51.6529
4791.01	36.7918
4791.04	44.5236
4791.06	44.1501
4791.09	38.8954
4791.1	81.6327
4791.12	46.5983
4791.13	77.9423
4791.15	52.3013
4791.17	51.7331
4791.18	103.199
4791.2	41.1015
4791.21	95.6023
4791.24	46.4253
4791.25	59.2417
4791.27	46.3607
4791.29	65.445
4791.31	59.0319
4791.32	72.3066
4791.35	37.1195
4791.37	46.2107
4791.39	55.8036
4791.4	67.4309
4791.43	43.0293
4791.44	64.8929
4791.45	156.74
4791.46	59.8086
4791.48	65.6168
4791.49	68.7285
4791.51	57.3723
4791.54	41.806
4791.56	50.0751
4791.57	80.3859
4791.59	40.032
4791.61	77.6398
4791.63	42.5532
4791.66	29.8954
4791.69	42.1763
4791.71	46.3822
4791.73	53.0223
4791.75	48.4966
4791.78	32.3102
4791.8	48.5437
4791.82	52.0021
4791.84	47.9616
4791.87	34.6141
4791.89	37.7501
4791.92	38.7747
4791.95	34.6741
4791.97	41.2031
4792	45.4752
4792.02	49.5786
4792.04	47.3485
4792.05	115.075
4792.07	50.1253
4792.09	42.4628
4792.1	66.4894
4792.13	34.3407
4792.16	37.3413
4792.17	76.5111
4792.19	50.9944
4792.22	34.3053
4792.25	34.0948
4792.26	73.5294
4792.29	41.4938
4792.31	47.1254
4792.33	45.9348
4792.37	25.0941
4792.39	43.9947
4792.42	40.4531
4792.44	51.1771
4792.46	57.8369
4792.48	46.2321
4792.49	68.2594
4792.51	67.0241
4792.52	55.0964
4792.55	33.2889
4792.58	45.4133
4792.6	45.106
4792.62	44.3656
4792.64	46.62
4792.68	30.5904
4792.69	58.1058
4792.73	26.6525
4792.75	50.8906
4792.77	52.9381
4792.82	19.1278
4792.84	48.1464
4792.87	36.7242
4792.89	42.9185
4792.92	39.6354
4792.94	40.2576
4792.97	37.6506
4793	29.8063
4793.03	35.8551
4793.05	41.7188
4793.07	56.7859
4793.1	36.846
4793.12	44.843
4793.14	62.5782
4793.16	43.4594
4793.18	49.4071
4793.21	37.2717
4793.23	46.4468
4793.26	34.9284
4793.28	44.7427
4793.31	36.7242
4793.32	75.815
4793.35	30.3582
4793.38	34.9773
4793.4	58.9623
4793.42	46.1681
4793.44	44.0723
4793.47	44.6628
4793.49	37.9651
4793.52	34.9162
4793.54	61.3121
4793.56	49.554
4793.58	49.505
4793.6	47.1032
4793.62	51.2033
4793.64	50.6073
4793.66	44.0141
4793.69	31.7763
4793.72	36.7782
4793.74	46.4253
4793.76	53.9374
4793.78	58.7199
4793.8	50.3271
4793.81	56.4334
4793.83	50.7357
4793.86	36.8596
4793.89	34.5423
4793.92	38.6399
4793.93	54.0249
4793.95	70.8717
4793.97	41.0341
4793.98	131.926
4794.01	38.6847
4794.02	83.2639
4794.04	42.1585
4794.05	85.4701
4794.07	47.9157
4794.1	35.8423
4794.14	26.9687
4794.15	65.9631
4794.17	52.6039
4794.2	43.7254
4794.22	41.9992
4794.24	45.5581
4794.27	41.6146
4794.29	44.9843
4794.32	33.4336
4794.34	38.1679
4794.36	55.4631
4794.4	29.4204
4794.42	36.4964
4794.45	39.7456
4794.47	43.2526
4794.48	89.7666
4794.5	64.0615
4794.52	47.5964
4794.54	53.2198
4794.55	94.8767
4794.56	65.445
4794.58	50.7099
4794.6	64.5161
4794.62	47.1476
4794.64	44.405
4794.67	42.4088
4794.69	56.1482
4794.7	85.9107
4794.72	46.4468
4794.74	54.3774
4794.76	52.7426
4794.77	54.7345
4794.79	47.7783
4794.81	49.8504
4794.83	58.6166
4794.87	29.9401
4794.88	57.7367
4794.9	61.7665
4794.91	90.7441
4794.93	56.243
4794.95	47.8698
4794.98	32.4886
4795.01	34.3525
4795.03	51.0986
4795.05	39.2619
4795.08	41.3223
4795.11	32.2997
4795.13	48.9476
4795.15	42.6985
4795.17	71.0227
4795.18	55.8971
4795.19	100
4795.21	72.4638
4795.24	31.2402
4795.26	55.6174
4795.28	48.6145
4795.3	51.3084
4795.31	67.7966
4795.34	36.8596
4795.35	99.4036
4795.37	41.5282
4795.4	43.5161
4795.42	37.4672
4795.44	48.9716
4795.48	32.5098
4795.49	54.3183
4795.52	40.6504
4795.54	38.432
4795.56	76.6284
4795.59	35.791
4795.61	39.0778
4795.63	50.0501
4795.67	27.0051
4795.7	29.0529
4795.73	33.2668
4795.76	38.85
4795.79	30.8071
4795.83	27.0783
4795.87	24.8942
4795.91	24.3724
4795.94	37.5799
4795.95	52.1921
4795.99	25.8264
4796.01	47.824
4796.04	35.1247
4796.09	20.4207
4796.12	35.6252
4796.14	53.8213
4796.15	81.1688
4796.16	72.7273
4796.19	44.4247
4796.21	40.7997
4796.23	44.8229
4796.26	42.123
4796.28	49.5786
4796.3	46.1467
4796.32	41.7711
4796.34	49.2368
4796.37	38.4025
4796.41	24.2131
4796.44	35.1
4796.46	39.4322
4796.5	30.5064
4796.51	76.5697
4796.53	50.4286
4796.55	54.8847
4796.56	66.8896
4796.58	59.0667
4796.6	57.4383
4796.62	44.405
4796.63	104.275
4796.65	40.3877
4796.67	50.6329
4796.7	39.1696
4796.72	43.1406
4796.75	36.6972
4796.78	36.0101
4796.81	31.4564
4796.84	35.3857
4796.86	41.9639
4796.88	45.4133
4796.91	38.8651
4796.93	41.1353
4796.95	59.3824
4796.97	45.4752
4796.98	90.4159
4797.01	34.6141
4797.03	62.2665
4797.05	44.0335
4797.08	37.8931
4797.1	42.8816
4797.12	55.4017
4797.14	39.4322
4797.16	68.0735
4797.19	34.459
4797.2	65.703
4797.23	34.3407
4797.26	37.2024
4797.28	40.404
4797.31	38.4468
4797.34	31.348
4797.37	30.6748
4797.4	41.2541
4797.41	79.2393
4797.44	35.7654
4797.47	36.1795
4797.49	41.2712
4797.51	64.4745
4797.53	53.4474
4797.54	64.0205
4797.56	65.1042
4797.58	44.2674
4797.59	85.4701
4797.61	53.2765
4797.63	48.0769
4797.65	52.3286
4797.67	41.4938
4797.7	42.0345
4797.72	39.2157
4797.76	30.9598
4797.81	19.7941
4797.83	51.8672
4797.84	59.5593
4797.86	65.0195
4797.87	94.4287
4797.89	48.8043
4797.91	55.5247
4797.92	61.3121
4797.96	30.5437
4798	24.2014
4798.02	53.3618
4798.04	47.3037
4798.06	39.7298
4798.09	43.1034
4798.11	38.8802
4798.13	52.0291
4798.15	51.3875
4798.18	37.2856
4798.21	27.6243
4798.23	51.8672
4798.25	52.356
4798.27	48.1464
4798.29	44.3459
4798.32	38.5356
4798.34	43.9754
4798.36	50.9684
4798.38	49.8256
4798.42	30.0842
4798.45	30.9598
4798.47	50.1253
4798.5	34.8068
4798.53	33.6361
4798.55	35.2113
4798.58	39.8406
4798.61	32.2165
4798.64	41.4766
4798.67	30.4136
4798.69	42.4448
4798.73	27.2109
4798.76	28.9939
4798.79	40.8831
4798.81	41.4938
4798.82	91.7431
4798.84	45.2694
4798.87	33.8181
4798.91	31.8167
4798.95	22.7118
4798.96	79.8085
4798.99	34.9284
4799.01	66.8003
4799.03	35.8551
4799.06	43.3463
4799.08	36.1925
4799.12	29.1036
4799.15	35.6761
4799.17	39.7614
4799.18	95.3289
4799.21	40.568
4799.23	38.6399
4799.25	50.0751
4799.27	50.8388
4799.3	43.2526
4799.32	39.2773
4799.34	46.6853
4799.36	47.4158
4799.38	69.4444
4799.4	38.7597
4799.43	36.036
4799.46	33.0797
4799.48	53.2198
4799.51	32.8084
4799.54	32.7761
4799.57	36.6838
4799.59	43.7063
4799.61	53.8213
4799.63	40.3226
4799.66	44.7227
4799.68	44.4444
4799.7	40.5022
4799.72	57.4713
4799.74	52.4934
4799.76	50.4796
4799.78	42.3908
4799.81	41.2541
4799.83	41.0678
4799.85	53.4188
4799.87	43.1779
4799.9	39.6983
4799.94	27.6472
4799.96	36.9686
4799.98	64.1026
4800	42.9369
4800.03	38.5951
4800.04	69.4927
4800.06	54.4959
4800.08	56.9152
4800.09	68.5871
4800.11	63.0517
4800.14	28.7522
4800.17	38.4025
4800.19	62.2278
4800.2	53.0223
4800.22	54.3774
4800.25	41.6146
4800.28	30.8166
4800.3	41.0509
4800.33	37.1058
4800.35	54.5554
4800.37	56.9801
4800.38	55.6174
4800.4	61.8429
4800.41	87.4126
4800.44	39.5257
4800.46	36.8596
4800.49	37.2024
4800.52	36.2845
4800.54	48.2859
4800.56	42.3908
4800.59	38.4615
4800.62	29.0444
4800.65	42.7533
4800.68	28.3447
4800.71	38.8199
4800.73	44.1306
4800.75	54.2299
4800.77	40.8664
4800.8	43.2339
4800.82	45.8716
4800.84	38.1825
4800.86	56.9801
4800.89	41.4938
4800.92	31.3775
4800.95	34.5662
4800.98	35.0877
4800.99	55.8659
4801.02	44.5831
4801.03	53.6769
4801.05	91.0747
4801.06	53.2198
4801.09	39.0016
4801.11	67.3854
4801.13	48.9956
4801.15	39.8406
4801.17	68.6813
4801.18	62.5782
4801.2	49.6524
4801.22	56.8182
4801.24	54.7046
4801.26	47.1476
4801.29	31.8674
4801.31	53.8503
4801.34	34.9162
4801.36	38.956
4801.38	49.14
4801.41	34.1763
4801.44	42.5713
4801.45	80.8407
4801.47	56.243
4801.48	63.5728
4801.51	39.5101
4801.53	53.5619
4801.55	44.7828
4801.56	70.1754
4801.59	42.9553
4801.61	37.6506
4801.64	32.8515
4801.67	43.4594
4801.7	30.6748
4801.72	44.4247
4801.74	52.4384
4801.75	79.9361
4801.77	55.8036
4801.79	53.7057
4801.82	33.761
4801.84	57.241
4801.86	34.6741
4801.88	59.5593
4801.9	47.5964
4801.93	43.9174
4801.95	34.7464
4801.98	47.1254
4802	36.6569
4802.02	75.9301
4802.04	50.6586
4802.07	32.4254
4802.09	39.2003
4802.11	64.0205
4802.13	52.8262
4802.16	28.401
4802.19	36.483
4802.21	46.3392
4802.23	46.8823
4802.24	98.912
4802.27	32.2477
4802.3	36.2976
4802.32	58.7889
4802.34	52.521
4802.36	46.1894
4802.37	70.6714
4802.4	36.2976
4802.43	38.956
4802.46	32.5733
4802.48	34.9406
4802.52	27.4725
4802.56	29.3341
4802.6	24.5942
4802.63	30.4136
4802.65	43.4594
4802.67	46.729
4802.7	41.684
4802.73	34.3997
4802.74	54.0249
4802.77	46.4468
4802.79	38.4025
4802.82	42.2833
4802.84	45.2899
4802.85	68.1199
4802.88	37.0645
4802.9	46.3822
4802.91	82.9187
4802.94	37.5235
4802.95	132.275
4802.97	45.4545
4802.99	44.8229
4803.03	29.1206
4803.05	49.6278
4803.07	37.9795
4803.1	40.4694
4803.11	64.7668
4803.14	35.8938
4803.15	96.432
4803.18	41.9639
4803.2	47.5964
4803.21	85.6164
4803.23	42.6621
4803.25	63.4115
4803.27	55.0661
4803.29	41.1523
4803.31	48.7329
4803.33	55.2486
4803.34	75.188
4803.37	41.7362
4803.39	41.5455
4803.41	49.4805
4803.44	37.7216
4803.47	31.7259
4803.5	30.4599
4803.53	32.9707
4803.55	43.8404
4803.58	35.2734
4803.6	52.7983
4803.63	34.4947
4803.66	34.3289
4803.68	46.6418
4803.71	34.3997
4803.72	70.8215
4803.75	40.6669
4803.76	72.9927
4803.79	42.4268
4803.8	54.5852
4803.83	34.2818
4803.86	43.0478
4803.87	86.3558
4803.89	36.7647
4803.92	35.4988
4803.95	39.8883
4803.98	35.9712
4804.01	33.0688
4804.03	51.4933
4804.04	65.5308
4804.05	114.811
4804.07	40
4804.1	37.9939
4804.12	45.2489
4804.14	50.2008
4804.16	45.7875
4804.19	48.5437
4804.21	44.7427
4804.23	55.0055
4804.25	51.1509
4804.27	42.9738
4804.28	79.3651
4804.31	38.956
4804.33	51.8672
4804.35	47.6872
4804.37	52.0021
4804.39	46.4253
4804.4	106.157
4804.41	58.651
4804.44	47.7099
4804.45	52.6039
4804.47	80.7754
4804.49	45.0653
4804.51	57.1429
4804.53	42.8082
4804.55	49.334
4804.56	76.2777
4804.58	51.0204
4804.61	42.5894
4804.62	67.0691
4804.64	47.0588
4804.66	65.4022
4804.67	90.2527
4804.69	58.548
4804.7	106.383
4804.71	59.9161
4804.73	68.9655
4804.75	47.6872
4804.77	47.4608
4804.79	48.6381
4804.81	53.4474
4804.83	52.6593
4804.84	57.5374
4804.86	73.9098
4804.87	59.2768
4804.89	52.8541
4804.9	92.4214
4804.92	55.3097
4804.93	100.806
4804.96	37.9219
4804.98	59.0319
4804.99	84.7458
4805.01	42.2654
4805.03	54.7645
4805.05	40.6669
4805.07	51.3875
4805.1	42.8633
4805.11	98.2318
4805.13	38.0228
4805.15	56.0224
4805.17	63.857
4805.19	43.63
4805.21	55.6793
4805.23	39.2003
4805.26	45.6204
4805.27	66.8003
4805.29	50.5561
4805.3	129.366
4805.32	52.8541
4805.33	55.5556
4805.36	45.7038
4805.37	71.2251
4805.39	44.6628
4805.41	60.9385
4805.43	42.8082
4805.45	64.4745
4805.45	155.763
4805.48	48.6618
4805.5	49.7512
4805.52	43.6681
4805.55	31.4663
4805.56	70.5716
4805.59	43.2713
4805.6	70.5219
4805.61	73.3138
4805.63	56.4334
4805.66	40.95
