# Supplementary material for: Dorsal and median raphe neuronal firing dynamics characterized by nonlinear measures
Source: PLoS Comput Biol. 2024 May 28;20(5):e1012111. doi: 10.1371/journal.pcbi.1012111 (PMC11161118; doi:10.1371/journal.pcbi.1012111)
Supplement: S1 Data — (ZIP) [file pcbi.1012111.s002.zip › data/N99_N2_180209.txt]

Event times and instantaneous frequencies between 8824.9 s and 9046.53 s on channel 401
Time	Inst freq
8824.9	19.9124
8825.14	4.28082
8825.27	7.44435
8825.45	5.78102
8825.61	5.94283
8825.66	21.4869
8825.84	5.55463
8825.96	8.13471
8826.07	9.12326
8826.24	6.10687
8826.45	4.72411
8826.54	11.0619
8826.66	8.44595
8826.72	15.2253
8827.09	2.75224
8827.21	7.86782
8827.36	6.59892
8827.58	4.61702
8827.72	7.42832
8827.87	6.59022
8828	7.3416
8828.13	8.09061
8828.38	4.02576
8828.48	9.20048
8828.58	10.5585
8828.72	7.23432
8828.85	7.52445
8828.97	8.38012
8829.05	11.909
8829.27	4.71898
8829.41	7.10227
8829.54	7.37028
8829.73	5.29942
8829.91	5.73592
8829.96	18.4162
8830.18	4.5403
8830.41	4.29295
8830.47	17.2354
8830.58	9.56846
8830.72	6.93866
8830.87	6.74354
8831.02	6.36943
8831.16	7.46826
8831.24	12.1256
8831.35	9.43307
8831.5	6.40123
8831.61	9.522
8831.66	19.478
8831.8	7.13012
8831.82	41.4766
8831.93	9.09587
8832.02	12.3487
8832.09	13.9489
8832.2	8.81213
8832.3	10.001
8832.38	12.7616
8832.47	11.1222
8832.8	3.00318
8832.92	8.71916
8832.96	22.7376
8833.01	19.0404
8833.22	4.93632
8833.33	8.60511
8833.47	7.18288
8833.56	11.4587
8833.71	6.52231
8833.91	5.14007
8834.09	5.32425
8834.23	7.07965
8834.29	17.2861
8834.42	8.03988
8834.58	6.07091
8834.7	8.82613
8834.76	15.3704
8834.91	6.68271
8834.96	18.6463
8835.04	13.7798
8835.14	9.32314
8835.22	12.5455
8835.31	11.7069
8835.51	5.06868
8835.64	7.54717
8835.75	8.73515
8835.91	6.53937
8836.31	2.4596
8836.37	16.8606
8836.53	6.47124
8836.57	21.0748
8836.81	4.30422
8836.97	6.13987
8837.1	7.74174
8837.2	9.87459
8837.29	10.5285
8837.33	24.9314
8837.4	15.6544
8837.72	3.1292
8837.83	8.65426
8837.93	9.87264
8838.25	3.21264
8838.32	14.0193
8838.49	5.62461
8838.64	6.94782
8838.83	5.16556
8838.92	11.5902
8839.08	6.07607
8839.16	13.837
8839.31	6.57592
8839.39	11.5701
8839.58	5.32028
8839.68	10.4091
8839.78	9.98602
8839.93	6.73491
8840.06	7.27961
8840.21	6.75447
8840.4	5.29773
8840.56	6.21659
8840.67	9.15248
8840.78	9.24984
8840.93	6.46663
8841.03	10.4102
8841.19	6.141
8841.33	7.46213
8841.42	11.1719
8841.53	9.1391
8841.64	8.62589
8841.85	4.84449
8842.02	5.80788
8842.1	12.0265
8842.34	4.25786
8842.49	6.57678
8842.56	15.0648
8842.8	4.15645
8842.93	7.76337
8842.98	17.7211
8843.19	4.83653
8843.38	5.35877
8843.48	9.71345
8843.67	5.31011
8843.85	5.5966
8844.01	6.05767
8844.13	8.10701
8844.24	9.17347
8844.33	11.5407
8844.41	12.1462
8844.62	4.81232
8844.79	5.98229
8845.02	4.26785
8845.17	6.54707
8845.38	4.86689
8845.51	7.69172
8845.57	17.8221
8845.68	9.11328
8845.96	3.56722
8846.05	10.4877
8846.2	6.739
8846.38	5.54816
8846.44	16.0927
8846.72	3.64511
8846.86	6.82454
8847.03	6.07349
8847.23	4.85037
8847.34	9.47508
8847.41	15.1057
8847.51	10.002
8847.56	19.3723
8847.66	9.7012
8847.73	13.8217
8847.88	6.73355
8848.14	3.86339
8848.25	8.82924
8848.42	5.95806
8848.54	8.5918
8848.65	8.84799
8848.77	8.38504
8848.83	15.6495
8849.22	2.59653
8849.37	6.59022
8849.5	7.57174
8849.68	5.74911
8849.8	7.86596
8849.88	13.3869
8849.95	13.312
8850.04	11.8666
8850.31	3.7114
8850.48	5.86063
8850.55	14.2167
8850.71	6.15536
8850.86	6.85495
8851.01	6.47082
8851.19	5.70451
8851.3	8.85504
8851.46	6.02882
8851.58	8.54555
8851.64	17.4703
8851.79	6.80782
8851.83	20.8986
8852.01	5.66572
8852.08	13.9782
8852.2	8.24946
8852.28	12.7812
8852.43	6.53637
8852.59	6.34478
8852.68	10.9004
8852.79	9.07523
8852.87	12.9299
8853.04	6.09273
8853.14	9.3301
8853.27	7.9233
8853.33	15.2882
8853.51	5.81091
8853.59	11.7275
8853.76	6.03646
8853.85	11.1545
8853.91	15.6986
8854.06	6.78104
8854.25	5.34188
8854.33	12.4611
8854.45	8.34794
8854.52	12.6024
8854.55	33.557
8854.75	5.11117
8854.92	5.8309
8855	12.7698
8855.17	5.8099
8855.26	11.1832
8855.36	10.5608
8855.56	4.83419
8855.66	9.90688
8855.75	11.2461
8855.86	9.44376
8855.91	18.9251
8856.11	5.06842
8856.22	9.12575
8856.35	7.56716
8856.46	9.39144
8856.58	7.9233
8856.79	4.83279
8856.9	9.41265
8857.11	4.75624
8857.14	31.5956
8857.26	7.95039
8857.36	9.96115
8857.5	7.45768
8857.62	8.53242
8857.74	8.10964
8857.79	18.305
8857.9	9.07688
8857.98	12.5109
8858.07	12.0846
8858.19	7.9384
8858.38	5.30814
8858.54	6.4
8858.63	10.4526
8858.66	36.8189
8858.76	10.1122
8859.17	2.43043
8859.34	5.94424
8859.45	9.28247
8859.59	6.9377
8859.63	26.137
8859.74	8.99685
8859.81	13.344
8859.93	8.96218
8860.03	9.37822
8860.16	7.80579
8860.21	19.015
8860.4	5.29409
8860.51	9.19456
8860.66	6.72676
8860.77	9.29282
8860.83	15.0625
8860.92	11.6986
8861.06	7.04473
8861.18	8.42105
8861.32	7.25426
8861.41	10.5164
8861.47	17.2741
8861.66	5.28877
8861.76	9.71628
8861.94	5.76336
8862.05	8.44309
8862.2	6.73991
8862.3	10.1307
8862.41	9.55201
8862.51	9.37471
8862.55	28.2326
8862.7	6.75767
8862.8	9.56938
8862.86	17.0213
8862.99	7.97003
8863.02	30.6466
8863.14	8.55139
8863.39	3.98597
8863.6	4.56934
8863.84	4.25441
8863.92	13.2573
8864.03	8.48033
8864.11	12.9216
8864.19	13.4336
8864.28	10.2155
8864.4	8.65426
8864.49	11.3379
8864.6	9.14578
8864.75	6.56211
8864.95	4.89189
8865.04	11.605
8865.25	4.8377
8865.41	6.14439
8865.54	7.80884
8865.64	9.90001
8865.74	9.49217
8865.84	9.9167
8866.19	2.86467
8866.28	11.566
8866.36	12.0569
8866.42	17.1999
8866.53	9.22594
8866.58	19.5008
8866.66	12.0977
8866.72	18.4366
8866.77	18.8857
8866.89	8.03342
8867.06	6.11396
8867.36	3.31653
8867.46	10.0432
8867.56	9.45358
8867.77	4.88257
8867.84	13.6444
8867.92	13.8447
8868	12.2279
8868.27	3.62293
8868.45	5.55957
8868.51	16.6889
8868.6	11.7827
8868.81	4.64231
8868.88	13.9043
8869.03	6.85636
8869.12	10.9409
8869.22	10.5042
8869.44	4.42223
8869.53	11.1062
8869.63	10.248
8869.77	7.20305
8869.91	7.36865
8870.03	7.95165
8870.11	13.1182
8870.23	8.26446
8870.31	12.6727
8870.36	18.2482
8870.5	7.37572
8870.69	5.10543
8870.93	4.22172
8871.12	5.41419
8871.24	8.27815
8871.43	5.18672
8871.53	9.88435
8871.63	10.3348
8871.71	12.596
8871.98	3.64365
8872.07	11.534
8872.18	8.90155
8872.24	17.2295
8872.43	5.2615
8872.54	8.83626
8872.61	14.8478
8872.74	7.78271
8872.91	5.74878
8873.09	5.53679
8873.22	7.48895
8873.29	15.0966
8873.42	7.55458
8873.48	19.4137
8873.61	7.27961
8873.7	11.4116
8873.85	6.65602
8873.98	7.67224
8874.19	4.83512
8874.27	11.6414
8874.38	9.70403
8874.49	8.97102
8874.63	7.09371
8874.72	11.5955
8874.83	8.86997
8874.95	7.97639
8875.15	5.14668
8875.26	8.82613
8875.49	4.34348
8875.55	15.7159
8875.69	7.43716
8875.89	5.06175
8876.02	7.5959
8876.12	10.1657
8876.37	3.91681
8876.6	4.47187
8876.84	4.11557
8876.92	12.3503
8876.97	20.3874
8877.12	6.52784
8877.2	12.2624
8877.34	7.30247
8877.48	7.11339
8877.64	6.27235
8877.78	7.3551
8877.85	13.5685
8877.96	9.21574
8878.05	10.6259
8878.25	5.13901
8878.33	12.4285
8878.55	4.53844
8878.63	11.6252
8878.71	12.8485
8878.85	7.3078
8878.93	12.5188
8879.13	4.8962
8879.3	5.90563
8879.46	6.49266
8879.52	16.5399
8879.63	8.61104
8879.79	6.49266
8879.94	6.6778
8880	15.6104
8880.11	9.56846
8880.14	27.5028
8880.34	5.0597
8880.53	5.27704
8880.58	17.9921
8880.69	9.61816
8880.94	3.95836
8881.08	7.26586
8881.18	9.49217
8881.29	9.03914
8881.4	9.51113
8881.5	10.2585
8881.59	10.9709
8881.7	9.04732
8881.77	13.2013
8881.95	5.86098
8882.08	7.59417
8882.11	28.6944
8882.24	7.81983
8882.43	5.23149
8882.58	6.73174
8882.68	9.70403
8882.81	7.86225
8882.9	10.5932
8883.02	8.60585
8883.14	8.54482
8883.25	8.93416
8883.46	4.63285
8883.61	6.77874
8883.7	10.8719
8883.83	8.08016
8884.03	5.01505
8884.17	7.00525
8884.26	11.2045
8884.4	7.08516
8884.58	5.72475
8884.66	12.0758
8884.72	15.5909
8884.88	6.45286
8884.91	30.3582
8885.04	7.49513
8885.14	9.9681
8885.3	6.25117
8885.4	9.96016
8885.51	9.07771
8885.6	11.7316
8885.79	5.383
8885.85	14.8302
8885.91	17.2682
8886.02	9.56572
8886.14	7.81433
8886.38	4.17781
8886.54	6.48845
8886.62	11.7869
8886.7	12.8717
8886.83	7.72201
8886.93	9.77995
8887.05	8.21288
8887.18	7.80092
8887.34	6.34317
8887.39	18.7793
8887.61	4.6788
8887.75	6.70376
8887.79	30.1841
8887.91	7.89017
8888.1	5.50934
8888.19	10.8202
8888.23	26.824
8888.37	6.85072
8888.49	8.51934
8888.63	6.88563
8888.76	7.86658
8888.82	18.1521
8888.97	6.64187
8889.18	4.66505
8889.49	3.28537
8889.58	11.2246
8889.7	7.84929
8889.77	14.3968
8889.93	6.18812
8890.11	5.6773
8890.21	10.3125
8890.35	7.18133
8890.46	8.93096
8890.54	11.7357
8890.8	3.90229
8890.84	22.7894
8890.98	7.40028
8891.21	4.35635
8891.41	5.05357
8891.59	5.49481
8891.65	17.1556
8891.81	6.07718
8891.89	12.2309
8892.04	6.88942
8892.24	5.05536
8892.33	10.898
8892.42	10.3413
8892.48	17.3913
8892.6	8.3703
8892.73	7.79241
8892.87	7.31261
8892.97	9.40026
8893.04	14.5455
8893.15	9.54654
8893.29	6.97983
8893.49	4.94609
8893.68	5.31067
8893.84	6.17703
8893.91	14.1203
8894	11.9161
8894.15	6.40328
8894.34	5.46001
8894.45	8.45737
8894.52	14.3225
8894.64	8.73362
8894.7	15.5135
8894.87	5.85377
8894.98	9.38879
8895.15	5.91436
8895.25	10.1906
8895.36	9.081
8895.56	4.96648
8895.66	9.67773
8895.78	8.40266
8895.93	6.84322
8896.02	10.3627
8896.09	15.4202
8896.18	10.3573
8896.33	6.98129
8896.37	21.8866
8896.48	9.0009
8896.68	5.20183
8896.82	6.8526
8896.91	11.5234
8897	11.4351
8897.16	6.24181
8897.22	16.6279
8897.4	5.35447
8897.65	4.03193
8897.77	8.16193
8897.81	28.4252
8897.89	12.6775
8898.05	6.15006
8898.14	10.7066
8898.24	10.0392
8898.3	17.8923
8898.41	8.91107
8898.59	5.73756
8898.74	6.69658
8898.86	8.13405
8898.95	11.5181
8899.02	14.1163
8899.21	5.18565
8899.26	21.815
8899.64	2.60444
8899.79	6.68628
8899.93	7.14643
8900.27	2.90918
8900.38	8.95175
8900.56	5.83805
8900.75	5.09918
8900.9	6.76865
8900.98	13.0787
8901.11	7.65404
8901.23	8.0032
8901.32	10.8802
8901.37	23.4687
8901.4	34.2583
8901.55	6.62822
8901.69	6.7254
8901.78	11.8092
8901.99	4.65073
8902.08	11.4679
8902.14	17.2087
8902.23	10.9039
8902.38	6.72495
8902.48	10.5263
8902.63	6.28694
8902.74	9.76849
8902.89	6.34397
8903.05	6.46078
8903.26	4.74834
8903.37	9.37207
8903.51	6.81756
8903.64	7.97067
8903.68	21.8579
8903.84	6.57117
8903.95	8.92698
8904.04	10.6986
8904.18	7.26216
8904.32	6.90226
8904.48	6.26959
8904.54	17.6866
8904.8	3.92388
8904.96	6.15839
8905.1	7.22596
8905.15	19.2345
8905.26	8.68508
8905.49	4.35901
8905.66	6.04778
8905.77	8.63856
8905.89	8.89363
8906.01	8.1182
8906.14	7.69941
8906.24	10.3413
8906.33	10.3595
8906.35	49.8753
8906.41	18.44
8906.52	8.56825
8906.65	8.06647
8906.82	5.82479
8906.95	7.6365
8907.43	2.09354
8907.5	13.289
8907.61	9.4697
8907.84	4.31351
8907.95	9.30406
8908.03	11.7897
8908.17	7.49906
8908.32	6.36132
8908.55	4.3985
8908.79	4.09836
8908.89	10.3477
8908.99	10.1225
8909.17	5.48878
8909.55	2.64194
8909.7	6.83761
8909.76	15.8831
8909.85	10.6394
8909.99	7.3416
8910.24	3.9398
8910.37	7.64701
8910.51	7.19891
8910.6	11.2969
8910.89	3.53607
8911.13	4.14353
8911.19	14.6327
8911.35	6.57678
8911.45	10.011
8911.61	6.17055
8911.79	5.44395
8911.91	8.17127
8912.12	4.94389
8912.21	10.9565
8912.31	10.3295
8912.45	7.1495
8912.54	10.3167
8912.7	6.19732
8912.85	7.05219
8912.94	10.1833
8913.04	10.5474
8913.25	4.67159
8913.39	7.22857
8913.45	17.1438
8913.58	7.8703
8913.69	8.70398
8913.78	10.8684
8913.97	5.41301
8914.15	5.46508
8914.22	15.1584
8914.35	7.61209
8914.47	8.10373
8914.56	10.7608
8914.62	17.6336
8914.77	6.61989
8914.86	10.9661
8915.01	6.80689
8915.15	6.98763
8915.42	3.80358
8915.51	10.4362
8915.62	9.33532
8915.68	15.6814
8915.77	11.8092
8915.99	4.48632
8916.06	13.5777
8916.22	6.348
8916.32	9.97208
8916.42	9.97407
8916.58	6.32111
8916.76	5.72312
8916.85	10.3724
8916.99	7.34646
8917.14	6.47626
8917.34	5.07588
8917.46	8.52152
8917.77	3.21337
8917.92	6.56599
8918.09	5.85446
8918.24	6.50026
8918.31	14.9454
8918.46	6.67958
8918.62	6.47165
8918.72	10.01
8918.86	6.78426
8919	7.18494
8919.15	6.96913
8919.33	5.41829
8919.45	8.26583
8919.62	5.96516
8919.72	10.1647
8919.88	6.09125
8919.95	14.2633
8920.13	5.67537
8920.46	3.02453
8920.54	12.9316
8920.59	17.762
8920.72	7.97257
8920.93	4.74046
8921.07	7.1958
8921.22	6.65779
8921.39	5.90912
8921.5	8.66476
8921.64	7.503
8921.79	6.62822
8921.99	4.83279
8922.1	9.31706
8922.3	5.00826
8922.45	6.78702
8922.61	6.22278
8922.71	10.2796
8922.77	15.9109
8922.85	12.3548
8923.02	5.82106
8923.2	5.55988
8923.36	6.28417
8923.54	5.64972
8923.86	3.0704
8923.93	14.247
8924.15	4.64835
8924.24	11.2473
8924.34	9.50932
8924.48	7.4173
8924.55	12.8949
8924.79	4.22744
8924.92	7.86844
8925.02	10.1533
8925.16	6.8956
8925.3	7.32332
8925.39	11.1819
8925.61	4.44326
8925.76	6.92713
8926.08	3.08613
8926.23	6.50745
8926.27	25.5951
8926.44	5.90319
8926.71	3.76662
8926.91	4.85578
8926.99	14.1004
8927.38	2.53331
8927.55	5.86545
8927.99	2.27077
8928.12	7.62777
8928.22	9.75705
8928.44	4.62214
8928.59	6.63482
8928.69	10.582
8928.85	6.15574
8929.01	6.23947
8929.14	7.47608
8929.29	6.87663
8929.39	9.95025
8929.56	5.96267
8929.59	28.4576
8929.74	6.94493
8929.87	7.30887
8930.03	6.38692
8930.15	8.56971
8930.4	3.90366
8930.75	2.8921
8930.93	5.63698
8931.07	6.81013
8931.17	10.6587
8931.29	8.26856
8931.57	3.5629
8931.76	5.27093
8931.88	8.25696
8932.2	3.10984
8932.32	8.23384
8932.38	18.2815
8932.79	2.39843
8932.89	9.79432
8933.08	5.26565
8933.19	9.97705
8933.35	6.13836
8933.55	5.06098
8933.76	4.7172
8933.92	6.14477
8934.01	11.6877
8934.17	6.03792
8934.37	4.94829
8934.46	11.3701
8934.58	8.52588
8934.61	37.1609
8934.68	14.2207
8934.9	4.46648
8934.99	11.6036
8935.1	8.94614
8935.47	2.68125
8935.68	4.76963
8935.73	21.575
8935.91	5.36653
8936.04	8.00769
8936.24	4.95737
8936.48	4.1198
8936.54	17.2622
8936.58	24.5821
8936.77	5.37086
8936.8	26.8745
8937.03	4.49661
8937.18	6.74855
8937.32	6.84463
8937.37	20.1126
8937.48	9.06783
8937.56	13.0668
8937.7	7.04622
8937.83	7.70594
8938.01	5.56545
8938.13	8.24198
8938.28	6.62296
8938.42	7.27537
8938.59	5.98802
8938.66	12.832
8938.73	14.3246
8938.91	5.51724
8939.05	7.24848
8939.19	7.30727
8939.31	8.14001
8939.48	6.0154
8939.96	2.07646
8940.05	10.7135
8940.18	7.98594
8940.43	4.00192
8940.53	9.42507
8940.69	6.25313
8940.77	13.5428
8941.01	4.11117
8941.1	11.868
8941.22	8.29119
8941.32	9.57121
8941.59	3.71333
8941.8	4.83115
8941.88	11.5393
8942.03	6.82827
8942.23	5.00325
8942.65	2.39309
8942.8	6.74263
8942.88	11.3507
8943.03	6.87427
8943.09	16.0953
8943.14	21.6357
8943.25	8.89838
8943.32	14.1663
8943.49	5.88201
8943.67	5.56948
8943.83	6.19118
8943.99	6.40287
8944.1	9.23617
8944.19	11.3469
8944.45	3.7428
8944.55	9.85416
8944.6	23.4192
8945	2.46178
8945.11	9.0082
8945.47	2.7777
8945.57	10.1153
8945.73	6.38081
8945.94	4.79088
8945.99	17.8221
8946.09	10.3864
8946.36	3.75883
8946.46	9.89609
8946.54	12.3138
8946.77	4.24592
8946.83	18.797
8946.92	10.7585
8947.01	11.6117
8947.2	5.16236
8947.45	4.08213
8947.67	4.44464
8947.85	5.6494
8948.05	4.88186
8948.15	10.6135
8948.24	10.9625
8948.47	4.38481
8948.7	4.31593
8948.84	6.98714
8949.02	5.60852
8949.12	9.79048
8949.16	28.0662
8949.37	4.77418
8949.42	18.2949
8949.57	6.8278
8949.7	7.74174
8949.78	11.6469
8949.85	14.3205
8950.04	5.29633
8950.13	11.0072
8950.22	11.9717
8950.33	8.79044
8950.47	7.06314
8950.59	8.29119
8950.62	41.632
8950.73	8.53024
8950.93	4.996
8951.15	4.6845
8951.23	11.9318
8951.32	11.5929
8951.52	4.98082
8951.62	9.77517
8951.77	6.55867
8951.84	14.0964
8951.97	8.05088
8952.13	6.13874
8952.22	10.5608
8952.38	6.35486
8952.55	5.90423
8952.64	10.7112
8952.71	16.2655
8952.93	4.3956
8953.04	9.78761
8953.09	19.9124
8953.19	9.84446
8953.39	4.93608
8953.5	9.07112
8953.63	7.62718
8953.92	3.42865
8954.06	7.54546
8954.2	6.70601
8954.28	12.6839
8954.36	13.8313
8954.39	25.6542
8954.51	8.7222
8954.66	6.70781
8954.94	3.59609
8955.1	6.15574
8955.14	23.3536
8955.33	5.45137
8955.43	9.17095
8955.53	10.2354
8955.63	10.6849
8955.72	10.7434
8955.81	10.6655
8956	5.23505
8956.07	14.0805
8956.16	11.6904
8956.45	3.42266
8956.49	25.413
8956.58	11.3947
8956.9	3.10955
8957.08	5.61608
8957.2	8.53242
8957.37	5.79374
8957.46	10.9325
8957.65	5.19561
8957.71	18.8005
8957.82	8.53242
8957.95	8.00897
8957.98	31.0366
8958.16	5.57227
8958.25	11.1321
8958.34	11.0939
8958.41	14.6071
8958.43	39.6197
8958.62	5.2203
8958.75	7.83576
8958.84	11.0132
8958.93	12.0802
8959.08	6.59283
8959.18	10.0817
8959.4	4.40509
8959.54	7.32493
8959.67	7.93966
8959.87	4.81626
8960	8.25832
8960.17	5.76203
8960.43	3.87297
8960.46	26.5393
8960.58	8.93735
8960.74	6.09533
8960.79	20.7254
8960.95	6.32071
8961.16	4.60532
8961.43	3.70425
8961.52	11.5821
8961.6	12.9016
8961.65	20.0723
8961.77	8.19202
8961.89	8.1813
8962.11	4.67159
8962.29	5.48396
8962.42	7.41015
8962.63	4.90485
8962.73	9.39938
8963.03	3.37872
8963.14	9.06618
8963.46	3.15946
8963.53	13.3333
8963.62	10.9926
8963.76	7.1286
8963.86	9.86193
8964.05	5.26843
8964.08	38.2995
8964.3	4.57813
8964.55	3.99393
8964.65	9.55657
8964.8	6.93722
8964.9	9.90982
8964.99	10.725
8965.17	5.65131
8965.33	6.25547
8965.39	16.3559
8965.7	3.24181
8965.84	7.10581
8965.91	13.947
8966.14	4.27606
8966.3	6.47962
8966.49	5.18296
8966.59	10.6417
8966.73	7.14082
8966.8	13.0924
8967.02	4.50491
8967.15	7.99233
8967.4	4.05712
8967.5	9.49127
8967.62	8.09192
8967.74	8.63483
8967.91	5.93859
8968.25	2.91367
8968.36	8.96539
8968.4	31.7965
8968.52	8.20614
8968.64	8.04311
8968.89	3.94524
8969.08	5.40628
8969.17	11.636
8969.32	6.51339
8969.48	6.13121
8969.69	4.83115
8969.95	3.81913
8970.18	4.29498
8970.29	9.47508
8970.41	8.20479
8970.47	16.6389
8970.61	7.3888
8970.93	3.07276
8971.03	10.1543
8971.09	16.8833
8971.15	16.276
8971.21	18.315
8971.23	46.5766
8971.47	4.09433
8971.67	5.0674
8971.8	7.82044
8972.02	4.55
8972.39	2.66418
8972.44	20
8972.62	5.65068
8972.75	7.52276
8973.04	3.43088
8973.16	8.62962
8973.25	11.6023
8973.36	8.52152
8973.42	16.5344
8973.55	7.65755
8973.69	7.49344
8973.85	6.06759
8974.3	2.2419
8974.43	7.4195
8974.59	6.32551
8974.73	6.9541
8974.81	13.1389
8974.87	16.4339
8974.92	20.9249
8975.08	6.13121
8975.41	3.06739
8975.67	3.80604
8975.77	10.5977
8975.86	10.2701
8976.15	3.5402
8976.36	4.71476
8976.42	16.1917
8976.5	12.0992
8976.58	12.161
8976.81	4.34141
8977.12	3.32016
8977.22	9.97009
8977.27	18.7371
8977.33	17.2861
8977.48	6.7245
8977.69	4.62684
8977.91	4.56663
8978	11.2221
8978.24	4.23549
8978.29	19.4666
8978.49	4.98306
8978.59	10.1492
8978.68	11.1297
8978.82	6.77736
8978.94	8.52442
8979	16.8805
8979.21	4.86689
8979.51	3.30677
8979.62	9.38703
8979.8	5.48396
8979.99	5.07228
8980.16	5.88824
8980.32	6.43335
8980.43	9.27816
8980.57	7.01902
8980.82	4.07216
8981.07	4.01332
8981.12	18.9107
8981.3	5.61073
8981.45	6.48719
8981.65	5.07949
8981.71	15.0195
8981.79	12.7178
8981.9	8.95175
8981.98	12.5455
8982.55	1.78212
8982.84	3.3678
8983.04	5.11143
8983.12	11.9875
8983.18	18.3756
8983.25	12.9887
8983.36	9.49577
8983.53	5.75209
8983.68	6.89322
8983.88	4.92005
8984.19	3.23635
8984.31	8.15794
8984.5	5.29437
8984.68	5.51481
8984.85	6.05254
8985.05	4.96697
8985.22	5.93824
8985.24	53.7634
8985.28	24.8756
8985.43	6.43832
8985.54	9.41354
8985.67	7.38989
8985.82	6.67067
8986.02	5.07382
8986.2	5.47465
8986.34	7.31529
8986.5	6.06722
8986.7	5.09347
8986.83	7.43163
8987.03	5.10751
8987.1	13.8773
8988	1.10819
8988.17	6.22898
8988.27	9.61538
8988.34	15.0399
8988.42	11.2931
8988.51	11.8092
8988.63	8.12744
8988.78	6.83153
8988.89	8.83314
8989.06	5.86201
8989.22	6.45161
8989.35	7.55801
8989.59	4.09249
8989.71	8.60363
8989.83	8.60141
8990.01	5.58472
8990.06	16.7813
8990.26	5.08932
8990.37	8.85818
8990.47	9.98702
8990.54	16.1394
8990.7	6.08643
8990.95	4.00753
8991.05	10.0786
8991.13	12.1625
8991.18	19.0658
8991.34	6.55136
8991.46	8.1215
8991.57	8.73668
8991.65	12.9618
8991.85	5.05894
8991.99	6.94879
8992.1	9.3362
8992.22	8.39349
8992.37	6.68405
8992.49	7.98658
8992.72	4.5041
8992.84	8.23249
8992.94	10.0796
8993.24	3.30819
8993.41	5.99161
8993.56	6.35042
8993.65	11.4064
8993.81	6.12107
8993.91	10.9481
8994.11	4.80839
8994.21	10.012
8994.36	6.66223
8994.54	5.81193
8994.83	3.45089
8994.89	14.8038
8995.11	4.51998
8995.2	11.3314
8995.29	11.3443
8995.4	9.42241
8995.47	12.9299
8995.66	5.4057
8995.82	6.38855
8995.95	7.44713
8996.13	5.47285
8996.27	7.36648
8996.5	4.3465
8996.63	7.75134
8996.85	4.4964
8997.09	4.2084
8997.18	10.5407
8997.29	9.18358
8997.5	4.90942
8997.65	6.41067
8997.82	5.99772
8998.19	2.68384
8998.28	10.853
8998.37	11.7096
8998.66	3.47717
8998.77	8.8269
8999.01	4.13394
8999.15	6.98178
8999.43	3.63465
8999.47	23.1803
8999.68	4.76599
8999.99	3.24233
9000.25	3.79795
9000.37	8.38082
9000.45	12.2309
9000.65	5.17974
9000.81	6.32311
9000.91	9.20471
9001.17	3.94945
9001.34	5.82072
9001.49	6.48677
9001.71	4.6503
9001.92	4.73171
9002.06	7.19683
9002.24	5.63095
9002.3	15.1653
9002.48	5.68796
9002.81	3.01714
9002.92	8.82145
9003.24	3.14159
9003.35	9.29368
9003.49	7.08065
9003.66	5.8326
9003.79	7.77242
9003.84	20.0562
9003.97	7.77242
9004.16	5.11274
9004.31	6.86577
9004.39	12.5109
9004.58	5.2203
9004.99	2.46409
9005.2	4.8216
9005.31	8.77116
9005.45	6.88089
9005.59	7.64351
9005.61	36.4697
9005.65	26.5816
9005.76	9.45805
9005.87	9.14913
9005.94	12.7178
9006.21	3.71581
9006.33	8.21423
9006.54	4.96796
9006.68	6.84838
9006.78	10.7135
9006.9	8.05023
9007	10.1906
9007.06	16.5618
9007.13	13.9626
9007.24	9.10664
9007.43	5.15119
9007.78	2.91766
9007.88	9.25241
9008.1	4.70721
9008.18	11.5035
9008.3	8.3724
9008.43	7.64351
9008.6	5.91226
9008.76	6.53979
9008.84	12.639
9008.91	14.1703
9009.27	2.78133
9009.4	7.47328
9009.61	4.66527
9009.68	14.1864
9009.76	13.2661
9009.88	8.11754
9009.98	9.993
9010.14	6.38937
9010.45	3.21378
9010.57	8.42744
9010.72	6.54793
9010.77	19.0876
9010.87	10.2712
9011.05	5.5869
9011.14	10.9063
9011.41	3.67593
9011.57	6.30398
9011.69	8.38645
9011.82	7.8376
9011.89	13.4264
9012.03	7.3185
9012.16	7.85361
9012.42	3.75587
9012.53	9.31706
9012.57	29.36
9012.79	4.56246
9012.89	9.98901
9013.02	7.24323
9013.06	30.3306
9013.13	13.3351
9013.59	2.17595
9013.76	6.02991
9013.81	20.141
9014	5.13136
9014.14	7.01508
9014.41	3.78573
9014.5	10.5285
9014.65	6.9185
9014.87	4.40587
9015.01	7.2648
9015.17	6.21272
9015.51	2.93591
9015.62	9.13242
9015.82	5.02311
9015.96	7.10126
9016.31	2.91333
9016.4	10.5887
9016.49	11.3302
9016.69	4.98256
9016.89	4.96401
9017	9.05633
9017.23	4.28872
9017.51	3.66408
9017.6	10.5419
9017.73	7.87216
9017.82	11.6469
9017.91	10.8425
9017.97	16.6722
9018.2	4.28633
9018.52	3.09004
9018.68	6.47501
9018.82	6.93049
9018.99	6.13836
9019.09	9.996
9019.28	5.13426
9019.43	6.72495
9019.55	8.40689
9019.66	9.06208
9019.81	6.59674
9020.01	5.13954
9020.06	16.8663
9020.15	11.9389
9020.41	3.81752
9020.59	5.41506
9020.72	7.69704
9020.99	3.73315
9021.12	7.59994
9021.22	10.6576
9021.35	7.79849
9021.52	5.59597
9021.73	4.78881
9021.87	7.5861
9021.93	15.1378
9022.09	6.1192
9022.25	6.49308
9022.32	13.5391
9022.48	6.46329
9022.68	4.89884
9022.94	3.90366
9023.07	7.3551
9023.27	5.17866
9023.51	4.11167
9024.02	1.96692
9024.21	5.3376
9024.28	13.637
9024.41	7.43605
9024.5	11.854
9024.6	10.0685
9024.71	8.65876
9024.87	6.23053
9025.09	4.6215
9025.53	2.27656
9025.65	8.20546
9025.9	4.03942
9026.15	3.91573
9026.24	11.7069
9026.31	13.3014
9026.56	4.0016
9026.69	8.15395
9026.81	8.21693
9027.03	4.54752
9027.15	8.07494
9027.46	3.26232
9027.52	16.2443
9027.63	9.30665
9027.66	27.9174
9027.87	4.94047
9028.22	2.8231
9028.33	9.21914
9028.48	6.44371
9028.99	1.97496
9029.1	9.36593
9029.21	9.05633
9029.37	6.07386
9029.53	6.19464
9029.65	8.76808
9029.81	6.15271
9030.26	2.20366
9030.65	2.56911
9030.79	7.53012
9030.87	12.1448
9030.99	8.50847
9031.06	12.7
9031.37	3.24034
9031.6	4.32003
9031.67	15.8103
9031.84	5.70776
9031.92	12.9467
9032.04	8.49545
9032.17	7.38607
9032.31	7.26111
9032.55	4.22529
9032.74	5.18188
9032.84	10.3961
9033.01	5.78737
9033.14	7.5358
9033.21	14.2674
9033.33	8.87942
9033.43	9.5039
9033.62	5.35762
9033.71	11.3572
9033.83	7.81922
9034.19	2.78133
9034.52	3.07201
9034.79	3.72024
9034.92	7.72618
9035.12	4.98132
9035.27	6.46956
9035.46	5.23807
9035.58	8.59254
9035.75	5.77434
9035.88	7.72499
9036.08	5.02159
9036.25	6.02228
9036.5	3.89772
9036.71	4.93024
9036.84	7.22752
9037.17	3.08214
9037.26	10.6918
9037.48	4.55249
9037.66	5.74581
9037.77	8.84251
9037.95	5.46299
9038.16	4.88424
9038.29	7.58495
9038.55	3.88908
9038.78	4.30867
9038.93	6.78058
9039.12	5.0844
9039.24	8.80514
9039.46	4.40276
9039.62	6.28378
9039.76	7.33192
9039.9	7.24743
9040.03	7.57232
9040.16	7.43052
9040.32	6.41601
9040.52	5.06432
9040.61	10.6895
9040.68	13.3941
9040.83	6.77461
9040.97	7.37246
9041.12	6.46831
9041.28	6.43998
9041.36	12.87
9041.49	7.40796
9041.67	5.61892
9041.76	11.0412
9041.89	7.4217
9041.99	10.3702
9042.23	4.12201
9042.55	3.15328
9042.87	3.13411
9042.95	13.113
9043.1	6.39345
9043.21	9.07112
9043.38	5.95167
9043.55	5.85035
9043.73	5.5322
9043.94	4.75105
9044.14	5.11797
9044.29	6.4612
9044.53	4.15058
9044.69	6.48466
9044.74	18.7793
9045.01	3.74897
9045.25	4.20133
9045.37	7.87464
9045.68	3.25087
9045.87	5.29914
9046.35	2.07396
