# Supplementary material for: Dorsal and median raphe neuronal firing dynamics characterized by nonlinear measures
Source: PLoS Comput Biol. 2024 May 28;20(5):e1012111. doi: 10.1371/journal.pcbi.1012111 (PMC11161118; doi:10.1371/journal.pcbi.1012111)
Supplement: S1 Data — (ZIP) [file pcbi.1012111.s002.zip › data/N118_N4_030311s.txt]

Event times and instantaneous frequencies between 12847.6 s and 12967.7 s on channel 401
Time	Inst freq
12847.9	0.0100894
12848	8.89838
12848.1	8.19068
12848.3	6.09793
12848.4	8.23249
12848.5	10.4178
12848.7	7.47272
12848.8	8.83314
12848.9	9.33271
12849	11.0522
12849.1	7.7694
12849.3	5.22739
12849.4	10.4789
12849.5	6.98763
12849.7	7.00673
12849.8	6.83247
12850	6.59761
12850.1	9.522
12850.2	7.44713
12850.3	12.4239
12850.4	8.56384
12850.5	9.2885
12850.6	7.51767
12850.7	9.25241
12850.9	7.71129
12851.1	5.2086
12851.2	9.6918
12851.3	7.19735
12851.4	7.46436
12851.6	8.05932
12851.7	8.49979
12851.9	5.92382
12852.1	4.74428
12852.3	4.68538
12852.4	9.53562
12852.7	3.30983
12853	3.64087
12853.1	8.84486
12853.3	4.57164
12853.4	8.7943
12853.5	11.4666
12853.7	4.77509
12853.8	7.28385
12854	4.9581
12854.2	5.67795
12854.3	14.6242
12854.5	5.09528
12854.7	4.26858
12854.9	6.99888
12855	9.06865
12855.1	12.133
12855.1	12.7763
12855.3	7.70475
12855.4	8.18934
12855.5	7.14694
12855.7	6.82221
12855.9	5.33732
12856	5.49692
12856.1	10.3381
12856.4	4.01011
12856.5	8.40972
12856.7	4.68165
12856.9	6.34921
12857	7.67401
12857.1	10.2575
12857.2	8.57927
12857.3	11.6198
12857.4	7.54205
12857.6	5.24274
12857.8	6.19195
12857.9	10.7227
12858	6.74082
12858.2	5.98408
12858.3	7.49625
12858.4	9.11577
12858.6	5.80147
12858.7	12.7453
12858.8	10.6056
12858.9	13.8754
12859	9.68617
12859	12.6904
12859.2	9.0629
12859.2	11.374
12859.3	9.93049
12859.4	12.6952
12859.5	13.2415
12859.6	8.64006
12859.8	7.00182
12859.9	7.46491
12860	10.9963
12860.1	11.7925
12860.2	8.5778
12860.3	9.54563
12860.4	11.426
12860.5	8.44452
12860.7	6.11434
12860.7	10.6849
12860.9	8.03859
12861	8.07754
12861.1	11.8963
12861.2	10.4058
12861.3	10.0513
12861.4	10.6157
12861.5	6.31672
12861.6	12.2911
12861.7	12.0482
12861.8	10.4712
12861.9	9.56938
12862	7.64
12862.1	8.79275
12862.2	10.5419
12862.3	8.60733
12862.5	6.07165
12862.6	11.0595
12862.7	8.64977
12862.8	8.4488
12863	7.89952
12863	11.8427
12863.1	10.4657
12863.2	9.90884
12863.3	12.6904
12863.4	9.50751
12863.6	7.71129
12863.6	13.6054
12863.7	10.8731
12863.8	10.7933
12863.9	8.3949
12864	9.81354
12864.1	8.99928
12864.2	11.7178
12864.4	7.48279
12864.5	10.1895
12864.6	6.595
12864.8	5.85069
12864.9	9.26097
12865.1	4.67814
12865.2	11.0108
12865.3	7.52219
12865.5	8.58516
12865.6	8.95817
12865.7	5.61861
12865.9	5.81226
12866	14.1004
12866.1	7.43163
12866.3	4.43243
12866.4	10.019
12866.6	7.56773
12866.7	10.3391
12866.8	8.50557
12866.9	12.1862
12867	11.0939
12867.1	7.2317
12867.2	8.54701
12867.3	10.6621
12867.4	7.77122
12867.6	8.26583
12867.7	7.24795
12867.8	12.8287
12867.9	11.4155
12868	6.67468
12868.2	6.90179
12868.3	5.79341
12868.4	11.1012
12868.6	7.50638
12868.7	8.90076
12868.8	6.77966
12869	7.3014
12869.1	8.79353
12869.2	7.74473
12869.3	13.9684
12869.4	9.71817
12869.5	11.8807
12869.5	10.4537
12869.6	13.0565
12869.7	8.41397
12869.8	13.7099
12869.9	13.8696
12870	11.6387
12870.1	13.2275
12870.1	10.8213
12870.2	11.7192
12870.3	16.8294
12870.4	12.8139
12870.4	13.1216
12870.5	12.5251
12870.6	13.2468
12870.6	21.0748
12870.7	10.0746
12870.8	11.9589
12870.9	11.7467
12871	13.4989
12871.1	14.2653
12871.1	15.8957
12871.2	9.14997
12871.3	16.6861
12871.4	15.6519
12871.4	14.2146
12871.5	11.9574
12871.6	14.3906
12871.7	13.5888
12871.7	12.5644
12871.8	16.197
12871.8	18.546
12871.9	10.1843
12872	11.2347
12872.1	15.8053
12872.2	11.4416
12872.3	13.4916
12872.3	12.0294
12872.4	13.74
12872.5	13.369
12872.6	12.8057
12872.6	14.3699
12872.7	10.5219
12872.8	14.4655
12872.9	10.7273
12873.1	6.32031
12873.1	11.147
12873.2	13.3404
12873.3	9.87557
12873.4	8.26037
12873.5	10.5396
12873.6	12.6968
12873.7	11.0852
12873.8	9.97904
12873.9	11.8708
12874	12.6695
12874.1	8.84095
12874.2	10.367
12874.3	7.77968
12874.4	10.6101
12874.5	10.7631
12874.6	9.94926
12874.7	10.6022
12874.8	7.16025
12874.9	8.82379
12875	12.2504
12875.1	9.9226
12875.2	8.08669
12875.3	11.1682
12875.4	10.5977
12875.5	10.3402
12875.6	10.6191
12875.7	9.56297
12875.8	11.1894
12875.9	9.85028
12876	10.9254
12876.2	6.52103
12876.3	11.0314
12876.3	10.8613
12876.5	9.15583
12876.5	13.1441
12876.6	10.4026
12876.7	12.6295
12876.8	14.5985
12876.9	11.9818
12876.9	12.536
12877	12.3977
12877.1	10.9469
12877.2	11.8064
12877.3	13.1044
12877.3	12.6295
12877.4	11.8638
12877.6	7.28279
12877.7	8.40548
12877.8	9.67212
12877.9	8.81368
12878	12.1315
12878.1	13.624
12878.2	7.39864
12878.3	9.79624
12878.4	12.4409
12878.6	5.42535
12878.7	10.5697
12878.9	4.82882
12879	8.81601
12879.1	7.61209
12879.2	9.13826
12879.4	7.12251
12879.5	8.76194
12879.6	8.37942
12879.7	6.87521
12879.8	10.4254
12880	6.49984
12880.1	9.92457
12880.2	10.3423
12880.3	7.77061
12880.4	10.3563
12880.5	10.5053
12880.6	9.08265
12880.7	13.552
12880.8	9.45895
12880.9	10.4178
12881	8.07103
12881.2	7.32493
12881.3	8.57706
12881.3	15.1194
12881.5	7.53466
12881.6	11.1545
12881.6	11.956
12881.8	6.27825
12881.9	6.9701
12882.1	7.95925
12882.2	11.0314
12882.2	12.9685
12882.4	5.10152
12882.6	8.46955
12882.7	8.93017
12882.8	10.9051
12882.9	8.1215
12883	7.70179
12883.1	11.4025
12883.2	8.68734
12883.3	11.6442
12883.4	8.61698
12883.5	10.8885
12883.7	6.59413
12883.7	14.6843
12883.8	9.37647
12883.9	9.68711
12884.1	4.76985
12884.2	10.8613
12884.4	5.8548
12884.5	7.02395
12884.7	9.13242
12884.7	13.3138
12884.8	10.8038
12884.9	11.325
12885	10.3928
12885.1	9.47508
12885.2	9.23105
12885.3	17.5871
12885.4	12.8617
12885.5	9.91179
12885.5	12.0496
12885.6	15.2253
12885.8	6.87144
12885.8	12.0598
12885.9	15.0784
12886	10.7043
12886.1	15.6177
12886.1	13.6968
12886.2	13.238
12886.3	10.3756
12886.4	16.0643
12886.5	10.6838
12886.6	10.3864
12886.7	6.46496
12886.8	7.33192
12886.9	16.0668
12887	14.0154
12887	16.0798
12887.1	16.3106
12887.2	14.9054
12887.2	18.7512
12887.3	16.5948
12887.4	11.4077
12887.4	17.5408
12887.5	15.5255
12887.5	21.6263
12887.6	17.188
12887.7	18.6463
12887.7	14.7319
12887.8	12.6871
12887.9	17.1028
12887.9	11.6891
12888	13.0293
12888.1	15.1035
12888.2	14.9276
12888.2	11.9789
12888.3	15.7604
12888.4	16.2022
12888.4	16.3908
12888.5	20.247
12888.6	12.5786
12888.6	14.2878
12888.7	15.5352
12888.8	10.7585
12888.8	19.8847
12888.9	14.2207
12889	12.5423
12889.1	9.84931
12889.2	11.9517
12889.2	14.9566
12889.3	13.6295
12889.4	13.1475
12889.5	14.2308
12889.5	10.636
12889.6	12.4938
12889.7	12.6743
12889.8	12.566
12889.9	11.632
12889.9	13.0976
12890	13.0497
12890.1	9.14495
12890.2	13.5135
12890.3	14.7514
12890.3	15.9872
12890.4	9.81643
12890.5	9.22765
12890.6	11.6863
12890.7	12.3946
12890.8	10.5585
12890.9	11.9574
12891	12.4844
12891.1	7.71962
12891.2	10.9601
12891.3	13.5007
12891.4	8.81057
12891.5	11.0816
12891.6	9.97705
12891.7	11.6374
12891.8	8.28638
12891.9	7.61151
12892	17.1703
12892.1	11.0424
12892.1	21.3675
12892.2	14.2268
12892.2	16.6058
12892.3	16.4908
12892.4	14.9076
12892.4	16.3586
12892.5	24.0211
12892.6	10.7124
12892.6	14.8544
12892.7	13.2363
12892.8	15.8453
12892.8	14.6778
12892.9	16.2973
12892.9	18.8929
12893	11.0072
12893.1	11.2969
12893.2	14.9903
12893.3	14.1723
12893.3	17.4216
12893.4	14.497
12893.5	10.6815
12893.5	15.2975
12893.6	14.9343
12893.7	9.85902
12893.8	9.66931
12893.9	16.0385
12894	13.1441
12894.1	8.77963
12894.2	12.6358
12894.2	13.1337
12894.3	8.68734
12894.4	12.5581
12894.5	10.4811
12894.6	10.7945
12894.7	9.15164
12894.8	10.6383
12894.9	14.1443
12895	13.6612
12895	11.892
12895.1	15.5063
12895.3	6.17894
12895.4	7.7101
12895.5	11.1982
12895.6	13.9063
12895.7	9.92359
12895.8	6.67245
12895.9	12.288
12896	10.5485
12896.1	8.89205
12896.2	12.9266
12896.3	11.4653
12896.3	12.9752
12896.4	14.1403
12896.5	9.15499
12896.6	13.7552
12896.7	7.86535
12896.8	8.47961
12896.9	9.40822
12897	10.5374
12897.1	13.4698
12897.2	8.61698
12897.3	13.4372
12897.4	14.2106
12897.5	9.54472
12897.6	10.4515
12897.7	12.6582
12897.7	12.2085
12897.8	10.0929
12898	7.53239
12898.1	8.34864
12898.2	11.4969
12898.3	8.99847
12898.4	10.2796
12898.6	5.20562
12898.7	10.2281
12898.7	14.1203
12898.8	12.41
12898.9	15.9898
12899	11.4548
12899.1	12.1256
12899.1	14.5858
12899.2	10.8613
12899.3	14.0825
12899.3	19.2308
12899.4	11.3649
12899.5	11.197
12899.6	13.1165
12899.7	16.6639
12899.7	11.733
12899.8	15.6446
12899.9	15.5159
12899.9	15.6544
12900	13.5263
12900.1	14.2511
12900.1	14.9454
12900.2	12.4285
12900.3	21.3904
12900.4	10.5854
12900.4	14.4196
12900.5	17.1762
12900.6	13.5704
12900.7	11.7661
12900.8	8.58074
12900.9	10.8684
12900.9	11.279
12901	15.2346
12901.1	12.9333
12901.2	9.88045
12901.3	15.3586
12901.4	8.61995
12901.5	11.6333
12901.5	12.1286
12901.6	11.6932
12901.7	10.3961
12901.8	8.98876
12901.9	9.41974
12902	9.51203
12902.1	12.4301
12902.2	9.79624
12902.3	13.3708
12902.4	10.3648
12902.5	11.2032
12902.6	10.4308
12902.7	10.694
12902.8	12.2384
12902.9	8.83158
12903	9.83091
12903.1	12.8419
12903.2	8.34307
12903.3	12.0294
12903.4	10.248
12903.5	5.76369
12903.5	591.716
12903.5	319.489
12903.6	10.9842
12903.7	8.63782
12903.8	9.26441
12903.9	12.5251
12904	11.6306
12904.1	12.8866
12904.2	8.66401
12904.3	10.7793
12904.4	8.85112
12904.5	9.70591
12904.6	8.59476
12904.7	13.0617
12904.8	7.45434
12905	8.85661
12905.1	10.2796
12905.1	11.1582
12905.3	8.03406
12905.4	9.70497
12905.5	5.64175
12905.6	14.806
12905.7	9.87752
12905.9	5.64175
12906	8.56531
12906.1	8.94775
12906.2	7.82044
12906.3	11.1297
12906.4	15.9744
12906.5	12.3916
12906.6	6.97642
12906.7	9.67118
12906.8	8.72448
12907	8.28775
12907.1	8.24878
12907.2	6.49646
12907.4	7.33568
12907.5	9.18864
12907.6	11.04
12907.7	8.52588
12907.8	7.88581
12908	4.61233
12908.1	8.67002
12908.2	10.9409
12908.4	7.24743
12908.5	7.12352
12908.6	14.5138
12908.8	4.06058
12908.9	13.4102
12909	9.081
12909.2	6.31393
12909.3	8.37802
12909.4	7.08065
12909.6	6.2282
12909.7	9.2687
12910	3.47222
12910.1	10.3445
12910.2	11.7536
12910.3	10.3691
12910.4	9.3633
12910.6	5.57911
12910.7	9.4038
12910.8	6.4771
12910.9	8.49545
12911	9.80681
12911.1	10.4178
12911.2	8.97344
12911.4	9.14244
12911.5	6.55695
12911.6	9.79048
12911.7	8.94294
12911.8	8.89363
12912	7.65521
12912.1	9.55201
12912.1	12.7129
12912.3	7.06714
12912.4	8.52806
12912.5	7.23537
12912.7	6.84697
12912.8	12.8999
12912.9	8.5859
12913	8.34307
12913.1	9.298
12913.2	11.5727
12913.3	10.879
12913.4	8.38645
12913.5	8.79198
12913.6	8.68659
12913.7	11.8483
12913.8	10.1926
12913.9	9.24214
12914	9.22935
12914.2	7.26322
12914.3	8.02761
12914.4	10.5887
12914.5	9.36944
12914.6	9.54563
12914.7	8.09389
12914.9	7.66342
12915	7.05816
12915.1	11.26
12915.2	8.97263
12915.3	7.59994
12915.5	5.60444
12915.6	9.37295
12915.8	6.75904
12915.9	7.53296
12916	8.50196
12916.1	10.4613
12916.2	9.55384
12916.4	6.86955
12916.5	10.6293
12916.6	8.52588
12916.7	10.352
12916.8	8.72753
12916.9	12.6088
12917	7.26006
12917.1	10.2955
12917.3	6.19617
12917.3	11.5115
12917.4	12.5392
12917.5	8.58516
12917.7	7.31797
12917.8	8.40266
12917.9	9.55384
12918	11.0681
12918.1	10.4778
12918.2	10.0381
12918.3	6.59457
12918.4	10.5208
12918.6	8.18264
12918.7	8.52806
12918.8	8.56164
12918.9	8.86761
12919	7.83453
12919.1	9.87264
12919.2	13.7231
12919.3	10.1235
12919.4	12.7097
12919.5	11.1757
12919.6	7.59821
12919.7	9.43752
12919.8	11.3882
12919.9	11.2905
12920.1	5.28457
12920.3	5.49239
12920.4	9.14997
12920.5	12.0163
12920.6	5.80788
12920.8	7.00574
12920.9	7.48727
12921.1	6.66489
12921.1	10.4417
12921.2	10.3734
12921.3	11.5727
12921.4	13.2031
12921.5	12.9366
12921.6	10.4899
12921.7	13.2802
12921.7	15.9261
12921.8	14.5159
12921.9	12.4875
12921.9	15.8353
12922	15.067
12922.1	14.7341
12922.1	12.4224
12922.2	16.4663
12922.3	12.9618
12922.3	15.3775
12922.4	18.0375
12922.5	15.2999
12922.6	11.2841
12922.6	13.0514
12922.7	23.7473
12922.7	16.8691
12922.8	17.0561
12922.9	10.2902
12923	14.622
12923	12.7226
12923.1	12.2684
12923.2	10.6123
12923.3	13.8447
12923.4	10.8992
12923.5	11.0132
12923.5	14.0371
12923.6	12.3077
12923.7	12.2354
12923.8	11.9632
12923.9	11.0828
12923.9	14.2674
12924	13.0736
12924.1	9.49397
12924.2	9.81932
12924.3	9.87752
12924.4	14.1183
12924.5	11.396
12924.6	10.8707
12924.7	8.45094
12924.8	14.5794
12924.8	15.0761
12924.9	10.0634
12925	14.8743
12925.1	7.25216
12925.2	11.0047
12925.3	12.7714
12925.4	11.325
12925.5	13.0924
12925.6	12.8584
12925.6	18.093
12925.7	16.1212
12925.7	17.7715
12925.8	13.9451
12925.9	18.4128
12925.9	16.1238
12926	16.4204
12926.1	10.3573
12926.1	12.8502
12926.2	15.2346
12926.3	15.7803
12926.3	16.0875
12926.4	11.8638
12926.5	15.3468
12926.6	11.2701
12926.7	11.8092
12926.7	14.2349
12926.8	16.2628
12926.9	16.1186
12926.9	16.7701
12927	10.0472
12927.1	13.5263
12927.2	12.6119
12927.3	9.70403
12927.3	14.6199
12927.4	10.7078
12927.5	14.8987
12927.6	8.90155
12927.7	12.1655
12927.8	11.6442
12927.9	13.4427
12927.9	12.791
12928	13.9528
12928.1	13.3887
12928.2	9.28678
12928.3	10.4646
12928.4	11.5287
12928.4	12.9082
12928.5	13.708
12928.6	10.6033
12928.7	8.60067
12928.8	10.5319
12928.9	12.747
12929	9.64972
12929.1	8.2291
12929.2	11.3598
12929.3	11.8568
12929.4	14.8082
12929.4	15.9719
12929.6	7.91327
12929.6	12.5016
12929.7	10.022
12929.8	11.0351
12929.9	10.098
12930	13.403
12930.1	13.6221
12930.2	7.58208
12930.3	14.0805
12930.4	9.44465
12930.5	10.3348
12930.6	9.85513
12930.7	12.0496
12930.8	8.88336
12930.9	9.72573
12931	10.5519
12931.1	10.1543
12931.2	9.27128
12931.3	7.66577
12931.5	6.0931
12931.6	9.50029
12931.7	9.48137
12931.8	10.0888
12931.9	11.909
12932	10.1678
12932	15.2835
12932.2	8.12414
12932.3	9.02935
12932.4	10.7089
12932.5	8.70019
12932.5	14.5117
12932.6	14.041
12932.7	12.13
12932.8	12.8518
12932.9	10.7147
12933	9.72479
12933.1	12.8172
12933.2	8.95415
12933.2	15.0557
12933.3	11.0742
12933.4	13.6147
12933.5	11.9904
12933.6	9.7229
12933.7	8.01346
12933.8	11.1483
12933.9	12.9803
12934	9.6432
12934.1	11.8357
12934.1	14.4844
12934.2	8.29876
12934.3	13.637
12934.4	13.3333
12934.5	9.08513
12934.6	10.8696
12934.7	18.3117
12934.8	10.2218
12934.9	9.71062
12934.9	11.5314
12935	13.4228
12935.1	9.53471
12935.2	19.8373
12935.2	15.2369
12935.3	15.5618
12935.4	16.9492
12935.4	19.6271
12935.5	14.8126
12935.6	11.5022
12935.6	13.4698
12935.7	14.243
12935.8	14.2816
12935.9	12.0482
12935.9	14.1223
12936	13.0736
12936.1	9.59417
12936.2	15.1103
12936.3	11.4351
12936.3	13.9626
12936.4	10.3114
12936.5	12.734
12936.6	11.3533
12936.7	9.3791
12936.8	15.873
12936.8	19.2123
12936.9	12.0744
12937	15.6372
12937	14.3308
12937.2	8.72144
12937.2	14.1203
12937.3	11.892
12937.4	10.1688
12937.5	8.65801
12937.6	16.5289
12937.7	8.73515
12937.8	9.80296
12937.9	15.3186
12937.9	12.2895
12938.1	8.60659
12938.2	10.3724
12938.2	12.4704
12938.4	8.84017
12938.5	9.19879
12938.5	11.9617
12938.6	14.6735
12938.7	12.3732
12938.8	13.0107
12938.8	14.997
12938.9	13.3032
12939	14.6049
12939.1	14.3575
12939.1	12.1818
12939.2	12.0802
12939.3	15.6887
12939.3	14.5497
12939.4	22.1631
12939.4	18.1291
12939.5	18.0766
12939.6	13.9237
12939.7	12.3001
12939.7	20.5297
12939.8	21.6685
12939.8	15.7134
12939.9	15.6274
12939.9	14.4196
12940	19.9681
12940.1	13.6184
12940.1	13.0242
12940.2	13.8754
12940.3	11.956
12940.4	12.9921
12940.5	14.1363
12940.5	12.1551
12940.6	14.9254
12940.7	14.8104
12940.8	10.7481
12940.8	16.1891
12940.9	11.6673
12941	12.2041
12941.1	11.1682
12941.2	11.1222
12941.2	13.0395
12941.3	19.3611
12941.4	12.1832
12941.5	12.9668
12941.5	11.8092
12941.6	13.9567
12941.7	8.01539
12941.8	10.9878
12941.9	11.6293
12942	16.8805
12942.1	12.2745
12942.1	11.5035
12942.2	14.4092
12942.3	13.1648
12942.4	10.4428
12942.5	12.4782
12942.5	17.7085
12942.6	12.5141
12942.7	9.27042
12942.8	15.9515
12942.9	11.4116
12943	11.1421
12943.1	8.45023
12943.2	9.81643
12943.3	11.919
12943.3	13.2118
12943.4	16.415
12943.4	17.2473
12943.5	14.0213
12943.6	12.8601
12943.7	12.8222
12943.8	10.8202
12943.9	11.4416
12943.9	17.7242
12944	13.8773
12944.1	11.5594
12944.1	14.6477
12944.2	14.0351
12944.3	15.3257
12944.4	12.6167
12944.4	11.1247
12944.5	15.7505
12944.6	13.4517
12944.6	18.6081
12944.7	12.8733
12944.8	18.5598
12944.8	16.675
12944.9	12.4875
12945	15.2045
12945.1	10.352
12945.1	12.6103
12945.2	16.2127
12945.3	12.8999
12945.4	14.9343
12945.4	16.9722
12945.5	8.296
12945.6	11.8329
12945.7	14.2816
12945.8	11.5128
12945.8	15.9872
12945.9	10.2817
12946	16.9981
12946.1	12.5644
12946.2	13.1735
12946.2	12.458
12946.3	14.041
12946.4	11.4666
12946.5	16.3961
12946.5	15.058
12946.6	13.1787
12946.7	10.0634
12946.8	10.3875
12946.9	14.4823
12946.9	13.6818
12947	12.21
12947.1	13.0412
12947.2	16.0256
12947.2	12.7486
12947.3	16.7813
12947.4	13.5062
12947.4	19.2901
12947.5	13.4264
12947.5	20.2881
12947.6	11.5701
12947.7	17.6803
12947.8	12.8222
12947.9	9.09091
12948	12.0584
12948	12.4844
12948.1	9.28247
12948.2	11.8189
12948.3	9.89413
12948.4	10.3103
12948.5	11.1645
12948.6	17.963
12948.7	12.1892
12948.7	10.6067
12948.8	12.6438
12948.9	9.94233
12949	11.4824
12949.1	11.5354
12949.2	11.5955
12949.3	13.8543
12949.3	16.0231
12949.4	9.54927
12949.5	15.1883
12949.6	12.6056
12949.6	14.7384
12949.7	10.0857
12949.9	8.3956
12950	8.83314
12950	13.2135
12950.2	6.48172
12950.3	13.9024
12950.4	9.44733
12950.5	13.5391
12950.5	11.0108
12950.7	9.14495
12950.7	14.6456
12950.8	7.78756
12950.9	13.9899
12951	15.1149
12951	15.9185
12951.1	12.6183
12951.2	16.2048
12951.3	11.5527
12951.4	13.2135
12951.4	13.5999
12951.5	19.5503
12951.5	14.7145
12951.6	16.6722
12951.7	13.4971
12951.8	13.1216
12951.8	13.5446
12951.9	13.9509
12952	13.5538
12952	13.1787
12952.1	13.3887
12952.2	13.1372
12952.3	14.2674
12952.3	14.6994
12952.4	16.1238
12952.5	13.1614
12952.5	13.8064
12952.6	11.9861
12952.7	10.1215
12952.8	10.7619
12952.9	14.8943
12953	15.9464
12953	12.9752
12953.1	10.846
12953.2	14.9031
12953.3	14.1723
12953.3	13.3103
12953.4	15.8932
12953.5	12.3503
12953.6	13.1596
12953.6	13.5999
12953.7	11.5393
12953.8	9.92851
12953.9	11.0096
12954	8.32917
12954.1	15.2905
12954.2	17.307
12954.2	13.6519
12954.3	15.9236
12954.4	13.5391
12954.4	12.8139
12954.6	6.97156
12954.7	10.3466
12954.7	13.9684
12954.9	6.35001
12955	10.6213
12955.2	6.29366
12955.3	8.3612
12955.4	10.5988
12955.5	12.21
12955.5	12.773
12955.6	10.9433
12955.7	10.8743
12955.8	8.80282
12956	5.57196
12956.1	10.7342
12956.2	8.74891
12956.3	9.53471
12956.4	15.6642
12956.5	9.70309
12956.6	7.1053
12956.7	10.6849
12956.8	8.67303
12957	7.397
12957.1	7.58725
12957.2	12.1966
12957.3	11.4679
12957.4	8.02439
12957.5	7.24165
12957.6	10.1626
12957.8	8.71992
12957.8	16.2417
12957.9	10.268
12958	9.67024
12958.1	16.3693
12958.2	7.52389
12958.4	5.88443
12958.5	12.7146
12958.5	11.7938
12958.6	15.8629
12958.7	10.5843
12958.8	11.2727
12958.9	10.8413
12959	11.5594
12959	15.2975
12959.1	11.1707
12959.2	8.01796
12959.3	12.832
12959.4	17.0532
12959.5	8.68357
12959.6	11.3456
12959.7	12.9082
12959.7	15.8103
12959.8	18.6081
12959.9	13.611
12959.9	16.8577
12960	10.6135
12960.1	17.6929
12960.2	11.2095
12960.2	14.6242
12960.3	13.0719
12960.4	11.3199
12960.4	17.762
12960.5	11.5647
12960.6	17.2295
12960.7	14.5033
12960.7	12.9955
12960.8	12.0846
12960.9	13.6668
12961	11.9104
12961	16.1865
12961.1	15.3257
12961.2	9.35541
12961.3	16.9924
12961.3	17.03
12961.4	16.176
12961.4	17.0707
12961.6	8.99361
12961.6	16.4962
12961.7	17.1851
12961.7	21.7108
12961.8	12.7146
12961.9	16.8067
12961.9	12.3487
12962	11.8399
12962.1	14.4155
12962.2	12.7632
12962.2	14.0766
12962.3	13.6949
12962.4	8.72372
12962.5	15.4512
12962.6	16.8663
12962.6	14.2552
12962.7	9.76467
12962.8	13.0634
12962.9	10.9613
12963	13.6893
12963	16.9607
12963.1	14.0627
12963.2	13.5227
12963.2	15.5982
12963.3	12.6135
12963.4	18.4911
12963.4	15.0331
12963.5	13.9276
12963.6	14.839
12963.7	12.2354
12963.7	15.0534
12963.8	16.2893
12963.8	15.5569
12963.9	14.455
12964	8.94614
12964.1	13.611
12964.2	14.8368
12964.2	16.488
12964.3	12.1374
12964.4	13.9373
12964.5	13.2398
12964.5	14.0252
12964.6	15.9847
12964.7	16.0154
12964.7	14.2939
12964.8	14.8258
12964.9	13.9392
12964.9	20.3957
12965	13.8658
12965.1	14.6972
12965.1	12.4626
12965.2	13.3191
12965.3	10.3252
12965.4	11.566
12965.5	15.024
12965.5	14.7776
12965.6	9.78091
12965.7	11.4863
12965.8	11.6891
12965.9	14.2959
12965.9	13.7024
12966	16.5728
12966.1	12.7877
12966.2	12.3153
12966.3	8.99523
12966.4	9.45716
12966.5	12.0322
12966.5	12.8684
12966.6	12.5203
12966.7	17.334
12966.8	12.7307
12966.9	9.25669
12966.9	12.875
12967.1	9.59509
12967.1	11.5634
12967.2	12.4301
12967.3	9.37559
12967.4	10.4341
12967.5	9.998
