# Supplementary material for: Dorsal and median raphe neuronal firing dynamics characterized by nonlinear measures
Source: PLoS Comput Biol. 2024 May 28;20(5):e1012111. doi: 10.1371/journal.pcbi.1012111 (PMC11161118; doi:10.1371/journal.pcbi.1012111)
Supplement: S1 Data — (ZIP) [file pcbi.1012111.s002.zip › data/N98_N1_180209.txt]

Event times and instantaneous frequencies between 6096.98 s and 6423.15 s on channel 401
Time	Inst freq
6101.89	0.0793238
6102.25	2.7549
6102.51	3.93391
6103.07	1.79032
6103.38	3.17501
6103.8	2.37113
6104.17	2.69629
6104.64	2.12739
6105.05	2.45906
6105.6	1.82183
6105.85	3.92912
6106.33	2.09415
6106.66	3.06063
6106.94	3.51655
6107.51	1.76289
6108.01	2.00702
6108.43	2.35732
6108.72	3.51778
6109.18	2.15568
6109.61	2.30579
6109.91	3.39639
6110.4	2.03194
6110.81	2.4511
6111.19	2.64131
6111.85	1.51534
6112.09	4.0848
6112.54	2.22777
6113.12	1.73067
6113.47	2.8529
6114.21	1.344
6114.81	1.67904
6115.42	1.64658
6115.78	2.73463
6116.44	1.52156
6116.81	2.67802
6117.15	2.95919
6117.66	1.96344
6117.95	3.45793
6118.69	1.35838
6119.02	2.99706
6119.35	2.97371
6119.73	2.69629
6120.18	2.2042
6120.89	1.41127
6121.43	1.84216
6121.79	2.81627
6122.29	1.96653
6122.89	1.67836
6123.29	2.49644
6123.91	1.62127
6124.46	1.80362
6124.71	4.02495
6125.27	1.79724
6125.72	2.22861
6126.1	2.60227
6126.59	2.03882
6127.03	2.29658
6127.48	2.22252
6128.1	1.60756
6128.39	3.40275
6128.94	1.81406
6129.32	2.67101
6129.69	2.70599
6130.2	1.954
6130.72	1.90204
6131.13	2.47917
6131.57	2.25088
6132.02	2.21141
6132.39	2.73194
6133.14	1.34167
6133.49	2.81524
6133.87	2.62619
6134.5	1.6002
6134.96	2.15527
6135.28	3.10742
6135.81	1.91267
6136.42	1.63225
6136.74	3.07996
6137.19	2.24648
6137.77	1.72798
6138.24	2.09231
6138.56	3.21481
6139.11	1.8019
6139.69	1.73699
6140.04	2.79822
6140.35	3.23908
6140.88	1.90393
6141.49	1.61946
6141.88	2.60695
6142.3	2.39653
6142.78	2.07913
6143.22	2.23414
6143.75	1.88936
6144.25	2.02335
6144.78	1.87133
6145.07	3.50361
6145.56	2.01163
6145.92	2.81144
6146.46	1.85584
6147	1.85271
6147.78	1.27426
6148.28	2.01983
6148.91	1.57953
6149.15	4.15766
6149.72	1.76853
6150.15	2.3405
6150.48	2.95981
6151.01	1.88157
6151.5	2.04244
6151.82	3.19346
6152.26	2.23389
6152.66	2.54595
6153.09	2.34039
6153.62	1.87491
6154.02	2.46755
6154.5	2.11002
6154.97	2.12053
6155.33	2.76052
6155.79	2.18407
6156.22	2.33024
6156.76	1.83402
6157.13	2.72502
6157.59	2.1561
6158.14	1.84386
6158.41	3.6865
6159.28	1.14741
6159.62	2.91053
6160.03	2.44876
6160.47	2.29127
6160.86	2.55506
6161.22	2.7915
6161.86	1.54751
6162.22	2.84527
6162.65	2.32618
6163.15	1.97628
6163.46	3.26126
6163.86	2.50501
6164.38	1.91898
6164.83	2.22178
6165.35	1.92916
6165.68	3.0196
6166.03	2.84228
6166.53	2.01808
6166.87	2.93936
6167.31	2.25795
6167.79	2.08372
6168.23	2.2424
6168.67	2.31401
6169.31	1.56126
6169.79	2.05107
6170.12	3.08709
6170.68	1.77314
6171.21	1.90042
6171.68	2.10735
6172.01	3.07324
6172.56	1.81785
6172.98	2.39017
6173.5	1.92615
6173.9	2.48651
6174.31	2.43321
6174.82	1.95324
6175.18	2.75399
6175.64	2.19125
6176.07	2.30144
6176.63	1.81255
6176.92	3.38364
6177.37	2.24856
6177.73	2.76909
6178.23	1.98377
6178.83	1.66276
6179.18	2.9052
6179.6	2.37959
6180.04	2.27015
6180.53	2.04186
6180.95	2.39029
6181.28	2.96024
6181.82	1.85963
6182.17	2.8547
6182.69	1.94043
6183.05	2.74876
6183.32	3.71264
6183.78	2.18202
6184.3	1.92508
6184.67	2.70241
6185.18	1.94825
6185.58	2.49277
6186.11	1.89699
6186.45	2.94325
6186.9	2.20911
6187.47	1.76566
6187.84	2.6786
6188.15	3.26669
6188.72	1.75199
6189.15	2.30851
6189.61	2.19221
6190.13	1.90589
6190.69	1.79743
6191.01	3.08128
6191.47	2.20158
6191.98	1.96483
6192.4	2.38561
6192.7	3.26147
6193.27	1.77778
6194	1.36006
6194.29	3.44246
6194.66	2.73478
6195.06	2.48738
6195.4	2.94377
6195.83	2.3175
6196.41	1.72399
6196.81	2.52915
6197.22	2.42507
6197.92	1.43191
6198.29	2.67989
6198.85	1.80012
6199.31	2.15253
6199.71	2.48806
6200.07	2.80544
6200.5	2.33209
6201	1.97883
6201.29	3.44816
6201.68	2.59336
6202.22	1.83908
6202.69	2.12943
6203	3.19509
6203.44	2.30287
6203.78	2.89964
6204.38	1.66822
6204.73	2.90884
6205.16	2.3033
6205.71	1.81511
6206.16	2.22677
6206.5	2.9404
6207.08	1.72096
6207.5	2.36855
6207.81	3.31378
6208.33	1.89186
6208.72	2.60872
6209.12	2.50683
6209.47	2.81754
6210.01	1.85429
6210.49	2.08655
6211.04	1.80427
6211.29	4.03975
6211.93	1.55979
6212.22	3.46021
6212.82	1.6685
6213.24	2.37806
6213.66	2.36967
6214.02	2.81912
6214.49	2.12152
6214.95	2.18465
6215.41	2.14606
6215.81	2.49969
6216.14	3.06082
6216.71	1.75297
6216.99	3.55669
6217.39	2.53434
6217.99	1.66895
6218.41	2.35034
6218.84	2.33858
6219.21	2.70739
6219.65	2.2604
6220.24	1.69423
6220.5	3.91374
6220.99	2.02147
6221.57	1.71641
6221.99	2.41074
6222.39	2.50088
6222.71	3.09655
6223.13	2.36094
6223.66	1.90132
6224.16	1.99728
6224.5	2.91197
6224.83	3.09043
6225.36	1.88484
6225.83	2.11131
6226.54	1.40453
6226.82	3.6299
6227.21	2.53363
6227.68	2.15234
6228.06	2.59437
6228.43	2.74891
6229.01	1.72167
6229.37	2.76809
6229.85	2.08121
6230.24	2.59087
6230.65	2.40952
6231.26	1.63463
6231.58	3.16266
6232.14	1.79607
6232.44	3.29023
6232.91	2.12934
6233.26	2.86599
6233.73	2.113
6234.17	2.30952
6234.47	3.31818
6234.91	2.27423
6235.24	2.96736
6235.66	2.39619
6236.14	2.07676
6236.44	3.36508
6236.86	2.35855
6237.34	2.08216
6237.68	2.94507
6238.09	2.47739
6238.5	2.44924
6238.92	2.33057
6239.34	2.42978
6239.71	2.66887
6239.95	4.11726
6240.38	2.33465
6240.82	2.28718
6241.34	1.92326
6241.81	2.13497
6242.18	2.709
6242.49	3.16516
6243.02	1.88669
6243.43	2.44822
6243.85	2.37113
6244.39	1.85223
6244.82	2.35051
6245.2	2.59821
6245.66	2.19486
6246.02	2.74876
6246.62	1.68634
6246.98	2.77008
6247.55	1.73925
6247.88	3.07059
6248.19	3.22248
6248.69	1.99944
6249.1	2.40113
6249.52	2.38561
6249.91	2.62027
6250.45	1.82232
6250.84	2.58264
6251.29	2.24417
6251.87	1.7209
6252.45	1.71309
6252.8	2.90183
6253.23	2.29174
6253.57	2.9502
6254.01	2.2667
6254.4	2.57553
6254.93	1.90382
6255.28	2.8569
6255.68	2.45345
6256.02	2.93427
6256.68	1.53565
6257.05	2.69397
6257.38	2.98392
6257.84	2.19274
6258.27	2.30383
6258.65	2.62909
6259.16	1.97048
6259.45	3.50361
6259.95	1.9656
6260.37	2.38914
6261.05	1.46552
6261.44	2.6313
6261.81	2.65266
6262.23	2.39987
6262.7	2.10655
6263.17	2.12459
6263.53	2.79392
6264.15	1.60942
6264.54	2.59673
6265	2.18775
6265.33	3.00309
6265.91	1.7066
6266.33	2.41949
6266.68	2.85266
6267.18	1.98511
6267.52	2.99446
6268.09	1.74544
6268.36	3.6535
6268.81	2.2171
6269.42	1.6587
6269.81	2.55219
6270.2	2.55135
6270.62	2.35677
6271.03	2.46233
6271.47	2.26506
6271.8	3.05941
6272.3	2.00529
6272.83	1.87024
6273.2	2.70951
6273.56	2.80458
6274.04	2.0749
6274.38	2.97486
6275.04	1.50238
6275.3	3.91711
6275.81	1.94333
6276.18	2.74612
6276.76	1.69872
6277.02	3.9093
6277.34	3.11284
6277.87	1.88804
6278.37	2.01203
6278.9	1.89491
6279.25	2.80718
6279.79	1.86206
6280.34	1.82759
6280.59	3.9681
6281.1	1.95328
6281.48	2.65534
6281.92	2.23504
6282.33	2.457
6282.66	3.0499
6283.08	2.40362
6283.53	2.19959
6284.02	2.05276
6284.35	3.01459
6284.74	2.56924
6285.37	1.58879
6285.93	1.78466
6286.38	2.19993
6286.64	3.92203
6287.04	2.48188
6287.84	1.25597
6288.18	2.91002
6288.51	3.07749
6288.87	2.76686
6289.4	1.87206
6289.74	2.95762
6290.18	2.24876
6290.53	2.85461
6290.89	2.80599
6291.44	1.81488
6291.82	2.6418
6292.1	3.61063
6292.47	2.69898
6292.94	2.11117
6293.32	2.61144
6293.76	2.28734
6294.2	2.29938
6294.55	2.81136
6295.02	2.12058
6295.45	2.32618
6296.09	1.58083
6296.52	2.30521
6296.83	3.20996
6297.37	1.8457
6297.83	2.20575
6298.15	3.13146
6298.56	2.39366
6298.97	2.47249
6299.75	1.28556
6300.04	3.37792
6300.36	3.18674
6300.84	2.06033
6301.18	2.92483
6301.51	3.09924
6301.96	2.2079
6302.31	2.86148
6302.61	3.32845
6302.94	3.04859
6303.39	2.21175
6304.16	1.2942
6304.39	4.31313
6304.89	2.01013
6305.25	2.81643
6305.65	2.47641
6306.26	1.63108
6306.64	2.61438
6307.18	1.85202
6307.52	3.00111
6307.92	2.46579
6308.4	2.08568
6308.83	2.31675
6309.28	2.2523
6309.97	1.4522
6310.32	2.84941
6310.52	4.97587
6310.75	4.27734
6311.2	2.23349
6311.62	2.36843
6312.01	2.56062
6312.44	2.35029
6312.95	1.95229
6313.33	2.65527
6313.8	2.11046
6314.32	1.92256
6314.77	2.24886
6315.07	3.32369
6315.57	1.97461
6316.04	2.1474
6316.59	1.81265
6317.06	2.14408
6317.39	3.01414
6318.17	1.27753
6318.48	3.2789
6319.02	1.83537
6319.57	1.8307
6319.94	2.68377
6320.64	1.4391
6320.99	2.78242
6321.32	3.03748
6321.88	1.8017
6322.29	2.42554
6322.7	2.46415
6323.1	2.47512
6323.7	1.68158
6323.99	3.41227
6324.58	1.69713
6324.98	2.51086
6325.46	2.07607
6325.87	2.43677
6326.26	2.58244
6326.79	1.87385
6327.19	2.50658
6327.58	2.54265
6328.13	1.82752
6328.49	2.79236
6328.89	2.46901
6329.34	2.22802
6329.75	2.41832
6330.24	2.05255
6330.55	3.2039
6330.88	3.091
6331.39	1.95633
6331.9	1.93742
6332.29	2.57739
6332.71	2.38033
6333.21	2.01353
6333.73	1.93573
6334.3	1.7411
6334.61	3.27161
6335.21	1.64487
6335.52	3.30109
6336.1	1.70876
6336.43	3.05988
6336.74	3.20359
6337.2	2.18298
6337.78	1.70943
6338.11	3.03343
6338.76	1.55362
6339.15	2.51553
6339.43	3.64033
6339.99	1.77004
6340.43	2.30023
6340.76	3.01595
6341.19	2.31315
6341.69	2.02725
6342.07	2.57467
6342.65	1.7247
6343.01	2.82159
6343.37	2.74424
6343.86	2.05939
6344.35	2.04893
6344.81	2.17269
6345.18	2.67001
6345.76	1.72289
6346.16	2.53936
6346.44	3.48833
6346.98	1.85498
6347.39	2.42084
6347.87	2.09464
6348.26	2.57798
6348.63	2.7392
6349.07	2.27123
6349.74	1.47612
6350.01	3.77444
6350.49	2.07048
6350.97	2.07202
6351.52	1.81795
6351.95	2.36128
6352.45	2.00292
6352.95	1.9935
6353.26	3.18786
6353.7	2.26326
6354.09	2.61924
6354.59	1.99318
6355.01	2.37383
6355.5	2.03629
6355.91	2.41499
6356.35	2.29116
6356.8	2.20124
6357.2	2.528
6357.82	1.60244
6358.2	2.67194
6358.62	2.37541
6358.95	3.03518
6359.38	2.31567
6359.84	2.18283
6360.17	3.004
6360.59	2.40454
6361.07	2.05571
6361.58	1.97902
6361.86	3.55265
6362.49	1.59203
6362.82	2.97256
6363.21	2.57367
6363.67	2.20619
6364.15	2.07581
6364.65	1.9982
6365.02	2.71091
6365.56	1.84447
6365.92	2.80836
6366.45	1.86484
6366.94	2.04905
6367.23	3.49406
6367.65	2.35056
6368.06	2.4426
6368.71	1.54335
6369.4	1.4544
6369.71	3.20873
6370.12	2.44057
6370.64	1.92093
6371.04	2.50244
6371.41	2.69397
6371.97	1.80041
6372.34	2.68082
6372.83	2.02548
6373.27	2.29996
6373.65	2.61924
6374.16	1.93753
6374.55	2.60166
6375.02	2.13762
6375.55	1.85905
6375.86	3.22529
6376.34	2.1023
6376.72	2.61329
6377.28	1.80466
6377.64	2.77408
6378.04	2.45755
6378.39	2.92791
6379.26	1.13924
6379.53	3.68922
6379.87	2.995
6380.3	2.30856
6380.93	1.58143
6381.17	4.1841
6381.55	2.6547
6382.04	2.02675
6382.49	2.25611
6382.83	2.87637
6383.23	2.55669
6383.71	2.06548
6384.1	2.59074
6384.57	2.11716
6384.97	2.47213
6385.42	2.22252
6385.9	2.07538
6386.26	2.83102
6386.87	1.64339
6387.16	3.41029
6387.6	2.28123
6387.96	2.73082
6388.35	2.58325
6388.97	1.60287
6389.27	3.42736
6389.59	3.06054
6390.07	2.09126
6390.32	3.98629
6390.85	1.88264
6391.32	2.14087
6391.67	2.86017
6392.12	2.23664
6392.55	2.29116
6392.83	3.61337
6393.37	1.84638
6393.73	2.75733
6394.04	3.31917
6394.59	1.79966
6394.91	3.12246
6395.24	3.07986
6395.81	1.74429
6396.1	3.4559
6396.65	1.81564
6396.96	3.24444
6397.49	1.89161
6398.19	1.41864
6398.54	2.83688
6398.98	2.27531
6399.36	2.66816
6399.77	2.43132
6400.27	2.01167
6400.57	3.26605
6401	2.3365
6401.39	2.60491
6401.83	2.26835
6402.29	2.16212
6402.6	3.22352
6402.95	2.81049
6403.42	2.15123
6403.82	2.52666
6404.41	1.6776
6404.7	3.47947
6405.14	2.26403
6405.52	2.66716
6405.84	3.10337
6406.2	2.7245
6406.67	2.14454
6407.13	2.17476
6407.47	2.98784
6408.02	1.79624
6408.42	2.49184
6409.02	1.68702
6409.35	2.96621
6409.66	3.2745
6410.15	2.01796
6410.57	2.42559
6410.94	2.65048
6411.59	1.54309
6411.96	2.74816
6412.49	1.85732
6412.98	2.06812
6413.55	1.76047
6413.84	3.34829
6414.46	1.61189
6414.9	2.28964
6415.36	2.18694
6415.66	3.29609
6416.16	2.01062
6416.76	1.67347
6417.19	2.30819
6417.76	1.74453
6418.18	2.40616
6418.76	1.72179
6419.12	2.7908
6419.74	1.60095
6420.07	3.08728
6420.74	1.48858
6421.01	3.63029
6421.5	2.0555
6422.04	1.84233
6422.52	2.09965
6423.03	1.97363
