# Supplementary material for: Dorsal and median raphe neuronal firing dynamics characterized by nonlinear measures
Source: PLoS Comput Biol. 2024 May 28;20(5):e1012111. doi: 10.1371/journal.pcbi.1012111 (PMC11161118; doi:10.1371/journal.pcbi.1012111)
Supplement: S1 Data — (ZIP) [file pcbi.1012111.s002.zip › data/N86_N1_180518.txt]

Event times and instantaneous frequencies between 74.5299 s and 299.5 s on channel 2001
Time	Inst freq
74.7556	0.0133769
74.8595	9.6289
75.0261	6.00092
75.2433	4.60367
75.4441	4.98204
75.6238	5.56344
75.7784	6.46923
75.9303	6.58423
76.1092	5.58881
76.2555	6.83354
76.3834	7.82032
76.4857	9.77288
76.6106	8.00935
76.9174	3.2588
77.1026	5.40135
77.2048	9.7832
77.3358	7.63213
77.4888	6.53787
77.7094	4.53219
77.9258	4.62129
78.1028	5.64962
78.3423	4.17512
78.4406	10.179
78.5629	8.17454
78.6741	8.9903
78.7874	8.82465
78.952	6.07497
79.1807	4.37279
79.3786	5.05288
79.5024	8.07944
79.6417	7.1819
79.7677	7.9333
79.8722	9.56562
80.0249	6.54969
80.248	4.48306
80.7445	2.01393
80.886	7.06949
81.0353	6.69626
81.237	4.95869
81.3212	11.8759
81.4831	6.17501
81.8535	2.70002
82.1264	3.66498
82.2556	7.73539
82.3926	7.30162
82.6169	4.45859
82.812	5.12395
83	5.31895
83.1559	6.41606
83.27	8.76801
83.3814	8.97432
83.5386	6.36059
83.6338	10.5073
83.7296	10.432
84.0143	3.51321
84.2519	4.20875
84.4306	5.59603
84.5421	8.96443
84.6666	8.03193
84.8571	5.24967
85.0699	4.6998
85.1929	8.13187
85.3442	6.60694
85.5512	4.83064
85.705	6.50318
86.0327	3.05139
86.1904	6.34317
86.3596	5.91058
86.5765	4.60883
86.7312	6.46446
86.9517	4.53626
87.1191	5.972
87.2722	6.53031
87.3994	7.86256
87.585	5.38773
87.8822	3.36561
87.9933	8.99637
88.1522	6.29382
88.3026	6.64898
88.4669	6.08706
88.6172	6.65124
88.8588	4.14007
89.0535	5.13658
89.2437	5.25547
89.3272	11.9822
89.4251	10.2152
89.6083	5.45697
89.7321	8.08159
89.9959	3.78977
90.133	7.29602
90.2484	8.66499
90.4521	4.90961
90.6224	5.87113
90.7598	7.27723
90.9724	4.70418
91.0777	9.49803
91.2611	5.45108
91.6986	2.28577
91.9394	4.15307
92.0685	7.74996
92.2937	4.44036
92.6073	3.18848
92.7726	6.0495
92.9032	7.65949
93.0229	8.3515
93.1471	8.05386
93.7092	1.77903
93.9324	4.47981
94.0483	8.62597
94.19	7.05602
94.364	5.74732
94.5912	4.4016
94.8232	4.31153
94.9387	8.65172
95.0031	15.5292
95.1182	8.68802
95.2539	7.37251
95.6116	2.79579
95.7889	5.63758
95.965	5.67946
96.141	5.68363
96.407	3.75879
96.7146	3.25111
96.8478	7.50818
96.9987	6.62756
97.1009	9.78033
97.2161	8.67965
97.3489	7.53228
97.5509	4.94964
97.8802	3.03704
97.994	8.78812
98.1465	6.55407
98.3192	5.79136
98.4346	8.66363
98.9241	2.04307
99.155	4.33154
99.3874	4.30252
99.5609	5.76362
99.755	5.15095
100.014	3.86004
100.283	3.72045
100.406	8.13842
100.569	6.13456
100.888	3.1313
101.027	7.1805
101.245	4.60183
101.36	8.69459
101.496	7.35998
101.647	6.58618
101.75	9.77517
102.119	2.71012
102.557	2.28015
102.747	5.28321
102.845	10.1853
102.99	6.86988
103.091	9.93424
103.241	6.66174
103.571	3.02741
103.887	3.1634
104.019	7.62951
104.119	9.98422
104.266	6.80133
104.611	2.89782
104.698	11.5185
104.796	10.1657
104.954	6.33545
105.097	6.99443
105.327	4.35155
105.507	5.54502
105.643	7.3491
105.851	4.80785
105.952	9.89384
106.34	2.57657
106.916	1.73781
107.057	7.06245
107.277	4.54839
107.43	6.52035
107.573	7.01577
107.698	8.00743
107.897	5.02008
108.026	7.75518
108.218	5.20037
108.619	2.49802
108.804	5.40678
108.939	7.36176
109.246	3.25721
109.569	3.10005
109.706	7.32778
109.822	8.56282
110	5.63749
110.168	5.92445
110.356	5.33718
110.495	7.17401
110.703	4.81591
110.941	4.19282
111.031	11.1831
111.205	5.73201
111.387	5.50819
111.61	4.47289
112.03	2.38214
112.228	5.04752
112.421	5.19526
112.551	7.66742
112.696	6.89631
112.804	9.28557
112.936	7.56802
113.271	2.98221
113.391	8.35967
113.547	6.42818
113.656	9.10001
113.798	7.05676
114.154	2.81299
114.324	5.88356
114.476	6.54467
114.606	7.69539
114.775	5.9193
115.073	3.35383
115.2	7.87501
115.328	7.8075
115.632	3.29322
116.194	1.77982
116.336	7.03903
116.47	7.46246
116.599	7.75627
116.765	6.04106
116.944	5.56112
117.151	4.84856
117.433	3.54436
117.575	7.02435
117.708	7.52836
117.872	6.08184
117.951	12.6445
118.12	5.93585
118.655	1.86755
119.033	2.64872
119.182	6.71177
119.287	9.48992
119.429	7.03457
119.562	7.56407
119.757	5.12442
120.005	4.03683
120.127	8.13961
120.281	6.52163
120.416	7.37692
120.789	2.68415
120.869	12.423
121.056	5.34514
121.185	7.76783
121.307	8.18679
121.54	4.30585
121.945	2.46601
122.081	7.37479
122.207	7.92293
122.339	7.59267
122.448	9.16405
122.7	3.96217
122.946	4.06227
123.062	8.67152
123.223	6.18682
123.346	8.11445
123.457	9.05059
123.761	3.28968
123.883	8.2118
124.024	7.07669
124.185	6.21068
124.282	10.3097
124.466	5.42499
124.573	9.40371
124.705	7.583
124.877	5.78162
125.023	6.89432
125.29	3.74153
125.558	3.73061
125.696	7.21844
125.777	12.3338
125.924	6.82361
126.029	9.49262
126.44	2.43337
126.846	2.46543
127.113	3.74869
127.214	9.86952
127.365	6.6244
127.495	7.69201
127.669	5.73585
127.856	5.34676
128.011	6.45045
128.139	7.85904
128.286	6.78058
128.451	6.0722
128.579	7.80823
128.714	7.40264
128.86	6.85786
128.965	9.51728
129.397	2.31544
129.64	4.10883
129.758	8.4478
129.941	5.47606
130.096	6.4411
130.364	3.73675
130.597	4.29847
130.829	4.29432
130.977	6.7579
131.197	4.55722
131.319	8.20674
131.607	3.47005
131.831	4.45323
131.959	7.85164
132.123	6.1078
132.264	7.08361
132.453	5.27952
132.652	5.01857
133.051	2.50879
133.185	7.4866
133.35	6.04972
133.496	6.85194
133.788	3.42608
133.999	4.73068
134.249	4.00002
134.43	5.5111
134.593	6.13489
134.668	13.382
134.777	9.20454
134.871	10.6204
135.037	6.0112
135.192	6.47715
135.347	6.44297
135.556	4.78556
135.684	7.83006
135.815	7.63213
136.089	3.64132
136.288	5.02326
136.399	9.00098
136.565	6.04478
136.717	6.58735
136.874	6.37202
137.024	6.66307
137.21	5.35596
137.364	6.5229
137.538	5.73122
137.716	5.63892
137.936	4.5417
138.134	5.04447
138.333	5.03509
138.6	3.74103
138.773	5.76223
139.051	3.59649
139.32	3.71887
139.498	5.63672
139.67	5.81673
139.77	9.98752
139.866	10.3998
140.107	4.14816
140.288	5.5292
140.477	5.29033
140.681	4.90146
140.89	4.79437
141.137	4.0487
141.305	5.94463
141.492	5.33786
141.687	5.14316
141.874	5.34428
142.058	5.41055
142.278	4.54696
142.488	4.76708
142.632	6.94662
142.776	6.95444
142.935	6.28966
143.21	3.63754
143.389	5.57125
143.557	5.96847
143.791	4.2785
143.926	7.35965
144.136	4.77699
144.256	8.30696
144.402	6.85054
144.562	6.26908
144.742	5.55278
144.906	6.08939
145.302	2.52539
145.45	6.74218
145.594	6.97088
145.698	9.6189
145.97	3.67552
146.273	3.30033
146.445	5.7966
146.532	11.4788
146.694	6.19383
146.83	7.34134
147.179	2.86391
147.307	7.84701
147.476	5.88866
147.556	12.5106
147.765	4.80045
147.923	6.29941
148.133	4.78281
148.4	3.74292
148.588	5.31666
148.732	6.92367
148.863	7.63161
149.123	3.84956
149.372	4.01051
149.541	5.92035
149.712	5.87103
149.847	7.38067
149.982	7.39197
150.112	7.68864
150.252	7.18515
150.46	4.80501
150.78	3.12745
150.915	7.38853
151.066	6.63733
151.182	8.60193
151.616	2.30416
151.861	4.08117
151.971	9.11469
152.17	5.01517
152.32	6.65921
152.598	3.59633
152.719	8.28899
152.881	6.16245
153.008	7.86757
153.368	2.77799
153.608	4.17674
153.772	6.08417
153.962	5.25067
154.152	5.27101
154.476	3.08525
154.6	8.09219
154.692	10.85
154.914	4.5014
155.062	6.77865
155.308	4.06241
155.477	5.91174
155.638	6.19095
155.751	8.86737
155.87	8.39504
156.185	3.17984
156.367	5.47498
156.49	8.13524
156.709	4.5819
156.971	3.81856
157.153	5.48273
157.243	11.1111
157.36	8.54767
157.453	10.7264
157.846	2.54809
158.05	4.88272
158.278	4.39963
158.394	8.60882
158.534	7.12083
158.636	9.87567
158.805	5.90734
159.02	4.64013
159.16	7.1819
159.276	8.61972
159.361	11.6546
159.499	7.24669
159.696	5.07364
159.842	6.87498
160.025	5.45117
160.142	8.60704
160.264	8.14777
160.626	2.76098
160.831	4.89397
160.914	12.0559
161.039	7.97544
161.198	6.28777
161.32	8.23554
161.962	1.55563
162.259	3.37443
162.398	7.1819
162.558	6.26602
162.799	4.14228
163.095	3.38145
163.229	7.47468
163.358	7.7207
163.538	5.55038
163.706	5.95642
163.994	3.47031
164.123	7.74887
164.303	5.57181
164.549	4.05969
164.775	4.43033
164.993	4.58998
165.185	5.19664
165.358	5.77291
165.46	9.79931
165.633	5.79076
165.852	4.56221
166.095	4.12424
166.165	14.1537
166.268	9.76915
166.455	5.33641
166.623	5.97211
166.745	8.15694
167.003	3.87646
167.285	3.55184
167.472	5.34968
167.603	7.59682
167.847	4.10899
168.071	4.46504
168.294	4.4678
168.554	3.85785
168.739	5.39968
168.836	10.326
169.007	5.82842
169.193	5.38112
169.293	10.0495
169.404	8.94999
169.55	6.85476
169.692	7.06245
169.838	6.8573
170.199	2.77069
170.306	9.29463
170.453	6.81789
170.561	9.20683
170.738	5.66614
171.021	3.53478
171.183	6.18039
171.345	6.14768
171.573	4.39331
171.881	3.24201
172.023	7.07204
172.188	6.06756
172.349	6.20144
172.519	5.88876
172.677	6.32739
172.878	4.97735
173.069	5.23138
173.347	3.58929
173.434	11.4939
173.601	6.00633
173.771	5.89074
173.959	5.31988
174.105	6.81789
174.382	3.61623
174.585	4.92944
174.752	5.98015
174.935	5.46269
175.152	4.61457
175.332	5.53554
175.499	6.01088
175.681	5.4923
175.954	3.66453
176.152	5.04523
176.342	5.2462
176.472	7.73503
176.714	4.13519
177.043	3.03873
177.214	5.8372
177.422	4.81445
177.544	8.16233
177.705	6.23041
177.973	3.72539
178.184	4.73297
178.358	5.75139
178.657	3.34206
178.918	3.84405
179.065	6.80314
179.205	7.13058
179.388	5.47121
179.585	5.05917
179.749	6.09741
179.894	6.92238
180.12	4.42568
180.335	4.64874
180.526	5.22139
180.668	7.06334
180.797	7.7653
180.986	5.27293
181.284	3.35703
181.386	9.85698
181.503	8.50232
181.62	8.54591
181.756	7.39361
181.987	4.31734
182.349	2.7652
182.469	8.32127
182.707	4.20334
182.874	6.00136
183.029	6.44808
183.305	3.61568
183.456	6.61218
183.629	5.7969
183.748	8.398
183.913	6.06722
184.077	6.08617
184.368	3.44043
184.688	3.12034
184.926	4.21439
185.053	7.87612
185.214	6.20524
185.399	5.3832
185.738	2.95529
185.942	4.89994
186.059	8.54701
186.266	4.83141
186.383	8.53366
186.521	7.24701
186.629	9.28505
186.878	4.01046
187.015	7.31427
187.247	4.30769
187.409	6.18016
187.599	5.24414
187.715	8.647
187.827	8.93991
187.954	7.87166
188.261	3.25467
188.52	3.86882
188.702	5.48778
188.854	6.59583
189.057	4.92747
189.211	6.46872
189.549	2.96265
189.698	6.67628
189.831	7.54097
190.039	4.80938
190.193	6.47727
190.356	6.15142
190.551	5.11546
190.729	5.62958
190.931	4.95958
191.195	3.77621
191.36	6.06138
191.514	6.50216
191.649	7.42606
191.864	4.65173
192.062	5.03608
192.268	4.86703
192.368	9.94817
192.553	5.41407
192.701	6.78168
192.885	5.41301
193.101	4.6391
193.278	5.64102
193.46	5.4876
193.7	4.18062
193.84	7.1222
194.019	5.57292
194.256	4.22545
194.516	3.8541
194.653	7.29874
194.909	3.90379
195.05	7.07624
195.182	7.55395
195.233	19.6217
195.462	4.36632
195.623	6.21612
195.926	3.30449
196.083	6.34751
196.288	4.87879
196.424	7.39607
196.54	8.61995
196.692	6.54956
196.852	6.2619
196.971	8.39906
197.169	5.04592
197.349	5.56483
197.461	8.8896
197.585	8.09572
197.685	9.969
197.961	3.63219
198.119	6.31134
198.268	6.72382
198.353	11.7408
198.513	6.23496
198.612	10.1084
198.781	5.92045
199.169	2.58024
199.391	4.49982
199.608	4.60717
199.723	8.65823
199.83	9.3633
199.972	7.04662
200.34	2.7184
200.623	3.53437
200.802	5.59021
200.953	6.62243
201.077	8.06556
201.219	7.02168
201.35	7.65351
201.473	8.15854
201.668	5.10339
201.878	4.77076
202.075	5.07411
202.198	8.14498
202.365	5.97393
202.513	6.77369
202.695	5.50691
202.88	5.40187
203.091	4.73734
203.253	6.1571
203.404	6.6248
203.507	9.762
203.646	7.16969
203.832	5.37877
204.007	5.72079
204.202	5.1131
204.372	5.88876
204.489	8.53606
204.69	4.97275
204.867	5.66701
205.136	3.70956
205.264	7.86572
205.432	5.9194
205.651	4.58008
205.819	5.95196
205.939	8.3248
206.057	8.50167
206.228	5.83689
206.33	9.82704
206.504	5.72639
206.717	4.69834
206.853	7.33665
207.085	4.32333
207.254	5.89929
207.391	7.30353
207.601	4.77445
207.805	4.90304
207.949	6.93303
208.072	8.09867
208.254	5.49747
208.386	7.60549
208.599	4.69398
208.79	5.23352
208.918	7.77091
209.044	7.97639
209.171	7.87929
209.346	5.69937
209.457	9.05526
209.637	5.55454
209.873	4.2254
209.983	9.10299
210.128	6.90932
210.226	10.2419
210.379	6.50915
210.538	6.31421
210.772	4.26437
210.961	5.29529
211.056	10.4934
211.185	7.76765
211.33	6.90131
211.473	6.98461
211.591	8.46453
211.857	3.76814
212.036	5.56019
212.374	2.96352
212.569	5.112
212.707	7.29746
212.858	6.62203
213.05	5.20045
213.19	7.1143
213.326	7.37121
213.445	8.37689
213.729	3.52447
213.927	5.06101
214.171	4.09495
214.319	6.74764
214.472	6.52482
214.574	9.86836
214.703	7.76024
214.84	7.25805
214.943	9.75657
215.088	6.89803
215.507	2.38607
215.728	4.52788
215.933	4.88336
216.086	6.52955
216.216	7.6609
216.319	9.758
216.479	6.23799
216.789	3.22994
216.92	7.58783
217.093	5.7968
217.193	9.95976
217.432	4.19863
217.565	7.51275
217.69	7.96381
217.812	8.21726
217.924	8.92865
218.087	6.1384
218.344	3.88206
218.602	3.87511
218.755	6.55214
218.857	9.80911
218.985	7.81061
219.102	8.52057
219.238	7.37545
219.423	5.419
219.81	2.58
220.068	3.88116
220.23	6.15369
220.408	5.63653
220.566	6.30561
220.751	5.40476
220.936	5.42102
221.043	9.35988
221.24	5.06493
221.508	3.73161
221.717	4.78021
221.952	4.25577
222.108	6.41606
222.275	5.98358
222.402	7.89366
222.651	4.01196
222.789	7.26406
222.901	8.89838
223.043	7.06724
223.36	3.15271
223.582	4.5025
223.726	6.92943
223.86	7.45012
223.983	8.16033
224.102	8.39419
224.382	3.56983
224.538	6.42397
224.701	6.11497
225.007	3.26906
225.143	7.35429
225.283	7.14847
225.408	8.01224
225.537	7.77817
225.773	4.23603
225.936	6.14021
226.069	7.49687
226.205	7.35364
226.381	5.67038
226.881	1.99942
227.108	4.41402
227.279	5.84877
227.429	6.67789
227.553	8.02787
227.735	5.49248
227.925	5.28003
228.081	6.39808
228.2	8.42772
228.333	7.48341
228.522	5.29723
228.625	9.68542
229.112	2.0568
229.292	5.53793
229.484	5.20524
229.674	5.27134
229.899	4.44587
230.064	6.06369
230.221	6.37471
230.369	6.74054
230.502	7.51546
230.63	7.82105
230.768	7.25474
230.909	7.10308
231.143	4.27345
231.327	5.40783
231.496	5.92824
231.733	4.22267
231.971	4.20175
232.31	2.94691
232.44	7.70339
232.62	5.55611
233.006	2.58902
233.175	5.91142
233.288	8.86454
233.423	7.41532
233.593	5.90148
233.86	3.73847
234.017	6.37251
234.162	6.9119
234.307	6.8662
234.461	6.4895
234.607	6.88364
234.83	4.46953
235.038	4.8125
235.172	7.47217
235.304	7.56269
235.482	5.63082
235.731	4.01684
235.886	6.45469
236.022	7.33552
236.166	6.9485
236.305	7.19073
236.501	5.10668
236.825	3.08203
236.963	7.27453
237.107	6.92468
237.26	6.5551
237.362	9.76429
237.522	6.26849
237.675	6.54403
237.86	5.38416
238.227	2.72516
238.467	4.17084
238.607	7.13715
238.784	5.65768
238.886	9.75972
239.142	3.91535
239.356	4.67482
239.554	5.03479
239.749	5.12332
239.84	11.0408
240.058	4.59726
240.325	3.74523
240.503	5.61574
240.623	8.30282
240.771	6.75721
240.937	6.0098
241.098	6.24138
241.236	7.20534
241.429	5.18613
241.718	3.45774
241.889	5.86091
242.025	7.35998
242.106	12.3553
242.271	6.07353
242.407	7.32086
242.559	6.58293
242.718	6.29965
242.891	5.78885
243.074	5.46314
243.335	3.82926
243.521	5.37686
243.719	5.045
243.898	5.56901
244.056	6.36242
244.186	7.65333
244.489	3.30442
244.777	3.47284
244.932	6.4512
245.127	5.13334
245.354	4.39394
245.602	4.04099
245.81	4.80827
246.028	4.58644
246.25	4.50706
246.363	8.79879
246.478	8.70072
246.564	11.6791
246.766	4.93849
247.009	4.11777
247.206	5.08463
247.33	8.04279
247.516	5.38433
247.74	4.46433
247.826	11.6067
248.031	4.8723
248.304	3.66538
248.447	7.00516
248.589	7.02124
248.729	7.15231
248.847	8.49668
249.232	2.59466
249.359	7.86999
249.566	4.84264
249.72	6.46985
249.795	13.3681
249.956	6.20975
250.123	5.99068
250.337	4.67475
250.581	4.10484
250.743	6.1733
250.884	7.06245
251.01	7.92424
251.176	6.04599
251.348	5.79317
251.602	3.94048
251.765	6.13591
252	4.26312
252.139	7.17185
252.248	9.23412
252.358	9.04863
252.556	5.05035
252.808	3.96934
252.999	5.23623
253.146	6.7962
253.256	9.10722
253.428	5.8214
253.674	4.05703
253.864	5.26427
254.017	6.55716
254.157	7.10293
254.395	4.20244
254.678	3.53989
254.806	7.77309
254.968	6.18762
255.064	10.3875
255.212	6.75229
255.467	3.93235
255.63	6.10803
255.767	7.34295
255.944	5.63063
256.103	6.30955
256.359	3.9016
256.615	3.90755
256.778	6.11789
256.946	5.97104
257.134	5.32737
257.323	5.28153
257.502	5.57609
257.708	4.85011
257.882	5.75189
258.159	3.61478
258.325	6.01522
258.448	8.13683
258.72	3.67609
258.909	5.30355
259.124	4.64117
259.361	4.22444
259.601	4.16027
259.795	5.17325
259.958	6.1078
260.092	7.47887
260.333	4.15167
260.596	3.79335
260.782	5.40038
260.892	9.05035
261.076	5.44342
261.22	6.92828
261.467	4.05461
261.574	9.33393
261.777	4.92448
261.93	6.55175
262.059	7.75717
262.179	8.2826
262.436	3.89004
262.649	4.70186
262.757	9.25823
262.888	7.63388
263.162	3.65221
263.388	4.41513
263.572	5.4542
263.708	7.31845
263.85	7.04811
264.025	5.70796
264.2	5.73566
264.416	4.63401
264.634	4.57323
264.769	7.39951
264.96	5.23319
265.295	2.98699
265.429	7.46798
265.534	9.54508
265.644	9.07029
265.826	5.501
265.975	6.72504
266.247	3.66603
266.362	8.73813
266.48	8.48781
266.617	7.28502
266.872	3.91512
267.028	6.40915
267.2	5.83833
267.352	6.56957
267.49	7.24779
267.621	7.62794
267.76	7.20799
267.907	6.77879
268.046	7.23144
268.16	8.7395
268.338	5.61214
268.447	9.22416
268.729	3.54557
268.89	6.19245
269.036	6.8362
269.179	6.99178
269.288	9.2285
269.413	7.97257
269.594	5.52709
269.774	5.56873
270.121	2.88291
270.212	10.9473
270.401	5.29992
270.533	7.54865
270.724	5.24167
270.857	7.50041
271.021	6.10266
271.118	10.3571
271.473	2.81536
271.745	3.66752
271.922	5.64972
272.099	5.65173
272.206	9.3562
272.334	7.8533
272.58	4.05545
272.732	6.5927
272.936	4.88615
273.111	5.73418
273.229	8.46754
273.384	6.47061
273.574	5.24868
273.707	7.50683
273.857	6.6724
274.239	2.61929
274.388	6.72016
274.546	6.29905
274.717	5.86906
274.858	7.10353
275.04	5.47229
275.142	9.81836
275.219	13.077
275.522	3.29808
275.657	7.41087
275.824	5.98219
275.963	7.20705
276.127	6.07862
276.339	4.7282
276.455	8.58222
276.861	2.46221
276.984	8.1422
277.154	5.90273
277.337	5.44921
277.535	5.06486
277.843	3.23728
278.069	4.43918
278.202	7.50143
278.341	7.18375
278.573	4.31628
278.744	5.85638
278.876	7.53142
279.024	6.7944
279.142	8.41687
279.313	5.86751
279.45	7.3101
279.599	6.68673
279.888	3.46612
279.979	10.9347
280.112	7.51462
280.227	8.72989
280.385	6.31696
280.62	4.26001
280.892	3.66869
281.057	6.0835
281.189	7.58403
281.368	5.58011
281.473	9.55986
281.611	7.20627
281.797	5.39584
282.021	4.46558
282.19	5.88772
282.389	5.04683
282.547	6.32655
282.748	4.96904
282.962	4.66762
283.143	5.53774
283.281	7.21704
283.394	8.89553
283.482	11.3642
283.628	6.83578
283.762	7.44879
283.97	4.80211
284.224	3.93732
284.357	7.5466
284.5	7.01134
284.745	4.07588
284.945	5.00043
285.276	3.02384
285.453	5.64847
285.641	5.31276
285.938	3.36245
286.094	6.43265
286.202	9.23361
286.383	5.52764
286.573	5.25779
286.832	3.86572
286.984	6.58709
287.265	3.55374
287.456	5.24422
287.602	6.84519
287.804	4.94354
287.918	8.76916
288.084	6.00882
288.371	3.4919
288.555	5.42296
288.667	8.94134
288.816	6.70488
289.038	4.50055
289.27	4.32132
289.498	4.37411
289.701	4.94589
289.86	6.26578
290.074	4.68843
290.186	8.9253
290.421	4.24915
290.569	6.75639
290.795	4.41536
290.925	7.72016
291.074	6.6882
291.274	5.01615
291.475	4.96512
291.63	6.4686
291.784	6.49443
291.914	7.66989
292.095	5.51539
292.221	7.98709
292.385	6.07929
292.497	8.94087
292.654	6.38716
292.807	6.51258
292.907	10.0278
293.071	6.08828
293.172	9.90531
293.296	8.07298
293.452	6.40361
293.672	4.54058
293.825	6.55201
293.954	7.7275
294.113	6.29846
294.224	9.0112
294.317	10.753
294.428	9.02364
294.55	8.20129
294.698	6.76489
294.926	4.37348
295.065	7.1943
295.159	10.726
295.569	2.43407
295.775	4.85831
295.911	7.3394
296.028	8.57802
296.132	9.6652
296.273	7.07579
296.348	13.2491
296.467	8.44523
296.606	7.17818
296.829	4.48632
297.029	4.99226
297.138	9.17844
297.275	7.30305
297.435	6.25344
297.563	7.84461
297.873	3.21704
298.156	3.54139
298.28	8.01957
298.479	5.03745
298.588	9.15751
298.701	8.86148
298.828	7.89141
299.035	4.83148
299.255	4.5391
