# Supplementary material for: Dorsal and median raphe neuronal firing dynamics characterized by nonlinear measures
Source: PLoS Comput Biol. 2024 May 28;20(5):e1012111. doi: 10.1371/journal.pcbi.1012111 (PMC11161118; doi:10.1371/journal.pcbi.1012111)
Supplement: S1 Data — (ZIP) [file pcbi.1012111.s002.zip › data/N42_N13_240712.txt]

Event times and instantaneous frequencies between 15075.9 s and 15128.8 s on channel 10
Time	Inst freq
15076.1	6.633e-05
15076.2	9.94728
15076.4	6.75721
15076.5	12.4657
15076.6	7.49176
15076.7	12.6151
15076.8	11.8638
15076.8	12.639
15076.9	23.1696
15077	8.85504
15077.1	12.3916
15077.1	19.0512
15077.2	18.6567
15077.2	25.9336
15077.3	27.9642
15077.3	26.476
15077.4	13.7495
15077.4	21.2224
15077.5	14.2552
15077.6	15.2323
15077.6	12.5063
15077.8	8.6326
15077.8	14.7776
15077.9	10.098
15078	15.6348
15078.1	13.3191
15078.1	11.885
15078.2	19.5351
15078.3	12.2865
15078.3	16.5207
15078.4	15.5642
15078.5	15.7729
15078.5	13.8715
15078.6	8.84564
15078.7	13.8562
15078.8	9.22339
15079	5.6338
15079.1	12.4177
15079.1	19.4137
15079.2	15.3941
15079.3	12.216
15079.4	11.1757
15079.5	9.72479
15079.6	7.2998
15079.7	9.45805
15079.8	14.9611
15079.9	14.3021
15079.9	16.116
15080.1	7.17772
15080.2	8.7943
15080.2	15.9033
15080.3	17.9695
15080.3	31.0559
15080.4	27.571
15080.4	15.5788
15080.5	13.0497
15080.6	14.5773
15080.6	18.2548
15080.7	12.5818
15080.8	8.15195
15080.9	11.2322
15081	11.4837
15081.1	13.1199
15081.2	11.9005
15081.3	10.853
15081.3	17.2563
15081.4	10.1636
15081.5	12.2865
15081.6	9.17431
15081.7	18.6776
15081.7	15.3822
15081.8	12.8584
15081.9	10.6056
15082	10.6304
15082	21.4179
15082.2	8.27404
15082.2	11.8666
15082.3	26.976
15082.4	10.3691
15082.4	16.2101
15082.5	9.11411
15082.6	19.8728
15082.7	7.25374
15082.8	13.8908
15082.9	12.276
15083	12.4146
15083.1	9.71817
15083.1	20.5761
15083.2	12.486
15083.2	21.3311
15083.3	20.6398
15083.3	18.2849
15083.4	13.7665
15083.5	8.371
15083.6	10.0969
15083.7	14.2511
15083.8	16.9319
15083.8	13.8908
15084.1	4.32507
15084.2	9.48407
15084.2	13.7874
15084.4	7.65755
15084.5	10.8826
15084.5	17.9404
15084.6	9.75324
15084.7	14.3947
15084.8	11.3869
15084.9	9.96214
15085	14.2045
15085	16.4718
15085.1	14.7297
15085.2	11.636
15085.3	11.3779
15085.3	17.0358
15085.4	9.90099
15085.5	17.6056
15085.5	31.9081
15085.6	13.459
15085.7	13.624
15085.7	13.0039
15085.8	11.6442
15085.9	15.2555
15086	11.0181
15086.1	7.43992
15086.2	21.8388
15086.2	17.9565
15086.3	7.12809
15086.4	14.1064
15086.5	13.1996
15086.5	22.6244
15086.6	15.0761
15086.7	20.012
15086.7	19.3949
15086.8	18.6289
15086.9	9.87069
15087	8.02568
15087.1	12.7975
15087.2	11.4038
15087.2	17.0532
15087.3	10.3638
15087.4	17.9404
15087.5	7.16949
15087.6	7.96495
15087.7	15.1286
15087.7	19.658
15087.9	9.12742
15088	6.4834
15088.1	15.0421
15088.2	10.2312
15088.2	17.5531
15088.3	10.6895
15088.4	17.8635
15088.5	9.76467
15088.6	13.2485
15088.6	20.8551
15088.7	9.7371
15088.8	13.887
15088.8	16.7084
15088.9	14.43
15089	10.6496
15089.1	9.38174
15089.2	9.5511
15089.4	5.27704
15089.5	11.1807
15089.6	17.5285
15089.7	7.494
15089.8	9.5648
15089.8	16.852
15089.9	11.6836
15090	13.101
15090.1	8.91424
15090.2	16.8492
15090.2	26.9179
15090.3	13.5263
15090.4	9.97606
15090.5	14.806
15090.5	14.039
15090.6	12.9483
15090.7	9.35979
15090.8	12.6454
15091	6.10575
15091	23.31
15091.1	13.2926
15091.2	8.88652
15091.3	13.3887
15091.4	10.9709
15091.4	20.555
15091.5	11.3636
15091.6	15.2765
15091.6	13.5281
15091.8	7.70654
15091.9	10.1379
15091.9	26.434
15092	15.015
15092	18.4775
15092	39.0016
15092.1	13.0141
15092.2	9.522
15092.3	13.8466
15092.4	14.497
15092.4	19.6271
15092.5	14.1643
15092.6	11.5594
15092.6	19.9521
15092.7	24.4141
15092.8	7.34376
15092.8	22.3015
15092.9	18.3688
15093	7.61789
15093.1	15.8831
15093.2	13.7476
15093.2	12.7356
15093.3	10.5274
15093.4	14.7384
15093.5	13.8889
15093.6	7.27167
15093.7	10.4199
15093.8	15.1999
15093.8	15.2555
15093.9	11.655
15094	9.14829
15094.1	18.8041
15094.2	15.328
15094.2	13.6556
15094.3	15.1194
15094.4	8.29394
15094.5	11.439
15094.6	14.1563
15094.6	19.0114
15094.7	17.3702
15094.8	9.30579
15094.9	10.3103
15094.9	23.1803
15095	18.8288
15095.1	12.6646
15095.1	13.2661
15095.3	6.27628
15095.4	8.18465
15095.5	11.3353
15095.6	14.2552
15095.6	31.4268
15095.7	15.3022
15095.7	15.5885
15095.8	18.7056
15095.9	13.459
15095.9	19.9322
15096	17.934
15096	14.8456
15096.2	7.69468
15096.2	20.6101
15096.2	44.1306
15096.4	9.42241
15096.5	9.85319
15096.6	9.04404
15096.7	6.83153
15096.8	17.0126
15096.8	18.1192
15096.9	21.2134
15096.9	24.0038
15097	19.2271
15097	28.0112
15097	24.1663
15097.1	21.7297
15097.1	19.1205
15097.2	22.242
15097.2	20.9118
15097.3	29.1886
15097.4	12.4177
15097.4	23.3973
15097.4	22.2568
15097.5	14.997
15097.7	6.63922
15097.7	10.6963
15097.8	27.1297
15097.9	12.6374
15098	9.01469
15098.1	11.1782
15098.1	14.9343
15098.2	18.1951
15098.3	10.9218
15098.4	8.2447
15098.5	12.1743
15098.6	10.3778
15098.6	20.7211
15098.7	12.6422
15098.8	6.97739
15098.9	16.714
15099	12.955
15099	15.9668
15099.2	7.85361
15099.3	11.0193
15099.3	15.3586
15099.4	28.8018
15099.4	25.0941
15099.5	14.5964
15099.6	9.97307
15099.6	21.5936
15099.7	24.9875
15099.7	18.4638
15099.8	12.4471
15099.9	15.0286
15099.9	13.0141
15100	11.8413
15100.1	14.5328
15100.2	13.3511
15100.3	11.744
15100.4	8.30979
15100.4	16.6085
15100.5	25.6345
15100.5	16.1134
15100.6	15.6152
15100.7	16.6141
15100.7	18.0865
15100.8	13.328
15100.9	9.67118
15100.9	18.0766
15101.1	9.43574
15101.2	10.3875
15101.3	9.64134
15101.3	10.5641
15101.5	8.87154
15101.5	12.9016
15101.7	7.91264
15101.8	6.09979
15102	8.21423
15102	13.17
15102.1	15.2788
15102.2	12.1892
15102.2	22.4568
15102.3	21.2993
15102.3	15.6079
15102.4	33.8753
15102.4	19.9084
15102.5	15.5836
15102.6	12.3213
15102.6	18.1389
15102.7	17.9565
15102.8	11.1907
15102.8	11.9674
15102.9	13.3869
15103	10.9063
15103.1	7.60572
15103.2	18.1061
15103.3	12.1936
15103.3	24.4798
15103.4	12.4224
15103.4	19.6541
15103.5	14.374
15103.6	13.947
15103.7	13.8447
15103.7	14.8787
15103.9	7.5171
15103.9	11.3921
15104	25.2653
15104.1	14.3
15104.1	15.1653
15104.2	10.9469
15104.3	23.2829
15104.3	32.7547
15104.4	7.33783
15104.5	20.79
15104.5	22.4921
15104.6	24.2542
15104.7	10.636
15104.7	22.3414
15104.7	20.6058
15104.8	10.3093
15104.9	14.6649
15105	23.1
15105	11.733
15105.2	8.86525
15105.2	13.53
15105.3	20.8117
15105.4	11.2183
15105.4	15.6593
15105.5	20.1572
15105.5	14.8854
15105.6	23.9693
15105.6	15.6863
15105.7	18.7056
15105.8	20.9161
15105.8	16.518
15105.9	15.2114
15105.9	14.3947
15106.1	8.70777
15106.1	12.6678
15106.2	15.7629
15106.3	7.9694
15106.4	17.0532
15106.4	18.1752
15106.5	16.3425
15106.6	14.0371
15106.7	8.61623
15106.7	25.4259
15106.8	14.6477
15106.8	25.6608
15106.9	33.4225
15107	9.14578
15107	19.1131
15107.1	28.6615
15107.1	17.1409
15107.2	10.3788
15107.3	13.4844
15107.4	10.6986
15107.4	23.7304
15107.6	7.18546
15107.7	10.0898
15107.7	19.253
15107.8	22.9148
15107.8	11.9603
15107.9	19.6889
15108	8.45166
15108.1	23.0787
15108.1	20.3376
15108.2	18.2715
15108.2	28.6205
15108.2	21.978
15108.3	14.7863
15108.4	18.005
15108.4	23.0256
15108.5	18.0538
15108.5	21.5332
15108.6	16.3292
15108.6	17.7683
15108.7	13.6668
15108.8	13.3191
15108.8	16.7954
15108.9	15.4895
15109	8.57559
15109.1	10.4134
15109.2	12.9634
15109.3	13.1458
15109.4	9.12575
15109.4	16.0772
15109.5	24.0038
15109.5	24.6305
15109.6	18.7371
15109.6	23.5405
15109.7	10.9757
15109.8	13.6482
15109.9	8.1493
15110.1	6.10687
15110.2	7.61557
15110.3	18.6741
15110.4	8.06387
15110.4	21.4546
15110.5	14.5773
15110.6	11.5674
15110.6	21.395
15110.7	18.9466
15110.8	8.1606
15110.9	8.73362
15111	22.6963
15111	15.4607
15111.1	17.3611
15111.2	11.6252
15111.3	11.6469
15111.3	18.7935
15111.4	13.8754
15111.4	14.6391
15111.5	18.8324
15111.5	24.9875
15111.6	35.5999
15111.7	11.9261
15111.7	14.7842
15111.8	13.8083
15111.9	8.90472
15112	7.60398
15112.1	11.5554
15112.2	12.0322
15112.3	11.2829
15112.4	14.3143
15112.4	23.3809
15112.4	37.5235
15112.5	26.4271
15112.5	26.2674
15112.6	14.6263
15112.7	10.1082
15112.7	16.1238
15112.8	17.2921
15112.9	12.4332
15113	10.1605
15113.1	9.39232
15113.1	24.7097
15113.2	11.396
15113.3	22.2568
15113.3	12.0817
15113.4	14.0568
15113.5	22.9253
15113.5	15.7555
15113.6	14.4865
15113.7	11.8554
15113.7	20.3707
15113.8	21.9491
15113.8	16.3399
15113.9	12.2489
15114	16.0077
15114.1	8.96298
15114.2	10.4297
15114.2	22.237
15114.3	14.9499
15114.3	17.2473
15114.4	14.6628
15114.5	20.5423
15114.6	8.41255
15114.6	28.2167
15114.7	18.1587
15114.7	16.9348
15114.9	6.25586
15115	16.6611
15115	23.8892
15115	33.8524
15115.1	33.7041
15115.1	28.0426
15115.1	44.0529
15115.2	20.1735
15115.2	15.3539
15115.3	22.0264
15115.3	30.0752
15115.4	7.97766
15115.5	15.3539
15115.6	14.5328
15115.6	28.9771
15115.6	24.0674
15115.7	23.0894
15115.7	21.8818
15115.8	21.1372
15115.8	20.2429
15115.9	25.3485
15115.9	18.3959
15115.9	35.9195
15116	52.8262
15116	28.1611
15116.1	18.2415
15116.1	31.4663
15116.2	14.5751
15116.2	35.6506
15116.2	20.3293
15116.3	24.6124
15116.4	11.3649
15116.4	30.4414
15116.5	11.919
15116.5	29.5421
15116.5	47.0367
15116.6	26.8456
15116.6	23.7869
15116.7	23.2126
15116.7	20.7383
15116.7	27.5255
15116.8	22.5378
15116.8	37.8072
15116.8	39.1389
15116.9	18.8715
15116.9	38.0952
15117	12.8982
15117	34.965
15117.1	22.92
15117.1	22.7169
15117.1	32.175
15117.2	22.0167
15117.2	30.1023
15117.3	24.2836
15117.3	16.6556
15117.4	18.6916
15117.4	22.6603
15117.5	31.4564
15117.5	43.1406
15117.5	28.4981
15117.6	23.596
15117.6	18.3352
15117.6	26.6454
15117.7	25.2525
15117.7	17.8699
15117.8	21.0261
15117.8	19.3686
15117.9	12.1773
15118	13.1544
15118	24.1429
15118.1	16.0617
15118.1	23.1107
15118.2	24.7158
15118.2	21.8388
15118.3	19.1644
15118.3	17.7211
15118.4	27.1592
15118.4	17.3671
15118.5	27.4876
15118.5	14.9745
15118.6	34.662
15118.6	20.8551
15118.6	28.6779
15118.7	20.4332
15118.7	21.3402
15118.8	17.2831
15118.8	28.169
15118.9	20.5297
15119	6.45995
15119.1	24.2777
15119.1	26.3505
15119.2	25.1446
15119.2	17.9856
15119.3	26.8456
15119.3	18.6393
15119.4	16.2999
15119.4	13.5704
15119.5	28.7936
15119.5	17.8317
15119.6	18.7091
15119.6	37.092
15119.7	20.8725
15119.7	11.9875
15119.8	24.1371
15119.9	12.7226
15119.9	19.3162
15120	18.6254
15120	29.0192
15120	23.872
15120.1	35.9971
15120.1	14.1004
15120.3	9.0843
15120.3	20.1694
15120.4	17.7431
15120.4	13.1285
15120.5	19.1828
15120.6	15.7803
15120.6	14.1643
15120.7	24.8633
15120.7	12.5156
15120.8	19.8807
15120.8	18.8218
15120.9	12.3778
15121.1	6.96233
15121.2	10.1874
15121.2	28.3206
15121.3	19.8728
15121.3	22.5124
15121.4	16.7983
15121.4	30.8547
15121.4	38.6997
15121.5	19.4666
15121.6	11.685
15121.6	18.44
15121.6	24.6548
15121.7	14.8633
15121.8	19.9283
15121.8	13.2521
15121.9	12.5408
15122	14.7406
15122	17.6367
15122.1	15.0807
15122.2	23.7869
15122.3	9.88435
15122.3	12.4735
15122.4	12.0919
15122.5	29.7442
15122.5	13.708
15122.6	19.0621
15122.7	11.2473
15122.7	24.9314
15122.7	26.8168
15122.8	15.0716
15122.8	25.3165
15122.9	10.2564
15123	18.9394
15123.1	18.1389
15123.1	31.3775
15123.1	22.3115
15123.2	22.1435
15123.2	20.1369
15123.3	14.556
15123.3	23.5627
15123.4	18.8076
15123.4	16.7983
15123.5	25.9403
15123.5	18.4536
15123.6	17.9953
15123.7	14.4886
15123.7	16.4799
15123.8	40.1768
15123.8	18.6498
15123.9	20.842
15123.9	10.8696
15124	12.3411
15124.1	22.7946
15124.1	21.0704
15124.2	20.5931
15124.2	24.919
15124.3	22.8206
15124.3	24.5821
15124.3	33.5458
15124.4	32.5521
15124.4	19.1534
15124.5	16.1031
15124.5	17.6991
15124.6	24.4738
15124.6	31.7662
15124.6	66.2691
15124.7	11.8078
15124.7	23.5294
15124.8	8.93495
15124.9	15.387
15125	16.284
15125	21.0305
15125.1	15.9388
15125.2	14.1024
15125.2	13.837
15125.3	12.9668
15125.4	19.2493
15125.4	11.7758
15125.5	15.3965
15125.6	22.0751
15125.6	12.1921
15125.7	18.9609
15125.7	18.5943
15125.8	17.8158
15125.9	14.0607
15126	10.9087
15126	18.2615
15126.1	20.5592
15126.1	16.7983
15126.2	31.5756
15126.2	11.538
15126.3	16.9405
15126.4	19.2382
15126.4	32.3415
15126.4	21.1775
15126.5	27.2926
15126.5	15.3492
15126.6	21.3265
15126.6	23.7869
15126.7	28.7356
15126.7	29.8775
15126.7	18.4162
15126.8	18.3016
15126.8	29.9401
15126.9	45.208
15126.9	21.1238
15127	9.41265
15127	28.9939
15127.1	18.2017
15127.1	25.4388
15127.2	14.0056
15127.3	20.1694
15127.3	21.3584
15127.4	16.4447
15127.4	25.0063
15127.5	20.0723
15127.5	42.8266
15127.5	14.5054
15127.6	17.9695
15127.7	13.8639
15127.7	57.3066
15127.7	19.5733
15127.8	18.1951
15127.8	20.202
15127.9	39.7456
15127.9	13.8485
15128	27.5255
15128	23.3973
15128.1	8.02761
15128.2	28.2486
15128.2	36.3504
15128.3	13.344
15128.3	21.0881
15128.4	25.0564
15128.4	28.6205
15128.5	16.4204
