# Supplementary material for: Dorsal and median raphe neuronal firing dynamics characterized by nonlinear measures
Source: PLoS Comput Biol. 2024 May 28;20(5):e1012111. doi: 10.1371/journal.pcbi.1012111 (PMC11161118; doi:10.1371/journal.pcbi.1012111)
Supplement: S1 Data — (ZIP) [file pcbi.1012111.s002.zip › data/N97_N8_110209.txt]

Event times and instantaneous frequencies between 11553.4 s and 11668.1 s on channel 401
Time	Inst freq
11553.4	19.9362
11553.5	15.54
11553.5	22.1533
11553.6	11.5473
11553.7	16.3292
11553.7	42.0698
11553.8	14.0687
11553.9	14.9254
11553.9	14.8434
11554	18.5426
11554	21.8293
11554.1	13.43
11554.2	11.0877
11554.2	18.1818
11554.3	35.7143
11554.4	11.439
11554.4	25.9134
11554.4	20.79
11554.5	25.5754
11554.5	38.4172
11554.6	13.8198
11554.6	25.7202
11554.7	19.2123
11554.7	13.6073
11554.8	19.8334
11554.8	26.2536
11554.9	20.4165
11554.9	19.1755
11555	12.7567
11555.1	17.0765
11555.2	9.18949
11555.2	26.6383
11555.3	17.5963
11555.3	21.1461
11555.4	14.9522
11555.5	17.0794
11555.5	13.8332
11555.6	15.3186
11555.7	11.3289
11555.7	42.9923
11555.8	13.1372
11555.8	14.1383
11555.9	14.6349
11556	26.6667
11556	28.4414
11556.1	14.4425
11556.1	24.7158
11556.1	34.6141
11556.2	18.2983
11556.2	21.5424
11556.3	21.7108
11556.3	17.5593
11556.4	26.8817
11556.4	25.8665
11556.5	20.2061
11556.5	21.2675
11556.5	30.7882
11556.7	6.05107
11556.7	20.6186
11556.9	9.82801
11556.9	13.077
11557	24.7586
11557	31.5657
11557	20.4834
11557.1	18.4945
11557.2	13.6537
11557.3	9.40999
11557.3	19.4704
11557.4	19.2976
11557.4	19.459
11557.5	18.0734
11557.5	21.6123
11557.6	15.4178
11557.7	16.8067
11557.7	21.9154
11557.7	30.7692
11557.8	16.8322
11557.9	11.5247
11557.9	18.5322
11558	10.0949
11558.1	12.3396
11558.2	14.3225
11558.3	11.2931
11558.4	12.8733
11558.4	16.3079
11558.5	19.8098
11558.5	25.2908
11558.5	25.4388
11558.6	14.6156
11558.7	24.8262
11558.7	20.4457
11558.7	31.6056
11558.8	41.2882
11558.8	22.0897
11558.8	23.5073
11558.9	13.7043
11559	29.6912
11559	27.6778
11559	22.6552
11559.1	22.0167
11559.1	32
11559.2	9.54927
11559.3	15.674
11559.3	40.1606
11559.4	10.3885
11559.5	10.3135
11559.6	15.5376
11559.6	16.5426
11559.7	9.48497
11559.8	24.3843
11559.8	19.4742
11559.9	12.0106
11560	21.1149
11560	16.8919
11560.1	13.1406
11560.1	18.0701
11560.2	23.3699
11560.3	14.3451
11560.3	40.6009
11560.3	18.4026
11560.4	13.8831
11560.5	11.3045
11560.5	23.1481
11560.6	17.0561
11560.6	24.1255
11560.7	20.9952
11560.7	19.0694
11560.8	23.0044
11560.8	16.2101
11560.9	18.5391
11560.9	27.6091
11561	20.1735
11561	19.0876
11561.1	19.478
11561.1	20.8681
11561.2	14.1004
11561.3	21.815
11561.3	14.0845
11561.4	24.0385
11561.4	14.8148
11561.6	7.37083
11561.6	15.7011
11561.7	14.455
11561.8	13.2468
11561.9	12.7861
11561.9	14.5688
11562	21.2179
11562	15.163
11562.1	12.865
11562.1	29.3341
11562.2	20.0723
11562.2	31.1818
11562.3	23.6183
11562.3	16.3132
11562.4	17.1204
11562.5	14.7863
11562.5	13.3476
11562.6	9.88924
11562.7	13.3511
11562.8	21.3447
11562.8	13.9063
11562.9	31.4861
11562.9	12.4224
11563	10.1256
11563.1	23.7361
11563.2	14.5054
11563.2	19.0549
11563.3	16.3854
11563.3	15.0376
11563.4	24.3546
11563.4	18.7091
11563.5	22.4972
11563.5	15.8604
11563.6	16.2127
11563.6	20.2716
11563.7	36.523
11563.7	20.1329
11563.8	21.5054
11563.8	20.5719
11563.9	19.425
11564	11.4969
11564	17.0242
11564.1	12.0467
11564.2	12.7275
11564.2	27.9486
11564.3	17.322
11564.3	17.6211
11564.4	8.78272
11564.5	10.5955
11564.6	17.5562
11564.7	15.7381
11564.7	19.4742
11564.8	18.4809
11564.8	26.062
11564.9	17.55
11564.9	17.6741
11564.9	28.6697
11565	25.6805
11565	25.4453
11565.1	13.637
11565.1	25.1953
11565.2	13.5593
11565.3	16.0231
11565.3	14.9365
11565.4	10.3552
11565.5	18.3419
11565.6	16.65
11565.6	17.8795
11565.7	15.0399
11565.7	13.1978
11565.8	27.6319
11565.9	15.2905
11565.9	16.6058
11566	18.2382
11566	23.3645
11566.1	13.8217
11566.1	32.1958
11566.2	7.96432
11566.3	12.1007
11566.4	19.7394
11566.4	21.9394
11566.5	15.6617
11566.5	20.2184
11566.6	16.6945
11566.7	11.2045
11566.7	18.6116
11566.8	12.5897
11566.9	16.6417
11567	9.98303
11567	35.4988
11567.1	12.2085
11567.1	47.0146
11567.1	23.6407
11567.2	20.2963
11567.3	10.8061
11567.3	19.2678
11567.4	21.0837
11567.5	11.6686
11567.5	20.6697
11567.6	15.7085
11567.6	17.8444
11567.7	19.3723
11567.8	14.5096
11567.8	27.8707
11567.9	12.7016
11567.9	20.8464
11568	21.3311
11568	22.3414
11568.1	18.3587
11568.1	19.2641
11568.2	28.3206
11568.2	16.5344
11568.3	27.533
11568.3	26.0213
11568.4	11.2701
11568.4	16.5125
11568.5	18.6498
11568.6	10.7227
11568.7	16.2973
11568.7	10.8932
11568.8	10.5966
11568.9	22.4618
11569	14.0174
11569	17.1969
11569.1	18.162
11569.1	20.8377
11569.2	20.9336
11569.2	21.5936
11569.2	25.8198
11569.3	20.496
11569.4	14.7907
11569.4	26.1438
11569.5	19.3199
11569.5	16.4258
11569.6	23.1374
11569.6	21.3311
11569.7	11.4299
11569.7	19.972
11569.8	12.7097
11569.9	23.6518
11569.9	11.5115
11570	24.6792
11570	22.553
11570.1	18.379
11570.1	20.4666
11570.2	27.4048
11570.2	19.8177
11570.3	21.7533
11570.3	24.7036
11570.3	27.9955
11570.4	34.7705
11570.5	9.43485
11570.6	10.8448
11570.6	13.2468
11570.7	20.4248
11570.8	11.1669
11570.8	18.005
11570.9	25.974
11571	11.0975
11571	12.791
11571.1	10.4221
11571.2	19.084
11571.3	11.0877
11571.3	21.3493
11571.4	16.3961
11571.4	20.4332
11571.5	26.1233
11571.5	19.4099
11571.6	39.6197
11571.6	34.0832
11571.6	37.5657
11571.6	30.0842
11571.7	42.8449
11571.7	19.3874
11571.8	18.9825
11571.9	12.94
11571.9	15.3022
11572	16.1577
11572	35.4988
11572.1	23.6072
11572.1	11.7178
11572.2	16.6279
11572.2	23.5793
11572.3	21.2224
11572.3	15.9337
11572.4	32.7439
11572.4	18.5219
11572.5	19.4024
11572.5	34.5781
11572.6	14.3451
11572.6	28.0505
11572.6	42.9738
11572.7	27.9096
11572.7	21.4684
11572.8	13.2784
11572.8	33.4672
11572.9	17.6305
11572.9	22.7015
11573	31.2598
11573	37.9219
11573	19.8138
11573.1	22.7635
11573.1	38.1243
11573.2	18.0668
11573.2	25.1067
11573.2	26.8528
11573.3	19.8177
11573.3	29.753
11573.4	14.4196
11573.5	17.319
11573.5	22.6091
11573.5	31.6556
11573.6	16.8124
11573.6	28.0584
11573.7	12.13
11573.7	62.6566
11573.8	10.018
11573.9	20.3169
11573.9	27.7008
11574	12.2699
11574.1	16.7898
11574.1	16.0591
11574.1	33.8181
11574.2	23.1481
11574.2	22.2272
11574.3	15.3092
11574.3	19.6271
11574.4	25.5363
11574.5	15.2835
11574.5	17.0532
11574.6	16.9866
11574.6	32.9056
11574.6	21.6216
11574.7	22.3464
11574.7	20.8247
11574.8	22.1533
11574.8	16.5618
11574.9	22.5989
11574.9	22.6963
11575	22.4366
11575	36.3901
11575	27.8319
11575.1	19.2456
11575.1	23.9234
11575.2	23.8834
11575.2	28.7274
11575.3	10.144
11575.3	30.8261
11575.4	24.2131
11575.4	26.8312
11575.5	16.5235
11575.5	24.6063
11575.6	21.9394
11575.6	27.0124
11575.6	27.0856
11575.7	19.8373
11575.7	25.4065
11575.8	25.6608
11575.8	28.2805
11575.8	32.4675
11575.9	20.7383
11575.9	25.8465
11576	13.3851
11576	23.4082
11576.1	29.0867
11576.1	22.3764
11576.2	12.9016
11576.2	27.972
11576.3	29.753
11576.3	17.3491
11576.4	14.5751
11576.5	15.2486
11576.5	27.3149
11576.5	22.4921
11576.6	11.0461
11576.7	33.4113
11576.7	14.6585
11576.8	13.5999
11576.9	18.6116
11576.9	11.6782
11577	23.3209
11577.1	11.3276
11577.1	17.5039
11577.2	14.247
11577.3	17.7651
11577.4	9.33271
11577.5	10.5608
11577.5	24.2954
11577.6	14.1383
11577.7	9.30839
11577.8	10.5164
11577.8	15.9286
11577.9	13.7137
11578	11.241
11578	39.3236
11578.1	12.5834
11578.2	13.4535
11578.2	20.0763
11578.3	25.9943
11578.3	13.9841
11578.4	11.9531
11578.5	23.3809
11578.6	9.4697
11578.6	13.7533
11578.8	5.67891
11578.9	19.658
11579	7.9277
11579	20.4248
11579.1	10.8354
11579.2	18.005
11579.3	10.3295
11579.3	26.8673
11579.4	9.65531
11579.5	23.8949
11579.5	18.9107
11579.6	25.9808
11579.6	14.5603
11579.7	8.69716
11579.8	32.8407
11579.8	23.0097
11579.9	10.784
11580	17.8699
11580.1	7.69882
11580.2	12.6183
11580.3	12.5581
11580.3	13.0617
11580.4	9.3006
11580.5	15.456
11580.6	6.85542
11580.7	16.57
11580.8	23.2126
11580.8	14.8258
11580.9	16.9895
11580.9	15.2648
11581	14.6092
11581.1	13.887
11581.1	37.0782
11581.2	17.8987
11581.2	12.8717
11581.3	11.9976
11581.4	15.6715
11581.4	26.9324
11581.5	15.4847
11581.6	11.5955
11581.7	9.47418
11581.8	8.7604
11581.9	14.9678
11581.9	12.5486
11582	9.92359
11582.1	19.9481
11582.2	15.6887
11582.2	19.8965
11582.3	16.0462
11582.3	15.9185
11582.4	10.7066
11582.5	16.0901
11582.6	15.5448
11582.6	24.9128
11582.7	15.6519
11582.7	37.1609
11582.8	13.9919
11582.8	15.2999
11582.9	18.8466
11582.9	31.3873
11583	16.1005
11583	16.6973
11583.1	18.4196
11583.2	10.9254
11583.2	21.245
11583.3	23.1321
11583.3	15.1309
11583.4	16.8833
11583.5	15.2625
11583.5	16.6472
11583.5	33.1565
11583.6	11.5354
11583.7	11.5594
11583.8	14.4175
11583.8	18.0799
11583.9	14.3
11584	9.30233
11584.1	15.6274
11584.2	7.78756
11584.3	11.7454
11584.3	22.4568
11584.4	13.3333
11584.5	13.5318
11584.5	21.9202
11584.6	22.3864
11584.7	10.9266
11584.7	17.1821
11584.8	18.44
11584.9	7.38443
11585	11.9474
11585.1	12.631
11585.2	7.06215
11585.3	11.4995
11585.4	14.3266
11585.4	18.8573
11585.5	9.89707
11585.6	10.5263
11585.7	9.67961
11585.8	11.6279
11585.9	30.6373
11585.9	24.6063
11585.9	26.8384
11586	12.2474
11586.1	25.9134
11586.1	15.8178
11586.2	18.1719
11586.3	10.8743
11586.3	14.8965
11586.4	22.6091
11586.5	7.45268
11586.6	16.5098
11586.6	16.5262
11586.7	27.2257
11586.7	18.005
11586.8	17.1497
11586.8	41.425
11586.9	17.5316
11586.9	17.0707
11587	16.8039
11587	19.9243
11587.1	24.4379
11587.1	25.7931
11587.2	14.1784
11587.2	21.0659
11587.3	12.6072
11587.4	20.6101
11587.4	14.2511
11587.5	19.0803
11587.7	4.63585
11587.8	17.0678
11587.8	14.4802
11587.9	28.1057
11588	9.46074
11588.1	10.7666
11588.1	16.4015
11588.2	23.7304
11588.2	16.0102
11588.3	15.9821
11588.3	21.3402
11588.4	24.4618
11588.5	12.7779
11588.5	10.686
11588.6	13.0412
11588.7	8.82846
11588.8	14.7297
11588.8	25.9336
11588.9	16.0051
11588.9	22.041
11589	10.0776
11589.1	30.2206
11589.1	24.2483
11589.2	14.8412
11589.2	18.5185
11589.3	22.7946
11589.3	24.0038
11589.4	18.3688
11589.5	11.1557
11589.5	16.6778
11589.6	16.0514
11589.6	24.0906
11589.7	21.0305
11589.7	17.5469
11589.8	19.6618
11589.9	9.20387
11589.9	38.6698
11590	20.2963
11590	36.2319
11590	32.7439
11590.1	22.168
11590.1	24.8016
11590.1	45.9559
11590.2	31.2695
11590.2	28.4819
11590.3	19.1351
11590.3	23.4137
11590.3	28.2087
11590.4	17.6866
11590.4	25.9808
11590.5	11.6822
11590.6	21.6169
11590.7	9.60523
11590.7	13.0361
11590.9	8.87626
11591	9.12076
11591	26.2123
11591.1	11.0803
11591.2	11.8906
11591.2	17.3641
11591.3	12.5786
11591.4	24.888
11591.4	18.0668
11591.5	18.6116
11591.5	21.3721
11591.6	19.1241
11591.6	13.0531
11591.7	21.4041
11591.7	24.9501
11591.8	20.2963
11591.8	18.7935
11591.9	18.4026
11592	12.1581
11592	28.9352
11592.1	17.5316
11592.1	15.083
11592.2	16.4745
11592.2	22.2124
11592.3	21.8484
11592.3	27.4048
11592.4	18.6951
11592.4	19.0404
11592.5	17.6897
11592.5	14.4844
11592.6	18.7336
11592.7	19.4818
11592.8	7.63184
11592.8	20.8594
11592.9	18.005
11593	14.9611
11593.1	10.3263
11593.1	26.8673
11593.1	19.5198
11593.2	16.7336
11593.3	7.35781
11593.4	19.6889
11593.5	13.7231
11593.5	13.031
11593.6	20.5297
11593.6	20.4625
11593.7	19.2715
11593.7	52.8541
11593.8	15.6789
11593.8	40.2576
11593.8	33.1236
11593.9	34.0483
11593.9	17.5593
11593.9	28.8018
11594	24.5278
11594	18.8893
11594.1	30.4971
11594.1	21.6638
11594.2	23.3863
11594.2	21.3721
11594.3	18.577
11594.3	33.7041
11594.3	18.797
11594.4	17.8285
11594.4	25.2717
11594.5	17.7683
11594.5	24.4439
11594.6	16.9176
11594.7	17.6305
11594.7	20.6911
11594.8	16.116
11594.8	17.646
11594.9	22.242
11594.9	18.2949
11595	19.1939
11595	19.1424
11595.1	34.2583
11595.1	23.4467
11595.1	24.4081
11595.2	32.5203
11595.2	18.6393
11595.3	27.3299
11595.3	26.6738
11595.3	18.4843
11595.4	21.645
11595.4	36.846
11595.5	22.2866
11595.5	32.6158
11595.5	19.2012
11595.6	17.5162
11595.7	21.9829
11595.7	18.4945
11595.8	16.442
11595.8	13.1562
11595.9	27.8629
11595.9	18.5082
11596	13.3404
11596.1	7.68285
11596.3	6.7815
11596.3	18.474
11596.4	19.0767
11596.6	5.68473
11596.6	13.1354
11596.7	11.8329
11596.8	14.6477
11596.9	8.39278
11597	15.8655
11597.1	12.0453
11597.1	17.1292
11597.2	8.91424
11597.3	9.18527
11597.4	10.1688
11597.5	12.7178
11597.6	17.0445
11597.7	12.9282
11597.7	18.5048
11597.8	11.798
11597.8	31.2793
11597.8	40.016
11597.9	17.8795
11598	18.8929
11598	22.0119
11598	29.0107
11598.1	14.4092
11598.2	12.3289
11598.3	14.339
11598.3	19.8926
11598.4	8.1686
11598.5	31.9591
11598.6	11.2676
11598.6	21.3265
11598.7	12.108
11598.7	19.3911
11598.8	10.3605
11598.9	21.0704
11598.9	16.7588
11599	24.8633
11599	25.3485
11599.1	26.617
11599.1	13.5999
11599.2	14.3719
11599.3	12.3213
11599.4	12.7584
11599.4	21.097
11599.5	7.81677
11599.6	12.6056
11599.7	18.5117
11599.7	17.6991
11599.8	14.7645
11599.8	19.1608
11599.9	20.2388
11599.9	18.8501
11600	12.5
11600.1	35.0631
11600.1	12.655
11600.2	12.3503
11600.3	12.1271
11600.3	20.674
11600.4	20.3376
11600.5	12.39
11600.5	13.914
11600.6	14.7254
11600.7	10.6417
11600.8	20.496
11600.8	13.8313
11600.9	30.8071
11601	10.6883
11601	23.1321
11601.1	14.8346
11601.1	16.2522
11601.2	23.5073
11601.2	19.7511
11601.3	11.909
11601.4	13.1909
11601.4	24.8447
11601.5	14.2613
11601.6	15.6986
11601.6	23.9406
11601.7	6.99692
11601.8	23.1214
11601.8	18.8822
11601.9	18.3655
11602	13.0056
11602	30.6279
11602.1	9.36242
11602.1	24.0442
11602.2	12.9803
11602.3	12.4394
11602.4	12.9066
11602.6	5.27677
11602.7	12.4378
11602.7	11.9875
11602.8	15.7754
11602.9	14.7493
11602.9	16.5453
11603	25.641
11603	37.1609
11603.1	13.4282
11603.1	18.5908
11603.2	22.9621
11603.2	33.1236
11603.2	22.5989
11603.3	18.031
11603.3	23.6183
11603.4	28.2965
11603.4	28.2805
11603.4	32.5098
11603.5	11.7206
11603.6	23.8949
11603.7	9.05059
11603.7	13.4971
11603.8	16.4989
11603.9	17.0619
11603.9	13.4336
11604	11.0254
11604.1	12.1197
11604.2	13.9043
11604.2	22.1043
11604.3	14.8588
11604.3	35.014
11604.4	17.135
11604.4	20.0924
11604.5	17.5654
11604.5	20.2102
11604.6	51.8403
11604.6	20.0321
11604.7	21.427
11604.7	12.4844
11604.8	25.9336
11604.9	11.53
11604.9	22.3514
11605	19.861
11605.1	10.2093
11605.1	17.0329
11605.2	17.9276
11605.2	14.7514
11605.3	19.8138
11605.4	11.7069
11605.4	16.1368
11605.5	20.35
11605.5	17.4703
11605.6	22.1877
11605.6	25.208
11605.7	24.9626
11605.7	27.9174
11605.7	28.5225
11605.8	34.8675
11605.8	15.6299
11605.9	25.3165
11605.9	15.8053
11606	23.7135
11606	21.5424
11606.1	15.3704
11606.1	20.842
11606.2	14.8104
11606.3	20.429
11606.3	40.032
11606.3	22.1092
11606.4	18.6602
11606.4	19.755
11606.5	16.9434
11606.5	22.9832
11606.6	22.2618
11606.6	24.3013
11606.7	16.7673
11606.7	23.5738
11606.8	16.3988
11606.8	25.4453
11606.9	27.3973
11606.9	17.1086
11606.9	34.153
11607	30.2939
11607	26.8025
11607.1	16.6778
11607.1	15.7803
11607.2	14.7102
11607.2	33.9559
11607.3	15.9515
11607.4	17.9533
11607.4	40.7
11607.4	33.67
11607.4	24.7097
11607.5	17.7431
11607.6	19.7433
11607.6	26.2674
11607.6	18.6637
11607.7	33.4784
11607.7	34.188
11607.8	19.2271
11607.8	37.6648
11607.8	20.1207
11607.9	37.2578
11607.9	25.0501
11607.9	31.5457
11608	13.7099
11608	27.3224
11608.1	15.5594
11608.2	13.8639
11608.2	15.2882
11608.3	23.2558
11608.4	14.4196
11608.4	17.819
11608.5	24.0674
11608.5	16.1996
11608.6	13.9997
11608.7	14.912
11608.7	23.4467
11608.8	12.6743
11608.8	15.9388
11608.9	11.8078
11609	10.2407
11609.1	13.5593
11609.1	17.9727
11609.2	15.4991
11609.3	18.1851
11609.3	13.3156
11609.5	7.90639
11609.6	12.4673
11609.6	15.3351
11609.7	9.6609
11609.8	17.2117
11609.8	14.6757
11609.9	30.2755
11610	9.48857
11610.1	7.59417
11610.2	14.6413
11610.2	22.0994
11610.3	22.3164
11610.4	11.325
11610.4	11.9104
11610.6	7.96178
11610.7	5.91646
11610.9	8.50629
11610.9	13.6314
11611	19.3013
11611.1	14.1804
11611.1	21.7155
11611.2	11.3921
11611.3	7.48839
11611.4	15.1722
11611.5	10.101
11611.5	19.5198
11611.6	17.7778
11611.7	10.3734
11611.7	26.2398
11611.8	17.5654
11611.9	11.1247
11611.9	21.2993
11612	27.4048
11612	12.8074
11612.1	17.8317
11612.2	6.79486
11612.3	12.8123
11612.4	12.0294
11612.4	41.3907
11612.5	12.631
11612.6	17.7085
11612.6	13.7137
11612.7	15.4059
11612.8	10.9601
11612.9	9.29541
11613	12.3122
11613	34.153
11613.1	18.0343
11613.1	22.2025
11613.2	17.5747
11613.2	11.9289
11613.4	8.35143
11613.4	23.5183
11613.5	16.8862
11613.5	13.816
11613.6	19.2419
11613.7	10.0918
11613.8	14.403
11613.9	7.62428
11614.1	5.59472
11614.1	23.5516
11614.2	8.50051
11614.3	10.304
11614.4	15.4967
11614.5	13.2503
11614.5	15.5448
11614.6	9.26441
11614.7	19.9641
11614.8	12.9116
11614.8	15.8629
11614.9	21.7155
11615	10.1833
11615	19.084
11615.1	16.852
11615.2	12.3365
11615.3	9.64134
11615.3	16.6389
11615.4	13.9101
11615.5	22.1288
11615.6	6.28101
11615.7	11.1297
11615.7	22.4115
11615.8	10.5452
11615.9	13.8658
11616	17.1615
11616.1	10.5219
11616.1	15.7604
11616.2	17.4948
11616.3	7.48391
11616.4	18.0603
11616.5	12.832
11616.5	11.8596
11616.6	10.6451
11616.7	25.3678
11616.8	8.08473
11616.9	11.9374
11617	7.85978
11617.1	7.66989
11617.2	12.6056
11617.3	12.4085
11617.4	11.909
11617.4	21.7439
11617.5	16.9664
11617.5	30.021
11617.6	11.4613
11617.7	15.2022
11617.7	15.5231
11617.8	16.5207
11617.9	13.3601
11617.9	31.25
11618	15.6937
11618	12.3778
11618.1	13.8658
11618.3	7.46436
11618.3	14.9903
11618.4	8.70398
11618.5	11.9389
11618.6	13.552
11618.7	15.7134
11618.7	18.3722
11618.7	29.7354
11618.8	18.9502
11618.8	22.0119
11618.9	19.6232
11619	11.7647
11619.1	10.8909
11619.1	13.624
11619.2	14.2653
11619.3	15.9388
11619.3	16.818
11619.4	14.9993
11619.5	9.03506
11619.6	25.6148
11619.7	9.31099
11619.7	18.6951
11619.8	22.1926
11619.9	5.40249
11620.1	6.13836
11620.1	28.8934
11620.2	15.6617
11620.2	24.4798
11620.3	19.7472
11620.3	22.0946
11620.4	13.8064
11620.4	30.0571
11620.5	11.3546
11620.6	15.6986
11620.6	21.9877
11620.7	13.4935
11620.8	18.3722
11620.9	12.3107
11620.9	13.43
11621	12.0366
11621.1	14.0154
11621.2	10.5263
11621.3	11.4064
11621.3	33.7838
11621.4	16.2364
11621.5	8.58516
11621.5	30.6091
11621.6	17.5439
11621.6	22.6809
11621.7	10.5563
11621.8	13.86
11621.8	20.5846
11621.9	15.9413
11622	14.1183
11622	17.2801
11622.1	9.4688
11622.2	9.25497
11622.3	22.9938
11622.4	9.04895
11622.5	12.9634
11622.5	14.1523
11622.6	25.9471
11622.6	13.2661
11622.7	11.1421
11622.8	10.8342
11622.9	12.5707
11623	18.0832
11623	13.0514
11623.1	11.4064
11623.2	23.4357
11623.2	17.9179
11623.3	15.1584
11623.3	18.3217
11623.5	7.51823
11623.5	26.7237
11623.6	17.1556
11623.6	14.7341
11623.7	25.9943
11623.7	23.2666
11623.8	9.89022
11623.9	20.5086
11624	11.8934
11624	19.3648
11624.1	13.8985
11624.2	13.3761
11624.3	7.59071
11624.4	6.63086
11624.5	12.4953
11624.6	13.1822
11624.6	19.1681
11624.7	15.387
11624.8	8.20277
11624.9	15.5763
11624.9	44.5236
11625	15.8957
11625	17.5346
11625.1	22.9621
11625.2	14.0726
11625.2	15.3917
11625.3	15.9898
11625.3	16.8549
11625.4	16.442
11625.5	10.1256
11625.6	12.3289
11625.7	11.9033
11625.7	22.6655
11625.8	9.15583
11625.9	11.7606
11626	15.4131
11626	21.1909
11626.1	15.9185
11626.2	11.0509
11626.2	19.5963
11626.3	29.5508
11626.3	20.2143
11626.4	16.3292
11626.5	11.5367
11626.5	11.374
11626.6	17.2951
11626.6	29.985
11626.7	13.6799
11626.7	24.8633
11626.9	7.40631
11627	10.3306
11627	13.9899
11627.1	24.7158
11627.2	13.5208
11627.2	30.2115
11627.2	21.4684
11627.3	26.2123
11627.4	13.7231
11627.4	15.1722
11627.5	11.8203
11627.6	12.5486
11627.7	13.2398
11627.7	10.7469
11627.8	19.1975
11627.9	19.0114
11627.9	13.6333
11628	9.01632
11628.1	11.5035
11628.2	26.7953
11628.2	20.404
11628.3	10.142
11628.3	27.8474
11628.4	15.8957
11628.5	14.6972
11628.6	13.2275
11628.6	15.1883
11628.7	26.5604
11628.7	18.4332
11628.8	24.1663
11628.8	35.7398
11628.8	22.2025
11628.9	11.6618
11629	20.982
11629	15.6863
11629.1	15.6887
11629.1	28.1057
11629.2	12.7405
11629.3	15.8103
11629.3	21.692
11629.3	37.9651
11629.4	16.9233
11629.4	25.1256
11629.5	30.7787
11629.5	25.4065
11629.6	22.3914
11629.6	36.8732
11629.6	24.8077
11629.6	38.1679
11629.7	34.0252
11629.7	24.1429
11629.8	25.5102
11629.8	20.8551
11629.8	25.9875
11629.9	25.2016
11629.9	18.5426
11630	35.4108
11630	22.7015
11630.1	17.3461
11630.1	19.7278
11630.2	25.7798
11630.2	27.4574
11630.2	31.9693
11630.3	21.9346
11630.3	23.5849
11630.3	27.0197
11630.4	16.8464
11630.5	21.4179
11630.5	23.2612
11630.6	12.7779
11630.6	31.7763
11630.7	13.7344
11630.8	12.9853
11630.8	16.6306
11630.9	16.442
11630.9	22.4316
11631	20.3666
11631.1	12.5392
11631.1	11.5154
11631.2	12.6279
11631.3	16.4989
11631.3	33.2005
11631.4	11.8092
11631.4	17.2384
11631.5	12.0163
11631.6	11.0351
11631.8	6.17322
11631.9	10.6963
11632	11.8287
11632	14.2857
11632.1	37.7074
11632.1	14.6327
11632.2	15.4751
11632.3	16.4609
11632.3	19.9521
11632.4	18.0148
11632.4	25.3229
11632.4	22.7531
11632.5	34.5185
11632.5	17.5285
11632.6	31.1624
11632.6	27.9252
11632.6	20.6868
11632.7	12.5786
11632.8	20.5212
11632.9	8.98069
11632.9	16.2522
11633	10.8307
11633.1	15.3139
11633.2	12.7324
11633.3	8.21558
11633.4	12.7845
11633.6	5.65387
11633.6	16.7673
11633.7	8.94134
11633.8	15.9515
11633.9	7.62021
11634	13.7476
11634.1	7.43992
11634.2	11.9446
11634.3	10.6349
11634.4	18.7617
11634.4	21.6826
11634.5	16.5536
11634.6	10.9721
11634.7	7.98339
11634.8	7.73335
11634.9	11.9062
11634.9	20.1045
11635	14.339
11635.1	18.6047
11635.1	32.1854
11635.2	16.909
11635.2	14.9589
11635.3	17.4125
11635.4	12.3533
11635.4	14.3864
11635.5	17.343
11635.5	19.4137
11635.6	10.3316
11635.7	17.8285
11635.8	14.6113
11635.9	10.9421
11636	6.55695
11636.1	17.9404
11636.1	26.0824
11636.2	9.02527
11636.3	8.85818
11636.4	13.8141
11636.4	30.349
11636.5	14.2248
11636.6	17.8795
11636.6	15.8053
11636.7	14.4592
11636.8	7.36703
11636.9	14.6199
11637	14.6908
11637.1	11.1185
11637.1	14.2837
11637.2	13.0446
11637.3	19.044
11637.3	12.3381
11637.4	17.2087
11637.5	11.3469
11637.6	12.8866
11637.6	15.2765
11637.7	15.921
11637.7	18.0766
11637.8	13.8523
11637.9	14.241
11638	9.33881
11638.1	11.4705
11638.1	31.8878
11638.2	19.0949
11638.2	22.5378
11638.3	13.6221
11638.3	16.6306
11638.4	18.1818
11638.4	38.625
11638.5	27.8164
11638.5	48.9476
11638.5	16.7112
11638.6	14.3062
11638.7	8.27609
11638.8	25.0752
11638.8	14.2328
11638.9	12.7584
11639	30.7692
11639	17.7242
11639.1	20.35
11639.1	23.6407
11639.1	22.3614
11639.2	17.8317
11639.2	32.8839
11639.3	9.56572
11639.4	14.1323
11639.5	14.6606
11639.5	31.027
11639.6	19.7981
11639.6	18.7301
11639.7	19.3911
11639.7	18.7582
11639.7	28.6041
11639.8	25.6345
11639.8	37.8644
11639.9	17.1145
11640	8.79121
11640	17.6243
11640.1	13.0959
11640.2	16
11640.2	24.0269
11640.3	11.1136
11640.4	19.8491
11640.4	11.8737
11640.6	9.73141
11640.6	16.9578
11640.7	16.8294
11640.7	21.4915
11640.8	26.2881
11640.8	11.8793
11640.9	15.1584
11641	16.8322
11641	25.5102
11641	22.5836
11641.1	15.6201
11641.1	28.6287
11641.2	18.0799
11641.3	17.03
11641.3	16.8407
11641.4	17.1644
11641.4	41.425
11641.5	17.6647
11641.5	23.7361
11641.6	18.0343
11641.6	26.4971
11641.6	18.4706
11641.7	27.0051
11641.7	16.4123
11641.8	29.5072
11641.9	12.9634
11641.9	25.9808
11641.9	28.9436
11642	23.753
11642	20.3087
11642.1	20.1491
11642.1	35.6379
11642.2	14.5773
11642.2	24.6792
11642.2	33.4336
11642.3	19.3013
11642.3	19.1828
11642.4	13.0719
11642.5	16.1421
11642.6	11.012
11642.6	24.5158
11642.6	40.1284
11642.7	15.8655
11642.7	25.74
11642.8	18.031
11642.9	12.1036
11643	12.6486
11643	13.8619
11643.1	12.0178
11643.2	15.3633
11643.3	8.58222
11643.4	6.88942
11643.5	9.27988
11643.6	12.6984
11643.7	9.82801
11643.8	14.1183
11643.9	10.4167
11644	9.03342
11644.1	6.84416
11644.3	9.88631
11644.3	26.7237
11644.4	9.24471
11644.6	6.48845
11644.6	24.6975
11644.7	12.3062
11644.7	26.0078
11644.8	10.4603
11644.9	10.3295
11645	16.7001
11645.1	11.1074
11645.1	19.2012
11645.2	16.3452
11645.2	13.8658
11645.3	13.6687
11645.5	6.22975
11645.6	11.7689
11645.6	24.5881
11645.7	14.9388
11645.7	32.8084
11645.8	12.3916
11645.9	11.0988
11645.9	18.7617
11646	17.6554
11646	26.0078
11646.1	12.3747
11646.2	8.14332
11646.3	14.0115
11646.4	13.6388
11646.4	15.5497
11646.5	18.3016
11646.6	9.61076
11646.7	12.5016
11646.7	17.5469
11646.8	15.4991
11646.8	17.5685
11646.9	14.8434
11647	10.3541
11647.1	18.7688
11647.1	16.8634
11647.2	20.5508
11647.2	14.4697
11647.3	10.8968
11647.5	8.2447
11647.5	20.7297
11647.6	19.6386
11647.6	13.5593
11647.7	16.6917
11647.8	12.8156
11647.8	17.1939
11647.9	15.0852
11648	11.773
11648.1	10.6281
11648.1	14.8126
11648.2	16.2259
11648.3	13.2433
11648.3	17.4764
11648.4	13.488
11648.5	7.5466
11648.6	31.6256
11648.6	15.6519
11648.7	15.9363
11648.8	10.0462
11648.9	11.1235
11649	10.1358
11649.1	9.90884
11649.1	16.2787
11649.2	15.1012
11649.3	22.3614
11649.3	19.1388
11649.4	10.2062
11649.5	12.9955
11649.5	14.7995
11649.6	12.791
11649.7	19.1608
11649.8	10.4091
11649.8	17.9019
11649.9	11.6822
11650.1	5.93401
11650.2	13.5759
11650.2	16.4772
11650.3	21.0482
11650.4	9.5229
11650.4	21.5843
11650.5	11.0865
11650.6	10.8331
11650.7	10.4123
11650.8	16.8549
11650.8	11.2435
11650.9	12.7226
11651	8.35911
11651.1	14.7362
11651.2	13.0276
11651.3	15.9693
11651.3	14.5033
11651.4	13.3262
11651.4	26.8528
11651.5	29.2312
11651.5	18.875
11651.6	13.3672
11651.6	24.0964
11651.7	14.9566
11651.8	12.3001
11651.8	17.854
11651.9	13.5851
11652	13.3815
11652	17.8253
11652.1	18.3083
11652.1	21.4454
11652.2	14.6242
11652.3	12.4657
11652.4	15.9744
11652.5	10.5608
11652.5	21.254
11652.5	19.685
11652.6	10.8131
11652.7	17.9501
11652.8	11.0108
11652.9	15.5039
11652.9	15.4321
11653	19.0658
11653	22.5632
11653.1	9.81451
11653.2	16.1865
11653.2	13.8715
11653.3	13.4698
11653.4	16.116
11653.4	26.2192
11653.5	19.6928
11653.5	21.978
11653.6	20.1045
11653.7	11.9531
11653.7	12.9853
11653.8	14.2268
11653.9	11.0351
11654	9.17684
11654.1	12.5235
11654.1	15.4178
11654.2	15.4919
11654.2	38.6399
11654.3	24.0964
11654.3	18.5288
11654.4	14.6327
11654.5	13.8466
11654.6	12.5849
11654.6	15.5039
11654.7	10.5352
11654.8	11.5942
11654.9	11.0754
11655	9.40468
11655	30.4229
11655.1	11.4482
11655.1	34.662
11655.2	20.8594
11655.3	16.7898
11655.3	22.2965
11655.4	9.05551
11655.5	21.097
11655.5	15.6104
11655.6	19.8965
11655.7	11.3161
11655.7	32.0718
11655.8	11.7014
11655.8	13.4102
11655.9	19.2678
11656	11.9589
11656.1	14.0528
11656.1	10.9421
11656.2	20.9074
11656.3	14.7167
11656.3	17.4004
11656.4	14.0489
11656.4	18.0734
11656.5	28.0978
11656.5	17.762
11656.6	23.7643
11656.6	30.9023
11656.6	28.1057
11656.7	17.5131
11656.8	13.4246
11656.8	20.1532
11656.9	29.2227
11656.9	14.1143
11657	21.725
11657	26.5463
11657	39.185
11657.1	25.1953
11657.1	23.1911
11657.2	12.4688
11657.3	10.3573
11657.4	14.828
11657.4	12.4984
11657.5	11.7467
11657.6	21.4087
11657.7	11.3908
11657.7	14.7514
11657.8	13.624
11657.9	17.4795
11657.9	21.7486
11658	15.5909
11658	15.4607
11658.1	13.1354
11658.2	16.2417
11658.2	22.9305
11658.3	12.8008
11658.4	14.9209
11658.4	13.8619
11658.5	16.3265
11658.5	22.477
11658.6	12.9383
11658.7	18.0278
11658.8	13.1804
11658.8	12.7567
11658.9	21.1238
11658.9	23.3809
11659	17.5285
11659.1	14.0509
11659.1	10.7712
11659.2	16.116
11659.3	9.89218
11659.4	7.51597
11659.5	19.2234
11659.6	8.8968
11659.7	14.9701
11659.7	13.5281
11659.8	23.7473
11659.8	16.1891
11659.9	19.0223
11659.9	22.8781
11660	18.1554
11660.1	11.241
11660.2	10.017
11660.3	12.13
11660.4	8.7108
11660.5	14.7645
11660.6	10.2828
11660.6	17.7557
11660.7	22.1239
11660.7	17.1086
11660.8	14.2086
11660.9	12.4719
11660.9	22.9358
11661	14.5794
11661.1	8.88021
11661.2	15.2695
11661.3	8.70701
11661.4	11.3443
11661.4	19.3311
11661.5	8.95576
11661.6	24.1429
11661.6	20.8638
11661.7	12.5834
11661.7	31.1042
11661.8	12.647
11661.9	11.733
11662	11.7343
11662	16.7308
11662.1	10.022
11662.2	10.0422
11662.3	20.2593
11662.3	19.0803
11662.4	10.0231
11662.5	18.6741
11662.6	12.0817
11662.7	8.72524
11662.7	18.2149
11662.8	9.68429
11662.9	15.2091
11663	20.9864
11663	12.1315
11663.1	30.2024
11663.1	12.3031
11663.2	19.3949
11663.3	15.4536
11663.3	30.7692
11663.3	28.8268
11663.4	14.6929
11663.5	11.3122
11663.6	15.2346
11663.6	13.9782
11663.7	11.9062
11663.8	8.60215
11663.9	8.95415
11664	22.5887
11664	17.31
11664.1	18.9107
11664.1	22.7428
11664.2	39.1389
11664.2	14.5985
11664.3	17.7715
11664.3	18.4332
11664.4	18.0375
11664.5	9.63391
11664.6	14.2389
11664.6	28.7109
11664.7	10.2501
11664.8	9.86388
11664.9	12.8452
11665	9.64972
11665.1	12.8452
11665.1	19.0621
11665.2	17.3822
11665.2	23.7417
11665.3	15.5304
11665.3	16.2973
11665.4	14.8677
11665.5	15.163
11665.5	25.208
11665.6	23.9693
11665.6	23.4962
11665.7	19.1828
11665.7	11.0852
11665.8	10.5865
11665.9	23.9808
11665.9	16.9119
11666	16.8152
11666	19.5733
11666.2	6.67111
11666.3	7.39098
11666.4	16.2999
11666.5	13.624
11666.5	14.0233
11666.6	14.2918
11666.7	16.4663
11666.7	16.6778
11666.8	9.63763
11666.9	11.9489
11667	16.728
11667	16.7224
11667.1	15.7282
11667.2	19.084
11667.2	11.1012
11667.3	20
11667.4	10.144
11667.4	23.753
11667.6	7.2881
11667.6	36.2319
11667.6	22.1631
11667.7	13.2714
11667.8	15.2091
11667.9	9.6432
11667.9	33.9098
11668	25.413
11668	19.7785
11668	27.9408
11668.1	33.0142
