# Supplementary material for: Dorsal and median raphe neuronal firing dynamics characterized by nonlinear measures
Source: PLoS Comput Biol. 2024 May 28;20(5):e1012111. doi: 10.1371/journal.pcbi.1012111 (PMC11161118; doi:10.1371/journal.pcbi.1012111)
Supplement: S1 Data — (ZIP) [file pcbi.1012111.s002.zip › data/N63_N1_090714.txt]

Event times and instantaneous frequencies between 87.8209 s and 317.633 s on channel 5
Time	Inst freq
88.2776	0.0113279
88.3145	27.1135
88.3471	30.6485
88.3908	22.9158
88.4626	13.9156
88.5455	12.0581
88.6174	13.9225
88.6748	17.401
88.727	19.1659
88.7667	25.1991
88.883	8.59505
88.9495	15.0543
89.0061	17.6535
89.0837	12.8919
89.1794	10.4526
89.2256	21.6422
89.2582	30.6316
89.288	33.5413
89.3353	21.164
89.3966	16.3079
89.4334	27.202
89.485	19.3551
89.5669	12.2145
89.627	16.6268
89.7483	8.24552
89.7966	20.722
89.8223	38.8772
89.8672	22.243
89.9457	12.7421
90.0513	9.47077
90.1339	12.108
90.2974	6.11621
90.377	12.5587
90.4419	15.4064
90.4882	21.6394
90.5258	26.5774
90.5886	15.9276
90.7129	8.04415
90.8036	11.0178
90.8671	15.7694
90.9115	22.483
90.9553	22.8436
91.0119	17.6778
91.0464	28.9402
91.11	15.7426
91.2203	9.06635
91.285	15.4493
91.3527	14.7767
91.4124	16.7454
91.4969	11.8321
91.5471	19.9195
91.5837	27.3134
91.6326	20.465
91.6761	22.9505
91.7599	11.9337
91.8327	13.7378
91.8723	25.2487
91.9146	23.6776
92.0726	6.32847
92.1515	12.6704
92.2083	17.6125
92.2897	12.2874
92.4292	7.16414
92.4959	14.9961
92.5366	24.6039
92.6094	13.7253
92.6452	27.9595
92.7039	17.0277
92.7501	21.6619
92.8014	19.4818
92.8418	24.7574
92.8787	27.1488
92.9691	11.0573
93.0402	14.0683
93.0766	27.4846
93.1403	15.6981
93.1789	25.8759
93.2272	20.6859
93.3014	13.4909
93.3584	17.5254
93.4257	14.8717
93.5082	12.1212
93.5531	22.2697
93.6431	11.1133
93.6917	20.5457
93.7436	19.2857
93.806	16.0256
93.871	15.3695
93.9053	29.2244
93.9513	21.6986
93.9945	23.1642
94.043	20.6194
94.0939	19.6564
94.1552	16.3047
94.2146	16.8554
94.2678	18.7688
94.3022	29.0613
94.356	18.6053
94.4262	14.2438
94.5046	12.7616
94.5697	15.361
94.6486	12.6666
94.7196	14.0861
94.7869	14.8571
94.8856	10.1299
94.9438	17.1963
94.9934	20.1313
95.0531	16.769
95.0956	23.5372
95.1478	19.1483
95.2046	17.5957
95.282	12.9209
95.3891	9.33655
95.4232	29.3686
95.45	37.2856
95.4987	20.5457
95.6547	6.40976
95.7395	11.7844
95.8093	14.3295
95.8668	17.3955
95.9702	9.67474
96.0249	18.2809
96.08	18.1317
96.1266	21.4611
96.2164	11.1393
96.2742	17.3088
96.3161	23.847
96.3569	24.5314
96.4026	21.8551
96.4616	16.948
96.5366	13.3387
96.593	17.7437
96.6383	22.0575
96.6733	28.5339
96.7343	16.3897
96.7812	21.3211
96.854	13.74
96.9067	18.9869
96.9411	29.0613
96.9864	22.078
97.0316	22.1455
97.0902	17.0573
97.1558	15.2416
97.2293	13.5988
97.2919	15.9933
97.3701	12.7851
97.4349	15.4135
97.5294	10.5867
97.5805	19.5664
97.6219	24.1546
97.672	19.9673
97.7552	12.0155
97.805	20.0876
97.848	23.2353
97.9493	9.87713
97.9987	20.2216
98.033	29.1783
98.0849	19.2545
98.1159	32.2935
98.1997	11.9329
98.2938	10.6245
98.3344	24.6403
98.3937	16.8657
98.4307	27.0519
98.4924	16.2033
98.6162	8.08002
98.6815	15.2933
98.7355	18.5288
98.7855	20.0032
98.8244	25.7361
98.88	17.9675
98.9818	9.8282
99.0208	25.645
99.0589	26.2096
99.1183	16.8316
99.1884	14.2609
99.233	22.4346
99.2853	19.1153
99.3281	23.3852
99.3638	27.9971
99.417	18.8175
99.4951	12.793
99.5441	20.4098
99.6023	17.1928
99.6536	19.475
99.7286	13.3312
99.85	8.24348
99.9132	15.8008
99.962	20.5052
100.013	19.7379
100.046	29.7247
100.089	23.2062
100.151	16.2888
100.209	17.0905
100.243	29.4672
100.279	28.2534
100.325	21.3895
100.378	19.1307
100.444	15.0816
100.499	18.2269
100.538	25.5585
100.602	15.6509
100.707	9.47185
100.768	16.5689
100.854	11.6656
100.907	18.8111
100.983	13.1492
101.059	13.1451
101.119	16.7269
101.189	14.1123
101.306	8.60082
101.38	13.4669
101.454	13.5281
101.51	17.7098
101.573	16.0318
101.621	20.7374
101.673	19.0346
101.711	26.338
101.812	9.93542
101.859	21.4971
101.937	12.746
101.983	21.6506
102.063	12.5313
102.156	10.8162
102.236	12.4956
102.307	14.0233
102.383	13.1638
102.457	13.4441
102.549	10.8345
102.592	23.6507
102.652	16.742
102.702	19.7613
102.751	20.2634
102.787	28.0631
102.837	20.1947
102.882	21.8751
102.952	14.3629
103.009	17.6013
103.047	26.0376
103.091	22.9064
103.136	22.2816
103.18	22.3444
103.238	17.3828
103.359	8.25818
103.415	17.9096
103.461	21.575
103.556	10.5405
103.644	11.3549
103.697	19.0934
103.751	18.4203
103.79	25.7958
103.849	16.8062
103.902	18.9351
103.952	20.0104
104.007	18.1594
104.038	31.9163
104.08	24.0466
104.144	15.4837
104.207	16.021
104.26	19.0042
104.307	21.089
104.348	24.1651
104.397	20.4123
104.482	11.8666
104.554	13.7502
104.63	13.1596
104.771	7.0922
104.84	14.5281
104.9	16.7808
105.012	8.94566
105.068	17.6106
105.123	18.4223
105.158	28.6221
105.218	16.5311
105.273	18.1653
105.307	29.8846
105.353	21.6704
105.419	14.988
105.461	24.1231
105.523	16.1608
105.626	9.65904
105.665	25.7759
105.721	17.8329
105.765	22.9537
105.861	10.4232
105.926	15.3709
105.98	18.2849
106.021	24.3273
106.072	19.9243
106.108	27.6533
106.146	26.0254
106.23	11.974
106.326	10.37
106.377	19.8106
106.432	18.2289
106.517	11.6681
106.59	13.6836
106.633	23.2256
106.68	21.4445
106.707	37.6818
106.778	13.9645
106.829	19.5389
106.887	17.2855
106.932	22.4861
106.972	25.0589
107.019	21.2017
107.072	18.8303
107.183	9.00609
107.266	12.0878
107.334	14.7037
107.414	12.4082
107.459	22.5012
107.51	19.5687
107.559	20.1313
107.604	22.4135
107.662	17.1981
107.773	8.99394
107.848	13.3579
107.869	47.2679
107.923	18.8239
107.961	26.111
108.014	18.6637
108.128	8.83939
108.178	19.9696
108.216	26.1274
108.266	19.7707
108.396	7.71819
108.477	12.3658
108.527	20.1215
108.599	13.8982
108.645	21.3101
108.683	26.6837
108.733	19.8035
108.765	31.2637
108.807	24.0362
108.846	25.9242
108.91	15.4178
108.968	17.5291
109.016	20.5432
109.052	28.1579
109.101	20.3625
109.13	33.7587
109.18	19.9792
109.256	13.2781
109.291	28.3785
109.373	12.2181
109.432	16.9687
109.528	10.3468
109.614	11.6861
109.678	15.5982
109.736	17.2141
109.781	22.1131
109.845	15.7055
109.883	26.3964
109.915	31.0251
109.947	31.2402
110.019	13.9028
110.059	25.2793
110.12	16.4139
110.181	16.3271
110.226	22.2697
110.257	32.1626
110.306	20.3451
110.36	18.4325
110.423	15.8912
110.527	9.6568
110.558	31.7279
110.612	18.568
110.672	16.8248
110.751	12.6253
110.799	20.5457
110.879	12.5957
110.942	15.8988
111.064	8.15235
111.126	16.1938
111.176	19.9601
111.212	28.3302
111.251	25.3524
111.311	16.7588
111.36	20.3153
111.396	27.9267
111.436	24.9352
111.5	15.5386
111.54	24.8274
111.62	12.5701
111.699	12.633
111.74	24.5785
111.786	21.6732
111.873	11.5412
111.943	14.1495
112.005	16.1765
112.054	20.6194
112.117	15.7649
112.161	22.5561
112.212	19.6379
112.267	18.303
112.321	18.5185
112.359	26.6028
112.397	26.2178
112.443	21.6478
112.491	20.9013
112.533	23.847
112.563	33.1016
112.644	12.3047
112.686	24.1231
112.725	25.3485
112.877	6.59257
112.933	17.852
112.973	24.8571
113.025	19.3618
113.147	8.14239
113.193	22.1425
113.245	19.0563
113.3	18.3352
113.352	19.2767
113.422	14.1675
113.489	15.0272
113.532	23.2223
113.599	14.9009
113.667	14.7297
113.725	17.2729
113.774	20.0586
113.823	20.5965
113.863	25.1915
113.91	21.1963
113.996	11.6031
114.055	17.0172
114.111	17.691
114.154	23.5605
114.208	18.4121
114.234	38.6429
114.367	7.51258
114.436	14.5968
114.503	14.7349
114.555	19.4613
114.625	14.3493
114.673	20.4826
114.703	33.8409
114.749	21.741
114.795	21.6619
114.845	19.9457
114.903	17.2586
114.964	16.4042
115.014	20.1629
115.051	27.0563
115.098	21.2857
115.151	18.905
115.24	11.206
115.302	15.9841
115.37	14.8135
115.421	19.3979
115.573	6.61533
115.608	28.4949
115.681	13.5943
115.727	22.0546
115.785	17.1081
115.827	24.0535
115.877	20.0296
115.936	16.6867
115.984	20.9065
116.016	31.9775
116.09	13.3708
116.16	14.3839
116.227	14.8929
116.269	24.0952
116.322	18.6095
116.361	25.6766
116.47	9.16607
116.543	13.7901
116.604	16.3994
116.643	25.5506
116.727	11.9449
116.77	22.9695
116.817	21.1318
116.901	12.0276
116.934	30.397
116.98	21.5806
117.126	6.84631
117.163	26.8471
117.184	48.2253
117.227	23.1965
117.295	14.6585
117.346	19.5572
117.413	15.011
117.453	24.7721
117.495	24.2213
117.528	30.106
117.582	18.309
117.662	12.5634
117.731	14.551
117.777	21.5276
117.818	24.4882
117.883	15.3567
117.956	13.7559
118.044	11.3642
118.102	17.2123
118.211	9.15801
118.252	24.684
118.301	20.2782
118.325	42.4845
118.372	20.8777
118.419	21.6141
118.47	19.6866
118.607	7.25679
118.661	18.735
118.709	20.862
118.785	13.1007
118.882	10.2785
118.952	14.3394
119.016	15.7366
119.057	23.9636
119.109	19.2367
119.154	22.2133
119.22	15.1584
119.266	22.0051
119.327	16.1781
119.372	22.5286
119.422	19.8177
119.519	10.3842
119.583	15.5212
119.635	19.3776
119.683	20.5508
119.738	18.1455
119.844	9.48371
119.892	20.6041
119.955	16.0968
120.002	21.1104
120.047	22.4135
120.123	13.1544
120.168	21.9183
120.214	21.8379
120.264	20.124
120.308	22.5347
120.405	10.3423
120.462	17.4648
120.503	24.6221
120.556	18.9007
120.604	20.6603
120.696	10.8954
120.755	16.8095
120.829	13.6043
120.877	20.5103
120.979	9.81663
121.026	21.4749
121.092	15.146
121.134	23.6642
121.175	24.6293
121.224	20.3202
121.285	16.3047
121.336	19.7239
121.382	21.707
121.412	33.548
121.458	21.6282
121.506	20.9591
121.574	14.7375
121.617	22.8279
121.652	29.3841
121.698	21.7354
121.748	19.6425
121.856	9.29748
121.959	9.75001
122.014	18.018
122.066	19.2434
122.187	8.24878
122.238	19.5687
122.281	23.2062
122.337	17.8597
122.377	25.2296
122.406	34.2091
122.448	24.0327
122.548	10.0034
122.607	17.0224
122.642	28.6025
122.676	28.9402
122.738	16.2443
122.804	15.0164
122.867	15.9018
122.934	14.9894
122.962	36.1219
123.087	7.94521
123.15	15.8881
123.232	12.3119
123.268	27.4574
123.332	15.5734
123.377	22.169
123.416	25.9889
123.473	17.4374
123.509	27.8288
123.547	26.552
123.588	24.3522
123.644	17.8177
123.731	11.5532
123.795	15.5386
123.845	19.8247
123.893	20.9249
123.921	35.4988
124.035	8.80065
124.086	19.4477
124.151	15.3936
124.194	23.4181
124.26	15.1736
124.331	14.1495
124.403	13.8186
124.448	22.3834
124.517	14.4827
124.641	8.03174
124.704	16.0364
124.777	13.6478
124.807	33.1345
124.863	17.7588
124.913	19.9148
124.957	22.7593
125.029	13.9458
125.079	20.0417
125.125	21.8895
125.187	15.949
125.246	17.0555
125.3	18.6428
125.327	37.0782
125.477	6.64196
125.541	15.7188
125.601	16.5459
125.636	28.86
125.725	11.2165
125.804	12.712
125.862	17.168
125.912	20.1288
125.983	14.0398
126.057	13.4257
126.095	26.7394
126.134	25.5037
126.178	22.5774
126.226	21.0411
126.269	23.0617
126.315	22.0371
126.387	13.8704
126.419	30.4859
126.467	21.0013
126.518	19.6148
126.578	16.6351
126.601	43.2115
126.696	10.5807
126.753	17.3467
126.807	18.7056
126.912	9.49722
126.996	11.9646
127.059	15.8398
127.112	18.8986
127.143	31.7702
127.211	14.7089
127.251	25.4531
127.319	14.5193
127.359	25.3216
127.397	26.3255
127.441	22.6974
127.505	15.6937
127.551	21.7042
127.595	22.6265
127.653	17.1292
127.697	22.979
127.767	14.2001
127.818	19.891
127.913	10.4901
127.985	13.7787
128.033	20.938
128.071	26.3964
128.183	8.91599
128.246	15.9246
128.308	16.1671
128.363	18.2989
128.421	17.1415
128.489	14.6494
128.536	21.1748
128.574	26.8947
128.625	19.416
128.663	26.1684
128.694	32.7247
128.783	11.1632
128.825	24.2283
128.863	26.0661
128.903	25.2067
128.939	27.7546
128.995	17.7399
129.095	10.0535
129.178	12.0546
129.218	24.6002
129.268	19.9553
129.329	16.5656
129.412	12.0424
129.443	32.2997
129.494	19.3821
129.573	12.6579
129.612	25.7998
129.677	15.4064
129.717	24.9426
129.761	22.5438
129.803	24.1406
129.856	18.6888
129.91	18.5494
129.963	19.0411
130.003	25.0777
130.041	26.363
130.08	25.4453
130.115	28.8201
130.172	17.343
130.223	19.6634
130.3	12.9914
130.351	19.7029
130.38	34.7222
130.426	21.6675
130.459	30.3693
130.535	13.0351
130.608	13.8267
130.696	11.3618
130.771	13.2813
130.865	10.6083
130.912	21.4749
130.95	26.3546
131	20.0104
131.041	24.3345
131.088	21.2098
131.154	15.2221
131.231	12.9894
131.259	35.3932
131.299	24.8311
131.343	22.8154
131.371	35.5821
131.428	17.6218
131.489	16.2633
131.555	15.3624
131.613	17.0678
131.668	18.2668
131.712	22.5317
131.828	8.66837
131.88	19.0042
131.926	21.6901
131.97	23.1
132.053	11.9509
132.118	15.5676
132.157	25.1345
132.211	18.7667
132.257	21.5582
132.304	21.1748
132.339	29.1019
132.38	24.1371
132.488	9.27627
132.528	25.1004
132.575	21.0784
132.694	8.37816
132.774	12.6445
132.847	13.6657
132.885	26.0051
132.959	13.4561
133.013	18.7963
133.081	14.6289
133.147	15.2027
133.201	18.535
133.265	15.673
133.313	20.7142
133.36	21.0704
133.413	19.015
133.461	20.7426
133.505	22.7905
133.562	17.518
133.666	9.5846
133.708	24.0917
133.77	16.1233
133.804	29.0309
133.922	8.52253
133.985	15.7709
134.024	25.5624
134.089	15.4022
134.171	12.1726
134.231	16.8163
134.293	16.114
134.352	16.9205
134.374	46.3478
134.434	16.5328
134.492	17.1415
134.551	16.9359
134.584	30.5139
134.637	19.0389
134.669	31.0308
134.714	21.9819
134.794	12.5445
134.864	14.2804
134.936	13.8982
135.008	13.9318
135.077	14.4113
135.135	17.1999
135.177	24.2072
135.234	17.6125
135.286	18.8964
135.389	9.77001
135.451	16.0349
135.487	27.6993
135.543	17.952
135.616	13.7219
135.677	16.4463
135.707	33.0885
135.748	24.1967
135.794	21.8665
135.84	21.6704
135.898	17.3702
135.945	21.2017
135.988	23.1192
136.045	17.6666
136.085	24.883
136.115	32.9381
136.151	28.0442
136.211	16.5426
136.287	13.2003
136.336	20.3054
136.38	23.0617
136.427	21.0464
136.532	9.49992
136.62	11.3913
136.677	17.6292
136.736	17.0242
136.779	22.8938
136.861	12.2675
136.907	21.8379
136.951	22.477
136.995	22.8592
137.039	22.8217
137.091	19.0367
137.197	9.4146
137.242	22.5927
137.313	14.0956
137.356	23.3296
137.422	15.011
137.506	11.9783
137.567	16.1734
137.604	27.4168
137.654	19.8012
137.748	10.6694
137.815	15.0137
137.862	21.089
137.902	25.31
137.94	25.8799
137.977	27.3269
138.047	14.3394
138.079	31.1352
138.122	22.9379
138.165	23.6742
138.21	21.8924
138.274	15.8248
138.37	10.3706
138.41	24.9203
138.479	14.6135
138.52	24.3416
138.568	20.4599
138.632	15.747
138.73	10.2262
138.778	20.5914
138.883	9.51022
138.948	15.4435
139.018	14.3753
139.068	19.8673
139.133	15.4364
139.183	20.1386
139.22	26.5731
139.274	18.4345
139.298	41.9498
139.343	22.3384
139.377	29.1172
139.412	28.7853
139.492	12.5938
139.557	15.2989
139.609	19.1
139.667	17.4119
139.728	16.2904
139.772	22.8248
139.835	15.8851
139.876	24.4164
139.949	13.7016
139.986	27.008
140.057	14.0813
140.143	11.655
140.189	21.3785
140.228	25.6371
140.278	20.2832
140.333	18.1159
140.372	25.2832
140.423	19.8957
140.482	16.7269
140.509	38.0431
140.559	20.0128
140.599	24.995
140.644	22.2104
140.732	11.2979
140.807	13.3142
140.862	18.3473
140.922	16.6268
140.975	18.8154
141.041	15.2625
141.108	14.9316
141.157	20.1507
141.217	16.7319
141.311	10.615
141.354	23.5771
141.404	19.7707
141.469	15.5183
141.502	30.4915
141.566	15.5284
141.6	29.1834
141.659	17.1028
141.7	24.0674
141.752	19.1241
141.808	17.952
141.903	10.4987
142.005	9.80623
142.066	16.6384
142.152	11.5038
142.19	26.7609
142.253	15.9322
142.341	11.3634
142.371	32.4317
142.422	19.7496
142.478	18.0063
142.578	9.99081
142.631	18.9308
142.679	20.622
142.725	21.6085
142.762	27.5756
142.83	14.661
142.872	23.4181
142.911	25.9646
142.945	29.3066
142.982	26.9469
143.02	26.4929
143.063	22.998
143.137	13.6601
143.206	14.4663
143.248	23.936
143.286	25.8238
143.326	25.1915
143.373	21.4694
143.45	12.9259
143.493	23.1803
143.552	16.9704
143.599	21.2829
143.672	13.6769
143.723	19.6171
143.833	9.07771
143.899	15.2304
143.939	25.1496
143.997	17.0958
144.042	22.0985
144.097	18.3695
144.15	18.8026
144.179	33.8891
144.214	28.86
144.274	16.7068
144.343	14.3951
144.388	22.5713
144.425	27.2198
144.474	20.2832
144.522	20.6271
144.571	20.4801
144.62	20.6169
144.678	17.0242
144.769	11.0302
144.807	26.5308
144.845	26.1479
144.916	14.0718
145.006	11.1326
145.055	20.4977
145.111	17.8101
145.159	20.7503
145.259	10.0178
145.32	16.3559
145.359	25.7759
145.404	21.9993
145.486	12.272
145.547	16.3623
145.643	10.4421
145.691	20.7658
145.774	12.052
145.841	14.8677
145.894	18.6993
145.958	15.8053
146.009	19.516
146.049	24.8608
146.115	15.1268
146.201	11.7123
146.239	25.9242
146.287	20.8751
146.333	21.7581
146.382	20.5711
146.46	12.7333
146.515	18.3372
146.566	19.3979
146.605	26.0498
146.664	16.9102
146.789	7.97296
146.871	12.1984
146.952	12.3833
146.99	26.363
147.045	18.2588
147.082	26.9993
147.123	24.1861
147.171	20.7117
147.205	29.6244
147.242	26.9818
147.314	14.0127
147.371	17.3593
147.418	21.4417
147.459	24.1511
147.501	23.6642
147.543	24.3451
147.612	14.4789
147.677	15.236
147.726	20.6782
147.779	18.5784
147.835	17.9578
147.879	22.5866
147.964	11.7994
148.024	16.6135
148.091	15.083
148.243	6.57022
148.297	18.3271
148.348	19.7707
148.418	14.2401
148.473	18.1891
148.535	16.1202
148.572	27.1577
148.6	36.2634
148.65	19.8815
148.689	25.8518
148.739	19.9291
148.788	20.36
148.82	30.722
148.859	25.8679
148.892	30.068
148.934	23.9739
148.965	32.8343
149.015	19.9792
149.064	20.0513
149.122	17.3142
149.259	7.32311
149.292	30.0897
149.335	23.1481
149.418	12.1424
149.456	26.0702
149.493	26.8255
149.545	19.2879
149.59	22.04
149.622	31.1643
149.758	7.3779
149.803	22.1661
149.863	16.6533
149.925	16.1093
149.959	29.3272
150.006	21.3429
150.075	14.4978
150.14	15.3822
150.178	26.2715
150.23	19.3528
150.278	20.8073
150.366	11.3735
150.507	7.1055
150.556	20.1459
150.603	21.1936
150.66	17.8177
150.729	14.3345
150.772	23.5771
150.828	17.8196
150.896	14.7258
150.957	16.3319
151.016	17.0503
151.088	13.7775
151.129	24.338
151.165	28.1912
151.215	19.8791
151.279	15.5865
151.332	18.9308
151.369	26.8471
151.411	24.005
151.443	31.6256
151.564	8.22355
151.625	16.5229
151.695	14.3295
151.75	17.925
151.801	19.7355
151.849	21.0119
151.899	20.0272
152.036	7.27453
152.108	13.9156
152.166	17.2676
152.223	17.3611
152.275	19.4636
152.313	26.0132
152.373	16.6218
152.435	16.3031
152.459	41.0004
152.498	25.7003
152.543	22.1513
152.605	16.1124
152.656	19.6634
152.785	7.75735
152.925	7.12616
152.984	17.0765
153.048	15.6863
153.219	5.84099
153.356	7.30353
153.442	11.6007
153.491	20.4524
153.54	20.2782
153.576	28.1532
153.626	19.9386
153.684	17.1627
153.722	26.1438
153.77	20.862
153.877	9.38808
153.917	24.684
153.985	14.6998
154.02	28.9805
154.075	18.018
154.156	12.4026
154.249	10.7791
154.287	26.1602
154.354	14.984
154.392	26.3047
154.447	18.1258
154.511	15.4909
154.549	26.4718
154.583	29.1783
154.632	20.4977
154.677	22.3774
154.74	15.9276
154.854	8.71323
154.898	23.0362
154.957	16.8606
155.043	11.6624
155.096	18.9265
155.156	16.6484
155.212	17.6629
155.247	29.2809
155.316	14.4325
155.353	26.9469
155.397	22.8875
155.466	14.4915
155.511	22.1985
155.556	22.3564
155.597	24.2037
155.641	22.7314
155.769	7.81739
155.81	24.1022
155.843	30.397
155.891	21.0624
155.962	14.0825
156.024	15.9872
156.128	9.61224
156.212	11.9124
156.395	5.4609
156.444	20.5381
156.479	28.5242
156.533	18.6511
156.564	31.8066
156.61	21.5666
156.675	15.569
156.738	15.864
156.79	19.2389
156.844	18.4203
156.885	24.246
156.938	19.0411
157.023	11.6934
157.061	26.4676
157.13	14.4638
157.186	17.7551
157.236	20.0441
157.278	23.9705
157.345	14.881
157.415	14.4488
157.533	8.44096
157.606	13.7741
157.665	16.9153
157.696	31.6496
157.726	34.0136
157.764	25.9041
157.803	25.9041
157.861	17.094
157.922	16.4463
157.981	17.0608
158.027	21.5332
158.06	30.9329
158.116	17.6087
158.145	34.4068
158.195	20.0369
158.255	16.7118
158.291	28.2199
158.341	19.7496
158.4	16.9411
158.498	10.1937
158.569	14.1363
158.63	16.3768
158.676	21.7751
158.719	23.3361
158.764	22.0985
158.812	20.8672
158.883	14.2074
158.921	26.0906
158.974	18.7963
159.01	28.1436
159.055	21.7836
159.109	18.7498
159.158	20.36
159.197	25.3601
159.233	28.3736
159.275	23.6306
159.306	32.4823
159.352	21.6929
159.402	19.9936
159.451	20.293
159.574	8.10596
159.626	19.2389
159.675	20.4499
159.716	24.75
159.803	11.5173
159.866	15.8263
159.913	21.0252
159.957	23.1578
159.985	35.3482
160.041	17.7494
160.074	30.1878
160.121	21.4032
160.163	23.8504
160.215	19.188
160.262	21.1829
160.305	23.2126
160.339	29.7938
160.401	16.1954
160.469	14.6998
160.55	12.3247
160.592	23.4247
160.644	19.3483
160.748	9.61612
160.847	10.0894
160.915	14.705
160.963	20.8855
160.999	27.7223
161.063	15.607
161.109	22.1131
161.156	21.1452
161.188	30.8071
161.236	21.0464
161.29	18.455
161.355	15.3285
161.413	17.3629
161.447	29.3272
161.488	24.0535
161.513	41.5524
161.561	20.599
161.638	12.9772
161.713	13.4376
161.764	19.6078
161.794	32.8472
161.855	16.3832
161.923	14.7689
161.985	16.1922
162.056	13.9962
162.138	12.2046
162.175	26.6709
162.255	12.632
162.304	20.3849
162.346	23.7925
162.387	23.9808
162.431	22.6912
162.473	24.0223
162.53	17.5052
162.595	15.4192
162.633	26.0743
162.676	23.6239
162.743	14.7964
162.829	11.6379
162.903	13.5844
162.957	18.2929
163.029	13.968
163.081	19.1703
163.176	10.5532
163.231	18.3352
163.286	17.9753
163.359	13.6411
163.411	19.5343
163.462	19.4886
163.513	19.766
163.574	16.2586
163.624	20.1288
163.669	21.9819
163.713	22.8906
163.771	17.1538
163.84	14.4978
163.883	23.5905
163.92	26.7351
163.965	22.0109
164.014	20.4023
164.043	34.6717
164.088	22.3324
164.124	27.5573
164.186	16.3095
164.214	35.1766
164.276	16.2127
164.381	9.53962
164.439	17.0503
164.495	17.9173
164.548	18.8644
164.606	17.1503
164.694	11.4737
164.741	20.9908
164.8	16.9308
164.852	19.1659
164.909	17.6292
164.985	13.2349
165.044	16.9532
165.106	15.9459
165.168	16.2522
165.208	24.8348
165.267	17.0155
165.313	21.8637
165.378	15.3454
165.431	18.9115
165.466	28.3591
165.505	25.892
165.55	22.2015
165.608	17.08
165.663	18.1871
165.702	26.1233
165.759	17.5144
165.807	20.8255
165.858	19.4295
165.909	19.7169
165.946	26.6283
166.01	15.6996
166.077	14.9062
166.228	6.61954
166.281	18.8111
166.317	27.7177
166.344	37.6733
166.387	23.5007
166.478	10.8932
166.53	19.3035
166.577	21.4943
166.619	23.3525
166.655	27.852
166.72	15.5676
166.773	18.5639
166.842	14.661
166.921	12.5597
166.979	17.372
167.031	19.2812
167.083	19.2478
167.174	11.0069
167.246	13.837
167.309	15.7828
167.375	15.2346
167.426	19.5389
167.468	23.7417
167.552	11.9269
167.58	35.6964
167.626	21.5026
167.688	16.3688
167.726	25.9403
167.771	22.0517
167.815	23.1642
167.836	45.8631
167.928	10.9361
167.995	14.7925
168.086	11.0026
168.141	18.1851
168.216	13.389
168.27	18.4795
168.328	17.4356
168.38	19.0563
168.436	17.7532
168.498	16.2443
168.554	17.8444
168.607	18.858
168.638	32.7118
168.679	24.0154
168.714	28.9956
168.747	29.7992
168.808	16.4528
168.854	21.7637
168.898	22.4588
168.941	23.3721
168.995	18.5309
169.041	21.7609
169.156	8.70004
169.199	23.2029
169.248	20.4524
169.298	19.9291
169.354	17.9443
169.435	12.4137
169.486	19.4431
169.545	16.9808
169.669	8.05893
169.713	22.8906
169.758	22.0634
169.803	22.237
169.84	27.3448
169.878	26.0417
169.913	28.5878
169.992	12.6994
170.048	17.8387
170.098	19.996
170.128	33.4403
170.202	13.4778
170.327	8.00243
170.38	18.9588
170.425	22.0663
170.462	26.6667
170.56	10.2231
170.601	24.4559
170.667	15.1763
170.713	21.6506
170.777	15.54
170.814	27.4665
170.923	9.14645
170.998	13.312
171.031	31.0945
171.086	17.9888
171.129	23.2515
171.167	26.6411
171.213	21.4998
171.245	31.8005
171.293	20.8411
171.335	23.3918
171.369	29.3686
171.426	17.7437
171.473	21.1586
171.512	25.4725
171.554	24.2319
171.594	24.4738
171.647	18.9955
171.71	15.9276
171.757	21.1425
171.816	16.8435
171.883	14.9263
171.929	21.9472
171.977	20.7117
172.034	17.5199
172.166	7.5989
172.213	21.0704
172.254	24.9763
172.318	15.5807
172.363	22.0955
172.413	20.0658
172.455	23.8538
172.491	27.7177
172.533	23.4544
172.587	18.7329
172.63	23.2353
172.666	27.3045
172.73	15.7173
172.763	30.5642
172.841	12.7694
172.887	21.6704
172.969	12.2702
173.037	14.7232
173.085	20.7917
173.151	15.0069
173.208	17.5809
173.273	15.3553
173.303	33.3734
173.374	14.1663
173.404	33.6768
173.455	19.6148
173.484	33.5008
173.528	22.8404
173.577	20.4725
173.634	17.4447
173.669	29.1426
173.712	23.2159
173.755	23.0585
173.782	37.1941
173.818	28.1294
173.937	8.41029
173.987	19.7122
174.057	14.2829
174.101	22.7749
174.164	15.9535
174.284	8.35506
174.335	19.4454
174.386	19.6843
174.434	20.5736
174.516	12.2002
174.551	28.578
174.588	27.0037
174.637	20.4775
174.669	31.904
174.716	20.9565
174.787	14.1615
174.847	16.6102
174.894	21.4417
174.971	13.0188
175.077	9.35804
175.135	17.3955
175.182	21.3785
175.271	11.2294
175.313	23.5771
175.38	15.0367
175.486	9.36067
175.531	22.483
175.583	19.3979
175.625	23.359
175.664	25.7202
175.72	17.983
175.753	30.1223
175.806	18.9934
175.829	42.8449
175.882	18.7561
175.921	25.8278
175.995	13.492
176.089	10.6204
176.172	12.0896
176.213	24.5785
176.285	13.773
176.329	22.8718
176.375	21.6647
176.438	15.9124
176.472	29.2809
176.515	23.5805
176.585	14.1135
176.632	21.5082
176.679	21.1667
176.726	21.5332
176.762	27.7731
176.802	24.6585
176.868	15.1694
176.929	16.4204
176.983	18.4631
177.022	25.641
177.064	23.9086
177.126	16.0565
177.209	12.0843
177.305	10.4173
177.376	14.0694
177.449	13.6724
177.511	16.1155
177.582	14.0659
177.625	23.4379
177.688	15.8609
177.735	21.156
177.801	15.2486
177.866	15.4622
177.931	15.3412
178.013	12.2261
178.083	14.2292
178.132	20.1947
178.174	23.7993
178.241	15.0994
178.386	6.87455
178.442	17.7305
178.493	19.6936
178.538	22.1249
178.599	16.443
178.645	21.7524
178.683	26.6837
178.726	23.1257
178.759	30.3582
178.813	18.597
178.835	43.8943
178.876	24.4093
178.985	9.18324
179.046	16.4707
179.11	15.5169
179.137	38.1127
179.174	26.8731
179.205	32.1688
179.262	17.6985
179.3	25.6687
179.354	18.7203
179.401	21.0225
179.456	18.3574
179.506	19.8863
179.578	13.8947
179.64	16.1907
179.675	28.335
179.732	17.7551
179.853	8.21949
179.885	31.6256
179.939	18.4529
179.978	25.9727
180.018	24.5821
180.063	22.1867
180.112	20.4801
180.157	22.4982
180.253	10.3933
180.289	27.9267
180.348	16.852
180.391	23.4973
180.458	14.7623
180.512	18.4918
180.606	10.6523
180.673	15.0245
180.742	14.4663
180.815	13.748
180.852	26.7953
180.894	23.8027
180.931	26.9339
180.963	31.1003
181.021	17.1892
181.07	20.7762
181.119	20.4098
181.16	24.2565
181.204	22.3924
181.249	22.3894
181.285	27.6855
181.385	9.99141
181.436	19.5687
181.49	18.7603
181.533	23.3492
181.574	24.1826
181.659	11.7545
181.724	15.478
181.772	20.4399
181.825	19.1681
181.893	14.5345
181.946	19.0738
181.978	30.8356
182.024	21.9212
182.053	34.118
182.094	24.6658
182.134	25.0928
182.232	10.2005
182.294	15.9474
182.354	16.905
182.404	19.8555
182.542	7.24575
182.613	14.1507
182.663	19.6402
182.708	22.477
182.78	13.926
182.83	20.0152
182.888	17.059
182.941	18.875
182.972	32.9446
183.025	18.9308
183.086	16.1875
183.135	20.5381
183.172	27.3269
183.209	26.8168
183.243	29.3634
183.273	33.32
183.323	19.9888
183.36	27.2643
183.459	10.0662
183.523	15.623
183.577	18.4918
183.635	17.3665
183.684	20.4399
183.733	20.1654
183.781	21.0864
183.85	14.3246
183.901	19.661
183.976	13.4463
184.008	31.1993
184.035	36.0672
184.071	28.2294
184.12	20.5229
184.168	20.5838
184.216	20.9249
184.258	23.8743
184.301	23.0234
184.356	18.4345
184.381	38.6518
184.421	25.161
184.461	25.2947
184.506	22.1926
184.557	19.5986
184.591	28.89
184.645	18.7603
184.684	25.4375
184.731	21.1506
184.785	18.6511
184.85	15.2905
184.887	27.5346
185.032	6.89104
185.106	13.468
185.185	12.6072
185.227	23.8197
185.272	22.4225
185.309	26.5986
185.34	32.533
185.383	23.4115
185.431	20.8047
185.504	13.765
185.542	25.8719
185.596	18.5453
185.664	14.6752
185.712	20.784
185.747	29.2346
185.789	23.5505
185.842	18.8729
185.891	20.4725
185.935	22.5347
186.031	10.4467
186.156	8.02208
186.212	17.8923
186.266	18.3675
186.299	30.4358
186.353	18.3574
186.418	15.3723
186.469	19.7566
186.533	15.6715
186.585	19.2589
186.633	20.8672
186.72	11.5109
186.811	10.939
186.865	18.5598
186.897	30.8414
186.941	22.9064
186.983	23.8538
187.022	25.8598
187.105	11.9414
187.167	16.1171
187.215	20.9723
187.283	14.6752
187.346	15.8519
187.382	28.2199
187.429	21.302
187.483	18.4631
187.512	34.0136
187.575	15.9949
187.624	20.3376
187.665	24.1721
187.712	21.1748
187.775	16.0287
187.811	27.4665
187.858	21.4225
187.902	22.8906
187.936	29.3582
188.006	14.1639
188.061	18.3332
188.115	18.566
188.161	21.7495
188.227	15.0857
188.29	15.8233
188.351	16.5492
188.399	20.8385
188.451	19.2189
188.507	17.6647
188.554	21.5527
188.603	20.1094
188.663	16.7202
188.706	23.3068
188.751	22.2549
188.796	22.1985
188.836	24.8238
188.893	17.7645
188.958	15.2179
189.015	17.7022
189.061	21.778
189.103	23.6944
189.153	20.02
189.213	16.6218
189.265	19.3214
189.305	24.8905
189.345	24.6804
189.504	6.30811
189.547	23.0394
189.614	14.9423
189.676	16.3127
189.738	16.1608
189.783	21.7836
189.839	17.9888
189.869	33.3868
189.909	25.0063
189.967	17.343
190.056	11.1401
190.126	14.4063
190.17	22.7314
190.195	39.968
190.224	34.0901
190.262	26.6283
190.313	19.4772
190.377	15.6406
190.433	17.9038
190.464	32.306
190.504	24.7243
190.56	17.9598
190.65	11.1156
190.69	24.739
190.729	25.896
190.771	23.6474
190.83	17.1116
190.909	12.5464
190.957	21.0997
191.013	17.7305
191.066	18.8281
191.121	18.1633
191.248	7.87836
191.313	15.4564
191.418	9.5418
191.456	26.0254
191.503	21.2125
191.553	20.124
191.608	18.0434
191.66	19.5733
191.704	22.3954
191.769	15.3497
191.794	39.9968
191.869	13.312
191.957	11.432
192.007	20.09
192.057	19.82
192.112	18.11
192.167	18.457
192.225	17.1786
192.269	22.6881
192.366	10.3059
192.413	21.0597
192.459	21.9587
192.487	35.2734
192.522	28.6123
192.547	39.5883
192.634	11.5046
192.737	9.69951
192.786	20.4023
192.859	13.7798
192.964	9.48803
193.02	17.9811
193.089	14.5802
193.124	28.6911
193.173	20.3079
193.215	23.6407
193.268	18.9653
193.324	17.8368
193.356	30.7958
193.41	18.5867
193.45	25.2755
193.546	10.3778
193.591	22.0604
193.637	21.6901
193.669	31.9163
193.769	9.9968
193.828	16.9947
193.888	16.7118
193.936	20.5457
193.979	23.4907
194.028	20.4574
194.102	13.4041
194.191	11.2233
194.259	14.8056
194.335	13.0873
194.387	19.4772
194.452	15.4078
194.476	41.6043
194.508	30.8928
194.548	24.8979
194.581	30.106
194.629	21.1318
194.682	18.7308
194.788	9.40398
194.853	15.4078
194.904	19.7192
194.973	14.5092
195.017	22.9064
195.071	18.3655
195.113	24.0639
195.158	21.7893
195.206	21.2017
195.249	23.0649
195.326	13.0504
195.376	19.9601
195.442	14.9853
195.487	22.2638
195.521	29.5666
195.579	17.372
195.676	10.3225
195.725	20.4424
195.793	14.6972
195.873	12.4994
195.931	17.0103
195.988	17.5439
196.053	15.4923
196.106	18.8815
196.163	17.3847
196.189	38.8591
196.244	18.3736
196.279	28.0915
196.314	28.4754
196.342	36.1219
196.43	11.4085
196.516	11.5476
196.573	17.5735
196.629	17.9308
196.675	21.6057
196.723	20.8333
196.805	12.2261
196.861	17.8368
196.921	16.645
196.969	20.8542
197.005	27.7454
197.089	11.8523
197.126	27.7316
197.177	19.416
197.215	26.4215
197.265	19.7613
197.329	15.8519
197.372	23.1128
197.422	19.8697
197.494	13.8843
197.532	26.4047
197.602	14.2511
197.709	9.38544
197.759	19.9625
197.808	20.158
197.849	24.7133
197.898	20.2094
197.965	15.0734
197.994	33.9997
198.034	25.3678
198.079	21.8608
198.128	20.6271
198.188	16.6633
198.258	14.2841
198.301	22.9474
198.378	13.0025
198.439	16.422
198.492	19.0454
198.519	36.735
198.547	36.1219
198.613	15.0789
198.665	19.25
198.71	22.2341
198.742	31.1177
198.779	26.8687
198.9	8.30882
198.935	28.456
198.993	17.0433
199.043	20.3351
199.101	17.1521
199.171	14.3234
199.213	23.5671
199.273	16.6934
199.323	19.91
199.431	9.32297
199.497	15.0625
199.616	8.39419
199.726	9.09604
199.784	17.1274
199.821	27.1356
199.861	25.391
199.892	31.9836
199.954	16.1561
199.998	22.7407
200.058	16.6467
200.108	19.7707
200.148	25.5585
200.204	17.676
200.266	16.2411
200.338	13.7412
200.417	12.7959
200.468	19.4636
200.514	21.7552
200.559	22.2549
200.634	13.258
200.701	14.8889
200.737	28.082
200.792	18.2989
200.853	16.3897
200.91	17.5735
200.946	27.7269
200.979	29.8312
201.022	23.5272
201.082	16.6817
201.149	14.9223
201.202	18.843
201.232	33.3934
201.299	14.778
201.373	13.64
201.412	25.1953
201.455	23.297
201.514	16.9188
201.544	33.5683
201.592	20.8882
201.643	19.8177
201.722	12.5691
201.78	17.4046
201.847	14.7532
201.916	14.6482
201.963	21.0597
202.057	10.651
202.104	21.3703
202.164	16.4804
202.298	7.50649
202.344	21.7865
202.383	25.3216
202.428	22.477
202.462	29.3376
202.494	31.0887
202.551	17.4502
202.609	17.1309
202.658	20.6143
202.705	21.3211
202.757	19.2123
[truncated: 1,972 more rows]
