# Supplementary material for: Dorsal and median raphe neuronal firing dynamics characterized by nonlinear measures
Source: PLoS Comput Biol. 2024 May 28;20(5):e1012111. doi: 10.1371/journal.pcbi.1012111 (PMC11161118; doi:10.1371/journal.pcbi.1012111)
Supplement: S1 Data — (ZIP) [file pcbi.1012111.s002.zip › data/N03_N13_220710.txt]

Event times and instantaneous frequencies between 7224.82 s and 7452.24 s on channel 401
Time	Inst freq
7225.06	0.000138407
7225.41	2.89352
7225.96	1.82812
7226.21	3.88939
7226.7	2.04394
7227.23	1.90934
7227.91	1.46492
7228.58	1.49741
7228.78	4.884
7229.13	2.89343
7229.62	2.02778
7230.02	2.4728
7230.63	1.65415
7230.99	2.74778
7231.45	2.1742
7232.14	1.45264
7232.58	2.25484
7233.04	2.21068
7233.68	1.55497
7234.1	2.37857
7234.46	2.80481
7235.43	1.03089
7235.91	2.05368
7236.34	2.35483
7237.04	1.42163
7237.48	2.29848
7237.88	2.45333
7238.29	2.49588
7239.01	1.37133
7239.59	1.73735
7240.06	2.11349
7240.72	1.51149
7241.12	2.49925
7241.79	1.50414
7242.27	2.09135
7242.72	2.22826
7243.12	2.45773
7243.49	2.70746
7244.04	1.83496
7244.27	4.24809
7244.62	2.89335
7245.32	1.43589
7245.57	3.9302
7245.74	5.78436
7246.12	2.65965
7246.29	5.7323
7246.54	3.98979
7246.99	2.22138
7247.32	3.10116
7247.68	2.77454
7248.61	1.07389
7249.02	2.43588
7249.63	1.64666
7250.01	2.62247
7250.46	2.19853
7250.98	1.94122
7251.54	1.78463
7252.03	2.0189
7252.38	2.88559
7252.86	2.09358
7253.18	3.05867
7253.7	1.95126
7254.28	1.72673
7254.55	3.6618
7254.99	2.27889
7255.59	1.66758
7255.98	2.53274
7256.45	2.14238
7256.96	1.9405
7257.22	3.86608
7257.6	2.63262
7258.14	1.86085
7258.48	2.94256
7258.91	2.33661
7259.16	4.00497
7259.69	1.89383
7260.07	2.56852
7260.36	3.44744
7260.92	1.80917
7261.2	3.5957
7261.61	2.40165
7262.05	2.30378
7262.38	3.00003
7262.69	3.1744
7263.1	2.44624
7263.49	2.55807
7263.76	3.79075
7264.06	3.26584
7264.45	2.6022
7264.85	2.50507
7265.51	1.50342
7265.83	3.13883
7266.23	2.49227
7266.51	3.55885
7267.3	1.27717
7267.72	2.34412
7268.04	3.14248
7268.52	2.10137
7269.08	1.78152
7269.71	1.58612
7270.48	1.29719
7271.15	1.48721
7271.75	1.6723
7272.35	1.65418
7273.08	1.37737
7273.41	2.99688
7273.96	1.81666
7274.41	2.24775
7274.88	2.12861
7275.15	3.7201
7276.17	0.982145
7276.65	2.0849
7277.06	2.40714
7277.53	2.11775
7277.92	2.5898
7278.29	2.70424
7278.99	1.43802
7279.36	2.65294
7279.94	1.74083
7280.42	2.07129
7280.72	3.35132
7281.34	1.61692
7281.9	1.78568
7282.22	3.06288
7282.66	2.27495
7282.89	4.38558
7283.23	2.97327
7283.47	4.10543
7283.79	3.16466
7284.1	3.21585
7284.39	3.39882
7284.69	3.37735
7284.86	5.83908
7285.15	3.47319
7285.54	2.55898
7285.97	2.28676
7286.26	3.50152
7286.57	3.21151
7286.88	3.23824
7287.22	2.92304
7287.79	1.74807
7288.17	2.69346
7288.63	2.1492
7288.94	3.28235
7289.23	3.37314
7289.51	3.6014
7290.04	1.87466
7290.62	1.7388
7291.15	1.8914
7291.42	3.6523
7291.96	1.85233
7292.28	3.09425
7292.92	1.57347
7293.66	1.35788
7293.99	3.01505
7294.37	2.64285
7295.09	1.38648
7295.39	3.26776
7295.73	2.97548
7296.47	1.35512
7297.02	1.7995
7297.39	2.72064
7297.72	3.01486
7298.09	2.7245
7298.41	3.15637
7299.27	1.16302
7299.74	2.0945
7300.17	2.34643
7300.78	1.64433
7301.23	2.20955
7301.93	1.43561
7302.28	2.84285
7302.64	2.78614
7303.27	1.57381
7303.61	2.99267
7303.91	3.26147
7304.16	3.98327
7304.61	2.24628
7304.91	3.30044
7305.58	1.50898
7306.11	1.85846
7306.36	4.00705
7306.7	2.96437
7307.14	2.27848
7307.34	4.93705
7308.08	1.36268
7308.32	4.17188
7308.79	2.11914
7309.08	3.37667
7309.41	3.02279
7309.75	3.01314
7310	3.8956
7310.46	2.21004
7310.78	3.08375
7311.08	3.3094
7311.42	2.95744
7311.68	3.85386
7312.3	1.61938
7312.7	2.48855
7313.01	3.20646
7313.47	2.20216
7314.05	1.71403
7314.43	2.61144
7314.64	4.74271
7314.97	3.05998
7315.35	2.6502
7315.73	2.57447
7316.26	1.91201
7316.68	2.38271
7317.05	2.71916
7317.53	2.05284
7318.14	1.6409
7318.65	1.97445
7319	2.87505
7319.15	6.30438
7319.68	1.91007
7319.86	5.38735
7320.44	1.74271
7320.69	4.00272
7321.25	1.79363
7321.76	1.94803
7322.08	3.14554
7322.7	1.61457
7323.06	2.7137
7323.37	3.25182
7324.07	1.42761
7324.67	1.67819
7325	2.97779
7325.5	1.99996
7325.96	2.19116
7326.5	1.84532
7327.2	1.43701
7327.59	2.54207
7328.05	2.19824
7328.5	2.21366
7329.09	1.68714
7329.55	2.17174
7329.99	2.27262
7330.32	3.04683
7330.96	1.5635
7331.63	1.48238
7332.2	1.75131
7332.66	2.21543
7333.34	1.46287
7333.66	3.16056
7334.07	2.42671
7334.34	3.66113
7334.83	2.06573
7335.16	2.98276
7335.83	1.48416
7336.13	3.332
7336.66	1.89548
7336.91	4.01542
7337.28	2.69317
7337.61	3.04804
7337.97	2.79658
7338.39	2.38607
7338.92	1.86109
7339.27	2.91545
7339.77	1.98855
7340.26	2.05672
7340.7	2.24427
7341.2	2.01666
7341.84	1.55894
7342.17	2.98998
7342.82	1.54431
7343.09	3.79334
7343.4	3.13018
7343.82	2.39716
7344.48	1.5175
7345.22	1.34989
7345.39	5.89831
7345.8	2.45014
7346.14	2.92201
7346.73	1.69076
7347	3.73958
7347.33	3.01841
7347.71	2.6255
7347.98	3.79075
7348.3	3.07977
7348.72	2.35966
7349.17	2.23429
7349.54	2.73785
7350.47	1.07811
7350.9	2.31315
7351.23	2.98249
7351.64	2.42966
7352.22	1.74569
7352.65	2.29811
7352.92	3.73539
7353.22	3.32878
7353.8	1.73708
7354.04	4.02463
7354.29	4.10324
7354.99	1.43476
7355.42	2.28238
7356.07	1.54235
7356.88	1.23178
7357.13	4.13155
7357.69	1.7712
7358.28	1.68566
7358.66	2.69157
7359.16	1.97519
7359.53	2.73067
7359.86	3.01705
7360.25	2.54084
7360.86	1.6419
7361.22	2.77747
7361.78	1.803
7362.13	2.84455
7362.63	1.98338
7362.89	3.81607
7363.69	1.26341
7363.97	3.50533
7364.37	2.50426
7364.83	2.19327
7365.29	2.13707
7365.84	1.82189
7366.27	2.31664
7366.89	1.63161
7367.33	2.26629
7367.6	3.70137
7368.41	1.22734
7369.07	1.52558
7369.88	1.23353
7370.22	2.97947
7370.69	2.12121
7371.23	1.84386
7371.72	2.05074
7371.99	3.6531
7372.53	1.84441
7373.11	1.72963
7373.59	2.08225
7374.29	1.42229
7374.62	3.0525
7375.12	2.00678
7375.55	2.34775
7375.8	4.01332
7376.05	3.92819
7376.37	3.0931
7376.76	2.61547
7377.17	2.40657
7377.67	2.01147
7378.1	2.33847
7378.77	1.48412
7379.37	1.65981
7379.62	4.02091
7380.44	1.21558
7380.73	3.52075
7381.19	2.16873
7381.72	1.86947
7381.92	4.9843
7382.34	2.40125
7382.66	3.13617
7383.16	1.99219
7383.57	2.44654
7384.04	2.13511
7384.36	3.1054
7384.97	1.6309
7385.37	2.51149
7385.91	1.86986
7386.57	1.49939
7386.85	3.59803
7387.28	2.32829
7387.83	1.80881
7388.36	1.91432
7388.72	2.76106
7389.11	2.54408
7389.59	2.08699
7389.94	2.86434
7390.57	1.58738
7391.16	1.69941
7391.36	4.85743
7391.94	1.73629
7392.66	1.38746
7393	2.96033
7393.66	1.51105
7394.38	1.38762
7394.82	2.2779
7395.48	1.51284
7396.09	1.64861
7396.84	1.32638
7397.05	4.80008
7397.55	1.99677
7398.17	1.60277
7398.67	2.00969
7399.28	1.63303
7399.83	1.83527
7400.24	2.41354
7400.78	1.8708
7401.33	1.81455
7401.82	2.0488
7402.45	1.5794
7402.98	1.88957
7403.68	1.43039
7404.36	1.47804
7405.03	1.48829
7405.69	1.52033
7406.17	2.06817
7406.4	4.27022
7406.95	1.83107
7407.6	1.52858
7408.14	1.84928
7408.55	2.47194
7408.91	2.73314
7409.49	1.74602
7410.17	1.46505
7410.56	2.55056
7411.22	1.52027
7411.54	3.07617
7411.99	2.22281
7412.72	1.37105
7413.04	3.17743
7413.43	2.53962
7414	1.77004
7414.39	2.5466
7415	1.65106
7415.36	2.76022
7415.97	1.64661
7416.49	1.91942
7417.01	1.89638
7417.84	1.209
7418.19	2.85796
7418.87	1.46184
7419.33	2.2169
7419.98	1.53377
7420.61	1.57332
7421.13	1.92578
7421.57	2.30718
7422.16	1.69208
7422.95	1.26301
7423.32	2.66085
7423.82	2.02856
7424.6	1.27065
7425.34	1.35055
7425.8	2.19197
7426.21	2.45924
7426.6	2.52461
7427.2	1.66517
7427.77	1.76224
7428.14	2.73008
7428.79	1.53029
7429.4	1.65604
7429.95	1.78868
7430.46	1.97757
7430.78	3.13391
7431.25	2.12188
7431.71	2.18474
7432.7	1.00757
7433.13	2.33951
7433.62	2.01475
7434.07	2.26624
7434.91	1.1828
7435.29	2.64781
7435.83	1.86192
7436.28	2.2077
7437.02	1.35002
7437.61	1.68677
7438.5	1.12443
7439.08	1.72673
7439.7	1.60754
7440.32	1.63153
7440.91	1.67881
7441.5	1.69866
7441.87	2.71025
7442.41	1.83436
7442.9	2.07224
7443.8	1.11001
7444.26	2.15336
7444.87	1.63846
7445.25	2.62743
7445.6	2.8641
7445.85	3.97678
7446.3	2.21966
7446.47	5.87441
7446.87	2.51496
7447.25	2.63414
7447.66	2.46124
7448.09	2.34039
7448.34	3.8619
7448.82	2.09144
7449.5	1.48375
7449.76	3.84394
7450.12	2.77162
7450.3	5.60884
7450.75	2.2239
7451.31	1.7831
