# Supplementary material for: Dorsal and median raphe neuronal firing dynamics characterized by nonlinear measures
Source: PLoS Comput Biol. 2024 May 28;20(5):e1012111. doi: 10.1371/journal.pcbi.1012111 (PMC11161118; doi:10.1371/journal.pcbi.1012111)
Supplement: S1 Data — (ZIP) [file pcbi.1012111.s002.zip › data/N120_N6_300311s.txt]

Event times and instantaneous frequencies between 3393.4 s and 3403.66 s on channel 401
Time	Inst freq
3393.44	15.2207
3393.49	22.7583
3393.55	15.3728
3393.59	28.6123
3393.63	21.5332
3393.69	18.6951
3393.73	23.9063
3393.78	18.3925
3393.86	13.7608
3393.9	24.1371
3393.94	21.9154
3394	17.7557
3394.05	21.1015
3394.09	25.0313
3394.13	22.6603
3394.16	33.4001
3394.21	21.5564
3394.26	20.7125
3394.3	22.5734
3394.35	19.8531
3394.39	28.8018
3394.42	26.8528
3394.47	22.7428
3394.52	18.7056
3394.55	32.6904
3394.59	24.5881
3394.64	22.1141
3394.67	27.8862
3394.72	19.1388
3394.76	28.8268
3394.79	32.8623
3394.82	32.8299
3394.86	25.7533
3394.92	17.5623
3394.94	36.9686
3394.99	22.7015
3395.05	16.3559
3395.1	21.0526
3395.12	36.3636
3395.18	18.615
3395.23	19.6812
3395.27	23.3318
3395.3	30.012
3395.35	21.2134
3395.41	16.2813
3395.47	17.2771
3395.53	16.9205
3395.59	17.5562
3395.63	21.6123
3395.71	13.5117
3395.76	18.8929
3395.83	13.7798
3395.88	21.8579
3395.94	15.2138
3396	16.7616
3396.06	18.2149
3396.11	18.3587
3396.15	30.5437
3396.2	20.2716
3396.25	17.0242
3396.32	15.6961
3396.37	20.8943
3396.41	21.7912
3396.45	26.8817
3396.5	20.1207
3396.54	23.218
3396.59	20.0481
3396.64	20.6271
3396.68	23.912
3396.72	24.7158
3396.76	23.7417
3396.82	18.8786
3396.86	24.2777
3396.91	19.0876
3396.95	23.7473
3396.99	28.777
3397.04	19.8059
3397.08	25.9403
3397.13	19.802
3397.17	24.2365
3397.2	27.7316
3397.26	17.8571
3397.29	33.0251
3397.34	19.3386
3397.39	22.0313
3397.42	28.5959
3397.48	18.7829
3397.51	26.5816
3397.53	47.5964
3397.58	23.8892
3397.64	15.4012
3397.67	31.1721
3397.72	21.1193
3397.76	24.4141
3397.83	15.6372
3397.87	21.9829
3397.94	14.3781
3398.01	15.1446
3398.05	21.51
3398.1	20.6526
3398.14	25.4907
3398.18	23.2937
3398.24	17.4917
3398.29	21.0748
3398.34	19.8295
3398.38	26.6099
3398.43	19.2678
3398.48	20.8073
3398.51	28.5878
3398.56	21.6873
3398.6	22.1043
3398.67	13.9101
3398.74	16.1917
3398.8	16.6889
3398.84	24.6609
3398.88	22.9095
3398.93	18.5357
3398.98	20.1898
3399.03	20.1532
3399.07	26.2329
3399.11	23.1803
3399.17	19.7628
3399.21	22.2866
3399.26	19.0803
3399.31	19.7161
3399.35	30.8642
3399.39	23.753
3399.43	26.2261
3399.49	14.6757
3399.54	20.1816
3399.59	23.2775
3399.63	25.1319
3399.68	19.7589
3399.72	23.6351
3399.77	18.5391
3399.83	17.3461
3399.88	19.0985
3399.91	41.7711
3399.94	26.6525
3399.99	24.3843
3400.02	32.8084
3400.06	20.5592
3400.11	21.2044
3400.15	24.266
3400.19	24.3546
3400.24	24.5278
3400.28	21.164
3400.32	28.8268
3400.37	18.2448
3400.4	30.2389
3400.45	20.4792
3400.48	38.0373
3400.54	17.6243
3400.58	25.9673
3400.63	19.3087
3400.69	16.3639
3400.72	30.9885
3400.78	17.6772
3400.81	30.3582
3400.85	24.432
3400.88	30.8928
3400.93	21.322
3400.98	20.3915
3401.02	24.8201
3401.08	17.5131
3401.12	23.4632
3401.16	23.5405
3401.22	16.5289
3401.29	15.8856
3401.32	29.7089
3401.37	21.5332
3401.42	18.8822
3401.45	31.4663
3401.49	24.667
3401.54	19.044
3401.6	18.615
3401.66	15.2346
3401.69	36.049
3401.73	26.4201
3401.79	16.4015
3401.84	18.0766
3401.91	16.2893
3401.95	25.4518
3401.99	22.8624
3402.03	24.9563
3402.08	20.0844
3402.13	19.6889
3402.17	25.9336
3402.22	18.9143
3402.27	19.0404
3402.31	24.6914
3402.35	28.2885
3402.41	17.8476
3402.47	14.3885
3402.5	33.2226
3402.55	24.4738
3402.59	21.1909
3402.63	25.0564
3402.67	29.18
3402.71	23.2342
3402.76	20.1369
3402.8	22.1926
3402.86	18.4026
3402.9	25.31
3402.94	25.5754
3402.98	26.3227
3403.02	20.4541
3403.07	21.6638
3403.12	20.202
3403.18	17.9244
3403.22	20.7383
3403.26	29.7265
3403.3	25.3872
3403.33	27.4952
3403.37	26.9251
3403.41	27.4123
3403.45	21.322
3403.49	32.2893
3403.52	27.1076
3403.57	19.5236
3403.61	31.3185
3403.65	21.4915
