# Supplementary material for: Dorsal and median raphe neuronal firing dynamics characterized by nonlinear measures
Source: PLoS Comput Biol. 2024 May 28;20(5):e1012111. doi: 10.1371/journal.pcbi.1012111 (PMC11161118; doi:10.1371/journal.pcbi.1012111)
Supplement: S1 Data — (ZIP) [file pcbi.1012111.s002.zip › data/N107_N12_100309.txt]

Event times and instantaneous frequencies between 13378.8 s and 13700.4 s on channel 401
Time	Inst freq
13379.2	2.18905
13379.7	1.95
13380.3	1.58637
13380.8	1.94799
13381.4	1.78862
13381.8	2.39544
13382.3	1.8307
13382.8	2.0602
13383.5	1.47953
13384.1	1.72882
13384.6	2.05956
13385.3	1.39688
13385.8	1.93922
13386.4	1.60632
13387	1.71783
13387.6	1.82156
13388.1	1.90585
13388.5	2.15908
13389	2.25423
13389.5	1.83382
13390.2	1.55919
13390.6	2.3546
13391.3	1.42288
13391.8	2.20332
13392.3	1.87868
13392.7	2.53891
13393.2	1.99617
13393.7	1.97281
13394.2	2.0024
13394.7	1.92715
13395.3	1.84471
13395.7	2.21715
13396.3	1.83167
13396.8	1.8201
13397.5	1.45068
13398	1.98126
13398.4	2.25515
13398.9	2.12022
13399.4	2.06894
13400.1	1.46297
13400.5	2.23359
13401	2.29363
13401.4	2.22499
13401.8	2.53062
13402.3	2.02265
13402.8	2.05297
13403.3	1.79244
13403.8	2.14671
13404.3	2.03384
13404.8	1.92663
13405.4	1.84546
13405.9	1.91688
13406.4	1.86933
13406.9	2.28859
13407.5	1.46184
13408	2.35538
13408.7	1.42935
13409.2	1.78801
13409.7	2.08973
13410.2	2.03874
13410.8	1.74453
13411.2	2.55056
13411.7	1.87136
13412.1	2.43617
13412.7	1.78231
13413.1	2.24014
13413.6	1.95511
13414.2	1.85711
13414.6	2.10841
13415.1	1.99824
13415.7	1.76629
13416.2	2.22673
13416.6	2.30654
13417	2.62116
13417.6	1.6164
13418.1	2.0668
13418.5	2.61629
13419.1	1.57252
13419.6	2.06381
13420.1	1.87572
13420.6	2.02503
13421	2.37999
13421.5	2.21332
13421.9	2.10597
13422.5	1.94171
13422.9	2.24608
13423.4	2.08316
13423.8	2.57195
13424.2	2.12734
13424.8	1.83591
13425.2	2.2733
13425.7	2.1675
13426.1	2.21249
13426.6	2.10926
13427.1	2.22846
13427.6	1.89858
13428.2	1.77154
13428.6	2.16821
13429.2	1.78247
13429.7	1.86996
13430.1	2.29663
13430.6	2.20712
13431.1	2.00128
13431.6	2.16727
13431.9	3.02352
13432.4	1.89025
13432.9	2.20677
13433.4	1.92178
13433.9	1.84628
13434.5	1.80099
13435	1.98177
13435.4	2.67601
13435.8	2.44314
13436.2	2.14293
13436.7	2.33432
13437.2	1.97075
13437.8	1.70573
13438.3	1.76305
13438.9	1.78725
13439.3	2.30351
13439.7	2.44912
13440.2	2.12359
13440.7	2.01568
13441.2	2.1081
13441.7	2.00928
13442.1	2.16446
13442.7	1.74052
13443.2	2.13002
13443.7	2.08895
13444.1	2.30718
13444.6	1.84754
13445.1	1.97044
13445.6	2.45441
13446	2.04876
13446.6	1.81524
13447	2.252
13447.5	2.13927
13447.9	2.24437
13448.5	1.90603
13448.9	2.11305
13449.4	2.21675
13449.9	1.9428
13450.6	1.44161
13451.2	1.79562
13451.7	1.85292
13452.1	2.3762
13452.5	2.36345
13453.1	1.88356
13453.8	1.47973
13454.3	2
13454.7	2.38345
13455.3	1.58509
13455.8	2.20892
13456.2	2.33389
13456.6	2.64831
13457.1	1.92445
13457.5	2.23834
13458.1	1.77475
13458.6	2.06356
13459.1	2.07185
13459.5	2.17061
13460	2.0478
13460.4	2.4681
13460.9	2.08078
13461.4	2.08681
13462	1.67546
13462.5	1.86522
13463.1	1.7496
13463.5	2.21214
13464	2.1805
13464.4	2.66049
13464.8	2.16896
13465.3	2.22896
13465.8	1.87498
13466.3	2.09056
13466.8	1.97996
13467.3	1.90476
13467.8	2.18943
13468.2	2.17439
13468.6	2.53434
13469.2	1.68294
13469.7	1.96932
13470.3	1.74691
13470.9	1.68654
13471.4	1.99013
13471.9	1.81914
13472.3	3.04229
13472.7	2.39263
13473.1	2.20143
13473.7	1.7562
13474.3	1.59251
13474.8	2.15299
13475.3	1.96306
13475.9	1.86241
13476.3	2.36642
13476.9	1.73865
13477.6	1.30808
13478.1	1.901
13478.6	2.1089
13479	2.32531
13479.7	1.54952
13480.2	2.02323
13480.7	2.00686
13481.3	1.71627
13481.8	1.99645
13482.3	2.01564
13482.8	1.86578
13483.4	1.747
13483.9	1.79565
13484.3	2.43392
13484.8	2.08394
13485.3	2.15964
13485.9	1.63862
13486.4	2.00642
13487	1.75269
13487.5	1.82369
13487.9	2.59114
13488.5	1.7884
13488.9	2.08134
13489.6	1.47007
13490.2	1.68104
13490.7	2.27931
13491.1	2.02864
13491.6	2.02135
13492.2	1.86734
13492.7	1.90978
13493.2	2.0985
13493.7	1.79924
13494.1	2.40021
13494.7	1.79292
13495.2	2.08169
13495.7	1.80845
13496.2	2.29753
13496.6	2.12152
13497.1	2.12943
13497.8	1.54138
13498.3	2.0312
13498.7	2.40056
13499.4	1.36578
13500	1.75812
13500.5	2.08268
13500.9	2.17368
13501.3	2.33618
13501.8	2.28854
13502.3	1.95538
13502.8	1.83335
13503.5	1.56556
13503.9	2.4039
13504.4	2.00128
13505.1	1.50274
13505.6	1.91117
13506	2.17033
13506.6	1.8309
13507.1	1.78987
13507.7	1.8568
13508.2	1.83197
13508.7	2.22351
13509.1	2.18986
13509.7	1.91788
13510.1	2.02939
13510.8	1.63351
13511.2	2.31353
13511.7	2.09754
13512.3	1.70614
13512.7	2.36647
13513.2	1.91806
13513.6	2.33607
13514.2	1.76653
13514.8	1.77145
13515.2	2.1143
13515.7	2.30325
13516.2	1.93975
13516.7	1.92965
13517.1	2.31038
13517.8	1.43355
13518.4	1.74642
13518.8	2.68824
13519.2	2.3154
13519.7	2.14712
13520.1	2.23359
13520.5	2.33214
13521.2	1.64707
13521.7	1.70631
13522.1	2.47396
13522.8	1.46239
13523.2	2.54939
13523.9	1.52098
13524.4	1.86717
13524.9	2.1805
13525.3	2.29991
13525.8	1.87984
13526.3	2.22484
13526.8	1.92134
13527.3	2.08873
13527.8	2.16605
13528.3	1.90643
13528.9	1.60586
13529.5	1.59808
13529.9	2.35505
13530.5	1.81215
13530.9	2.26316
13531.6	1.62396
13532.1	1.98626
13532.6	1.97867
13533	2.21626
13533.5	2.13876
13534	1.78094
13534.6	1.74149
13535.1	2.11757
13535.7	1.79449
13536.1	2.12816
13536.6	2.23784
13537	2.19481
13537.5	2.30134
13538.1	1.64101
13538.5	2.44726
13538.9	2.23919
13539.4	2.16718
13539.9	1.86895
13540.6	1.4739
13541	2.25149
13541.5	2.35933
13541.9	2.10726
13542.4	2.20483
13543	1.74538
13543.6	1.69848
13544	2.06864
13544.6	1.68226
13545.1	1.9646
13545.6	2.15401
13546.1	1.98803
13546.7	1.84383
13547.1	2.43191
13547.5	2.51117
13548	1.88118
13548.5	1.80122
13549.1	1.68062
13549.7	1.8314
13550.2	2.03587
13550.6	2.29001
13551.1	2.19916
13551.5	2.1114
13552.1	1.91263
13552.6	1.9348
13553.2	1.59284
13553.6	2.70416
13554	2.20478
13554.5	1.97254
13555.1	1.84294
13555.6	1.83925
13556	2.44403
13556.5	2.2579
13557	1.76395
13557.6	1.68189
13558.1	2.22435
13558.6	1.82442
13559.2	1.68608
13559.6	2.90723
13560	2.53949
13560.4	2.11519
13561	1.92953
13561.4	2.1231
13561.9	1.99267
13562.3	2.68039
13562.9	1.61624
13563.4	2.07069
13563.9	2.06868
13564.4	2.11274
13565	1.68737
13565.5	1.95107
13566.1	1.5383
13566.6	2.13061
13567.1	1.93058
13567.6	2.2306
13568	2.14754
13568.5	1.99601
13569	2.3084
13569.5	1.91498
13570	1.86919
13570.7	1.51724
13571	3.06701
13571.5	1.83564
13572	2.44912
13572.6	1.66207
13573.1	1.78798
13573.6	2.02511
13574	2.32883
13574.5	2.29547
13574.9	2.26311
13575.5	1.65813
13576	2.30771
13576.3	2.7922
13576.8	2.21107
13577.2	2.37778
13577.6	2.59659
13578	2.11716
13578.5	2.20148
13578.9	2.59734
13579.4	2.08177
13579.8	2.42742
13580.1	2.65548
13580.6	2.16666
13581	2.73045
13581.4	2.29379
13581.9	2.1878
13582.3	2.48213
13582.7	2.37976
13583.1	2.19029
13583.6	2.08498
13584.2	1.83776
13584.7	1.83867
13585.1	2.49856
13585.5	2.3963
13586	2.26347
13586.5	1.93143
13586.9	2.43706
13587.2	2.88575
13587.7	2.20527
13588.2	1.82976
13588.7	2.2979
13589.1	2.32574
13589.5	2.46396
13589.9	2.47973
13590.4	2.24497
13590.8	2.34071
13591.3	1.93983
13591.8	1.9748
13592.3	2.00582
13592.7	2.81658
13593.2	1.87133
13593.6	2.51345
13594.1	2.02906
13594.5	2.6039
13594.9	2.24336
13595.3	2.43843
13595.8	2.34132
13596.2	2.54188
13596.7	1.98669
13597.1	2.18742
13597.6	1.97648
13598	2.72799
13598.5	1.79372
13599	2.11233
13599.4	2.48182
13599.9	1.93682
13600.4	2.0889
13600.9	2.28399
13601.3	2.30091
13601.8	2.03042
13602.2	2.388
13602.6	2.51534
13603	2.46731
13603.5	2.12875
13604.1	1.71397
13604.5	2.43132
13605	1.81265
13605.4	2.7303
13605.9	1.8989
13606.3	2.58371
13606.7	2.26106
13607.1	2.5025
13607.6	2.22663
13608	2.35112
13608.4	2.37631
13609	1.71647
13609.5	2.31187
13609.9	2.04893
13610.4	2.43671
13610.8	2.27754
13611.3	2.05571
13611.8	1.97344
13612.2	2.34758
13612.7	1.95354
13613.2	2.09534
13613.8	1.7632
13614.2	2.24331
13614.7	2.01841
13615.1	2.70724
13615.5	2.47807
13616.1	1.50417
13616.5	2.4906
13617.1	1.96897
13617.6	1.85099
13618	2.28321
13618.4	2.63817
13618.9	2.16123
13619.3	2.2919
13619.9	1.8439
13620.3	2.48657
13620.7	2.2408
13621.1	2.40298
13621.7	1.80343
13622.1	2.24291
13622.6	2.21518
13623	2.55011
13623.4	2.43185
13623.8	2.26511
13624.4	1.84135
13624.8	2.23589
13625.3	2.04817
13625.7	2.36295
13626.1	2.50257
13626.6	2.2306
13627	2.07654
13627.5	2.25876
13627.9	2.5125
13628.4	2.08438
13628.9	1.93039
13629.3	2.31476
13629.8	1.93106
13630.4	1.68045
13630.8	2.45543
13631.3	2.21828
13631.7	2.48398
13632.1	2.20936
13632.6	2.13438
13633	2.5208
13633.6	1.7301
13634	2.25164
13634.5	2.04202
13635	2.23999
13635.4	2.17344
13635.8	2.42096
13636.2	2.47782
13636.7	2.08646
13637.3	1.86891
13637.7	2.12961
13638.2	1.96661
13638.7	2.29801
13639.1	2.54369
13639.5	2.15017
13640	2.26009
13640.5	1.96696
13641	1.90774
13641.5	2.19688
13641.9	2.07559
13642.5	1.91869
13642.9	2.26285
13643.3	2.24724
13643.8	2.48595
13644.2	2.2626
13644.6	2.6936
13644.9	2.77146
13645.4	2.16179
13645.9	1.97414
13646.3	2.47752
13646.8	2.002
13647.2	2.44349
13647.6	2.27635
13648.1	2.35483
13648.5	2.34494
13648.9	2.27448
13649.5	1.85158
13650	2.04558
13650.5	2.06088
13650.8	2.65576
13651.3	1.92909
13651.7	2.49682
13652.3	1.91509
13652.7	2.25907
13653.2	1.9558
13653.7	2.26449
13654.1	2.17652
13654.6	2.04323
13655.2	1.61802
13655.7	2.1302
13656.1	2.3472
13656.5	2.4695
13657	1.97461
13657.5	2.11327
13658	1.88002
13658.4	2.54926
13658.8	2.6448
13659.3	2.11707
13659.7	2.31535
13660.2	2.19539
13660.6	2.52302
13661	2.09437
13661.4	2.48948
13662	1.74283
13662.5	2.29006
13662.9	2.49888
13663.4	1.89523
13663.8	2.67931
13664.2	2.38527
13664.7	2.03994
13665.1	2.14473
13665.6	2.26501
13666	2.43173
13666.4	2.28451
13666.9	2.15829
13667.4	1.8208
13667.9	2.3359
13668.4	1.9988
13668.8	2.31508
13669.3	2.0982
13669.6	2.6819
13670.1	2.18885
13670.6	1.93308
13671	2.42554
13671.5	2.21567
13671.9	2.25683
13672.3	2.54356
13672.7	2.40102
13673.2	2.09043
13673.6	2.88617
13674.1	1.72795
13674.5	2.68147
13674.9	2.58038
13675.3	2.46239
13675.8	2.22578
13676.1	2.72153
13676.7	1.77123
13677.4	1.40683
13677.8	2.58398
13678.2	2.24931
13678.6	2.48238
13679	2.48108
13679.5	2.22573
13679.9	2.61698
13680.3	2.29906
13680.8	2.15712
13681.3	2.04248
13681.7	2.12139
13682.2	2.04977
13682.8	1.86815
13683.1	2.57017
13683.6	2.26567
13684.1	1.95902
13684.6	1.96785
13685.1	2.02351
13685.5	2.20371
13686	2.45622
13686.5	1.85898
13687	1.88164
13687.5	2.04935
13687.9	2.32764
13688.3	2.79666
13688.7	2.23939
13689.2	2.16202
13689.6	2.34033
13690.3	1.57786
13690.7	2.15647
13691.1	2.59289
13691.5	2.65372
13691.9	2.36435
13692.5	1.68404
13692.9	2.37034
13693.3	2.51389
13693.9	1.89283
13694.3	2.26111
13694.8	1.86126
13695.3	2.34891
13695.7	2.55434
13696.1	2.32731
13696.5	2.38595
13696.9	2.32558
13697.5	1.81373
13697.9	2.77162
13698.3	2.35593
13698.7	2.37406
13699.2	1.93349
13699.7	2.05343
