# Supplementary material for: Dorsal and median raphe neuronal firing dynamics characterized by nonlinear measures
Source: PLoS Comput Biol. 2024 May 28;20(5):e1012111. doi: 10.1371/journal.pcbi.1012111 (PMC11161118; doi:10.1371/journal.pcbi.1012111)
Supplement: S1 Data — (ZIP) [file pcbi.1012111.s002.zip › data/N75_N10_151217.txt]

Event times and instantaneous frequencies between 0 s and 53.5781 s on channel 402
Time	Inst freq
0.034965	28.6
0.341892	3.2581
0.468465	7.90058
0.583362	8.70345
0.791598	4.80224
0.994743	4.92259
1.33712	2.92072
1.64584	3.23927
1.88941	4.10555
2.17134	3.54697
2.40152	4.34435
2.54065	7.18763
2.72095	5.5464
2.84506	8.05756
3.1028	3.87989
3.22789	7.99399
3.36544	7.26993
3.68313	3.14777
3.88553	4.94069
4.07471	5.28589
4.23714	6.15654
4.3777	7.11445
4.56221	5.41988
4.70307	7.09884
4.86422	6.20548
5.08324	4.5659
5.51799	2.30014
5.65213	7.45512
6.07165	2.38366
6.23961	5.95398
6.89483	1.5262
7.01678	8.19968
7.18253	6.03318
7.39114	4.79368
7.72999	2.95121
7.89594	6.02588
8.03432	7.22643
8.17165	7.28168
8.29974	7.80713
8.40872	9.17591
8.57659	5.95696
8.67407	10.2589
8.80679	7.53432
8.93859	7.58748
9.11647	5.6217
9.36789	3.97744
9.58782	4.54678
9.9284	2.93624
10.166	4.20945
10.8242	1.51922
10.9568	7.54131
11.2303	3.65686
11.6286	2.51029
11.9409	3.20208
12.1362	5.12096
12.5403	2.47449
12.7642	4.46738
12.9641	5.0023
13.1263	6.16245
13.2942	5.95674
13.4527	6.30823
13.7141	3.82553
13.8996	5.39121
14.6349	1.36012
14.9781	2.91368
15.5631	1.70924
15.839	3.62516
15.9953	6.39672
16.9355	1.06357
17.3939	2.18172
18.074	1.47041
18.7987	1.37989
19.0384	4.17157
19.3947	2.80621
19.8244	2.3276
20.1479	3.09066
20.3563	4.79893
22.4545	0.476587
22.8694	2.41067
23.8628	1.00661
24.4297	1.76405
24.6366	4.83316
26.013	0.726533
26.2333	4.53898
26.6925	2.17781
26.8005	9.26055
26.9045	9.60975
27.0451	7.11263
27.2232	5.61649
27.3807	6.34812
27.4758	10.5093
27.6428	5.99111
27.7996	6.37678
27.9434	6.95067
28.0832	7.15308
28.2034	8.32438
28.3012	10.2196
28.4493	6.75475
28.5901	7.10036
28.9449	2.8182
29.1476	4.93359
29.4547	3.25629
29.6215	5.99585
29.855	4.28388
30.0598	4.88129
30.3534	3.40591
30.9213	1.761
31.1521	4.33154
31.9196	1.30301
32.0761	6.38986
32.3888	3.19769
32.9848	1.67788
33.0712	11.5689
33.2144	6.98592
33.4158	4.9649
34.0585	1.55588
34.3192	3.83578
34.6107	3.43052
34.8469	4.23458
35.1766	3.03298
37.2728	0.477046
37.4304	6.34437
38.2044	1.29214
38.3893	5.40748
38.5992	4.76442
38.9333	2.99319
39.2563	3.09545
39.5574	3.32121
39.8688	3.21155
40.1405	3.68052
40.3385	5.04928
40.4875	6.71285
40.8137	3.06536
41.2896	2.10125
41.414	8.04298
41.5341	8.32438
41.6528	8.42751
41.7725	8.35359
41.9724	5.00088
42.2629	3.44235
42.4031	7.13318
42.6313	4.38216
42.9224	3.43536
43.2822	2.77935
43.4453	6.13094
43.7647	3.13142
43.9934	4.3709
44.1766	5.46009
44.2887	8.92315
44.4631	5.73418
44.7132	3.99733
44.8587	6.87583
45.159	3.32917
45.9088	1.33382
46.0465	7.25869
46.3154	3.7192
46.606	3.44107
46.8895	3.52775
46.9963	9.35778
47.1128	8.58752
47.2648	6.57968
47.4697	4.88079
47.6028	7.51292
47.7699	5.98304
47.9088	7.19818
48.1273	4.57699
48.3465	4.56277
48.4682	8.21301
48.6754	4.82735
48.7987	8.10734
48.9337	7.40955
49.076	7.02731
49.55	2.10949
49.8024	3.96316
50.2676	2.14936
50.412	6.92425
50.6204	4.80024
50.7664	6.84842
51.0457	3.57953
51.3766	3.02277
51.5329	6.39525
51.6687	7.36307
51.8376	5.92066
51.9378	9.98931
52.075	7.28454
52.2288	6.50432
52.3731	6.92943
52.5483	5.70864
52.658	9.11021
52.8983	4.16235
53.1293	4.32827
53.5414	2.42657
