# Supplementary material for: Dorsal and median raphe neuronal firing dynamics characterized by nonlinear measures
Source: PLoS Comput Biol. 2024 May 28;20(5):e1012111. doi: 10.1371/journal.pcbi.1012111 (PMC11161118; doi:10.1371/journal.pcbi.1012111)
Supplement: S1 Data — (ZIP) [file pcbi.1012111.s002.zip › data/N31_N2_130312.txt]

Event times and instantaneous frequencies between 287.739 s and 359.704 s on channel 5
Time	Inst freq
287.787	17.313
287.837	20.1329
287.883	21.6591
287.92	27.2851
287.966	21.4225
288.009	23.5682
288.059	20.0562
288.103	22.4316
288.141	26.6383
288.185	22.4467
288.229	23.2072
288.273	22.4215
288.322	20.4165
288.376	18.6012
288.431	18.2017
288.479	20.7943
288.517	26.3505
288.557	25.0063
288.6	23.2019
288.644	22.7428
288.685	24.3487
288.727	23.7304
288.772	22.2519
288.82	20.8986
288.872	19.2678
288.924	19.2901
288.979	17.9953
289.021	23.9006
289.065	22.7324
289.116	19.7316
289.165	20.4499
289.214	20.202
289.263	20.4165
289.303	25.0438
289.351	21.0615
289.393	23.596
289.422	34.3879
289.468	21.51
289.522	18.6012
289.581	17.0911
289.628	21.1193
289.673	22.237
289.725	19.073
289.776	19.8216
289.821	22.0459
289.861	25.355
289.909	20.7039
289.952	23.1803
289.992	24.9938
290.037	22.4215
290.083	21.7108
290.128	22.2916
290.166	26.0349
290.22	18.5254
290.271	19.8216
290.318	21.1461
290.366	20.6143
290.414	21.0217
290.461	21.4362
290.51	20.3666
290.568	17.1999
290.622	18.5805
290.671	20.3004
290.722	19.4024
290.781	17.1939
290.806	39.5883
290.849	23.1214
290.896	21.5054
290.95	18.3486
290.983	30.7882
291.027	22.4517
291.071	22.7273
291.132	16.5235
291.176	22.3964
291.228	19.1902
291.276	20.8768
291.325	20.5592
291.374	20.2881
291.426	19.3798
291.47	22.7324
291.505	28.4414
291.541	27.5406
291.585	22.8415
291.635	19.8847
291.685	20.0521
291.715	33.3778
291.763	20.9336
291.819	17.8221
291.86	24.564
291.914	18.3925
291.966	19.3311
292.007	24.0616
292.052	22.6193
292.096	22.3264
292.147	19.6194
292.189	23.7812
292.245	18.0865
292.275	32.7332
292.323	20.9864
292.372	20.5086
292.418	21.6076
292.467	20.5634
292.498	32.3311
292.539	24.3665
292.586	20.9424
292.633	21.2585
292.683	20.1126
292.731	20.9952
292.773	23.6518
292.823	19.8689
292.872	20.3832
292.921	20.7641
292.969	20.6825
293.014	22.1092
293.061	21.2495
293.109	20.8943
293.153	22.8154
293.192	25.582
293.214	45.7247
293.253	25.4001
293.297	22.7066
293.341	22.8676
293.392	19.7006
293.445	18.9179
293.485	24.7893
293.528	23.3809
293.577	20.1045
293.622	22.2321
293.665	23.4028
293.707	23.7699
293.741	29.4898
293.783	24.1429
293.821	26.1575
293.882	16.4366
293.926	22.4266
293.974	21.0482
293.999	39.4477
294.056	17.6491
294.112	17.8699
294.162	19.7355
294.209	21.5054
294.251	23.5405
294.298	21.2404
294.355	17.6398
294.402	21.4225
294.462	16.7392
294.513	19.2901
294.554	24.4798
294.59	27.9096
294.637	21.4316
294.682	22.1828
294.719	26.5745
294.758	26.2743
294.786	35.6125
294.833	21.1506
294.888	18.2815
294.937	20.2429
294.981	22.8781
295.027	21.6544
295.072	22.242
295.122	19.9164
295.17	20.6398
295.222	19.4024
295.27	21.0261
295.319	20.0602
295.357	26.5463
295.405	21.0482
295.453	20.7254
295.505	19.3461
295.528	43.2713
295.572	22.6552
295.614	23.6072
295.652	26.2192
295.69	26.7738
295.738	20.7383
295.785	21.2089
295.829	22.6809
295.877	20.7125
295.931	18.6846
295.975	22.8624
296.018	22.9516
296.058	25.0564
296.11	19.2901
296.165	18.2149
296.21	22.1337
296.252	23.855
296.292	24.975
296.331	25.5493
296.386	18.3016
296.44	18.4672
296.488	20.8638
296.533	22.1533
296.571	26.4131
296.623	19.2604
296.664	24.2601
296.704	24.7954
296.746	24.0674
296.786	25.2398
296.828	23.4028
296.868	25.1256
296.904	27.6014
296.944	25.3678
297.001	17.5131
297.046	22.3164
297.086	24.8385
297.134	20.7469
297.181	21.3675
297.242	16.4123
297.286	22.5785
297.327	24.5761
297.371	22.6757
297.413	23.6072
297.458	22.5023
297.5	23.8039
297.538	26.0756
297.586	20.8203
297.634	20.6954
297.67	27.9642
297.715	22.2469
297.761	21.7581
297.811	20.0441
297.849	26.3089
297.899	19.984
297.946	21.45
297.995	20.4207
298.041	21.631
298.086	22.0459
298.135	20.4541
298.18	22.4165
298.221	24.1313
298.263	23.8834
298.311	20.8507
298.35	25.31
298.389	25.9134
298.454	15.5087
298.511	17.2712
298.557	22.168
298.59	29.5508
298.624	29.2997
298.67	21.8007
298.71	25.4907
298.752	23.3809
298.796	22.6757
298.835	25.9808
298.882	21.0748
298.928	22.0897
298.97	23.5405
299.015	22.3864
299.066	19.425
299.118	19.5046
299.144	37.7216
299.184	24.9252
299.222	26.434
299.27	20.9908
299.316	21.7202
299.359	23.2883
299.406	21.0571
299.459	18.9609
299.505	21.5332
299.559	18.7091
299.612	18.6637
299.661	20.6782
299.716	18.1752
299.766	19.7902
299.809	23.2558
299.867	17.2354
299.92	19.0512
299.963	23.0574
300.002	26.0146
300.047	22.1976
300.087	24.7893
300.128	24.3724
300.179	19.685
300.234	18.0865
300.286	19.2827
300.338	19.2567
300.392	18.3655
300.446	18.5494
300.494	20.816
300.537	23.4522
300.582	21.9491
300.628	21.9491
300.682	18.6706
300.724	23.4907
300.784	16.5837
300.806	45.8926
300.849	23.4302
300.896	21.3311
300.945	20.3004
300.993	20.938
301.029	27.6549
301.077	20.8638
301.119	23.753
301.167	20.8377
301.206	25.7334
301.249	23.0734
301.293	22.6347
301.328	28.7522
301.368	25.0063
301.419	19.5848
301.461	23.9808
301.518	17.6367
301.553	28.2646
301.605	19.3311
301.649	22.8258
301.69	24.0616
301.744	18.6463
301.796	19.1278
301.839	23.4742
301.883	22.3714
301.937	18.797
301.979	23.2775
302.023	22.8102
302.066	23.2992
302.104	26.7094
302.152	20.6911
302.192	25.1509
302.244	19.0694
302.272	35.8551
302.316	22.6809
302.367	19.7044
302.413	21.8627
302.463	19.8531
302.507	22.7998
302.548	24.3427
302.595	21.363
302.644	20.3087
302.693	20.3832
302.733	24.9938
302.782	20.3459
302.818	27.8087
302.854	27.5786
302.904	20.2347
302.942	26.462
302.987	22.1779
303.026	25.7798
303.071	21.8198
303.12	20.4666
303.172	19.305
303.225	19.0585
303.272	21.1104
303.322	19.7707
303.371	20.7727
303.419	20.6058
303.466	21.1909
303.511	22.2321
303.558	21.3129
303.6	23.9006
303.647	21.2224
303.694	21.4961
303.739	22.1828
303.773	29.3341
303.817	22.5428
303.866	20.6143
303.913	21.2404
303.969	17.762
304.009	25.1004
304.063	18.406
304.107	22.6603
304.151	22.8833
304.193	23.9923
304.237	22.4316
304.278	24.6002
304.314	27.7239
304.362	21.0926
304.407	22.0459
304.444	26.6667
304.496	19.216
304.539	23.7643
304.593	18.4502
304.637	22.3514
304.683	22.1386
304.729	21.6076
304.788	16.787
304.836	20.8768
304.888	19.3798
304.934	21.7061
304.987	18.7864
305.029	23.753
305.053	43.1965
305.098	22.1926
305.147	20.141
305.192	22.5887
305.239	21.097
305.277	25.9943
305.314	27.049
305.351	27.0051
305.396	22.3514
305.44	22.5785
305.484	22.6912
305.543	17.0736
305.593	20.2102
305.636	22.805
305.678	24.079
305.718	25.0063
305.763	22.2767
305.805	23.6911
305.851	21.6873
305.903	19.3386
305.953	20.1207
305.998	21.9974
306.041	23.3046
306.071	33.7041
306.119	20.7814
306.164	22.237
306.224	16.6389
306.268	22.6193
306.313	22.4316
306.362	20.2511
306.41	20.8464
306.463	18.7126
306.505	23.7643
306.549	23.1911
306.589	24.5459
306.638	20.4165
306.69	19.3986
306.744	18.4706
306.786	23.9006
306.822	27.7316
306.869	21.182
306.918	20.3293
306.973	18.4196
307.019	21.5239
307.055	27.6472
307.113	17.337
307.156	23.3046
307.205	20.1126
307.249	22.9568
307.296	21.3311
307.333	27.1961
307.374	24.2836
307.415	24.3784
307.459	22.6449
307.498	25.5297
307.541	23.359
307.576	28.2087
307.617	24.8509
307.663	21.6685
307.712	20.2675
307.759	21.4546
307.802	22.9463
307.85	20.816
307.895	22.3264
307.949	18.5357
307.989	25.1699
308.035	21.6732
308.065	33.8409
308.11	21.8055
308.164	18.8288
308.211	21.2179
308.255	22.5023
308.291	28.1611
308.33	25.3229
308.376	21.8818
308.416	25.1004
308.464	20.734
308.505	24.4081
308.549	22.4366
308.593	23.1803
308.635	23.5849
308.682	21.3311
308.722	24.9128
308.761	25.7732
308.806	22.041
308.853	21.182
308.9	21.3038
308.952	19.3648
308.987	28.3286
309.031	22.6552
309.072	24.426
309.11	26.8312
309.165	18.044
309.209	22.6398
309.261	19.4856
309.301	24.4141
309.344	23.6574
309.378	28.8934
309.417	25.9943
309.455	26.469
309.496	24.2542
309.53	29.6033
309.572	23.3699
309.609	27.1592
309.652	23.4687
309.692	24.6548
309.734	23.8493
309.764	33.4225
309.807	23.2288
309.859	19.5084
309.908	20.2429
309.955	21.4041
310.005	19.9442
310.047	23.7869
310.096	20.429
310.141	21.8914
310.18	26.001
310.223	23.4357
310.262	25.5493
310.312	19.992
310.355	23.3046
310.398	23.116
310.439	24.2542
310.481	23.9349
310.521	24.8694
310.569	20.7641
310.617	20.79
310.664	21.4179
310.715	19.6271
310.752	26.9542
310.799	21.1461
310.849	20.3832
310.896	21.1864
310.94	22.4014
310.99	20.3211
311.037	21.254
311.079	23.7699
311.117	25.9673
311.165	21.106
311.19	39.2619
311.229	25.8331
311.27	24.1022
311.315	22.1631
311.359	22.7066
311.408	20.7082
311.453	21.9877
311.496	23.4082
311.531	28.3206
311.569	26.6525
311.603	28.9352
311.642	25.8532
311.677	28.393
311.711	29.4377
311.747	27.9096
311.782	28.4576
311.811	34.5901
311.849	26.6028
311.884	28.2087
311.917	29.9312
311.956	26.0892
311.991	28.6123
312.033	23.8322
312.076	22.8519
312.118	24.2836
312.154	27.2628
312.196	24.1255
312.247	19.72
312.294	20.8594
312.333	25.8065
312.37	27.2035
312.418	21.0261
312.439	45.6413
312.49	19.802
312.53	25.0125
312.573	22.9885
312.613	25.1446
312.649	27.7778
312.696	21.5424
312.734	26.1301
312.773	25.3357
312.817	22.9148
312.862	22.3714
312.928	15.0195
312.974	22.0556
313.009	28.2725
313.054	22.119
313.101	21.3767
313.14	25.9269
313.179	25.3614
313.218	25.8532
313.263	22.2568
313.309	21.363
313.344	28.547
313.383	26.0688
313.426	22.9148
313.467	24.9128
313.483	59.1017
313.522	25.7069
313.575	18.9897
313.626	19.8059
313.683	17.3641
313.737	18.622
313.775	26.3644
313.822	21.2269
313.863	24.3072
313.91	21.4225
313.954	22.4719
313.999	22.1043
314.05	19.6117
314.077	37.5235
314.12	23.3209
314.165	21.9443
314.217	19.5925
314.273	17.7841
314.295	44.4247
314.352	17.7588
314.391	25.4453
314.434	23.2992
314.489	17.9598
314.532	23.5239
314.57	26.0552
314.612	24.0674
314.648	27.4123
314.693	22.482
314.734	24.1779
314.771	27.465
314.81	25.6345
314.857	21.1506
314.914	17.671
314.966	18.943
315.001	28.9352
315.035	29.5072
315.079	22.4467
315.121	23.9234
315.164	23.5738
315.209	21.8818
315.259	20.024
315.298	26.0756
315.342	22.3115
315.383	24.3724
315.423	24.9875
315.463	25.4194
315.509	21.5146
315.556	21.2269
315.599	23.3046
315.641	24.0732
315.682	24.2307
315.725	23.4962
315.751	37.7358
315.796	22.3464
315.828	31.2207
315.872	22.5632
315.912	25.1509
315.953	24.6063
315.994	24.3487
316.026	31.3087
316.068	23.7248
316.103	28.2486
316.145	23.9406
316.184	25.4259
316.23	21.7581
316.257	37.6223
316.299	23.7135
316.345	21.6403
316.39	22.1141
316.433	23.3973
316.461	36.3901
316.497	27.4725
316.543	21.8293
316.587	22.6296
316.641	18.7021
316.686	22.0799
316.726	24.9314
316.774	20.6697
316.815	24.7831
316.855	24.9813
316.898	23.1696
316.937	25.3485
316.971	29.8418
317.008	26.7953
317.048	25.227
317.086	26.001
317.126	24.9439
317.167	24.4738
317.202	28.6369
317.253	19.5695
317.289	28.2486
317.333	22.5581
317.37	27.1297
317.413	22.9832
317.451	26.2329
317.493	23.9177
317.527	29.2654
317.567	25.0125
317.603	28.3447
317.641	26.2605
317.675	28.8767
317.704	35.1617
317.741	26.8673
317.783	24.079
317.822	25.3485
317.866	22.9832
317.902	27.1297
317.943	24.42
317.987	23.0734
318.029	23.4632
318.069	25.2207
318.11	24.6305
318.146	27.7778
318.188	23.3209
318.226	26.6312
318.267	24.5038
318.305	26.096
318.354	20.5931
318.383	33.6361
318.427	22.8363
318.468	24.6731
318.504	27.5786
318.549	22.007
318.583	30.0933
318.598	65.1042
318.631	30.6654
318.677	21.7675
318.72	23.1107
318.766	21.8627
318.81	22.3464
318.852	24.1429
318.888	27.3523
318.933	22.5989
318.986	18.8324
319.038	19.0694
319.07	31.1333
319.107	27.0563
319.15	23.1214
319.19	25.5558
319.226	27.7008
319.267	24.0732
319.303	28.2885
319.331	34.7705
319.367	27.7162
319.402	28.9603
319.448	21.5378
319.492	22.8833
319.534	23.8949
319.576	23.9063
319.619	22.9095
319.661	23.9578
319.709	21.0172
319.746	26.5745
319.788	23.9751
319.823	28.5959
319.871	20.8594
319.924	18.9036
319.978	18.5977
320.02	23.8436
320.053	29.8418
320.097	22.9938
320.14	23.1481
320.186	21.3904
320.236	20.3915
320.274	25.6674
320.318	23.0468
320.355	27.1297
320.401	21.6873
320.446	22.0313
320.492	21.8579
320.527	28.3688
320.576	20.7082
320.609	29.5159
320.644	28.7274
320.681	27.4424
320.718	26.8384
320.752	29.3686
320.772	50
320.807	28.5796
320.849	23.5793
320.886	27.0197
320.937	19.5695
320.982	22.6142
321.025	23.1696
321.064	25.2653
321.111	21.4087
321.151	25.3293
321.2	20.2061
321.248	21.0793
321.29	23.7586
321.334	22.604
321.372	25.9269
321.411	26.1849
321.455	22.779
321.495	24.5399
321.528	30.3582
321.572	22.941
321.61	25.9605
321.656	22.0994
321.701	22.1337
321.745	22.7842
321.789	22.553
321.834	22.2321
321.874	25.1256
321.907	29.753
321.945	26.462
321.983	26.3366
322.022	25.6345
322.056	29.9133
322.097	24.1429
322.138	24.4738
322.181	23.3263
322.206	39.5883
322.249	23.3046
322.295	21.7108
322.343	20.9249
322.387	22.6912
322.433	21.561
322.484	19.7863
322.526	23.4137
322.572	22.0751
322.616	22.477
322.666	19.9481
322.708	23.7869
322.736	36.1141
322.775	25.9875
322.814	25.4323
322.854	24.9004
322.891	27.3224
322.935	22.7428
322.96	39.8248
323.004	22.7118
323.047	22.941
323.088	24.8139
323.118	32.7869
323.159	24.4499
323.2	24.6124
323.241	24.2307
323.276	28.6533
323.316	25.0878
323.35	29.5596
323.383	30.2939
323.418	28.2805
323.45	31.0849
323.488	26.0417
323.516	36.6703
323.557	24.1663
323.596	25.4323
323.635	25.7136
323.663	35.5619
323.697	30.0842
323.736	25.5167
323.772	27.9408
323.814	23.753
323.854	25.1509
323.894	24.8324
323.94	21.7723
323.982	23.5018
324.024	24.108
324.068	22.4669
324.105	27.6014
324.151	21.51
324.186	28.2805
324.234	21.1327
324.279	22.1288
324.321	23.5239
324.366	22.5479
324.389	43.6872
324.425	27.2554
324.471	22.1288
324.514	22.9885
324.585	14.0351
324.63	22.553
324.664	28.9184
324.704	25.0941
324.741	27.2777
324.777	27.7701
324.821	22.7687
324.861	25.0501
324.902	24.3072
324.938	27.8474
324.974	27.3448
325.012	26.3922
325.059	21.0926
325.107	20.8855
325.145	26.688
325.199	18.4536
325.252	18.9358
325.312	16.5017
325.359	21.4546
325.398	25.7931
325.441	22.9568
325.489	21.0615
325.536	21.2269
325.579	23.0734
325.621	23.7192
325.665	22.6963
325.708	23.7982
325.748	24.6548
325.79	24.0096
325.831	24.2954
325.864	30.4878
325.904	24.5038
325.957	19.1534
326.002	22.2025
326.056	18.4128
326.106	20.1369
326.145	25.3165
326.187	24.1313
326.233	21.5657
326.278	22.237
326.325	21.173
326.374	20.6782
326.43	17.5809
326.461	32.2269
326.506	22.2272
326.553	21.45
326.597	22.6655
326.636	25.5624
326.678	23.9464
326.718	24.9875
326.761	23.2396
326.804	23.2721
326.839	28.5307
326.887	20.9074
326.924	26.7666
326.972	21.1149
327.016	22.7894
327.073	17.304
327.118	22.2916
327.161	23.1535
327.202	24.5821
327.251	20.4541
327.299	20.6398
327.344	22.4871
327.389	22.1729
327.428	25.6937
327.476	20.7082
327.521	22.1043
327.573	19.6002
327.615	23.6967
327.657	23.4907
327.698	24.8324
327.739	23.9808
327.805	15.2648
327.854	20.517
327.909	18.1159
327.956	21.3038
328	22.3514
328.05	20.3087
328.098	20.8551
328.143	22.0604
328.188	22.2222
328.234	21.815
328.294	16.4962
328.339	22.1729
328.384	22.5887
328.43	21.815
328.468	26.3574
328.515	21.2089
328.554	25.2398
328.602	20.8507
328.647	22.2618
328.692	22.4921
328.734	23.7869
328.783	20.2922
328.843	16.57
328.892	20.4499
328.938	21.7297
328.985	21.4179
329.033	20.9205
329.083	20.008
329.131	20.6697
329.174	23.5349
329.222	20.5086
329.263	24.3843
329.311	21.1416
329.356	21.815
329.411	18.1884
329.455	22.9727
329.507	19.2715
329.558	19.5465
329.607	20.2758
329.657	20.012
329.708	19.9005
329.754	21.3904
329.8	21.9202
329.851	19.5274
329.906	18.2882
329.955	20.4541
330.002	21.173
330.054	19.1608
330.108	18.7196
330.145	26.824
330.199	18.3959
330.257	17.313
330.305	20.6484
330.357	19.5274
330.413	17.8158
330.464	19.558
330.522	17.2622
330.57	20.8117
330.627	17.6056
330.671	22.3214
330.725	18.5014
330.779	18.7688
330.817	26.0417
330.872	18.3352
330.915	22.8728
330.968	19.1278
331.016	20.7641
331.061	22.3764
331.104	23.2721
331.152	20.4708
331.205	18.8964
331.256	19.6386
331.306	20.0361
331.347	24.2542
331.398	19.9084
331.448	19.7981
331.499	19.6232
331.535	27.6396
331.591	18.0832
331.646	18.0636
331.698	19.3461
331.754	17.7683
331.805	19.7433
331.85	22.041
331.903	18.9573
331.962	16.8379
332.009	21.2495
332.056	21.5008
332.107	19.6386
332.157	19.8926
332.205	20.6782
332.242	27.0343
332.297	18.3756
332.346	20.0441
332.39	22.7221
332.437	21.3584
332.483	21.7581
332.536	18.9143
332.584	20.8551
332.645	16.4069
332.702	17.4004
332.755	18.8893
332.799	22.9516
332.849	19.988
332.9	19.6773
332.932	30.9981
332.973	24.667
333.027	18.2849
333.091	15.6642
333.143	19.1388
333.197	18.5563
333.253	17.8923
333.309	17.9856
333.36	19.4628
333.415	18.0897
333.471	17.8476
333.521	20.0441
333.571	20.2634
333.617	21.8198
333.65	30.2297
333.694	22.3864
333.747	18.9
333.804	17.6554
333.857	18.7758
333.916	17.0039
333.974	17.0765
334.031	17.5439
334.088	17.7148
334.143	18.1422
334.192	20.2552
334.244	19.5046
334.292	20.6825
334.338	21.8293
334.395	17.5562
334.43	28.2486
334.49	16.7056
334.548	17.3461
334.598	19.7006
334.641	23.3481
334.685	23.0468
334.739	18.3385
334.779	25.2207
334.829	20.0884
334.873	22.7221
334.929	17.8444
334.98	19.6657
335.041	16.3185
335.091	19.8177
335.132	24.4798
335.172	25.2525
335.227	18.0115
335.274	21.5936
335.323	20.1288
335.371	21.097
335.426	18.1851
335.48	18.3722
335.526	21.7202
335.577	19.7122
335.621	22.5225
335.667	21.9491
335.719	19.1644
335.766	21.2359
335.81	22.7376
335.859	20.5086
335.895	27.6167
335.935	24.9128
335.975	25.2653
336.025	20.0361
336.068	22.9727
336.11	24.0442
336.158	20.842
336.204	21.4087
336.261	17.6305
336.312	19.6928
336.351	25.3936
336.407	17.9533
336.457	20.0602
336.501	22.6552
336.552	19.7394
336.6	20.7814
336.633	30.0661
336.682	20.5973
336.732	19.658
336.773	24.728
336.822	20.1898
336.873	19.9601
336.921	20.5297
336.972	19.7824
337.026	18.5805
337.068	23.4357
337.105	27.4876
337.151	21.4777
337.199	21.0393
337.236	27.2183
337.275	25.3872
337.314	25.8198
337.366	19.1828
337.399	29.8864
337.451	19.4553
337.5	20.4415
337.556	17.7841
337.608	19.0186
337.658	19.9521
337.712	18.8537
337.764	19.2049
337.807	23.1374
337.856	20.5044
337.902	21.7723
337.958	17.7242
338.008	19.857
338.057	20.6612
338.107	19.984
338.153	21.427
338.191	26.2536
338.255	15.6986
338.304	20.284
338.349	22.6449
338.404	17.9083
338.465	16.5563
338.518	18.6637
338.571	18.8857
338.612	24.3487
338.658	22.1779
338.703	21.9058
338.738	29.0529
338.796	17.1703
338.846	19.8373
338.889	23.1589
338.907	56.3698
338.957	20.1369
338.999	23.5905
339.053	18.6393
339.102	20.2593
339.148	21.8007
339.2	19.3349
339.246	21.6967
339.291	21.9829
339.343	19.4477
339.405	16.1499
339.458	18.7688
339.507	20.5044
339.54	30.2939
339.596	17.8603
339.655	17.0358
339.696	23.9693
339.749	19.1388
339.798	20.202
339.85	19.1424
339.901	19.7239
339.952	19.7707
339.997	21.7912
340.05	19.1828
340.106	17.7778
340.151	22.0361
340.197	21.7675
340.244	21.1954
340.312	14.839
340.371	16.7954
340.414	23.3918
340.473	17.059
340.521	20.8768
340.569	20.674
340.619	19.8216
340.667	20.9249
340.711	22.8363
340.756	22.0799
340.8	22.8624
340.843	23.218
340.89	21.4225
340.934	22.7635
340.985	19.4288
341.028	23.116
341.08	19.4401
341.132	19.0913
341.168	27.6702
341.22	19.3761
341.282	16.1525
341.335	18.9322
341.378	23.1214
341.428	20.1288
341.471	23.084
341.513	23.6351
341.556	23.4577
341.606	19.861
341.647	24.2895
341.693	21.815
341.722	35.2734
341.77	20.5677
341.812	23.6742
341.858	22.0313
341.91	19.1205
341.948	26.469
341.997	20.2593
342.06	15.9642
342.115	18.0083
342.166	19.7122
342.212	21.9684
342.264	19.0223
342.313	20.6016
342.361	20.5677
342.418	17.7683
342.452	28.8351
342.484	31.6656
342.529	22.242
342.585	17.6929
342.638	19.0295
342.69	19.1534
342.711	48.0077
342.771	16.6861
342.827	17.9404
342.88	18.6393
342.931	19.6502
342.98	20.3832
343.03	20.0642
343.083	18.8076
343.13	21.3584
343.18	20.1207
343.212	31.348
343.259	21.0172
343.32	16.3881
343.379	17.1438
343.422	22.8571
343.454	31.4762
343.502	20.803
343.545	23.245
343.599	18.7231
343.644	21.8771
343.691	21.5796
343.738	20.9205
343.794	18.0018
343.836	23.9521
343.889	18.797
343.931	23.6183
343.974	23.5073
344.022	20.7857
344.061	25.7931
344.108	21.0926
344.151	23.3318
344.197	21.8103
344.23	29.8686
344.281	19.5771
344.331	20.3293
344.383	19.1939
344.431	20.6911
344.481	19.9481
344.53	20.5128
344.576	21.8675
344.624	20.6398
344.667	23.2937
344.709	24.0038
344.73	46.0193
344.778	20.8247
344.827	20.7987
344.88	18.7793
344.926	21.4961
344.974	21.1685
345.013	25.3293
345.064	19.5084
345.107	23.6351
345.153	21.4915
345.199	21.6967
345.247	21.0881
345.297	19.8177
345.347	20.1979
345.396	20.0723
345.44	22.805
345.482	24.1138
345.512	33.5796
345.552	24.4141
345.599	21.6826
345.641	23.6742
345.685	22.6963
345.73	21.9491
345.761	32.5309
345.803	23.7586
345.855	19.2234
345.905	20.3169
345.951	21.3584
346.002	19.8373
346.056	18.3722
346.097	24.2248
346.154	17.6803
346.206	19.1681
346.258	19.1681
346.282	42.2654
346.331	20.5255
346.375	22.4014
346.425	20.1126
346.464	25.5689
346.509	22.4921
346.536	36.4964
346.584	20.8943
346.637	18.843
346.688	19.6309
346.731	23.359
346.773	23.6742
346.821	21.0438
346.863	23.7586
346.901	25.7533
346.943	23.872
346.981	26.5041
347.023	23.8322
347.047	42.3908
347.081	28.885
347.123	24.0848
347.157	29.5334
347.201	22.4065
347.241	24.8571
347.278	27.6319
347.316	26.178
347.36	22.8624
347.405	21.901
347.441	27.8164
347.49	20.3832
347.528	26.178
347.578	20.3874
347.62	23.753
347.66	24.7831
347.707	21.1282
347.749	24.0385
347.79	24.2836
347.818	36.2582
347.862	22.4972
347.904	23.855
347.943	25.4001
347.975	31.2989
348.01	28.7936
348.04	33.1565
348.074	29.5596
348.111	26.824
348.143	31.9898
348.186	23.2126
348.222	27.6396
348.258	27.4952
348.298	25.2781
348.337	25.2717
348.377	25.4194
348.422	22.2568
348.461	25.7334
348.51	20.0401
348.549	25.5885
348.586	27.7546
348.623	26.8889
348.665	23.8322
348.703	26.3296
348.746	22.8363
348.783	27.3523
348.816	30.6466
348.854	25.8598
348.892	26.5604
348.929	27.137
348.96	31.8066
349.005	22.5887
349.052	20.842
349.093	24.6124
349.14	21.3356
349.194	18.5977
349.233	25.7202
349.276	23.0574
349.318	23.7135
349.356	26.4201
349.402	21.7061
349.453	19.6734
349.495	23.7361
349.545	19.9362
349.595	20.1126
349.633	26.3713
349.678	22.3664
349.72	23.3427
349.753	31.1333
349.798	21.8771
349.844	21.8818
349.882	26.3505
349.923	24.2542
349.969	21.6403
350.011	23.9464
350.058	21.3812
350.101	23.4192
350.151	19.857
350.194	23.0097
350.246	19.2753
350.281	28.9101
350.32	25.31
350.358	26.4131
350.401	23.4302
350.452	19.425
350.494	23.9464
350.531	27.4876
350.576	21.8293
350.622	21.6591
350.668	21.9925
350.706	26.2881
350.745	25.4712
350.788	23.6128
350.839	19.6309
350.886	20.8986
350.933	21.6685
350.975	23.5239
351.003	36.4431
351.042	25.0188
351.093	19.6889
351.139	21.7439
351.182	23.5405
351.223	24.1313
351.257	29.6033
351.301	22.9305
351.344	23.0044
351.395	19.5046
351.447	19.3162
351.489	23.7869
351.547	17.1762
351.59	23.1857
351.627	27.1592
351.675	21.004
351.725	19.8138
351.759	30.1568
351.813	18.4945
351.871	17.1497
351.922	19.4288
351.969	21.51
352.016	21.3858
352.067	19.5236
352.109	23.5627
352.156	21.4316
352.2	22.5938
352.245	22.2767
352.291	21.8388
352.34	20.5255
352.381	24.3132
352.424	23.1321
352.466	23.6016
352.498	31.6056
352.54	23.8322
352.588	20.8681
352.639	19.5465
352.68	24.4379
352.719	25.9067
352.763	22.5225
352.808	22.007
352.859	19.8098
352.91	19.4212
352.968	17.2861
353.013	22.4618
353.058	22.0264
353.097	25.4453
353.155	17.5162
353.206	19.2604
353.26	18.5839
353.296	27.7778
353.338	24.1546
353.391	18.8288
353.449	17.2682
353.484	28.1136
353.533	20.3749
353.595	16.1525
353.644	20.6825
353.695	19.2901
353.742	21.2993
353.801	16.9635
353.845	22.748
353.896	19.6348
353.94	23.0044
353.988	20.7943
354.023	28.547
354.078	18.0538
354.132	18.4706
354.173	24.7341
354.209	27.2405
354.254	22.2717
354.304	20.0481
354.347	23.3318
354.409	16.0927
354.459	20.1735
354.487	35.5366
354.523	27.3748
354.575	19.5656
354.619	22.4215
354.674	18.2482
354.719	22.3115
354.77	19.4666
354.828	17.2712
354.876	21.0438
354.914	25.7599
354.978	15.8078
355.033	18.1357
355.084	19.6618
355.146	15.9642
355.195	20.6697
355.265	14.243
355.314	20.3459
355.361	21.4546
355.409	20.7211
355.456	21.3038
355.508	19.3498
355.561	18.8644
355.615	18.2983
355.653	26.688
355.7	21.182
355.751	19.6464
355.806	18.1587
355.86	18.4468
355.917	17.6991
355.964	21.0261
356.006	23.8777
356.06	18.5494
356.111	19.7083
356.16	20.2922
356.196	27.4725
356.259	15.9744
356.31	19.4515
356.366	17.8126
356.401	28.7687
356.442	24.5158
356.491	20.6016
356.547	17.7494
356.604	17.4004
356.653	20.5931
356.704	19.7472
356.754	19.6425
356.81	17.9404
356.865	18.2382
356.914	20.35
356.952	26.5393
356.991	25.8866
357.044	18.8644
357.11	14.9522
357.168	17.2652
357.221	18.9502
357.275	18.5563
357.325	19.8098
357.385	16.7448
357.444	17.0097
357.497	18.7231
357.542	22.2916
357.591	20.3707
357.644	18.9215
357.687	23.6128
357.737	19.6618
357.78	23.2126
357.833	18.8857
357.881	20.816
357.925	22.8258
357.975	19.9442
358.026	19.8965
358.079	18.8288
358.134	18.1587
358.187	18.8466
358.237	19.8295
358.29	19.1058
358.334	22.7583
358.372	25.9875
358.418	21.5703
358.46	24.2072
358.515	18.2482
358.562	20.9118
358.61	21.1954
358.646	27.6396
358.699	18.9466
358.749	19.8059
358.794	22.0848
358.847	19.0367
358.901	18.6081
358.947	21.5843
358.99	23.1107
359.033	23.1589
359.085	19.3686
359.127	23.7473
359.163	27.5103
359.212	20.5804
359.263	19.4704
359.313	20.008
359.353	25.0941
359.396	23.2396
359.451	18.3688
359.503	18.9897
359.545	23.7812
