# Supplementary material for: Dorsal and median raphe neuronal firing dynamics characterized by nonlinear measures
Source: PLoS Comput Biol. 2024 May 28;20(5):e1012111. doi: 10.1371/journal.pcbi.1012111 (PMC11161118; doi:10.1371/journal.pcbi.1012111)
Supplement: S1 Data — (ZIP) [file pcbi.1012111.s002.zip › data/N96_N6_110209.txt]

Event times and instantaneous frequencies between 9032.52 s and 9295.66 s on channel 401
Time	Inst freq
9032.89	0.000110707
9033.41	1.89692
9033.85	2.27015
9034.58	1.36939
9035.05	2.14804
9035.8	1.32343
9036.26	2.19862
9036.75	2.02037
9037.38	1.60087
9038	1.61943
9038.74	1.34061
9039.45	1.42266
9040.19	1.35024
9040.71	1.90309
9041.27	1.79582
9041.97	1.42458
9042.44	2.12965
9043	1.80206
9043.72	1.38739
9044.19	2.12031
9044.82	1.57421
9045.34	1.93776
9046.14	1.24913
9046.81	1.48494
9047.22	2.48355
9047.93	1.40376
9048.35	2.34093
9049	1.55407
9049.7	1.43503
9050.53	1.20508
9051.13	1.65865
9051.85	1.37939
9052.26	2.48293
9052.58	3.03914
9053.49	1.1067
9053.97	2.09345
9054.66	1.44271
9055.26	1.6547
9056.01	1.33751
9056.55	1.8664
9057.25	1.41868
9057.92	1.50596
9058.69	1.2988
9059.21	1.91391
9059.76	1.81548
9060.4	1.5689
9061.18	1.27189
9061.65	2.1411
9062.21	1.77607
9062.82	1.64474
9063.54	1.39218
9064	2.18417
9064.49	2.02192
9065.22	1.36782
9065.64	2.38601
9066.21	1.77462
9066.78	1.74703
9066.97	5.30955
9067.24	3.71526
9067.69	2.21656
9068.01	3.13146
9068.34	2.94907
9069.11	1.31294
9069.52	2.41394
9070.2	1.46381
9070.7	1.99605
9071.19	2.05124
9071.75	1.80815
9072.37	1.59574
9072.93	1.79572
9073.48	1.82329
9074.13	1.53728
9074.85	1.37737
9075.46	1.64723
9076.02	1.79892
9076.68	1.50274
9077.21	1.88587
9077.84	1.60123
9078.55	1.40341
9079.2	1.543
9079.83	1.57664
9080.39	1.79401
9080.88	2.03944
9081.27	2.54323
9082.06	1.26501
9082.7	1.5707
9083.5	1.24497
9084.12	1.61186
9084.75	1.59495
9085.4	1.54385
9086.01	1.63082
9086.42	2.45375
9087.03	1.63722
9087.72	1.44315
9088.65	1.07295
9089.27	1.63514
9090.08	1.23198
9090.49	2.44529
9091.23	1.34789
9091.76	1.90092
9092.56	1.23681
9093.14	1.74328
9093.63	2.03504
9094.18	1.79775
9094.99	1.24886
9095.52	1.85946
9095.96	2.29568
9096.44	2.09131
9097.1	1.5068
9097.53	2.30766
9097.91	2.6379
9098.73	1.22243
9099.41	1.46454
9099.93	1.93791
9100.6	1.50279
9101.15	1.80851
9101.76	1.627
9102.41	1.54378
9103.08	1.49334
9103.72	1.5674
9104.55	1.20195
9105.1	1.83577
9105.74	1.55741
9106.2	2.16671
9106.78	1.72292
9107.44	1.50934
9108.09	1.5317
9108.5	2.4529
9109.11	1.64628
9109.62	1.96835
9110.15	1.88886
9110.88	1.35582
9111.36	2.11002
9111.88	1.90818
9112.42	1.84976
9112.98	1.78139
9113.72	1.35281
9114.3	1.73644
9114.68	2.61274
9115.15	2.15253
9115.71	1.79099
9116.31	1.6443
9116.82	1.99247
9117.22	2.45014
9117.77	1.81389
9118.47	1.42961
9119.12	1.54426
9119.67	1.83261
9120.2	1.87737
9120.61	2.42636
9121.2	1.70937
9121.84	1.55766
9122.51	1.48045
9123.22	1.42631
9123.86	1.54665
9124.41	1.83901
9124.91	1.97044
9125.33	2.40709
9125.94	1.6253
9126.8	1.17165
9127.16	2.73075
9127.71	1.81874
9128.02	3.30262
9128.75	1.36467
9129.41	1.50315
9129.87	2.20196
9130.43	1.77095
9131.21	1.29012
9131.79	1.71324
9132.36	1.76588
9132.93	1.73693
9133.65	1.39745
9134.21	1.78336
9134.77	1.7974
9135.39	1.5978
9135.92	1.9111
9136.57	1.53114
9137.01	2.2853
9137.63	1.61348
9138.11	2.06518
9138.82	1.41749
9139.41	1.6835
9140.02	1.63316
9140.36	2.93781
9141.04	1.47995
9141.58	1.85072
9142.27	1.44699
9142.72	2.21092
9143.47	1.33549
9144.11	1.56357
9144.68	1.76323
9145.05	2.70292
9145.57	1.91
9146.16	1.68939
9146.72	1.80535
9147.34	1.60573
9147.95	1.65136
9148.4	2.18694
9149.14	1.35864
9149.6	2.15448
9150.52	1.09354
9150.98	2.17066
9151.51	1.88218
9152.13	1.61975
9152.5	2.65231
9153.43	1.08174
9153.85	2.39401
9154.42	1.73244
9154.8	2.66574
9155.3	1.97632
9155.94	1.57891
9156.58	1.56436
9157.06	2.05791
9157.84	1.28179
9158.44	1.6767
9159	1.76988
9159.5	2.03641
9159.91	2.39481
9160.68	1.29631
9161.18	2.01337
9161.78	1.68265
9162.36	1.70707
9163.05	1.45402
9163.57	1.93566
9163.97	2.45146
9164.61	1.5636
9165.23	1.61049
9166.01	1.28966
9166.35	2.9489
9166.8	2.19756
9167.48	1.47115
9168.15	1.49492
9168.67	1.94224
9169.23	1.78654
9169.91	1.45552
9170.2	3.45304
9170.51	3.26286
9170.84	3.04497
9171.33	2.02037
9171.81	2.10908
9172.23	2.3851
9172.75	1.90407
9173.01	3.87102
9173.62	1.63457
9174.16	1.87438
9174.6	2.25164
9174.97	2.71017
9175.41	2.29232
9175.94	1.8557
9176.31	2.70768
9176.98	1.50249
9177.21	4.28669
9177.78	1.76875
9178.16	2.63193
9178.57	2.40935
9179.19	1.61319
9179.67	2.09635
9180.1	2.34835
9180.51	2.38612
9180.87	2.84535
9181.52	1.52779
9182.03	1.94829
9182.46	2.34104
9182.9	2.25479
9183.37	2.16802
9183.81	2.27154
9184.36	1.79646
9185	1.57371
9185.44	2.26398
9185.96	1.92127
9186.5	1.83786
9186.83	3.03039
9187.45	1.63082
9187.78	2.97938
9188.28	1.9939
9188.85	1.78345
9189.35	1.97184
9189.62	3.73706
9190.22	1.65681
9190.68	2.20032
9191.21	1.88129
9191.59	2.6022
9192	2.44153
9192.43	2.33062
9192.91	2.09952
9193.35	2.24573
9193.88	1.91117
9194.4	1.89638
9194.91	1.97398
9195.36	2.206
9195.8	2.31793
9196.27	2.09961
9196.71	2.28582
9197.17	2.16642
9197.54	2.74221
9197.95	2.38749
9198.31	2.84309
9198.91	1.65289
9199.31	2.53698
9199.91	1.64856
9200.22	3.24496
9200.89	1.48524
9201.51	1.61629
9201.83	3.13617
9202.74	1.09499
9203.08	2.94829
9203.42	2.95151
9203.97	1.8164
9204.54	1.77069
9204.9	2.77293
9205.59	1.45136
9206	2.43956
9206.48	2.08433
9206.91	2.29542
9207.5	1.69139
9208.02	1.94209
9208.46	2.27879
9208.95	2.03575
9209.58	1.58386
9209.91	3.0077
9210.51	1.67932
9210.87	2.77331
9211.27	2.50219
9211.83	1.77879
9212.28	2.24664
9212.8	1.892
9213.08	3.6762
9213.63	1.80528
9214.15	1.9119
9214.64	2.04148
9215.33	1.46428
9215.69	2.73008
9216.35	1.52828
9216.73	2.59875
9217.38	1.54507
9217.81	2.30181
9218.42	1.66041
9218.71	3.35424
9219.21	2.00168
9219.65	2.29669
9220.1	2.19703
9220.63	1.90277
9221.14	1.97145
9221.54	2.46051
9222	2.19178
9222.5	2.01049
9222.88	2.63957
9223.35	2.10088
9223.98	1.59079
9224.37	2.58612
9224.84	2.12386
9225.3	2.15903
9225.69	2.5896
9226.08	2.55898
9226.55	2.10606
9227	2.21857
9227.44	2.29853
9227.9	2.19
9228.37	2.12454
9228.75	2.63352
9229.16	2.42213
9229.7	1.83476
9230.12	2.38869
9230.64	1.93132
9231.03	2.57639
9231.4	2.69309
9231.87	2.11189
9232.2	3.07901
9232.59	2.54065
9233.07	2.07607
9233.49	2.39154
9233.95	2.18045
9234.39	2.27206
9234.99	1.66149
9235.43	2.2702
9235.92	2.04052
9236.32	2.53312
9236.78	2.17118
9237.21	2.29637
9237.74	1.891
9238.27	1.88218
9238.71	2.31417
9239.1	2.5257
9239.52	2.41383
9240.07	1.81215
9240.54	2.11278
9240.9	2.79072
9241.3	2.50733
9241.78	2.08104
9242.25	2.11109
9242.57	3.10405
9243.11	1.87459
9243.42	3.18989
9243.9	2.10975
9244.53	1.58268
9244.81	3.49077
9245.4	1.69374
9245.77	2.71518
9246.29	1.94841
9246.58	3.43407
9247.04	2.15592
9247.57	1.90212
9248	2.28316
9248.56	1.81363
9248.84	3.51284
9249.3	2.17033
9249.82	1.91666
9250.18	2.80647
9250.55	2.70299
9251.28	1.36521
9251.73	2.20595
9252.1	2.72829
9252.75	1.53273
9253.16	2.44033
9253.51	2.91783
9254.03	1.89599
9254.46	2.34132
9254.98	1.9305
9255.44	2.15894
9255.96	1.93738
9256.35	2.53942
9256.73	2.66539
9257.01	3.53057
9257.61	1.68095
9258.11	1.99944
9258.65	1.83874
9259.03	2.65076
9259.45	2.36737
9259.91	2.15494
9260.17	3.96416
9260.71	1.83719
9261.04	3.02471
9261.44	2.51807
9262.08	1.55795
9262.33	3.96338
9262.81	2.09017
9263.23	2.37265
9263.6	2.72198
9264.11	1.94647
9264.62	1.98855
9265.02	2.46633
9265.39	2.7268
9265.83	2.27873
9266.31	2.0737
9266.67	2.77593
9267.03	2.78435
9267.59	1.76772
9268.02	2.36435
9268.53	1.94769
9268.99	2.17349
9269.32	3.01878
9269.71	2.5672
9270.29	1.7239
9270.65	2.74967
9271.03	2.68875
9271.55	1.91443
9271.85	3.33689
9272.44	1.68515
9272.75	3.27901
9273.11	2.77216
9273.57	2.14284
9273.92	2.90141
9274.31	2.52589
9274.76	2.26521
9275.24	2.0665
9275.71	2.13799
9276.03	3.06147
9276.53	2.009
9277	2.15216
9277.37	2.69636
9277.95	1.7168
9278.37	2.3667
9278.88	1.98397
9279.2	3.11119
9279.66	2.17552
9280.07	2.4216
9280.48	2.4747
9280.97	2.02877
9281.44	2.1411
9281.8	2.72257
9282.22	2.37806
9282.79	1.76382
9283.13	2.90791
9283.59	2.17884
9284.2	1.64209
9284.7	1.99804
9284.99	3.43926
9285.57	1.73265
9285.96	2.5738
9286.38	2.34852
9286.76	2.68774
9287.25	2.00823
9287.73	2.09996
9287.98	4.01397
9288.46	2.0725
9288.81	2.88184
9289.21	2.50407
9289.7	2.01556
9290.15	2.24487
9290.48	2.99106
9290.93	2.22267
9291.4	2.17019
9291.7	3.27643
9292.32	1.6204
9292.64	3.13028
9293.1	2.15239
9293.53	2.34192
9293.97	2.27728
