# Supplementary material for: Dorsal and median raphe neuronal firing dynamics characterized by nonlinear measures
Source: PLoS Comput Biol. 2024 May 28;20(5):e1012111. doi: 10.1371/journal.pcbi.1012111 (PMC11161118; doi:10.1371/journal.pcbi.1012111)
Supplement: S1 Data — (ZIP) [file pcbi.1012111.s002.zip › data/N09_N7_130311sw.txt]

Event times and instantaneous frequencies between 5548.73 s and 5559.36 s on channel 401
Time	Inst freq
5548.75	0.0196437
5548.78	36.1011
5548.81	33.9789
5548.83	47.2813
5548.85	46.62
5548.88	32.7654
5548.9	45.4752
5548.93	37.2301
5548.95	50.8647
5548.97	58.2751
5548.99	46.9043
5549.01	51.5464
5549.03	40.6669
5549.06	39.9521
5549.08	39.968
5549.12	31.9591
5549.14	48.6855
5549.16	45.1671
5549.18	39.1236
5549.21	45.9137
5549.23	44.287
5549.25	42.9553
5549.28	39.9361
5549.3	47.2144
5549.32	38.8802
5549.34	59.7729
5549.37	34.9773
5549.39	39.6668
5549.41	65.1042
5549.43	41.6667
5549.46	37.1195
5549.49	36.245
5549.51	40.3877
5549.54	39.5413
5549.56	40.6669
5549.59	34.118
5549.61	43.8982
5549.64	33.9328
5549.66	48.7092
5549.69	47.081
5549.71	35.461
5549.73	52.4659
5549.75	53.9374
5549.77	43.0108
5549.8	38.0807
5549.82	48.216
5549.85	39.3236
5549.86	64.7249
5549.88	44.6828
5549.91	33.3444
5549.94	45.6413
5549.96	43.8212
5549.98	47.0367
5550.01	40
5550.03	38.8651
5550.05	46.5766
5550.07	48.5437
5550.1	45.2694
5550.12	37.1058
5550.14	48.2859
5550.17	39.3546
5550.19	45.3926
5550.21	48.0538
5550.24	36.049
5550.27	38.2995
5550.29	36.2582
5550.32	43.3088
5550.34	38.2409
5550.37	38.2117
5550.39	40.833
5550.42	38.6997
5550.44	41.0846
5550.46	46.3177
5550.49	32.9381
5550.52	45.0653
5550.53	57.2738
5550.56	42.2833
5550.59	36.075
5550.61	43.63
5550.64	38.1098
5550.65	67.7966
5550.68	33.3444
5550.7	44.405
5550.73	31.7259
5550.75	50.9684
5550.77	50.7357
5550.8	44.7227
5550.82	34.8554
5550.85	43.3839
5550.87	44.4247
5550.89	48.7567
5550.92	36.9276
5550.95	28.9939
5550.98	36.3636
5551	44.9438
5551.03	36.0101
5551.05	49.6278
5551.09	27.3973
5551.11	37.4813
5551.13	46.5766
5551.16	43.802
5551.18	45.4752
5551.2	41.0341
5551.22	52.9381
5551.24	47.0588
5551.27	39.9361
5551.3	33.9213
5551.32	40.2901
5551.35	36.7647
5551.37	45.0653
5551.39	44.7427
5551.42	48.6618
5551.44	42.7716
5551.47	33.6814
5551.5	33.4784
5551.52	39.6668
5551.55	42.337
5551.58	35.524
5551.6	46.9263
5551.62	46.8823
5551.64	38.9257
5551.67	35.4988
5551.69	43.592
5551.72	48.1696
5551.74	38.7898
5551.77	31.6756
5551.79	56.7537
5551.81	40.8497
5551.84	36.63
5551.86	50.2008
5551.89	34.2349
5551.91	51.6796
5551.93	48.5909
5551.96	34.9406
5551.99	39.4166
5552.01	35.1124
5552.03	78.5546
5552.05	43.1406
5552.08	28.7853
5552.11	37.594
5552.14	37.7358
5552.16	43.611
5552.18	44.0917
5552.21	34.0716
5552.23	45.8716
5552.25	62.461
5552.28	35.6379
5552.3	46.6853
5552.33	37.1609
5552.35	39.032
5552.37	66.9792
5552.39	43.0108
5552.41	41.806
5552.44	47.4383
5552.46	37.8931
5552.49	39.3856
5552.52	35.3357
5552.54	41.0509
5552.57	38.4911
5552.59	34.8068
5552.62	42.2833
5552.64	39.3856
5552.67	46.5983
5552.69	43.535
5552.71	51.8403
5552.74	35.0018
5552.76	45.977
5552.78	40.6339
5552.81	38.5654
5552.84	32.2997
5552.86	42.4088
5552.88	47.8698
5552.91	45.5996
5552.93	39.6197
5552.95	44.1891
5552.98	41.4594
5553	48.6145
5553.02	39.6511
5553.04	47.0588
5553.07	38.0807
5553.09	47.1032
5553.11	50.2008
5553.14	38.1534
5553.16	38.625
5553.19	34.904
5553.22	36.324
5553.24	52.2466
5553.26	43.4972
5553.29	36.914
5553.31	45.4133
5553.33	46.2321
5553.35	50.1756
5553.37	50.3271
5553.4	38.5654
5553.42	39.8406
5553.45	33.0688
5553.48	36.8189
5553.51	33.9328
5553.53	50.2765
5553.56	37.8644
5553.58	43.8212
5553.6	42.3729
5553.63	38.1534
5553.65	42.517
5553.67	48.4027
5553.69	48.5673
5553.72	36.1011
5553.75	40.9836
5553.77	53.4759
5553.8	32.9707
5553.82	41.2031
5553.84	49.505
5553.87	35.8166
5553.89	45.208
5553.91	42.3191
5553.93	47.9386
5553.96	45.0653
5553.98	43.3651
5554	44.4247
5554.03	36.6838
5554.06	29.9043
5554.08	49.6032
5554.11	35.2858
5554.14	34.3997
5554.16	43.3839
5554.19	39.3546
5554.21	41.3565
5554.24	42.3012
5554.26	51.6262
5554.28	41.9287
5554.31	38.1679
5554.33	36.5764
5554.36	39.6354
5554.38	49.505
5554.4	40.3063
5554.43	37.5516
5554.45	53.2765
5554.48	34.2818
5554.51	33.0469
5554.53	50.2765
5554.55	38.5505
5554.58	39.3701
5554.6	42.4268
5554.62	50.8647
5554.65	39.2465
5554.67	40.7332
5554.69	55.8971
5554.71	43.0108
5554.75	32.1027
5554.77	49.0196
5554.79	51.8403
5554.81	45.2284
5554.83	41.3223
5554.86	39.4789
5554.88	40.5186
5554.91	39.2003
5554.93	37.7501
5554.96	40.2576
5554.99	34.118
5555.01	41.5973
5555.04	37.3274
5555.07	32.8192
5555.09	43.8982
5555.12	38.0952
5555.14	47.9846
5555.17	33.6814
5555.19	43.1779
5555.22	39.1696
5555.24	46.8823
5555.26	48.5909
5555.28	53.3903
5555.31	28.8184
5555.34	36.7242
5555.36	46.0193
5555.38	50.1756
5555.42	29.7885
5555.44	45.0653
5555.46	51.5198
5555.48	35.9842
5555.51	37.7786
5555.54	37.1609
5555.56	41.9992
5555.59	32.1854
5555.62	36.6972
5555.65	36.5764
5555.67	40.032
5555.69	51.2295
5555.72	40.0641
5555.74	42.9369
5555.77	35.5366
5555.8	37.0508
5555.82	39.0472
5555.84	42.9
5555.87	36.8868
5555.9	37.4813
5555.92	41.2541
5555.94	58.6166
5555.97	37.3552
5555.99	38.2848
5556.02	37.4672
5556.04	43.5161
5556.07	34.7584
5556.1	36.4166
5556.12	37.9651
5556.15	42.8633
5556.18	33.9098
5556.2	42.1585
5556.23	38.1679
5556.25	46.6853
5556.27	43.8596
5556.3	35.9712
5556.32	39.7141
5556.34	48.4262
5556.37	39.8724
5556.39	53.2765
5556.41	41.8936
5556.43	49.7265
5556.46	42.8266
5556.48	41.6667
5556.5	63.8978
5556.52	34.626
5556.55	37.8644
5556.58	39.3082
5556.6	41.3907
5556.63	36.7107
5556.66	35.7143
5556.68	39.7298
5556.71	38.2555
5556.73	37.1885
5556.75	50.8388
5556.77	50.0751
5556.79	60.9013
5556.82	40.0481
5556.84	37.3274
5556.86	48.7329
5556.89	38.6698
5556.91	41.5628
5556.93	47.081
5556.96	41.9463
5556.98	38.9105
5557	53.7924
5557.03	35.7398
5557.06	34.3053
5557.08	40.0802
5557.11	39.3236
5557.13	40.6669
5557.15	50.7614
5557.18	44.9035
5557.2	39.1696
5557.23	38.506
5557.26	35.9842
5557.28	41.8585
5557.3	47.3261
5557.32	41.9815
5557.34	59.1366
5557.36	44.3262
5557.39	44.8029
5557.41	39.4945
5557.44	40.783
5557.46	39.5413
5557.49	37.8215
5557.51	38.0807
5557.54	38.956
5557.56	38.956
5557.59	33.1565
5557.62	47.619
5557.64	43.0108
5557.66	48.216
5557.68	40.8998
5557.71	39.4322
5557.73	40.9333
5557.76	46.0405
5557.78	37.1471
5557.81	44.5831
5557.82	54.2005
5557.85	36.523
5557.88	33.2668
5557.91	38.625
5557.93	40.5351
5557.96	33.67
5557.99	40.3388
5558.01	37.9075
5558.04	43.611
5558.06	48.4966
5558.09	32.8407
5558.1	55.7414
5558.13	38.432
5558.16	37.8501
5558.18	48.7805
5558.21	29.753
5558.24	39.7298
5558.26	43.9754
5558.28	47.1698
5558.31	39.604
5558.33	38.4615
5558.35	44.5633
5558.39	31.9795
5558.41	37.4392
5558.44	39.7772
5558.46	44.6628
5558.49	36.9822
5558.51	39.185
5558.53	47.9846
5558.56	39.6983
5558.58	39.968
5558.61	44.5434
5558.63	38.3583
5558.66	39.984
5558.68	47.6872
5558.71	34.626
5558.73	42.7716
5558.75	40.016
5558.78	48.1696
5558.8	37.5094
5558.83	37.5799
5558.86	34.188
5558.89	33.7496
5558.91	40.1606
5558.94	36.1141
5558.97	32.1647
5559	36.9959
5559.02	39.0472
5559.05	38.8048
5559.07	41.841
5559.1	37.9651
5559.13	36.5097
5559.15	37.9795
5559.18	40.5022
5559.2	42.8816
5559.23	42.8816
5559.25	40.4694
